# Supplementary material for: Dynamic emotional states shape the episodic structure of memory
Source: Nat Commun. 2023 Oct 17;14:6533. doi: 10.1038/s41467-023-42241-2 (PMC10582075; doi:10.1038/s41467-023-42241-2)
Supplement: Supplementary file 4 — Supplementary Software [file 41467_2023_42241_MOESM4_ESM.zip]

Archive with 14 entries (13 files):
- Supplementary_Software_1/
- __MACOSX/._Supplementary_Software_1
- Supplementary_Software_1/musevent_emotion_compass_day_1.psyexp
- __MACOSX/Supplementary_Software_1/._musevent_emotion_compass_day_1.psyexp
- Supplementary_Software_1/emotion_compass_only_1.js
- __MACOSX/Supplementary_Software_1/._emotion_compass_only_1.js
- Supplementary_Software_1/musevent_day_2.js
- __MACOSX/Supplementary_Software_1/._musevent_day_2.js
- Supplementary_Software_1/musevent_day_2.psyexp
- __MACOSX/Supplementary_Software_1/._musevent_day_2.psyexp
- Supplementary_Software_1/musevent_emotion_compass_day_1.js
- __MACOSX/Supplementary_Software_1/._musevent_emotion_compass_day_1.js
- Supplementary_Software_1/emotion_compass_only_1.psyexp
- __MACOSX/Supplementary_Software_1/._emotion_compass_only_1.psyexp
