# Supplementary material for: Dynamic emotional states shape the episodic structure of memory
Source: Nat Commun. 2023 Oct 17;14:6533. doi: 10.1038/s41467-023-42241-2 (PMC10582075; doi:10.1038/s41467-023-42241-2)
Supplement: Supplementary file 4 — Supplementary Software [file 41467_2023_42241_MOESM4_ESM.zip › Supplementary_Software_1/musevent_emotion_compass_day_1.psyexp]

<?xml version="1.0" ?>
<PsychoPy2experiment encoding="utf-8" version="2020.2.5">
  <Settings>
    <Param name="Audio latency priority" updates="None" val="use prefs" valType="str"/>
    <Param name="Audio lib" updates="None" val="use prefs" valType="str"/>
    <Param name="Completed URL" updates="None" val="https://app.prolific.co/submissions/complete?cc=61727B13" valType="str"/>
    <Param name="Data file delimiter" updates="None" val="auto" valType="str"/>
    <Param name="Data filename" updates="None" val="u'data/%s_%s_%s' % (expInfo['participant'], expName, expInfo['date'])" valType="code"/>
    <Param name="Enable Escape" updates="None" val="True" valType="bool"/>
    <Param name="Experiment info" updates="None" val="{'participant': '', 'session': '001'}" valType="code"/>
    <Param name="Force stereo" updates="None" val="True" valType="bool"/>
    <Param name="Full-screen window" updates="None" val="True" valType="bool"/>
    <Param name="HTML path" updates="None" val="" valType="str"/>
    <Param name="Incomplete URL" updates="None" val="" valType="str"/>
    <Param name="Monitor" updates="None" val="testMonitor" valType="str"/>
    <Param name="Resources" updates="None" val="[]" valType="fileList"/>
    <Param name="Save csv file" updates="None" val="False" valType="bool"/>
    <Param name="Save excel file" updates="None" val="False" valType="bool"/>
    <Param name="Save log file" updates="None" val="True" valType="bool"/>
    <Param name="Save psydat file" updates="None" val="True" valType="bool"/>
    <Param name="Save wide csv file" updates="None" val="True" valType="bool"/>
    <Param name="Screen" updates="None" val="1" valType="num"/>
    <Param name="Show info dlg" updates="None" val="True" valType="bool"/>
    <Param name="Show mouse" updates="None" val="False" valType="bool"/>
    <Param name="Units" updates="None" val="height" valType="str"/>
    <Param name="Use version" updates="None" val="" valType="str"/>
    <Param name="Window size (pixels)" updates="None" val="[1536, 960]" valType="code"/>
    <Param name="blendMode" updates="None" val="avg" valType="str"/>
    <Param name="color" updates="None" val="$[0,0,0]" valType="str"/>
    <Param name="colorSpace" updates="None" val="dkl" valType="str"/>
    <Param name="expName" updates="None" val="retroclust_1" valType="str"/>
    <Param name="exportHTML" updates="None" val="on Sync" valType="str"/>
    <Param name="logging level" updates="None" val="exp" valType="code"/>
  </Settings>
  <Routines>
    <Routine name="trial">
      <TextComponent name="intro">
        <Param name="color" updates="constant" val="white" valType="str"/>
        <Param name="colorSpace" updates="constant" val="rgb" valType="str"/>
        <Param name="disabled" updates="None" val="False" valType="bool"/>
        <Param name="durationEstim" updates="None" val="" valType="code"/>
        <Param name="flip" updates="constant" val="" valType="str"/>
        <Param name="font" updates="constant" val="Arial" valType="str"/>
        <Param name="languageStyle" updates="None" val="LTR" valType="str"/>
        <Param name="letterHeight" updates="constant" val="0.04" valType="code"/>
        <Param name="name" updates="None" val="intro" valType="code"/>
        <Param name="opacity" updates="constant" val="1" valType="code"/>
        <Param name="ori" updates="constant" val="0" valType="code"/>
        <Param name="pos" updates="constant" val="(0, 0)" valType="code"/>
        <Param name="saveStartStop" updates="None" val="True" valType="bool"/>
        <Param name="startEstim" updates="None" val="" valType="code"/>
        <Param name="startType" updates="None" val="time (s)" valType="str"/>
        <Param name="startVal" updates="None" val="0.0" valType="code"/>
        <Param name="stopType" updates="None" val="duration (s)" valType="str"/>
        <Param name="stopVal" updates="constant" val="" valType="code"/>
        <Param name="syncScreenRefresh" updates="None" val="True" valType="bool"/>
        <Param name="text" updates="constant" val="In summary, you will first see the sequence of images. During this sequence, you have to judge how pleasant you find each image-border pair.&amp;#10;&amp;#10;Sometimes you will be instructed to VIEW or DECREASE your emotional reaction to the following image. When you are instructed to VIEW, allow your emotional reaction to unfold naturally. &amp;#10;&amp;#10;When you are instructed to DECREASE, do your best to regard the person in the following image as irrelevant to your personal concerns and try not to feel anything at all.&amp;#10;&amp;#10;Press SPACE to continue with the instructions." valType="extendedStr"/>
        <Param name="units" updates="None" val="from exp settings" valType="str"/>
        <Param name="wrapWidth" updates="constant" val="" valType="code"/>
      </TextComponent>
      <KeyboardComponent name="key_resp_4">
        <Param name="allowedKeys" updates="constant" val="'right','space'" valType="code"/>
        <Param name="correctAns" updates="constant" val="" valType="str"/>
        <Param name="disabled" updates="None" val="False" valType="bool"/>
        <Param name="discard previous" updates="constant" val="True" valType="bool"/>
        <Param name="durationEstim" updates="None" val="" valType="code"/>
        <Param name="forceEndRoutine" updates="constant" val="True" valType="bool"/>
        <Param name="name" updates="None" val="key_resp_4" valType="code"/>
        <Param name="saveStartStop" updates="None" val="True" valType="bool"/>
        <Param name="startEstim" updates="None" val="" valType="code"/>
        <Param name="startType" updates="None" val="time (s)" valType="str"/>
        <Param name="startVal" updates="None" val="0.0" valType="code"/>
        <Param name="stopType" updates="None" val="duration (s)" valType="str"/>
        <Param name="stopVal" updates="constant" val="" valType="code"/>
        <Param name="store" updates="constant" val="last key" valType="str"/>
        <Param name="storeCorrect" updates="constant" val="False" valType="bool"/>
        <Param name="syncScreenRefresh" updates="constant" val="True" valType="bool"/>
      </KeyboardComponent>
    </Routine>
    <Routine name="list">
      <CodeComponent name="code_40">
        <Param name="Before Experiment" updates="constant" val="" valType="extendedCode"/>
        <Param name="Before JS Experiment" updates="constant" val="" valType="extendedCode"/>
        <Param name="Begin Experiment" updates="constant" val="" valType="extendedCode"/>
        <Param name="Begin JS Experiment" updates="constant" val="" valType="extendedCode"/>
        <Param name="Begin JS Routine" updates="constant" val="stimname = labels[z];&amp;#10;" valType="extendedCode"/>
        <Param name="Begin Routine" updates="constant" val="stimname=labels[z]" valType="extendedCode"/>
        <Param name="Code Type" updates="None" val="Auto-&gt;JS" valType="str"/>
        <Param name="Each Frame" updates="constant" val="" valType="extendedCode"/>
        <Param name="Each JS Frame" updates="constant" val="" valType="extendedCode"/>
        <Param name="End Experiment" updates="constant" val="" valType="extendedCode"/>
        <Param name="End JS Experiment" updates="constant" val="" valType="extendedCode"/>
        <Param name="End JS Routine" updates="constant" val="" valType="extendedCode"/>
        <Param name="End Routine" updates="constant" val="" valType="extendedCode"/>
        <Param name="disabled" updates="None" val="False" valType="bool"/>
        <Param name="name" updates="None" val="code_40" valType="code"/>
      </CodeComponent>
      <ImageComponent name="image_13">
        <Param name="color" updates="constant" val="$[1,1,1]" valType="str"/>
        <Param name="colorSpace" updates="constant" val="rgb" valType="str"/>
        <Param name="disabled" updates="None" val="True" valType="bool"/>
        <Param name="durationEstim" updates="None" val="" valType="code"/>
        <Param name="flipHoriz" updates="constant" val="False" valType="bool"/>
        <Param name="flipVert" updates="constant" val="False" valType="bool"/>
        <Param name="image" updates="set every frame" val="$scale" valType="str"/>
        <Param name="interpolate" updates="constant" val="linear" valType="str"/>
        <Param name="mask" updates="constant" val="None" valType="str"/>
        <Param name="name" updates="None" val="image_13" valType="code"/>
        <Param name="opacity" updates="constant" val="1" valType="code"/>
        <Param name="ori" updates="constant" val="0" valType="code"/>
        <Param name="pos" updates="constant" val="(0, -.35)" valType="code"/>
        <Param name="saveStartStop" updates="None" val="True" valType="bool"/>
        <Param name="size" updates="constant" val="(0.885, 0.1875)" valType="code"/>
        <Param name="startEstim" updates="None" val="" valType="code"/>
        <Param name="startType" updates="None" val="time (s)" valType="str"/>
        <Param name="startVal" updates="None" val="0" valType="code"/>
        <Param name="stopType" updates="None" val="duration (s)" valType="str"/>
        <Param name="stopVal" updates="constant" val="3" valType="code"/>
        <Param name="syncScreenRefresh" updates="None" val="True" valType="bool"/>
        <Param name="texture resolution" updates="constant" val="128" valType="code"/>
        <Param name="units" updates="None" val="from exp settings" valType="str"/>
      </ImageComponent>
      <TextComponent name="stim">
        <Param name="color" updates="set every repeat" val="white" valType="str"/>
        <Param name="colorSpace" updates="constant" val="rgb" valType="str"/>
        <Param name="disabled" updates="None" val="False" valType="bool"/>
        <Param name="durationEstim" updates="None" val="" valType="code"/>
        <Param name="flip" updates="constant" val="" valType="str"/>
        <Param name="font" updates="constant" val="Arial" valType="str"/>
        <Param name="languageStyle" updates="None" val="LTR" valType="str"/>
        <Param name="letterHeight" updates="constant" val="0.06" valType="code"/>
        <Param name="name" updates="None" val="stim" valType="code"/>
        <Param name="opacity" updates="constant" val="1" valType="code"/>
        <Param name="ori" updates="constant" val="0" valType="code"/>
        <Param name="pos" updates="constant" val="(0, -.25)" valType="code"/>
        <Param name="saveStartStop" updates="None" val="True" valType="bool"/>
        <Param name="startEstim" updates="None" val="" valType="code"/>
        <Param name="startType" updates="None" val="time (s)" valType="str"/>
        <Param name="startVal" updates="None" val="0.0" valType="code"/>
        <Param name="stopType" updates="None" val="duration (s)" valType="str"/>
        <Param name="stopVal" updates="constant" val="3" valType="code"/>
        <Param name="syncScreenRefresh" updates="None" val="True" valType="bool"/>
        <Param name="text" updates="set every repeat" val="$labels[z]" valType="extendedStr"/>
        <Param name="units" updates="None" val="from exp settings" valType="str"/>
        <Param name="wrapWidth" updates="constant" val="" valType="code"/>
      </TextComponent>
      <KeyboardComponent name="key_resp_9">
        <Param name="allowedKeys" updates="constant" val="'space','1'" valType="code"/>
        <Param name="correctAns" updates="constant" val="" valType="str"/>
        <Param name="disabled" updates="None" val="False" valType="bool"/>
        <Param name="discard previous" updates="constant" val="False" valType="bool"/>
        <Param name="durationEstim" updates="None" val="" valType="code"/>
        <Param name="forceEndRoutine" updates="constant" val="False" valType="bool"/>
        <Param name="name" updates="None" val="key_resp_9" valType="code"/>
        <Param name="saveStartStop" updates="None" val="True" valType="bool"/>
        <Param name="startEstim" updates="None" val="" valType="code"/>
        <Param name="startType" updates="None" val="time (s)" valType="str"/>
        <Param name="startVal" updates="None" val="0.0" valType="code"/>
        <Param name="stopType" updates="None" val="duration (s)" valType="str"/>
        <Param name="stopVal" updates="constant" val="3" valType="code"/>
        <Param name="store" updates="constant" val="first key" valType="str"/>
        <Param name="storeCorrect" updates="constant" val="False" valType="bool"/>
        <Param name="syncScreenRefresh" updates="constant" val="True" valType="bool"/>
      </KeyboardComponent>
      <PolygonComponent name="polygon_2">
        <Param name="disabled" updates="None" val="False" valType="bool"/>
        <Param name="durationEstim" updates="None" val="" valType="code"/>
        <Param name="fillColor" updates="constant" val="$[1,1,1]" valType="str"/>
        <Param name="fillColorSpace" updates="constant" val="rgb" valType="str"/>
        <Param name="interpolate" updates="constant" val="linear" valType="str"/>
        <Param name="lineColor" updates="constant" val="$[1,1,1]" valType="str"/>
        <Param name="lineColorSpace" updates="constant" val="rgb" valType="str"/>
        <Param name="lineWidth" updates="constant" val=".4" valType="code"/>
        <Param name="nVertices" updates="constant" val="4" valType="int"/>
        <Param name="name" updates="None" val="polygon_2" valType="code"/>
        <Param name="opacity" updates="constant" val="1" valType="code"/>
        <Param name="ori" updates="constant" val="0" valType="code"/>
        <Param name="pos" updates="constant" val="(0, .1)" valType="code"/>
        <Param name="saveStartStop" updates="None" val="True" valType="bool"/>
        <Param name="shape" updates="constant" val="cross" valType="str"/>
        <Param name="size" updates="constant" val="(0.1, 0.1)" valType="code"/>
        <Param name="startEstim" updates="None" val="" valType="code"/>
        <Param name="startType" updates="None" val="time (s)" valType="str"/>
        <Param name="startVal" updates="None" val="3" valType="code"/>
        <Param name="stopType" updates="None" val="duration (s)" valType="str"/>
        <Param name="stopVal" updates="constant" val="2" valType="code"/>
        <Param name="syncScreenRefresh" updates="None" val="True" valType="bool"/>
        <Param name="units" updates="None" val="from exp settings" valType="str"/>
      </PolygonComponent>
      <ImageComponent name="stim_image">
        <Param name="color" updates="constant" val="$[1,1,1]" valType="str"/>
        <Param name="colorSpace" updates="constant" val="rgb" valType="str"/>
        <Param name="disabled" updates="None" val="False" valType="bool"/>
        <Param name="durationEstim" updates="None" val="" valType="code"/>
        <Param name="flipHoriz" updates="constant" val="False" valType="bool"/>
        <Param name="flipVert" updates="constant" val="False" valType="bool"/>
        <Param name="image" updates="set every repeat" val="$stimuli[z]" valType="str"/>
        <Param name="interpolate" updates="constant" val="linear" valType="str"/>
        <Param name="mask" updates="constant" val="None" valType="str"/>
        <Param name="name" updates="None" val="stim_image" valType="code"/>
        <Param name="opacity" updates="constant" val="1" valType="code"/>
        <Param name="ori" updates="constant" val="0" valType="code"/>
        <Param name="pos" updates="constant" val="(0, .1)" valType="code"/>
        <Param name="saveStartStop" updates="None" val="True" valType="bool"/>
        <Param name="size" updates="constant" val="(0.5, 0.5)" valType="code"/>
        <Param name="startEstim" updates="None" val="" valType="code"/>
        <Param name="startType" updates="None" val="time (s)" valType="str"/>
        <Param name="startVal" updates="None" val="0.0" valType="code"/>
        <Param name="stopType" updates="None" val="duration (s)" valType="str"/>
        <Param name="stopVal" updates="constant" val="3" valType="code"/>
        <Param name="syncScreenRefresh" updates="None" val="True" valType="bool"/>
        <Param name="texture resolution" updates="constant" val="32" valType="code"/>
        <Param name="units" updates="None" val="from exp settings" valType="str"/>
      </ImageComponent>
      <ImageComponent name="image_16">
        <Param name="color" updates="constant" val="$[1,1,1]" valType="str"/>
        <Param name="colorSpace" updates="constant" val="rgb" valType="str"/>
        <Param name="disabled" updates="None" val="True" valType="bool"/>
        <Param name="durationEstim" updates="None" val="" valType="code"/>
        <Param name="flipHoriz" updates="constant" val="False" valType="bool"/>
        <Param name="flipVert" updates="constant" val="False" valType="bool"/>
        <Param name="image" updates="constant" val="$scale2" valType="str"/>
        <Param name="interpolate" updates="constant" val="linear" valType="str"/>
        <Param name="mask" updates="constant" val="None" valType="str"/>
        <Param name="name" updates="None" val="image_16" valType="code"/>
        <Param name="opacity" updates="constant" val="1" valType="code"/>
        <Param name="ori" updates="constant" val="0" valType="code"/>
        <Param name="pos" updates="constant" val="(0, -.35)" valType="code"/>
        <Param name="saveStartStop" updates="None" val="True" valType="bool"/>
        <Param name="size" updates="constant" val="(0.885, 0.1875)" valType="code"/>
        <Param name="startEstim" updates="None" val="" valType="code"/>
        <Param name="startType" updates="None" val="time (s)" valType="str"/>
        <Param name="startVal" updates="None" val="0.0" valType="code"/>
        <Param name="stopType" updates="None" val="duration (s)" valType="str"/>
        <Param name="stopVal" updates="constant" val="3" valType="code"/>
        <Param name="syncScreenRefresh" updates="None" val="True" valType="bool"/>
        <Param name="texture resolution" updates="constant" val="128" valType="code"/>
        <Param name="units" updates="None" val="from exp settings" valType="str"/>
      </ImageComponent>
      <CodeComponent name="code_2">
        <Param name="Before Experiment" updates="constant" val="" valType="extendedCode"/>
        <Param name="Before JS Experiment" updates="constant" val="" valType="extendedCode"/>
        <Param name="Begin Experiment" updates="constant" val="" valType="extendedCode"/>
        <Param name="Begin JS Experiment" updates="constant" val="" valType="extendedCode"/>
        <Param name="Begin JS Routine" updates="constant" val="keys = psychoJS.eventManager.getKeys();&amp;#10;music_clip = music[music_index];&amp;#10;console.log(music_clip);&amp;#10;console.log(labels[z]);&amp;#10;if ((z === 0)) {&amp;#10;    scale2 = scales[0];&amp;#10;}&amp;#10;" valType="extendedCode"/>
        <Param name="Begin Routine" updates="constant" val="&amp;#10;keys=psychoJS.eventManager.getKeys()&amp;#10;music_clip = music[music_index]&amp;#10;print(music_clip)&amp;#10;&amp;#10;print(labels[z])&amp;#10;&amp;#10;&amp;#10;if z == 0:&amp;#10;    scale2=scales[0]" valType="extendedCode"/>
        <Param name="Code Type" updates="None" val="Auto-&gt;JS" valType="str"/>
        <Param name="Each Frame" updates="constant" val="" valType="extendedCode"/>
        <Param name="Each JS Frame" updates="constant" val="" valType="extendedCode"/>
        <Param name="End Experiment" updates="constant" val="" valType="extendedCode"/>
        <Param name="End JS Experiment" updates="constant" val="" valType="extendedCode"/>
        <Param name="End JS Routine" updates="constant" val="stimuliList.append(stimuli[z]);&amp;#10;labelList.append(labels[z]);&amp;#10;console.log(stimuliList);&amp;#10;console.log(labelList);&amp;#10;z += 1;&amp;#10;console.log(z);&amp;#10;console.log(stimuli);&amp;#10;" valType="extendedCode"/>
        <Param name="End Routine" updates="constant" val="stimuliList.append(stimuli[z])&amp;#10;labelList.append(labels[z])&amp;#10;&amp;#10;print(stimuliList)&amp;#10;print(labelList)&amp;#10;&amp;#10;z+=1&amp;#10;print(z)&amp;#10;print(stimuli)&amp;#10;&amp;#10;    &amp;#10;#if key_resp_9.keys != undefined:&amp;#10;#    boundary.append(z)&amp;#10;#    print(&quot;boundary&quot;)&amp;#10;#    print(boundary[0])&amp;#10;#    print(boundary[1])&amp;#10;    &amp;#10;#key_resp_9.keys = undefined&amp;#10;" valType="extendedCode"/>
        <Param name="disabled" updates="None" val="False" valType="bool"/>
        <Param name="name" updates="None" val="code_2" valType="code"/>
      </CodeComponent>
    </Routine>
    <Routine name="break_2"/>
    <Routine name="conclusion">
      <TextComponent name="text_7">
        <Param name="color" updates="constant" val="white" valType="str"/>
        <Param name="colorSpace" updates="constant" val="rgb" valType="str"/>
        <Param name="disabled" updates="None" val="False" valType="bool"/>
        <Param name="durationEstim" updates="None" val="" valType="code"/>
        <Param name="flip" updates="constant" val="" valType="str"/>
        <Param name="font" updates="constant" val="Arial" valType="str"/>
        <Param name="languageStyle" updates="None" val="LTR" valType="str"/>
        <Param name="letterHeight" updates="constant" val="0.04" valType="code"/>
        <Param name="name" updates="None" val="text_7" valType="code"/>
        <Param name="opacity" updates="constant" val="1" valType="code"/>
        <Param name="ori" updates="constant" val="0" valType="code"/>
        <Param name="pos" updates="constant" val="(0, 0)" valType="code"/>
        <Param name="saveStartStop" updates="None" val="True" valType="bool"/>
        <Param name="startEstim" updates="None" val="" valType="code"/>
        <Param name="startType" updates="None" val="time (s)" valType="str"/>
        <Param name="startVal" updates="None" val="0.0" valType="code"/>
        <Param name="stopType" updates="None" val="duration (s)" valType="str"/>
        <Param name="stopVal" updates="constant" val="" valType="code"/>
        <Param name="syncScreenRefresh" updates="None" val="True" valType="bool"/>
        <Param name="text" updates="constant" val="Thank you for your participation!&amp;#10;&amp;#10;This is the conclusion of today's tasks. Reminder that you will have one last portion of the study to complete tomorrow.&amp;#10;&amp;#10;You will receive an automatic email reminder one hour prior to tomorrow's session.&amp;#10;" valType="extendedStr"/>
        <Param name="units" updates="None" val="from exp settings" valType="str"/>
        <Param name="wrapWidth" updates="constant" val="" valType="code"/>
      </TextComponent>
      <KeyboardComponent name="key_resp_13">
        <Param name="allowedKeys" updates="constant" val="'1','space'" valType="code"/>
        <Param name="correctAns" updates="constant" val="" valType="str"/>
        <Param name="disabled" updates="None" val="False" valType="bool"/>
        <Param name="discard previous" updates="constant" val="True" valType="bool"/>
        <Param name="durationEstim" updates="None" val="" valType="code"/>
        <Param name="forceEndRoutine" updates="constant" val="True" valType="bool"/>
        <Param name="name" updates="None" val="key_resp_13" valType="code"/>
        <Param name="saveStartStop" updates="None" val="True" valType="bool"/>
        <Param name="startEstim" updates="None" val="" valType="code"/>
        <Param name="startType" updates="None" val="time (s)" valType="str"/>
        <Param name="startVal" updates="None" val="0.0" valType="code"/>
        <Param name="stopType" updates="None" val="duration (s)" valType="str"/>
        <Param name="stopVal" updates="constant" val="" valType="code"/>
        <Param name="store" updates="constant" val="last key" valType="str"/>
        <Param name="storeCorrect" updates="constant" val="False" valType="bool"/>
        <Param name="syncScreenRefresh" updates="constant" val="True" valType="bool"/>
      </KeyboardComponent>
    </Routine>
    <Routine name="instructions_1">
      <TextComponent name="text">
        <Param name="color" updates="constant" val="white" valType="str"/>
        <Param name="colorSpace" updates="constant" val="rgb" valType="str"/>
        <Param name="disabled" updates="None" val="False" valType="bool"/>
        <Param name="durationEstim" updates="None" val="" valType="code"/>
        <Param name="flip" updates="constant" val="" valType="str"/>
        <Param name="font" updates="constant" val="Arial" valType="str"/>
        <Param name="languageStyle" updates="None" val="LTR" valType="str"/>
        <Param name="letterHeight" updates="constant" val="0.04" valType="code"/>
        <Param name="name" updates="None" val="text" valType="code"/>
        <Param name="opacity" updates="constant" val="1" valType="code"/>
        <Param name="ori" updates="constant" val="0" valType="code"/>
        <Param name="pos" updates="constant" val="(0, .15)" valType="code"/>
        <Param name="saveStartStop" updates="None" val="True" valType="bool"/>
        <Param name="startEstim" updates="None" val="" valType="code"/>
        <Param name="startType" updates="None" val="time (s)" valType="str"/>
        <Param name="startVal" updates="None" val="0.0" valType="code"/>
        <Param name="stopType" updates="None" val="duration (s)" valType="str"/>
        <Param name="stopVal" updates="constant" val="" valType="code"/>
        <Param name="syncScreenRefresh" updates="None" val="True" valType="bool"/>
        <Param name="text" updates="constant" val="In this experiment, you will watch slideshows of 24 images of everyday categories, such as toys and vehicles. &amp;#10;&amp;#10;Each image will be displayed for three seconds. In between these images, a small white cross will be presented. At this time, just fixate your eyes on the cross.&amp;#10;&amp;#10;&amp;#10;" valType="extendedStr"/>
        <Param name="units" updates="None" val="from exp settings" valType="str"/>
        <Param name="wrapWidth" updates="constant" val="" valType="code"/>
      </TextComponent>
      <KeyboardComponent name="key_resp">
        <Param name="allowedKeys" updates="constant" val="'1','space'" valType="code"/>
        <Param name="correctAns" updates="constant" val="" valType="str"/>
        <Param name="disabled" updates="None" val="False" valType="bool"/>
        <Param name="discard previous" updates="constant" val="True" valType="bool"/>
        <Param name="durationEstim" updates="None" val="" valType="code"/>
        <Param name="forceEndRoutine" updates="constant" val="True" valType="bool"/>
        <Param name="name" updates="None" val="key_resp" valType="code"/>
        <Param name="saveStartStop" updates="None" val="True" valType="bool"/>
        <Param name="startEstim" updates="None" val="" valType="code"/>
        <Param name="startType" updates="None" val="time (s)" valType="str"/>
        <Param name="startVal" updates="None" val="0.0" valType="code"/>
        <Param name="stopType" updates="None" val="duration (s)" valType="str"/>
        <Param name="stopVal" updates="constant" val="" valType="code"/>
        <Param name="store" updates="constant" val="last key" valType="str"/>
        <Param name="storeCorrect" updates="constant" val="False" valType="bool"/>
        <Param name="syncScreenRefresh" updates="constant" val="True" valType="bool"/>
      </KeyboardComponent>
      <TextComponent name="text_14">
        <Param name="color" updates="constant" val="white" valType="str"/>
        <Param name="colorSpace" updates="constant" val="rgb" valType="str"/>
        <Param name="disabled" updates="None" val="False" valType="bool"/>
        <Param name="durationEstim" updates="None" val="" valType="code"/>
        <Param name="flip" updates="constant" val="" valType="str"/>
        <Param name="font" updates="constant" val="Arial" valType="str"/>
        <Param name="languageStyle" updates="None" val="LTR" valType="str"/>
        <Param name="letterHeight" updates="constant" val="0.04" valType="code"/>
        <Param name="name" updates="None" val="text_14" valType="code"/>
        <Param name="opacity" updates="constant" val="1" valType="code"/>
        <Param name="ori" updates="constant" val="0" valType="code"/>
        <Param name="pos" updates="constant" val="(0, -.375)" valType="code"/>
        <Param name="saveStartStop" updates="None" val="True" valType="bool"/>
        <Param name="startEstim" updates="None" val="" valType="code"/>
        <Param name="startType" updates="None" val="time (s)" valType="str"/>
        <Param name="startVal" updates="None" val="0.0" valType="code"/>
        <Param name="stopType" updates="None" val="duration (s)" valType="str"/>
        <Param name="stopVal" updates="constant" val="" valType="code"/>
        <Param name="syncScreenRefresh" updates="None" val="True" valType="bool"/>
        <Param name="text" updates="constant" val="Press SPACE to continue with the instructions." valType="extendedStr"/>
        <Param name="units" updates="None" val="from exp settings" valType="str"/>
        <Param name="wrapWidth" updates="constant" val="" valType="code"/>
      </TextComponent>
      <ImageComponent name="image_11">
        <Param name="color" updates="constant" val="$[1,1,1]" valType="str"/>
        <Param name="colorSpace" updates="constant" val="rgb" valType="str"/>
        <Param name="disabled" updates="None" val="False" valType="bool"/>
        <Param name="durationEstim" updates="None" val="" valType="code"/>
        <Param name="flipHoriz" updates="constant" val="False" valType="bool"/>
        <Param name="flipVert" updates="constant" val="False" valType="bool"/>
        <Param name="image" updates="set every repeat" val="stimuli/instructions_1.jpg" valType="str"/>
        <Param name="interpolate" updates="constant" val="linear" valType="str"/>
        <Param name="mask" updates="constant" val="None" valType="str"/>
        <Param name="name" updates="None" val="image_11" valType="code"/>
        <Param name="opacity" updates="constant" val="1" valType="code"/>
        <Param name="ori" updates="constant" val="0" valType="code"/>
        <Param name="pos" updates="constant" val="(0, -.185)" valType="code"/>
        <Param name="saveStartStop" updates="None" val="True" valType="bool"/>
        <Param name="size" updates="constant" val="(0.6, 0.3)" valType="code"/>
        <Param name="startEstim" updates="None" val="" valType="code"/>
        <Param name="startType" updates="None" val="time (s)" valType="str"/>
        <Param name="startVal" updates="None" val="0.0" valType="code"/>
        <Param name="stopType" updates="None" val="duration (s)" valType="str"/>
        <Param name="stopVal" updates="constant" val="" valType="code"/>
        <Param name="syncScreenRefresh" updates="None" val="True" valType="bool"/>
        <Param name="texture resolution" updates="constant" val="128" valType="code"/>
        <Param name="units" updates="None" val="from exp settings" valType="str"/>
      </ImageComponent>
    </Routine>
    <Routine name="instructions_2">
      <TextComponent name="text_3">
        <Param name="color" updates="constant" val="white" valType="str"/>
        <Param name="colorSpace" updates="constant" val="rgb" valType="str"/>
        <Param name="disabled" updates="None" val="False" valType="bool"/>
        <Param name="durationEstim" updates="None" val="" valType="code"/>
        <Param name="flip" updates="constant" val="" valType="str"/>
        <Param name="font" updates="constant" val="Arial" valType="str"/>
        <Param name="languageStyle" updates="None" val="LTR" valType="str"/>
        <Param name="letterHeight" updates="constant" val="0.04" valType="code"/>
        <Param name="name" updates="None" val="text_3" valType="code"/>
        <Param name="opacity" updates="constant" val="1" valType="code"/>
        <Param name="ori" updates="constant" val="0" valType="code"/>
        <Param name="pos" updates="constant" val="(0, .05)" valType="code"/>
        <Param name="saveStartStop" updates="None" val="True" valType="bool"/>
        <Param name="startEstim" updates="None" val="" valType="code"/>
        <Param name="startType" updates="None" val="time (s)" valType="str"/>
        <Param name="startVal" updates="None" val="0.0" valType="code"/>
        <Param name="stopType" updates="None" val="duration (s)" valType="str"/>
        <Param name="stopVal" updates="constant" val="" valType="code"/>
        <Param name="syncScreenRefresh" updates="None" val="True" valType="bool"/>
        <Param name="text" updates="constant" val="As you watch the images in the slideshows, instrumental music will be playing. &amp;#10;&amp;#10;Your task is to make a narrative out of the images you see while listening to the music. Try your best to build a story that links the items together. When you see each image, you will simply press SPACE to indicate you have included the image in your narrative.&amp;#10;&amp;#10;Please press SPACE to continue with the instructions.&amp;#10;&amp;#10;" valType="extendedStr"/>
        <Param name="units" updates="None" val="from exp settings" valType="str"/>
        <Param name="wrapWidth" updates="constant" val="" valType="code"/>
      </TextComponent>
      <KeyboardComponent name="key_resp_2">
        <Param name="allowedKeys" updates="constant" val="'1','space'" valType="code"/>
        <Param name="correctAns" updates="constant" val="" valType="str"/>
        <Param name="disabled" updates="None" val="False" valType="bool"/>
        <Param name="discard previous" updates="constant" val="True" valType="bool"/>
        <Param name="durationEstim" updates="None" val="" valType="code"/>
        <Param name="forceEndRoutine" updates="constant" val="True" valType="bool"/>
        <Param name="name" updates="None" val="key_resp_2" valType="code"/>
        <Param name="saveStartStop" updates="None" val="True" valType="bool"/>
        <Param name="startEstim" updates="None" val="" valType="code"/>
        <Param name="startType" updates="None" val="time (s)" valType="str"/>
        <Param name="startVal" updates="None" val="0.0" valType="code"/>
        <Param name="stopType" updates="None" val="duration (s)" valType="str"/>
        <Param name="stopVal" updates="constant" val="" valType="code"/>
        <Param name="store" updates="constant" val="last key" valType="str"/>
        <Param name="storeCorrect" updates="constant" val="False" valType="bool"/>
        <Param name="syncScreenRefresh" updates="constant" val="True" valType="bool"/>
      </KeyboardComponent>
      <ImageComponent name="image_14">
        <Param name="color" updates="constant" val="$[1,1,1]" valType="str"/>
        <Param name="colorSpace" updates="constant" val="rgb" valType="str"/>
        <Param name="disabled" updates="None" val="True" valType="bool"/>
        <Param name="durationEstim" updates="None" val="" valType="code"/>
        <Param name="flipHoriz" updates="constant" val="False" valType="bool"/>
        <Param name="flipVert" updates="constant" val="False" valType="bool"/>
        <Param name="image" updates="set every repeat" val="stimuli/arousal_scale_template_1-01.png" valType="str"/>
        <Param name="interpolate" updates="constant" val="linear" valType="str"/>
        <Param name="mask" updates="constant" val="None" valType="str"/>
        <Param name="name" updates="None" val="image_14" valType="code"/>
        <Param name="opacity" updates="constant" val="1" valType="code"/>
        <Param name="ori" updates="constant" val="0" valType="code"/>
        <Param name="pos" updates="constant" val="(0, -.35)" valType="code"/>
        <Param name="saveStartStop" updates="None" val="True" valType="bool"/>
        <Param name="size" updates="constant" val="(0.885, 0.1875)" valType="code"/>
        <Param name="startEstim" updates="None" val="" valType="code"/>
        <Param name="startType" updates="None" val="time (s)" valType="str"/>
        <Param name="startVal" updates="None" val="0.0" valType="code"/>
        <Param name="stopType" updates="None" val="duration (s)" valType="str"/>
        <Param name="stopVal" updates="constant" val="" valType="code"/>
        <Param name="syncScreenRefresh" updates="None" val="True" valType="bool"/>
        <Param name="texture resolution" updates="constant" val="128" valType="code"/>
        <Param name="units" updates="None" val="from exp settings" valType="str"/>
      </ImageComponent>
    </Routine>
    <Routine name="welcome_1">
      <TextComponent name="text_4">
        <Param name="color" updates="constant" val="white" valType="str"/>
        <Param name="colorSpace" updates="constant" val="rgb" valType="str"/>
        <Param name="disabled" updates="None" val="False" valType="bool"/>
        <Param name="durationEstim" updates="None" val="" valType="code"/>
        <Param name="flip" updates="constant" val="" valType="str"/>
        <Param name="font" updates="constant" val="Arial" valType="str"/>
        <Param name="languageStyle" updates="None" val="LTR" valType="str"/>
        <Param name="letterHeight" updates="constant" val="0.04" valType="code"/>
        <Param name="name" updates="None" val="text_4" valType="code"/>
        <Param name="opacity" updates="constant" val="1" valType="code"/>
        <Param name="ori" updates="constant" val="0" valType="code"/>
        <Param name="pos" updates="constant" val="(0, 0)" valType="code"/>
        <Param name="saveStartStop" updates="None" val="True" valType="bool"/>
        <Param name="startEstim" updates="None" val="" valType="code"/>
        <Param name="startType" updates="None" val="time (s)" valType="str"/>
        <Param name="startVal" updates="None" val="0.0" valType="code"/>
        <Param name="stopType" updates="None" val="duration (s)" valType="str"/>
        <Param name="stopVal" updates="constant" val="" valType="code"/>
        <Param name="syncScreenRefresh" updates="None" val="True" valType="bool"/>
        <Param name="text" updates="constant" val="Welcome to the experiment!&amp;#10;&amp;#10;Please take a moment to make sure you are in a non-disruptive environment. If there are any distractions, such as TV or music on, please turn those off now. &amp;#10;&amp;#10;Please make sure your headphones are connected to your computer. You will be listening to music throughout this experiment.&amp;#10;&amp;#10;Please make sure you have at least an hour to set aside for this experiment. Thank you for your participation.&amp;#10;&amp;#10;Please press SPACE to begin with the instructions." valType="extendedStr"/>
        <Param name="units" updates="None" val="from exp settings" valType="str"/>
        <Param name="wrapWidth" updates="constant" val="" valType="code"/>
      </TextComponent>
      <KeyboardComponent name="key_resp_3">
        <Param name="allowedKeys" updates="constant" val="'1','space'" valType="code"/>
        <Param name="correctAns" updates="constant" val="" valType="str"/>
        <Param name="disabled" updates="None" val="False" valType="bool"/>
        <Param name="discard previous" updates="constant" val="True" valType="bool"/>
        <Param name="durationEstim" updates="None" val="" valType="code"/>
        <Param name="forceEndRoutine" updates="constant" val="True" valType="bool"/>
        <Param name="name" updates="None" val="key_resp_3" valType="code"/>
        <Param name="saveStartStop" updates="None" val="True" valType="bool"/>
        <Param name="startEstim" updates="None" val="" valType="code"/>
        <Param name="startType" updates="None" val="time (s)" valType="str"/>
        <Param name="startVal" updates="None" val="0.0" valType="code"/>
        <Param name="stopType" updates="None" val="duration (s)" valType="str"/>
        <Param name="stopVal" updates="constant" val="" valType="code"/>
        <Param name="store" updates="constant" val="last key" valType="str"/>
        <Param name="storeCorrect" updates="constant" val="False" valType="bool"/>
        <Param name="syncScreenRefresh" updates="constant" val="True" valType="bool"/>
      </KeyboardComponent>
      <CodeComponent name="code_15">
        <Param name="Before Experiment" updates="constant" val="" valType="extendedCode"/>
        <Param name="Before JS Experiment" updates="constant" val="" valType="extendedCode"/>
        <Param name="Begin Experiment" updates="constant" val="stimuli=[]&amp;#10;labels=[]&amp;#10;IAPS=[]&amp;#10;boundary=[]&amp;#10;border=[]&amp;#10;NAPSneg=[]&amp;#10;NAPSneu=[]&amp;#10;scales=[]&amp;#10;music=[]&amp;#10;" valType="extendedCode"/>
        <Param name="Begin JS Experiment" updates="constant" val="stimuli = [];&amp;#10;labels = [];&amp;#10;IAPS = [];&amp;#10;boundary = [];&amp;#10;border = [];&amp;#10;NAPSneg = [];&amp;#10;NAPSneu = [];&amp;#10;scales = [];&amp;#10;music = [];&amp;#10;" valType="extendedCode"/>
        <Param name="Begin JS Routine" updates="constant" val="" valType="extendedCode"/>
        <Param name="Begin Routine" updates="constant" val="" valType="extendedCode"/>
        <Param name="Code Type" updates="None" val="Auto-&gt;JS" valType="str"/>
        <Param name="Each Frame" updates="constant" val="" valType="extendedCode"/>
        <Param name="Each JS Frame" updates="constant" val="" valType="extendedCode"/>
        <Param name="End Experiment" updates="constant" val="" valType="extendedCode"/>
        <Param name="End JS Experiment" updates="constant" val="" valType="extendedCode"/>
        <Param name="End JS Routine" updates="constant" val="" valType="extendedCode"/>
        <Param name="End Routine" updates="constant" val="" valType="extendedCode"/>
        <Param name="disabled" updates="None" val="False" valType="bool"/>
        <Param name="name" updates="None" val="code_15" valType="code"/>
      </CodeComponent>
    </Routine>
    <Routine name="instructions_3">
      <TextComponent name="text_5">
        <Param name="color" updates="constant" val="white" valType="str"/>
        <Param name="colorSpace" updates="constant" val="rgb" valType="str"/>
        <Param name="disabled" updates="None" val="False" valType="bool"/>
        <Param name="durationEstim" updates="None" val="" valType="code"/>
        <Param name="flip" updates="constant" val="" valType="str"/>
        <Param name="font" updates="constant" val="Arial" valType="str"/>
        <Param name="languageStyle" updates="None" val="LTR" valType="str"/>
        <Param name="letterHeight" updates="constant" val="0.04" valType="code"/>
        <Param name="name" updates="None" val="text_5" valType="code"/>
        <Param name="opacity" updates="constant" val="1" valType="code"/>
        <Param name="ori" updates="constant" val="0" valType="code"/>
        <Param name="pos" updates="constant" val="(0, 0)" valType="code"/>
        <Param name="saveStartStop" updates="None" val="True" valType="bool"/>
        <Param name="startEstim" updates="None" val="" valType="code"/>
        <Param name="startType" updates="None" val="time (s)" valType="str"/>
        <Param name="startVal" updates="None" val="0.0" valType="code"/>
        <Param name="stopType" updates="None" val="duration (s)" valType="str"/>
        <Param name="stopVal" updates="constant" val="" valType="code"/>
        <Param name="syncScreenRefresh" updates="None" val="True" valType="bool"/>
        <Param name="text" updates="constant" val="Your most important goal in this experiment is to try to memorize two things. Two images from the recent slideshow will be displayed side-by-side. We will test your memory for these two things after each slideshow: &amp;#10;&amp;#10;1) TEMPORAL DISTANCE &amp;#10;(how far apart are the items?)&amp;#10;&amp;#10;2) TEMPORAL ORDER &amp;#10;(which item came first?)&amp;#10;&amp;#10;&amp;#10;Please press SPACE for details about temporal distance and order" valType="extendedStr"/>
        <Param name="units" updates="None" val="from exp settings" valType="str"/>
        <Param name="wrapWidth" updates="constant" val="" valType="code"/>
      </TextComponent>
      <KeyboardComponent name="key_resp_5">
        <Param name="allowedKeys" updates="constant" val="'y','n','left','right','space'" valType="code"/>
        <Param name="correctAns" updates="constant" val="" valType="str"/>
        <Param name="disabled" updates="None" val="False" valType="bool"/>
        <Param name="discard previous" updates="constant" val="True" valType="bool"/>
        <Param name="durationEstim" updates="None" val="" valType="code"/>
        <Param name="forceEndRoutine" updates="constant" val="True" valType="bool"/>
        <Param name="name" updates="None" val="key_resp_5" valType="code"/>
        <Param name="saveStartStop" updates="None" val="True" valType="bool"/>
        <Param name="startEstim" updates="None" val="" valType="code"/>
        <Param name="startType" updates="None" val="time (s)" valType="str"/>
        <Param name="startVal" updates="None" val="0.0" valType="code"/>
        <Param name="stopType" updates="None" val="duration (s)" valType="str"/>
        <Param name="stopVal" updates="constant" val="" valType="code"/>
        <Param name="store" updates="constant" val="last key" valType="str"/>
        <Param name="storeCorrect" updates="constant" val="False" valType="bool"/>
        <Param name="syncScreenRefresh" updates="constant" val="True" valType="bool"/>
      </KeyboardComponent>
      <TextComponent name="text_15">
        <Param name="color" updates="constant" val="white" valType="str"/>
        <Param name="colorSpace" updates="constant" val="rgb" valType="str"/>
        <Param name="disabled" updates="None" val="True" valType="bool"/>
        <Param name="durationEstim" updates="None" val="" valType="code"/>
        <Param name="flip" updates="constant" val="" valType="str"/>
        <Param name="font" updates="constant" val="Arial Bold" valType="str"/>
        <Param name="languageStyle" updates="None" val="LTR" valType="str"/>
        <Param name="letterHeight" updates="constant" val="0.04" valType="code"/>
        <Param name="name" updates="None" val="text_15" valType="code"/>
        <Param name="opacity" updates="constant" val="1" valType="code"/>
        <Param name="ori" updates="constant" val="0" valType="code"/>
        <Param name="pos" updates="constant" val="(0, 0.075)" valType="code"/>
        <Param name="saveStartStop" updates="None" val="True" valType="bool"/>
        <Param name="startEstim" updates="None" val="" valType="code"/>
        <Param name="startType" updates="None" val="time (s)" valType="str"/>
        <Param name="startVal" updates="None" val="0.0" valType="code"/>
        <Param name="stopType" updates="None" val="duration (s)" valType="str"/>
        <Param name="stopVal" updates="constant" val="" valType="code"/>
        <Param name="syncScreenRefresh" updates="None" val="True" valType="bool"/>
        <Param name="text" updates="constant" val="1) Distance Between Items: &amp;#10;&amp;#10;&amp;#10;&amp;#10;&amp;#10;&amp;#10;&amp;#10;2) Order Memory: " valType="extendedStr"/>
        <Param name="units" updates="None" val="from exp settings" valType="str"/>
        <Param name="wrapWidth" updates="constant" val="" valType="code"/>
      </TextComponent>
    </Routine>
    <Routine name="instructions_4">
      <TextComponent name="text_6">
        <Param name="color" updates="constant" val="white" valType="str"/>
        <Param name="colorSpace" updates="constant" val="rgb" valType="str"/>
        <Param name="disabled" updates="None" val="False" valType="bool"/>
        <Param name="durationEstim" updates="None" val="" valType="code"/>
        <Param name="flip" updates="constant" val="" valType="str"/>
        <Param name="font" updates="constant" val="Arial" valType="str"/>
        <Param name="languageStyle" updates="None" val="LTR" valType="str"/>
        <Param name="letterHeight" updates="constant" val="0.04" valType="code"/>
        <Param name="name" updates="None" val="text_6" valType="code"/>
        <Param name="opacity" updates="constant" val="1" valType="code"/>
        <Param name="ori" updates="constant" val="0" valType="code"/>
        <Param name="pos" updates="constant" val="(0, .25)" valType="code"/>
        <Param name="saveStartStop" updates="None" val="True" valType="bool"/>
        <Param name="startEstim" updates="None" val="" valType="code"/>
        <Param name="startType" updates="None" val="time (s)" valType="str"/>
        <Param name="startVal" updates="None" val="0.0" valType="code"/>
        <Param name="stopType" updates="None" val="duration (s)" valType="str"/>
        <Param name="stopVal" updates="constant" val="" valType="code"/>
        <Param name="syncScreenRefresh" updates="None" val="True" valType="bool"/>
        <Param name="text" updates="constant" val="Here’s what the memory tests will look like. &amp;#10;&amp;#10;For each pair of images, you will answer two questions in a row: the temporal distance choice, and then the temporal order choice. You will have FOUR options for temporal distance, and FOUR options for temporal order. " valType="extendedStr"/>
        <Param name="units" updates="None" val="from exp settings" valType="str"/>
        <Param name="wrapWidth" updates="constant" val="" valType="code"/>
      </TextComponent>
      <KeyboardComponent name="key_resp_6">
        <Param name="allowedKeys" updates="constant" val="'y','n','left','right','space'" valType="code"/>
        <Param name="correctAns" updates="constant" val="" valType="str"/>
        <Param name="disabled" updates="None" val="False" valType="bool"/>
        <Param name="discard previous" updates="constant" val="True" valType="bool"/>
        <Param name="durationEstim" updates="None" val="" valType="code"/>
        <Param name="forceEndRoutine" updates="constant" val="True" valType="bool"/>
        <Param name="name" updates="None" val="key_resp_6" valType="code"/>
        <Param name="saveStartStop" updates="None" val="True" valType="bool"/>
        <Param name="startEstim" updates="None" val="" valType="code"/>
        <Param name="startType" updates="None" val="time (s)" valType="str"/>
        <Param name="startVal" updates="None" val="0.0" valType="code"/>
        <Param name="stopType" updates="None" val="duration (s)" valType="str"/>
        <Param name="stopVal" updates="constant" val="" valType="code"/>
        <Param name="store" updates="constant" val="last key" valType="str"/>
        <Param name="storeCorrect" updates="constant" val="False" valType="bool"/>
        <Param name="syncScreenRefresh" updates="constant" val="True" valType="bool"/>
      </KeyboardComponent>
      <ImageComponent name="image_12">
        <Param name="color" updates="constant" val="$[1,1,1]" valType="str"/>
        <Param name="colorSpace" updates="constant" val="rgb" valType="str"/>
        <Param name="disabled" updates="None" val="False" valType="bool"/>
        <Param name="durationEstim" updates="None" val="" valType="code"/>
        <Param name="flipHoriz" updates="constant" val="False" valType="bool"/>
        <Param name="flipVert" updates="constant" val="False" valType="bool"/>
        <Param name="image" updates="set every repeat" val="stimuli/instructions_2.jpg" valType="str"/>
        <Param name="interpolate" updates="constant" val="linear" valType="str"/>
        <Param name="mask" updates="constant" val="None" valType="str"/>
        <Param name="name" updates="None" val="image_12" valType="code"/>
        <Param name="opacity" updates="constant" val="1" valType="code"/>
        <Param name="ori" updates="constant" val="0" valType="code"/>
        <Param name="pos" updates="constant" val="(0, -.1)" valType="code"/>
        <Param name="saveStartStop" updates="None" val="True" valType="bool"/>
        <Param name="size" updates="constant" val="(0.6, 0.35)" valType="code"/>
        <Param name="startEstim" updates="None" val="" valType="code"/>
        <Param name="startType" updates="None" val="time (s)" valType="str"/>
        <Param name="startVal" updates="None" val="0.0" valType="code"/>
        <Param name="stopType" updates="None" val="duration (s)" valType="str"/>
        <Param name="stopVal" updates="constant" val="" valType="code"/>
        <Param name="syncScreenRefresh" updates="None" val="True" valType="bool"/>
        <Param name="texture resolution" updates="constant" val="128" valType="code"/>
        <Param name="units" updates="None" val="from exp settings" valType="str"/>
      </ImageComponent>
      <TextComponent name="text_22">
        <Param name="color" updates="constant" val="white" valType="str"/>
        <Param name="colorSpace" updates="constant" val="rgb" valType="str"/>
        <Param name="disabled" updates="None" val="False" valType="bool"/>
        <Param name="durationEstim" updates="None" val="" valType="code"/>
        <Param name="flip" updates="constant" val="" valType="str"/>
        <Param name="font" updates="constant" val="Arial" valType="str"/>
        <Param name="languageStyle" updates="None" val="LTR" valType="str"/>
        <Param name="letterHeight" updates="constant" val="0.04" valType="code"/>
        <Param name="name" updates="None" val="text_22" valType="code"/>
        <Param name="opacity" updates="constant" val="1" valType="code"/>
        <Param name="ori" updates="constant" val="0" valType="code"/>
        <Param name="pos" updates="constant" val="(0, -.375)" valType="code"/>
        <Param name="saveStartStop" updates="None" val="True" valType="bool"/>
        <Param name="startEstim" updates="None" val="" valType="code"/>
        <Param name="startType" updates="None" val="time (s)" valType="str"/>
        <Param name="startVal" updates="None" val="0.0" valType="code"/>
        <Param name="stopType" updates="None" val="duration (s)" valType="str"/>
        <Param name="stopVal" updates="constant" val="" valType="code"/>
        <Param name="syncScreenRefresh" updates="None" val="True" valType="bool"/>
        <Param name="text" updates="constant" val="Press SPACE to continue with the instructions." valType="extendedStr"/>
        <Param name="units" updates="None" val="from exp settings" valType="str"/>
        <Param name="wrapWidth" updates="constant" val="" valType="code"/>
      </TextComponent>
    </Routine>
    <Routine name="break_reminder">
      <TextComponent name="text_9">
        <Param name="color" updates="constant" val="white" valType="str"/>
        <Param name="colorSpace" updates="constant" val="rgb" valType="str"/>
        <Param name="disabled" updates="None" val="False" valType="bool"/>
        <Param name="durationEstim" updates="None" val="" valType="code"/>
        <Param name="flip" updates="constant" val="" valType="str"/>
        <Param name="font" updates="constant" val="Arial" valType="str"/>
        <Param name="languageStyle" updates="None" val="LTR" valType="str"/>
        <Param name="letterHeight" updates="constant" val="0.04" valType="code"/>
        <Param name="name" updates="None" val="text_9" valType="code"/>
        <Param name="opacity" updates="constant" val="1" valType="code"/>
        <Param name="ori" updates="constant" val="0" valType="code"/>
        <Param name="pos" updates="constant" val="(0, 0)" valType="code"/>
        <Param name="saveStartStop" updates="None" val="True" valType="bool"/>
        <Param name="startEstim" updates="None" val="" valType="code"/>
        <Param name="startType" updates="None" val="time (s)" valType="str"/>
        <Param name="startVal" updates="None" val="0.0" valType="code"/>
        <Param name="stopType" updates="None" val="duration (s)" valType="str"/>
        <Param name="stopVal" updates="constant" val="" valType="code"/>
        <Param name="syncScreenRefresh" updates="None" val="True" valType="bool"/>
        <Param name="text" updates="constant" val="You have now finished the practice block. Please take a short break before continuing. &amp;#10;&amp;#10;Whenever you are ready, press SPACE to begin the actual experiment." valType="extendedStr"/>
        <Param name="units" updates="None" val="from exp settings" valType="str"/>
        <Param name="wrapWidth" updates="constant" val="" valType="code"/>
      </TextComponent>
      <KeyboardComponent name="key_resp_8">
        <Param name="allowedKeys" updates="constant" val="'y','n','left','right','space'" valType="code"/>
        <Param name="correctAns" updates="constant" val="" valType="str"/>
        <Param name="disabled" updates="None" val="False" valType="bool"/>
        <Param name="discard previous" updates="constant" val="True" valType="bool"/>
        <Param name="durationEstim" updates="None" val="" valType="code"/>
        <Param name="forceEndRoutine" updates="constant" val="True" valType="bool"/>
        <Param name="name" updates="None" val="key_resp_8" valType="code"/>
        <Param name="saveStartStop" updates="None" val="True" valType="bool"/>
        <Param name="startEstim" updates="None" val="" valType="code"/>
        <Param name="startType" updates="None" val="time (s)" valType="str"/>
        <Param name="startVal" updates="None" val="0.0" valType="code"/>
        <Param name="stopType" updates="None" val="duration (s)" valType="str"/>
        <Param name="stopVal" updates="constant" val="" valType="code"/>
        <Param name="store" updates="constant" val="last key" valType="str"/>
        <Param name="storeCorrect" updates="constant" val="False" valType="bool"/>
        <Param name="syncScreenRefresh" updates="constant" val="True" valType="bool"/>
      </KeyboardComponent>
    </Routine>
    <Routine name="arrows">
      <TextComponent name="text_10">
        <Param name="color" updates="constant" val="white" valType="str"/>
        <Param name="colorSpace" updates="constant" val="rgb" valType="str"/>
        <Param name="disabled" updates="None" val="False" valType="bool"/>
        <Param name="durationEstim" updates="None" val="" valType="code"/>
        <Param name="flip" updates="constant" val="" valType="str"/>
        <Param name="font" updates="constant" val="Arial" valType="str"/>
        <Param name="languageStyle" updates="None" val="LTR" valType="str"/>
        <Param name="letterHeight" updates="constant" val="0.3" valType="code"/>
        <Param name="name" updates="None" val="text_10" valType="code"/>
        <Param name="opacity" updates="constant" val="1" valType="code"/>
        <Param name="ori" updates="constant" val="0" valType="code"/>
        <Param name="pos" updates="constant" val="(0, 0)" valType="code"/>
        <Param name="saveStartStop" updates="None" val="True" valType="bool"/>
        <Param name="startEstim" updates="None" val="" valType="code"/>
        <Param name="startType" updates="None" val="time (s)" valType="str"/>
        <Param name="startVal" updates="None" val="0.0" valType="code"/>
        <Param name="stopType" updates="None" val="duration (s)" valType="str"/>
        <Param name="stopVal" updates="constant" val=".5" valType="code"/>
        <Param name="syncScreenRefresh" updates="None" val="True" valType="bool"/>
        <Param name="text" updates="set every repeat" val="$arrow" valType="extendedStr"/>
        <Param name="units" updates="None" val="from exp settings" valType="str"/>
        <Param name="wrapWidth" updates="constant" val="" valType="code"/>
      </TextComponent>
      <KeyboardComponent name="key_resp_10">
        <Param name="allowedKeys" updates="constant" val="'left','right'" valType="code"/>
        <Param name="correctAns" updates="constant" val="" valType="str"/>
        <Param name="disabled" updates="None" val="False" valType="bool"/>
        <Param name="discard previous" updates="constant" val="True" valType="bool"/>
        <Param name="durationEstim" updates="None" val="" valType="code"/>
        <Param name="forceEndRoutine" updates="constant" val="False" valType="bool"/>
        <Param name="name" updates="None" val="key_resp_10" valType="code"/>
        <Param name="saveStartStop" updates="None" val="True" valType="bool"/>
        <Param name="startEstim" updates="None" val="" valType="code"/>
        <Param name="startType" updates="None" val="time (s)" valType="str"/>
        <Param name="startVal" updates="None" val="0.0" valType="code"/>
        <Param name="stopType" updates="None" val="duration (s)" valType="str"/>
        <Param name="stopVal" updates="constant" val="0.5" valType="code"/>
        <Param name="store" updates="constant" val="first key" valType="str"/>
        <Param name="storeCorrect" updates="constant" val="False" valType="bool"/>
        <Param name="syncScreenRefresh" updates="constant" val="True" valType="bool"/>
      </KeyboardComponent>
      <PolygonComponent name="polygon_3">
        <Param name="disabled" updates="None" val="False" valType="bool"/>
        <Param name="durationEstim" updates="None" val="" valType="code"/>
        <Param name="fillColor" updates="constant" val="$[1,1,1]" valType="str"/>
        <Param name="fillColorSpace" updates="constant" val="rgb" valType="str"/>
        <Param name="interpolate" updates="constant" val="linear" valType="str"/>
        <Param name="lineColor" updates="constant" val="$[1,1,1]" valType="str"/>
        <Param name="lineColorSpace" updates="constant" val="rgb" valType="str"/>
        <Param name="lineWidth" updates="constant" val="1" valType="code"/>
        <Param name="nVertices" updates="constant" val="4" valType="int"/>
        <Param name="name" updates="None" val="polygon_3" valType="code"/>
        <Param name="opacity" updates="constant" val="1" valType="code"/>
        <Param name="ori" updates="constant" val="0" valType="code"/>
        <Param name="pos" updates="constant" val="(0, 0)" valType="code"/>
        <Param name="saveStartStop" updates="None" val="True" valType="bool"/>
        <Param name="shape" updates="constant" val="cross" valType="str"/>
        <Param name="size" updates="constant" val="(0.1, 0.1)" valType="code"/>
        <Param name="startEstim" updates="None" val="" valType="code"/>
        <Param name="startType" updates="None" val="time (s)" valType="str"/>
        <Param name="startVal" updates="None" val=".5" valType="code"/>
        <Param name="stopType" updates="None" val="duration (s)" valType="str"/>
        <Param name="stopVal" updates="constant" val="1.0" valType="code"/>
        <Param name="syncScreenRefresh" updates="None" val="True" valType="bool"/>
        <Param name="units" updates="None" val="from exp settings" valType="str"/>
      </PolygonComponent>
      <CodeComponent name="code_4">
        <Param name="Before Experiment" updates="constant" val="" valType="extendedCode"/>
        <Param name="Before JS Experiment" updates="constant" val="" valType="extendedCode"/>
        <Param name="Begin Experiment" updates="constant" val="" valType="extendedCode"/>
        <Param name="Begin JS Experiment" updates="constant" val="" valType="extendedCode"/>
        <Param name="Begin JS Routine" updates="constant" val="pairs = 0;&amp;#10;" valType="extendedCode"/>
        <Param name="Begin Routine" updates="constant" val="pairs=0" valType="extendedCode"/>
        <Param name="Code Type" updates="None" val="Auto-&gt;JS" valType="str"/>
        <Param name="Each Frame" updates="constant" val="" valType="extendedCode"/>
        <Param name="Each JS Frame" updates="constant" val="" valType="extendedCode"/>
        <Param name="End Experiment" updates="constant" val="" valType="extendedCode"/>
        <Param name="End JS Experiment" updates="constant" val="" valType="extendedCode"/>
        <Param name="End JS Routine" updates="constant" val="" valType="extendedCode"/>
        <Param name="End Routine" updates="constant" val="" valType="extendedCode"/>
        <Param name="disabled" updates="None" val="False" valType="bool"/>
        <Param name="name" updates="None" val="code_4" valType="code"/>
      </CodeComponent>
    </Routine>
    <Routine name="intsructions_5">
      <TextComponent name="text_8">
        <Param name="color" updates="constant" val="white" valType="str"/>
        <Param name="colorSpace" updates="constant" val="rgb" valType="str"/>
        <Param name="disabled" updates="None" val="False" valType="bool"/>
        <Param name="durationEstim" updates="None" val="" valType="code"/>
        <Param name="flip" updates="constant" val="" valType="str"/>
        <Param name="font" updates="constant" val="Arial" valType="str"/>
        <Param name="languageStyle" updates="None" val="LTR" valType="str"/>
        <Param name="letterHeight" updates="constant" val="0.04" valType="code"/>
        <Param name="name" updates="None" val="text_8" valType="code"/>
        <Param name="opacity" updates="constant" val="1" valType="code"/>
        <Param name="ori" updates="constant" val="0" valType="code"/>
        <Param name="pos" updates="constant" val="(0, 0)" valType="code"/>
        <Param name="saveStartStop" updates="None" val="True" valType="bool"/>
        <Param name="startEstim" updates="None" val="" valType="code"/>
        <Param name="startType" updates="None" val="time (s)" valType="str"/>
        <Param name="startVal" updates="None" val="0.0" valType="code"/>
        <Param name="stopType" updates="None" val="duration (s)" valType="str"/>
        <Param name="stopVal" updates="constant" val="" valType="code"/>
        <Param name="syncScreenRefresh" updates="None" val="True" valType="bool"/>
        <Param name="text" updates="constant" val="When you see the &quot;VIEW&quot; instruction, you will allow yourself to simply view the image and allow any emotional response to arise naturally. &amp;#10;&amp;#10;Do not try to change your emotional response in any way. Just allow whatever you experience to arise naturally. &amp;#10;&amp;#10;It is important that you continue to view the image carefully while allowing your emotional reactions to unfold.&amp;#10;&amp;#10;Please press SPACE to continue with the instructions.&amp;#10;" valType="extendedStr"/>
        <Param name="units" updates="None" val="from exp settings" valType="str"/>
        <Param name="wrapWidth" updates="constant" val="" valType="code"/>
      </TextComponent>
      <KeyboardComponent name="key_resp_7">
        <Param name="allowedKeys" updates="constant" val="'y','n','left','right','space'" valType="code"/>
        <Param name="correctAns" updates="constant" val="" valType="str"/>
        <Param name="disabled" updates="None" val="False" valType="bool"/>
        <Param name="discard previous" updates="constant" val="True" valType="bool"/>
        <Param name="durationEstim" updates="None" val="" valType="code"/>
        <Param name="forceEndRoutine" updates="constant" val="True" valType="bool"/>
        <Param name="name" updates="None" val="key_resp_7" valType="code"/>
        <Param name="saveStartStop" updates="None" val="True" valType="bool"/>
        <Param name="startEstim" updates="None" val="" valType="code"/>
        <Param name="startType" updates="None" val="time (s)" valType="str"/>
        <Param name="startVal" updates="None" val="0.0" valType="code"/>
        <Param name="stopType" updates="None" val="duration (s)" valType="str"/>
        <Param name="stopVal" updates="constant" val="" valType="code"/>
        <Param name="store" updates="constant" val="last key" valType="str"/>
        <Param name="storeCorrect" updates="constant" val="False" valType="bool"/>
        <Param name="syncScreenRefresh" updates="constant" val="True" valType="bool"/>
      </KeyboardComponent>
    </Routine>
    <Routine name="order"/>
    <Routine name="cross">
      <PolygonComponent name="polygon">
        <Param name="disabled" updates="None" val="False" valType="bool"/>
        <Param name="durationEstim" updates="None" val="" valType="code"/>
        <Param name="fillColor" updates="constant" val="$[1,1,1]" valType="str"/>
        <Param name="fillColorSpace" updates="constant" val="rgb" valType="str"/>
        <Param name="interpolate" updates="constant" val="linear" valType="str"/>
        <Param name="lineColor" updates="constant" val="$[1,1,1]" valType="str"/>
        <Param name="lineColorSpace" updates="constant" val="rgb" valType="str"/>
        <Param name="lineWidth" updates="constant" val=".4" valType="code"/>
        <Param name="nVertices" updates="constant" val="4" valType="int"/>
        <Param name="name" updates="None" val="polygon" valType="code"/>
        <Param name="opacity" updates="constant" val="1" valType="code"/>
        <Param name="ori" updates="constant" val="0" valType="code"/>
        <Param name="pos" updates="constant" val="(0, .1)" valType="code"/>
        <Param name="saveStartStop" updates="None" val="True" valType="bool"/>
        <Param name="shape" updates="constant" val="cross" valType="str"/>
        <Param name="size" updates="constant" val="(0.1, 0.1)" valType="code"/>
        <Param name="startEstim" updates="None" val="" valType="code"/>
        <Param name="startType" updates="None" val="time (s)" valType="str"/>
        <Param name="startVal" updates="None" val="0.0" valType="code"/>
        <Param name="stopType" updates="None" val="duration (s)" valType="str"/>
        <Param name="stopVal" updates="constant" val="2.0" valType="code"/>
        <Param name="syncScreenRefresh" updates="None" val="True" valType="bool"/>
        <Param name="units" updates="None" val="from exp settings" valType="str"/>
      </PolygonComponent>
      <CodeComponent name="code">
        <Param name="Before Experiment" updates="constant" val="" valType="extendedCode"/>
        <Param name="Before JS Experiment" updates="constant" val="" valType="extendedCode"/>
        <Param name="Begin Experiment" updates="constant" val="z=0&amp;#10;task=0&amp;#10;boundary = []&amp;#10;&amp;#10;&amp;#10;&amp;#10;&amp;#10;" valType="extendedCode"/>
        <Param name="Begin JS Experiment" updates="constant" val="z = 0;&amp;#10;task = 0;&amp;#10;boundary = [];&amp;#10;" valType="extendedCode"/>
        <Param name="Begin JS Routine" updates="constant" val="" valType="extendedCode"/>
        <Param name="Begin Routine" updates="constant" val="" valType="extendedCode"/>
        <Param name="Code Type" updates="None" val="Auto-&gt;JS" valType="str"/>
        <Param name="Each Frame" updates="constant" val="" valType="extendedCode"/>
        <Param name="Each JS Frame" updates="constant" val="" valType="extendedCode"/>
        <Param name="End Experiment" updates="constant" val="" valType="extendedCode"/>
        <Param name="End JS Experiment" updates="constant" val="" valType="extendedCode"/>
        <Param name="End JS Routine" updates="constant" val="" valType="extendedCode"/>
        <Param name="End Routine" updates="constant" val="" valType="extendedCode"/>
        <Param name="disabled" updates="None" val="False" valType="bool"/>
        <Param name="name" updates="None" val="code" valType="code"/>
      </CodeComponent>
      <CodeComponent name="code_12">
        <Param name="Before Experiment" updates="constant" val="" valType="extendedCode"/>
        <Param name="Before JS Experiment" updates="constant" val="" valType="extendedCode"/>
        <Param name="Begin Experiment" updates="constant" val="" valType="extendedCode"/>
        <Param name="Begin JS Experiment" updates="constant" val="" valType="extendedCode"/>
        <Param name="Begin JS Routine" updates="constant" val="listemo = (listnumber - 1);&amp;#10;" valType="extendedCode"/>
        <Param name="Begin Routine" updates="constant" val="listemo=listnumber-1&amp;#10;&amp;#10;&amp;#10;" valType="extendedCode"/>
        <Param name="Code Type" updates="None" val="Auto-&gt;JS" valType="str"/>
        <Param name="Each Frame" updates="constant" val="" valType="extendedCode"/>
        <Param name="Each JS Frame" updates="constant" val="" valType="extendedCode"/>
        <Param name="End Experiment" updates="constant" val="" valType="extendedCode"/>
        <Param name="End JS Experiment" updates="constant" val="" valType="extendedCode"/>
        <Param name="End JS Routine" updates="constant" val="" valType="extendedCode"/>
        <Param name="End Routine" updates="constant" val="" valType="extendedCode"/>
        <Param name="disabled" updates="None" val="False" valType="bool"/>
        <Param name="name" updates="None" val="code_12" valType="code"/>
      </CodeComponent>
      <CodeComponent name="code_21">
        <Param name="Before Experiment" updates="constant" val="" valType="extendedCode"/>
        <Param name="Before JS Experiment" updates="constant" val="" valType="extendedCode"/>
        <Param name="Begin Experiment" updates="constant" val="" valType="extendedCode"/>
        <Param name="Begin JS Experiment" updates="constant" val="" valType="extendedCode"/>
        <Param name="Begin JS Routine" updates="constant" val="" valType="extendedCode"/>
        <Param name="Begin Routine" updates="constant" val="" valType="extendedCode"/>
        <Param name="Code Type" updates="None" val="Auto-&gt;JS" valType="str"/>
        <Param name="Each Frame" updates="constant" val="if t &gt; 2:&amp;#10;    continueRoutine=False" valType="extendedCode"/>
        <Param name="Each JS Frame" updates="constant" val="if ((t &gt; 2)) {&amp;#10;    continueRoutine = false;&amp;#10;}&amp;#10;" valType="extendedCode"/>
        <Param name="End Experiment" updates="constant" val="" valType="extendedCode"/>
        <Param name="End JS Experiment" updates="constant" val="" valType="extendedCode"/>
        <Param name="End JS Routine" updates="constant" val="" valType="extendedCode"/>
        <Param name="End Routine" updates="constant" val="" valType="extendedCode"/>
        <Param name="disabled" updates="None" val="False" valType="bool"/>
        <Param name="name" updates="None" val="code_21" valType="code"/>
      </CodeComponent>
      <SoundComponent name="sound_2">
        <Param name="disabled" updates="None" val="False" valType="bool"/>
        <Param name="durationEstim" updates="None" val="" valType="code"/>
        <Param name="hamming" updates="constant" val="True" valType="bool"/>
        <Param name="name" updates="None" val="sound_2" valType="code"/>
        <Param name="saveStartStop" updates="None" val="True" valType="bool"/>
        <Param name="sound" updates="set every repeat" val="$music[music_index]" valType="str"/>
        <Param name="startEstim" updates="None" val="" valType="code"/>
        <Param name="startType" updates="None" val="time (s)" valType="str"/>
        <Param name="startVal" updates="None" val="3.0" valType="code"/>
        <Param name="stopType" updates="None" val="duration (s)" valType="str"/>
        <Param name="stopVal" updates="constant" val="" valType="code"/>
        <Param name="syncScreenRefresh" updates="constant" val="True" valType="bool"/>
        <Param name="volume" updates="constant" val="1" valType="code"/>
      </SoundComponent>
      <CodeComponent name="code_20">
        <Param name="Before Experiment" updates="constant" val="" valType="extendedCode"/>
        <Param name="Before JS Experiment" updates="constant" val="" valType="extendedCode"/>
        <Param name="Begin Experiment" updates="constant" val="" valType="extendedCode"/>
        <Param name="Begin JS Experiment" updates="constant" val="" valType="extendedCode"/>
        <Param name="Begin JS Routine" updates="constant" val="" valType="extendedCode"/>
        <Param name="Begin Routine" updates="constant" val="" valType="extendedCode"/>
        <Param name="Code Type" updates="None" val="Auto-&gt;JS" valType="str"/>
        <Param name="Each Frame" updates="constant" val="" valType="extendedCode"/>
        <Param name="Each JS Frame" updates="constant" val="" valType="extendedCode"/>
        <Param name="End Experiment" updates="constant" val="" valType="extendedCode"/>
        <Param name="End JS Experiment" updates="constant" val="" valType="extendedCode"/>
        <Param name="End JS Routine" updates="constant" val="sound_2.play();&amp;#10;" valType="extendedCode"/>
        <Param name="End Routine" updates="constant" val="sound_2.play()" valType="extendedCode"/>
        <Param name="disabled" updates="None" val="False" valType="bool"/>
        <Param name="name" updates="None" val="code_20" valType="code"/>
      </CodeComponent>
      <KeyboardComponent name="key_resp_26">
        <Param name="allowedKeys" updates="constant" val="'y','n','left','right','space'" valType="code"/>
        <Param name="correctAns" updates="constant" val="" valType="str"/>
        <Param name="disabled" updates="None" val="False" valType="bool"/>
        <Param name="discard previous" updates="constant" val="True" valType="bool"/>
        <Param name="durationEstim" updates="None" val="" valType="code"/>
        <Param name="forceEndRoutine" updates="constant" val="True" valType="bool"/>
        <Param name="name" updates="None" val="key_resp_26" valType="code"/>
        <Param name="saveStartStop" updates="None" val="True" valType="bool"/>
        <Param name="startEstim" updates="None" val="" valType="code"/>
        <Param name="startType" updates="None" val="time (s)" valType="str"/>
        <Param name="startVal" updates="None" val="0.0" valType="code"/>
        <Param name="stopType" updates="None" val="duration (s)" valType="str"/>
        <Param name="stopVal" updates="constant" val="" valType="code"/>
        <Param name="store" updates="constant" val="last key" valType="str"/>
        <Param name="storeCorrect" updates="constant" val="False" valType="bool"/>
        <Param name="syncScreenRefresh" updates="constant" val="True" valType="bool"/>
      </KeyboardComponent>
      <CodeComponent name="code_23">
        <Param name="Before Experiment" updates="constant" val="" valType="extendedCode"/>
        <Param name="Before JS Experiment" updates="constant" val="" valType="extendedCode"/>
        <Param name="Begin Experiment" updates="constant" val="" valType="extendedCode"/>
        <Param name="Begin JS Experiment" updates="constant" val="" valType="extendedCode"/>
        <Param name="Begin JS Routine" updates="constant" val="scale = scales[0];&amp;#10;index = 0;&amp;#10;keys = psychoJS.eventManager.getKeys();&amp;#10;console.log(&quot;hashddsfsdfsfddfssxdfdssdsdsds&quot;);&amp;#10;" valType="extendedCode"/>
        <Param name="Begin Routine" updates="constant" val="scale=scales[0]&amp;#10;index=0&amp;#10;keys=psychoJS.eventManager.getKeys()&amp;#10;print('hashddsfsdfsfddfssxdfdssdsdsds')" valType="extendedCode"/>
        <Param name="Code Type" updates="None" val="Auto-&gt;JS" valType="str"/>
        <Param name="Each Frame" updates="constant" val="" valType="extendedCode"/>
        <Param name="Each JS Frame" updates="constant" val="" valType="extendedCode"/>
        <Param name="End Experiment" updates="constant" val="" valType="extendedCode"/>
        <Param name="End JS Experiment" updates="constant" val="" valType="extendedCode"/>
        <Param name="End JS Routine" updates="constant" val="" valType="extendedCode"/>
        <Param name="End Routine" updates="constant" val="" valType="extendedCode"/>
        <Param name="disabled" updates="None" val="False" valType="bool"/>
        <Param name="name" updates="None" val="code_23" valType="code"/>
      </CodeComponent>
    </Routine>
    <Routine name="reminder_arrow">
      <TextComponent name="text_11">
        <Param name="color" updates="constant" val="white" valType="str"/>
        <Param name="colorSpace" updates="constant" val="rgb" valType="str"/>
        <Param name="disabled" updates="None" val="False" valType="bool"/>
        <Param name="durationEstim" updates="None" val="" valType="code"/>
        <Param name="flip" updates="constant" val="" valType="str"/>
        <Param name="font" updates="constant" val="Arial" valType="str"/>
        <Param name="languageStyle" updates="None" val="LTR" valType="str"/>
        <Param name="letterHeight" updates="constant" val="0.04" valType="code"/>
        <Param name="name" updates="None" val="text_11" valType="code"/>
        <Param name="opacity" updates="constant" val="1" valType="code"/>
        <Param name="ori" updates="constant" val="0" valType="code"/>
        <Param name="pos" updates="constant" val="(0, 0)" valType="code"/>
        <Param name="saveStartStop" updates="None" val="True" valType="bool"/>
        <Param name="startEstim" updates="None" val="" valType="code"/>
        <Param name="startType" updates="None" val="time (s)" valType="str"/>
        <Param name="startVal" updates="None" val="0.0" valType="code"/>
        <Param name="stopType" updates="None" val="duration (s)" valType="str"/>
        <Param name="stopVal" updates="constant" val="" valType="code"/>
        <Param name="syncScreenRefresh" updates="None" val="True" valType="bool"/>
        <Param name="text" updates="constant" val="Reminder that in the next task you will see a series of left and right arrows. &amp;#10;&amp;#10;Your task is to make a judgment as quickly and accurately as possibe: &amp;#10;&amp;#10;&quot;j&quot; = left arrow &amp;#10;&quot;k&quot; = right arrow&amp;#10;&amp;#10;Press SPACE to begin the arrow task." valType="extendedStr"/>
        <Param name="units" updates="None" val="from exp settings" valType="str"/>
        <Param name="wrapWidth" updates="constant" val="" valType="code"/>
      </TextComponent>
      <KeyboardComponent name="key_resp_14">
        <Param name="allowedKeys" updates="constant" val="'1','space'" valType="code"/>
        <Param name="correctAns" updates="constant" val="" valType="str"/>
        <Param name="disabled" updates="None" val="False" valType="bool"/>
        <Param name="discard previous" updates="constant" val="True" valType="bool"/>
        <Param name="durationEstim" updates="None" val="" valType="code"/>
        <Param name="forceEndRoutine" updates="constant" val="True" valType="bool"/>
        <Param name="name" updates="None" val="key_resp_14" valType="code"/>
        <Param name="saveStartStop" updates="None" val="True" valType="bool"/>
        <Param name="startEstim" updates="None" val="" valType="code"/>
        <Param name="startType" updates="None" val="time (s)" valType="str"/>
        <Param name="startVal" updates="None" val="0.0" valType="code"/>
        <Param name="stopType" updates="None" val="duration (s)" valType="str"/>
        <Param name="stopVal" updates="constant" val="" valType="code"/>
        <Param name="store" updates="constant" val="last key" valType="str"/>
        <Param name="storeCorrect" updates="constant" val="False" valType="bool"/>
        <Param name="syncScreenRefresh" updates="constant" val="True" valType="bool"/>
      </KeyboardComponent>
      <CodeComponent name="code_19">
        <Param name="Before Experiment" updates="constant" val="" valType="extendedCode"/>
        <Param name="Before JS Experiment" updates="constant" val="" valType="extendedCode"/>
        <Param name="Begin Experiment" updates="constant" val="" valType="extendedCode"/>
        <Param name="Begin JS Experiment" updates="constant" val="" valType="extendedCode"/>
        <Param name="Begin JS Routine" updates="constant" val="listnumber += 1;&amp;#10;b1 = boundary[0];&amp;#10;b2 = boundary[1];&amp;#10;console.log(b1);&amp;#10;console.log(b2);&amp;#10;pair1 = [stimuliList[1], stimuliList[5]];&amp;#10;pair2 = [stimuliList[2], stimuliList[6]];&amp;#10;pair3 = [stimuliList[4], stimuliList[8]];&amp;#10;pair4 = [stimuliList[7], stimuliList[11]];&amp;#10;pair5 = [stimuliList[9], stimuliList[13]];&amp;#10;pair6 = [stimuliList[10], stimuliList[14]];&amp;#10;pair7 = [stimuliList[12], stimuliList[16]];&amp;#10;pair8 = [stimuliList[15], stimuliList[19]];&amp;#10;pair9 = [stimuliList[17], stimuliList[21]];&amp;#10;pair10 = [stimuliList[18], stimuliList[22]];&amp;#10;pairS1 = [labelList[1], labelList[5]];&amp;#10;pairS2 = [labelList[2], labelList[6]];&amp;#10;pairS3 = [labelList[4], labelList[8]];&amp;#10;pairS4 = [labelList[7], labelList[11]];&amp;#10;pairS5 = [labelList[9], labelList[13]];&amp;#10;pairS6 = [labelList[10], labelList[14]];&amp;#10;pairS7 = [labelList[12], labelList[16]];&amp;#10;pairS8 = [labelList[15], labelList[19]];&amp;#10;pairS9 = [labelList[17], labelList[21]];&amp;#10;pairS10 = [labelList[18], labelList[22]];&amp;#10;testpairs = [pair1, pair2, pair3, pair4, pair5, pair6, pair7, pair8, pair9, pair10];&amp;#10;testpairsS = [pairS1, pairS2, pairS3, pairS4, pairS5, pairS6, pairS7, pairS8, pairS9, pairS10];&amp;#10;testpairsFin = [];&amp;#10;testpairsSFin = [];&amp;#10;pairList = [0, 1, 2, 3, 4, 5, 6, 7, 8, 9];&amp;#10;util.shuffle(pairList);&amp;#10;for (var i, _pj_c = 0, _pj_a = pairList, _pj_b = _pj_a.length; (_pj_c &lt; _pj_b); _pj_c += 1) {&amp;#10;    i = _pj_a[_pj_c];&amp;#10;    testpairsFin.append(testpairs[i]);&amp;#10;    testpairsSFin.append(testpairsS[i]);&amp;#10;}&amp;#10;" valType="extendedCode"/>
        <Param name="Begin Routine" updates="constant" val="listnumber+=1&amp;#10;&amp;#10;b1 = boundary[0]&amp;#10;b2 = boundary[1]&amp;#10;&amp;#10;print(b1)&amp;#10;print(b2)&amp;#10;&amp;#10;pair1=[stimuliList[1],stimuliList[5]]&amp;#10;pair2=[stimuliList[2],stimuliList[6]]&amp;#10;pair3=[stimuliList[4],stimuliList[8]]&amp;#10;pair4=[stimuliList[7],stimuliList[11]]&amp;#10;pair5=[stimuliList[9],stimuliList[13]]&amp;#10;pair6=[stimuliList[10],stimuliList[14]]&amp;#10;pair7=[stimuliList[12],stimuliList[16]]&amp;#10;pair8=[stimuliList[15],stimuliList[19]]&amp;#10;pair9=[stimuliList[17],stimuliList[21]]&amp;#10;pair10=[stimuliList[18],stimuliList[22]]&amp;#10;&amp;#10;pairS1=[labelList[1],labelList[5]]&amp;#10;pairS2=[labelList[2],labelList[6]]&amp;#10;pairS3=[labelList[4],labelList[8]]&amp;#10;pairS4=[labelList[7],labelList[11]]&amp;#10;pairS5=[labelList[9],labelList[13]]&amp;#10;pairS6=[labelList[10],labelList[14]]&amp;#10;pairS7=[labelList[12],labelList[16]]&amp;#10;pairS8=[labelList[15],labelList[19]]&amp;#10;pairS9=[labelList[17],labelList[21]]&amp;#10;pairS10=[labelList[18],labelList[22]]&amp;#10;&amp;#10;testpairs=[pair1,pair2,pair3,pair4,pair5,pair6,pair7,pair8,pair9,pair10]&amp;#10;testpairsS=[pairS1,pairS2,pairS3,pairS4,pairS5,pairS6,pairS7,pairS8,pairS9,pairS10]&amp;#10;&amp;#10;testpairsFin=[]&amp;#10;testpairsSFin=[]&amp;#10;&amp;#10;pairList=[0,1,2,3,4,5,6,7,8,9]&amp;#10;util.shuffle(pairList)&amp;#10;&amp;#10;for i in pairList:&amp;#10;    testpairsFin.append(testpairs[i])&amp;#10;    testpairsSFin.append(testpairsS[i])" valType="extendedCode"/>
        <Param name="Code Type" updates="None" val="Auto-&gt;JS" valType="str"/>
        <Param name="Each Frame" updates="constant" val="" valType="extendedCode"/>
        <Param name="Each JS Frame" updates="constant" val="" valType="extendedCode"/>
        <Param name="End Experiment" updates="constant" val="" valType="extendedCode"/>
        <Param name="End JS Experiment" updates="constant" val="" valType="extendedCode"/>
        <Param name="End JS Routine" updates="constant" val="" valType="extendedCode"/>
        <Param name="End Routine" updates="constant" val="" valType="extendedCode"/>
        <Param name="disabled" updates="None" val="False" valType="bool"/>
        <Param name="name" updates="None" val="code_19" valType="code"/>
      </CodeComponent>
      <CodeComponent name="code_7">
        <Param name="Before Experiment" updates="constant" val="" valType="extendedCode"/>
        <Param name="Before JS Experiment" updates="constant" val="" valType="extendedCode"/>
        <Param name="Begin Experiment" updates="constant" val="" valType="extendedCode"/>
        <Param name="Begin JS Experiment" updates="constant" val="" valType="extendedCode"/>
        <Param name="Begin JS Routine" updates="constant" val="sound_2.stop();&amp;#10;" valType="extendedCode"/>
        <Param name="Begin Routine" updates="constant" val="sound_2.stop()" valType="extendedCode"/>
        <Param name="Code Type" updates="None" val="Auto-&gt;JS" valType="str"/>
        <Param name="Each Frame" updates="constant" val="" valType="extendedCode"/>
        <Param name="Each JS Frame" updates="constant" val="" valType="extendedCode"/>
        <Param name="End Experiment" updates="constant" val="" valType="extendedCode"/>
        <Param name="End JS Experiment" updates="constant" val="" valType="extendedCode"/>
        <Param name="End JS Routine" updates="constant" val="" valType="extendedCode"/>
        <Param name="End Routine" updates="constant" val="" valType="extendedCode"/>
        <Param name="disabled" updates="None" val="False" valType="bool"/>
        <Param name="name" updates="None" val="code_7" valType="code"/>
      </CodeComponent>
    </Routine>
    <Routine name="reminder_temp">
      <TextComponent name="text_12">
        <Param name="color" updates="constant" val="white" valType="str"/>
        <Param name="colorSpace" updates="constant" val="rgb" valType="str"/>
        <Param name="disabled" updates="None" val="False" valType="bool"/>
        <Param name="durationEstim" updates="None" val="" valType="code"/>
        <Param name="flip" updates="constant" val="" valType="str"/>
        <Param name="font" updates="constant" val="Arial" valType="str"/>
        <Param name="languageStyle" updates="None" val="LTR" valType="str"/>
        <Param name="letterHeight" updates="constant" val="0.04" valType="code"/>
        <Param name="name" updates="None" val="text_12" valType="code"/>
        <Param name="opacity" updates="constant" val="1" valType="code"/>
        <Param name="ori" updates="constant" val="0" valType="code"/>
        <Param name="pos" updates="constant" val="(0, 0)" valType="code"/>
        <Param name="saveStartStop" updates="None" val="True" valType="bool"/>
        <Param name="startEstim" updates="None" val="" valType="code"/>
        <Param name="startType" updates="None" val="time (s)" valType="str"/>
        <Param name="startVal" updates="None" val="0.0" valType="code"/>
        <Param name="stopType" updates="None" val="duration (s)" valType="str"/>
        <Param name="stopVal" updates="constant" val="" valType="code"/>
        <Param name="syncScreenRefresh" updates="None" val="True" valType="bool"/>
        <Param name="text" updates="constant" val="Reminder that you will now be tested on the temporal distance and order of pairs of words you just saw.&amp;#10;&amp;#10;Temporal Distance:&amp;#10;&quot;1&quot; = very close / &quot;2&quot; = close / &quot;3&quot; = far / or &quot;4&quot; = very far&amp;#10;&amp;#10;Order:&amp;#10;&quot;1&quot; = left definitely came first / &quot;2&quot; = left maybe came first&amp;#10;/ &quot;3&quot; = right maybe came first / &quot;4&quot; = right definitely came first &amp;#10;&amp;#10;You will have 8 seconds to make each judgment.&amp;#10;&amp;#10;Press SPACE to begin the temporal distance and order task." valType="extendedStr"/>
        <Param name="units" updates="None" val="from exp settings" valType="str"/>
        <Param name="wrapWidth" updates="constant" val="" valType="code"/>
      </TextComponent>
      <KeyboardComponent name="key_resp_15">
        <Param name="allowedKeys" updates="constant" val="'1','space'" valType="code"/>
        <Param name="correctAns" updates="constant" val="" valType="str"/>
        <Param name="disabled" updates="None" val="False" valType="bool"/>
        <Param name="discard previous" updates="constant" val="True" valType="bool"/>
        <Param name="durationEstim" updates="None" val="" valType="code"/>
        <Param name="forceEndRoutine" updates="constant" val="True" valType="bool"/>
        <Param name="name" updates="None" val="key_resp_15" valType="code"/>
        <Param name="saveStartStop" updates="None" val="True" valType="bool"/>
        <Param name="startEstim" updates="None" val="" valType="code"/>
        <Param name="startType" updates="None" val="time (s)" valType="str"/>
        <Param name="startVal" updates="None" val="0.0" valType="code"/>
        <Param name="stopType" updates="None" val="duration (s)" valType="str"/>
        <Param name="stopVal" updates="constant" val="" valType="code"/>
        <Param name="store" updates="constant" val="last key" valType="str"/>
        <Param name="storeCorrect" updates="constant" val="False" valType="bool"/>
        <Param name="syncScreenRefresh" updates="constant" val="True" valType="bool"/>
      </KeyboardComponent>
      <CodeComponent name="code_11">
        <Param name="Before Experiment" updates="constant" val="" valType="extendedCode"/>
        <Param name="Before JS Experiment" updates="constant" val="" valType="extendedCode"/>
        <Param name="Begin Experiment" updates="constant" val="" valType="extendedCode"/>
        <Param name="Begin JS Experiment" updates="constant" val="" valType="extendedCode"/>
        <Param name="Begin JS Routine" updates="constant" val="pairs = 0;&amp;#10;" valType="extendedCode"/>
        <Param name="Begin Routine" updates="constant" val="pairs=0" valType="extendedCode"/>
        <Param name="Code Type" updates="None" val="Auto-&gt;JS" valType="str"/>
        <Param name="Each Frame" updates="constant" val="" valType="extendedCode"/>
        <Param name="Each JS Frame" updates="constant" val="" valType="extendedCode"/>
        <Param name="End Experiment" updates="constant" val="" valType="extendedCode"/>
        <Param name="End JS Experiment" updates="constant" val="" valType="extendedCode"/>
        <Param name="End JS Routine" updates="constant" val="" valType="extendedCode"/>
        <Param name="End Routine" updates="constant" val="" valType="extendedCode"/>
        <Param name="disabled" updates="None" val="False" valType="bool"/>
        <Param name="name" updates="None" val="code_11" valType="code"/>
      </CodeComponent>
    </Routine>
    <Routine name="instructions_4_2">
      <TextComponent name="text_13">
        <Param name="color" updates="constant" val="white" valType="str"/>
        <Param name="colorSpace" updates="constant" val="rgb" valType="str"/>
        <Param name="disabled" updates="None" val="False" valType="bool"/>
        <Param name="durationEstim" updates="None" val="" valType="code"/>
        <Param name="flip" updates="constant" val="" valType="str"/>
        <Param name="font" updates="constant" val="Arial" valType="str"/>
        <Param name="languageStyle" updates="None" val="LTR" valType="str"/>
        <Param name="letterHeight" updates="constant" val="0.04" valType="code"/>
        <Param name="name" updates="None" val="text_13" valType="code"/>
        <Param name="opacity" updates="constant" val="1" valType="code"/>
        <Param name="ori" updates="constant" val="0" valType="code"/>
        <Param name="pos" updates="constant" val="(0, 0)" valType="code"/>
        <Param name="saveStartStop" updates="None" val="True" valType="bool"/>
        <Param name="startEstim" updates="None" val="" valType="code"/>
        <Param name="startType" updates="None" val="time (s)" valType="str"/>
        <Param name="startVal" updates="None" val="0.0" valType="code"/>
        <Param name="stopType" updates="None" val="duration (s)" valType="str"/>
        <Param name="stopVal" updates="constant" val="" valType="code"/>
        <Param name="syncScreenRefresh" updates="None" val="True" valType="bool"/>
        <Param name="text" updates="constant" val="Lastly, sometimes you will see images of people/faces. Some of these images will be negative and will elicit an emotional response, whereas other images are neutral and will not elicit an emotional response.&amp;#10;&amp;#10;Before you see each image, you'll see an instruction. The instruction will say &quot;VIEW&quot; or &quot;DECREASE&quot;.&amp;#10;&amp;#10;Please press SPACE to learn about the VIEW and DECREASE instruction.&amp;#10;" valType="extendedStr"/>
        <Param name="units" updates="None" val="from exp settings" valType="str"/>
        <Param name="wrapWidth" updates="constant" val="" valType="code"/>
      </TextComponent>
      <KeyboardComponent name="key_resp_16">
        <Param name="allowedKeys" updates="constant" val="'y','n','left','right','space'" valType="code"/>
        <Param name="correctAns" updates="constant" val="" valType="str"/>
        <Param name="disabled" updates="None" val="False" valType="bool"/>
        <Param name="discard previous" updates="constant" val="True" valType="bool"/>
        <Param name="durationEstim" updates="None" val="" valType="code"/>
        <Param name="forceEndRoutine" updates="constant" val="True" valType="bool"/>
        <Param name="name" updates="None" val="key_resp_16" valType="code"/>
        <Param name="saveStartStop" updates="None" val="True" valType="bool"/>
        <Param name="startEstim" updates="None" val="" valType="code"/>
        <Param name="startType" updates="None" val="time (s)" valType="str"/>
        <Param name="startVal" updates="None" val="0.0" valType="code"/>
        <Param name="stopType" updates="None" val="duration (s)" valType="str"/>
        <Param name="stopVal" updates="constant" val="" valType="code"/>
        <Param name="store" updates="constant" val="last key" valType="str"/>
        <Param name="storeCorrect" updates="constant" val="False" valType="bool"/>
        <Param name="syncScreenRefresh" updates="constant" val="True" valType="bool"/>
      </KeyboardComponent>
    </Routine>
    <Routine name="cross_pract">
      <PolygonComponent name="polygon_7">
        <Param name="disabled" updates="None" val="False" valType="bool"/>
        <Param name="durationEstim" updates="None" val="" valType="code"/>
        <Param name="fillColor" updates="constant" val="$[1,1,1]" valType="str"/>
        <Param name="fillColorSpace" updates="constant" val="rgb" valType="str"/>
        <Param name="interpolate" updates="constant" val="linear" valType="str"/>
        <Param name="lineColor" updates="constant" val="$[1,1,1]" valType="str"/>
        <Param name="lineColorSpace" updates="constant" val="rgb" valType="str"/>
        <Param name="lineWidth" updates="constant" val="1" valType="code"/>
        <Param name="nVertices" updates="constant" val="4" valType="int"/>
        <Param name="name" updates="None" val="polygon_7" valType="code"/>
        <Param name="opacity" updates="constant" val="1" valType="code"/>
        <Param name="ori" updates="constant" val="0" valType="code"/>
        <Param name="pos" updates="constant" val="(0, 0)" valType="code"/>
        <Param name="saveStartStop" updates="None" val="True" valType="bool"/>
        <Param name="shape" updates="constant" val="cross" valType="str"/>
        <Param name="size" updates="constant" val="(0.175, 0.175)" valType="code"/>
        <Param name="startEstim" updates="None" val="" valType="code"/>
        <Param name="startType" updates="None" val="time (s)" valType="str"/>
        <Param name="startVal" updates="None" val="0.0" valType="code"/>
        <Param name="stopType" updates="None" val="duration (s)" valType="str"/>
        <Param name="stopVal" updates="constant" val="2.0" valType="code"/>
        <Param name="syncScreenRefresh" updates="None" val="True" valType="bool"/>
        <Param name="units" updates="None" val="from exp settings" valType="str"/>
      </PolygonComponent>
      <CodeComponent name="code_5">
        <Param name="Before Experiment" updates="constant" val="#import random&amp;#10;&amp;#10;colorTemplate = [&quot;white&quot;,&quot;white&quot;,&quot;white&quot;,&quot;white&quot;,&quot;white&quot;,&quot;white&quot;,&quot;white&quot;,&quot;white&quot;,&quot;white&quot;,&quot;white&quot;,&quot;white&quot;,&quot;red&quot;,&quot;white&quot;,&quot;white&quot;,&quot;white&quot;,&quot;white&quot;,&quot;white&quot;,&quot;white&quot;,&quot;white&quot;,&quot;white&quot;,&quot;white&quot;,&quot;white&quot;,&quot;white&quot;]&amp;#10;z=0" valType="extendedCode"/>
        <Param name="Before JS Experiment" updates="constant" val="colorTemplate = [&quot;white&quot;, &quot;white&quot;, &quot;white&quot;, &quot;white&quot;, &quot;white&quot;, &quot;white&quot;, &quot;white&quot;, &quot;white&quot;, &quot;white&quot;, &quot;white&quot;, &quot;white&quot;, &quot;red&quot;, &quot;white&quot;, &quot;white&quot;, &quot;white&quot;, &quot;white&quot;, &quot;white&quot;, &quot;white&quot;, &quot;white&quot;, &quot;white&quot;, &quot;white&quot;, &quot;white&quot;, &quot;white&quot;];&amp;#10;z = 0;&amp;#10;" valType="extendedCode"/>
        <Param name="Begin Experiment" updates="constant" val="" valType="extendedCode"/>
        <Param name="Begin JS Experiment" updates="constant" val="" valType="extendedCode"/>
        <Param name="Begin JS Routine" updates="constant" val="prac1 = [&quot;system&quot;, &quot;support&quot;, &quot;serial&quot;, &quot;access&quot;, &quot;hardware&quot;, &quot;computer&quot;, &quot;network&quot;, &quot;version&quot;, &quot;cloud&quot;, &quot;remote&quot;, &quot;monitor&quot;, &quot;software&quot;];&amp;#10;prac2 = [&quot;men&quot;, &quot;blazer&quot;, &quot;suit&quot;, &quot;coat&quot;, &quot;shirt&quot;, &quot;socks&quot;, &quot;sweater&quot;, &quot;hood&quot;, &quot;pants&quot;, &quot;belt&quot;, &quot;boot&quot;];&amp;#10;template1 = [prac1[0], prac1[1], prac2[0], prac2[1], prac1[2], prac1[3], prac2[2], prac2[3], prac1[4], prac1[5], prac2[4], prac2[5], prac1[6], prac1[7], prac2[6], prac2[7], prac1[8], prac1[9], prac2[8], prac2[9], prac1[10], prac1[11], prac2[10]];&amp;#10;test15 = [template1[0], template1[4]];&amp;#10;test37 = [template1[2], template1[6]];&amp;#10;test48 = [template1[3], template1[7]];&amp;#10;test610 = [template1[5], template1[9]];&amp;#10;test913 = [template1[8], template1[12]];&amp;#10;test1014 = [template1[10], template1[14]];&amp;#10;test1317 = [template1[13], template1[17]];&amp;#10;test1519 = [template1[15], template1[19]];&amp;#10;test1620 = [template1[16], template1[20]];&amp;#10;test1822 = [template1[18], template1[22]];&amp;#10;util.shuffle(test15);&amp;#10;util.shuffle(test37);&amp;#10;util.shuffle(test48);&amp;#10;util.shuffle(test610);&amp;#10;util.shuffle(test913);&amp;#10;util.shuffle(test1014);&amp;#10;util.shuffle(test1317);&amp;#10;util.shuffle(test1519);&amp;#10;util.shuffle(test1620);&amp;#10;util.shuffle(test1822);&amp;#10;testpairs = [test15, test37, test48, test610, test913, test1014, test1317, test1519, test1620, test1822];&amp;#10;console.log(testpairs);&amp;#10;util.shuffle(testpairs);&amp;#10;console.log(testpairs);&amp;#10;colorTemplate = [&quot;white&quot;, &quot;white&quot;, &quot;white&quot;, &quot;white&quot;, &quot;white&quot;, &quot;white&quot;, &quot;white&quot;, &quot;white&quot;, &quot;white&quot;, &quot;white&quot;, &quot;white&quot;, &quot;red&quot;, &quot;white&quot;, &quot;white&quot;, &quot;white&quot;, &quot;white&quot;, &quot;white&quot;, &quot;white&quot;, &quot;white&quot;, &quot;white&quot;, &quot;white&quot;, &quot;white&quot;, &quot;white&quot;];&amp;#10;z = 0;&amp;#10;" valType="extendedCode"/>
        <Param name="Begin Routine" updates="constant" val="prac1=[&quot;system&quot;, &quot;support&quot;,&quot;serial&quot;,&quot;access&quot;, &quot;hardware&quot;,&quot;computer&quot;,&quot;network&quot;,&quot;version&quot;,&quot;cloud&quot;,&quot;remote&quot;,&quot;monitor&quot;,&quot;software&quot;]&amp;#10;prac2=['men','blazer','suit','coat','shirt','socks','sweater','hood','pants','belt','boot']&amp;#10;&amp;#10;template1=[prac1[0],prac1[1],prac2[0],prac2[1],prac1[2],prac1[3],prac2[2],prac2[3],prac1[4],prac1[5],prac2[4],prac2[5],prac1[6],prac1[7],prac2[6],prac2[7],prac1[8],prac1[9],prac2[8],prac2[9],prac1[10],prac1[11],prac2[10]]&amp;#10;&amp;#10;## Create word pair orders (left and right) to be tested at the end of each list&amp;#10;&amp;#10;test15=[template1[0],template1[4]]&amp;#10;test37=[template1[2],template1[6]]&amp;#10;test48=[template1[3],template1[7]]&amp;#10;test610=[template1[5],template1[9]]&amp;#10;test913=[template1[8],template1[12]]&amp;#10;test1014=[template1[10],template1[14]]&amp;#10;test1317=[template1[13],template1[17]]&amp;#10;test1519=[template1[15],template1[19]]&amp;#10;test1620=[template1[16],template1[20]]&amp;#10;test1822=[template1[18],template1[22]]&amp;#10;&amp;#10;util.shuffle(test15)&amp;#10;util.shuffle(test37)&amp;#10;util.shuffle(test48)&amp;#10;util.shuffle(test610)&amp;#10;util.shuffle(test913)&amp;#10;util.shuffle(test1014)&amp;#10;util.shuffle(test1317)&amp;#10;util.shuffle(test1519)&amp;#10;util.shuffle(test1620)&amp;#10;util.shuffle(test1822)&amp;#10;&amp;#10;testpairs = [test15,test37,test48,test610,test913,test1014,test1317,test1519,test1620,test1822]&amp;#10;print(testpairs)&amp;#10;util.shuffle(testpairs)&amp;#10;print(testpairs)&amp;#10;&amp;#10;#leftT = [template1[0],template1[2],template1[3],template1[5],template1[8],template1[10],template1[13],template1[15],template1[16],template1[18]]&amp;#10;#rightT = [template1[4],template1[6],template1[7],template1[9],template1[12],template1[14],template1[17],template1[19],template1[20],template1[22]]&amp;#10;colorTemplate = [&quot;white&quot;,&quot;white&quot;,&quot;white&quot;,&quot;white&quot;,&quot;white&quot;,&quot;white&quot;,&quot;white&quot;,&quot;white&quot;,&quot;white&quot;,&quot;white&quot;,&quot;white&quot;,&quot;red&quot;,&quot;white&quot;,&quot;white&quot;,&quot;white&quot;,&quot;white&quot;,&quot;white&quot;,&quot;white&quot;,&quot;white&quot;,&quot;white&quot;,&quot;white&quot;,&quot;white&quot;,&quot;white&quot;]&amp;#10;z=0&amp;#10;&amp;#10;" valType="extendedCode"/>
        <Param name="Code Type" updates="None" val="Auto-&gt;JS" valType="str"/>
        <Param name="Each Frame" updates="constant" val="" valType="extendedCode"/>
        <Param name="Each JS Frame" updates="constant" val="" valType="extendedCode"/>
        <Param name="End Experiment" updates="constant" val="" valType="extendedCode"/>
        <Param name="End JS Experiment" updates="constant" val="" valType="extendedCode"/>
        <Param name="End JS Routine" updates="constant" val="" valType="extendedCode"/>
        <Param name="End Routine" updates="constant" val="" valType="extendedCode"/>
        <Param name="disabled" updates="None" val="False" valType="bool"/>
        <Param name="name" updates="None" val="code_5" valType="code"/>
      </CodeComponent>
    </Routine>
    <Routine name="instructions_6">
      <TextComponent name="text_16">
        <Param name="color" updates="constant" val="white" valType="str"/>
        <Param name="colorSpace" updates="constant" val="rgb" valType="str"/>
        <Param name="disabled" updates="None" val="False" valType="bool"/>
        <Param name="durationEstim" updates="None" val="" valType="code"/>
        <Param name="flip" updates="constant" val="" valType="str"/>
        <Param name="font" updates="constant" val="Arial" valType="str"/>
        <Param name="languageStyle" updates="None" val="LTR" valType="str"/>
        <Param name="letterHeight" updates="constant" val="0.04" valType="code"/>
        <Param name="name" updates="None" val="text_16" valType="code"/>
        <Param name="opacity" updates="constant" val="1" valType="code"/>
        <Param name="ori" updates="constant" val="0" valType="code"/>
        <Param name="pos" updates="constant" val="(0, .05)" valType="code"/>
        <Param name="saveStartStop" updates="None" val="True" valType="bool"/>
        <Param name="startEstim" updates="None" val="" valType="code"/>
        <Param name="startType" updates="None" val="time (s)" valType="str"/>
        <Param name="startVal" updates="None" val="0.0" valType="code"/>
        <Param name="stopType" updates="None" val="duration (s)" valType="str"/>
        <Param name="stopVal" updates="constant" val="" valType="code"/>
        <Param name="syncScreenRefresh" updates="None" val="True" valType="bool"/>
        <Param name="text" updates="constant" val="After you select the temporal distance and the order of the words in the pair, you will then compare how conceptually related the words are using a slider. You must click on the slider and slide to the left or right to determine the relatedness. Right will indicate &quot;more similar&quot;, whereas left will indicate &quot;less similar&quot;.&amp;#10;&amp;#10;After you select how similar the words are, you will press SPACE to continue to the next word pair.&amp;#10;&amp;#10;&amp;#10;&amp;#10;&amp;#10;&amp;#10;&amp;#10;Please press SPACE to continue with the instructions." valType="extendedStr"/>
        <Param name="units" updates="None" val="from exp settings" valType="str"/>
        <Param name="wrapWidth" updates="constant" val="" valType="code"/>
      </TextComponent>
      <ImageComponent name="image_5">
        <Param name="color" updates="constant" val="$[1,1,1]" valType="str"/>
        <Param name="colorSpace" updates="constant" val="rgb" valType="str"/>
        <Param name="disabled" updates="None" val="False" valType="bool"/>
        <Param name="durationEstim" updates="None" val="" valType="code"/>
        <Param name="flipHoriz" updates="constant" val="False" valType="bool"/>
        <Param name="flipVert" updates="constant" val="False" valType="bool"/>
        <Param name="image" updates="set every repeat" val="instructions_slider.jpeg" valType="str"/>
        <Param name="interpolate" updates="constant" val="linear" valType="str"/>
        <Param name="mask" updates="constant" val="None" valType="str"/>
        <Param name="name" updates="None" val="image_5" valType="code"/>
        <Param name="opacity" updates="constant" val="1" valType="code"/>
        <Param name="ori" updates="constant" val="0" valType="code"/>
        <Param name="pos" updates="constant" val="(0,-.1)" valType="code"/>
        <Param name="saveStartStop" updates="None" val="True" valType="bool"/>
        <Param name="size" updates="constant" val="(0.55, 0.15)" valType="code"/>
        <Param name="startEstim" updates="None" val="" valType="code"/>
        <Param name="startType" updates="None" val="time (s)" valType="str"/>
        <Param name="startVal" updates="None" val="0.0" valType="code"/>
        <Param name="stopType" updates="None" val="duration (s)" valType="str"/>
        <Param name="stopVal" updates="constant" val="" valType="code"/>
        <Param name="syncScreenRefresh" updates="None" val="True" valType="bool"/>
        <Param name="texture resolution" updates="constant" val="128" valType="code"/>
        <Param name="units" updates="None" val="from exp settings" valType="str"/>
      </ImageComponent>
      <KeyboardComponent name="key_resp_17">
        <Param name="allowedKeys" updates="constant" val="'1','space'" valType="code"/>
        <Param name="correctAns" updates="constant" val="" valType="str"/>
        <Param name="disabled" updates="None" val="False" valType="bool"/>
        <Param name="discard previous" updates="constant" val="True" valType="bool"/>
        <Param name="durationEstim" updates="None" val="" valType="code"/>
        <Param name="forceEndRoutine" updates="constant" val="True" valType="bool"/>
        <Param name="name" updates="None" val="key_resp_17" valType="code"/>
        <Param name="saveStartStop" updates="None" val="True" valType="bool"/>
        <Param name="startEstim" updates="None" val="" valType="code"/>
        <Param name="startType" updates="None" val="time (s)" valType="str"/>
        <Param name="startVal" updates="None" val="0.0" valType="code"/>
        <Param name="stopType" updates="None" val="duration (s)" valType="str"/>
        <Param name="stopVal" updates="constant" val="" valType="code"/>
        <Param name="store" updates="constant" val="last key" valType="str"/>
        <Param name="storeCorrect" updates="constant" val="False" valType="bool"/>
        <Param name="syncScreenRefresh" updates="constant" val="True" valType="bool"/>
      </KeyboardComponent>
    </Routine>
    <Routine name="practice_complete_1"/>
    <Routine name="list_pause_begin">
      <TextComponent name="text_17">
        <Param name="color" updates="constant" val="white" valType="str"/>
        <Param name="colorSpace" updates="constant" val="rgb" valType="str"/>
        <Param name="disabled" updates="None" val="False" valType="bool"/>
        <Param name="durationEstim" updates="None" val="" valType="code"/>
        <Param name="flip" updates="constant" val="" valType="str"/>
        <Param name="font" updates="constant" val="Arial" valType="str"/>
        <Param name="languageStyle" updates="None" val="LTR" valType="str"/>
        <Param name="letterHeight" updates="constant" val="0.04" valType="code"/>
        <Param name="name" updates="None" val="text_17" valType="code"/>
        <Param name="opacity" updates="constant" val="1" valType="code"/>
        <Param name="ori" updates="constant" val="0" valType="code"/>
        <Param name="pos" updates="constant" val="(0, 0)" valType="code"/>
        <Param name="saveStartStop" updates="None" val="True" valType="bool"/>
        <Param name="startEstim" updates="None" val="" valType="code"/>
        <Param name="startType" updates="None" val="time (s)" valType="str"/>
        <Param name="startVal" updates="None" val="0.0" valType="code"/>
        <Param name="stopType" updates="None" val="duration (s)" valType="str"/>
        <Param name="stopVal" updates="constant" val="30" valType="code"/>
        <Param name="syncScreenRefresh" updates="None" val="True" valType="bool"/>
        <Param name="text" updates="constant" val="You are now beginning block:    out of 10.&amp;#10;&amp;#10;Please take a brief break (up to 30 seconds) if you need it. &amp;#10;&amp;#10;Press SPACE if you are ready now. Otherwise you will automatically continue in 30 seconds. " valType="extendedStr"/>
        <Param name="units" updates="None" val="from exp settings" valType="str"/>
        <Param name="wrapWidth" updates="constant" val="" valType="code"/>
      </TextComponent>
      <KeyboardComponent name="key_resp_18">
        <Param name="allowedKeys" updates="constant" val="'right','space'" valType="code"/>
        <Param name="correctAns" updates="constant" val="" valType="str"/>
        <Param name="disabled" updates="None" val="False" valType="bool"/>
        <Param name="discard previous" updates="constant" val="True" valType="bool"/>
        <Param name="durationEstim" updates="None" val="" valType="code"/>
        <Param name="forceEndRoutine" updates="constant" val="True" valType="bool"/>
        <Param name="name" updates="None" val="key_resp_18" valType="code"/>
        <Param name="saveStartStop" updates="None" val="True" valType="bool"/>
        <Param name="startEstim" updates="None" val="" valType="code"/>
        <Param name="startType" updates="None" val="time (s)" valType="str"/>
        <Param name="startVal" updates="None" val="0.0" valType="code"/>
        <Param name="stopType" updates="None" val="duration (s)" valType="str"/>
        <Param name="stopVal" updates="constant" val="30" valType="code"/>
        <Param name="store" updates="constant" val="last key" valType="str"/>
        <Param name="storeCorrect" updates="constant" val="False" valType="bool"/>
        <Param name="syncScreenRefresh" updates="constant" val="True" valType="bool"/>
      </KeyboardComponent>
      <TextComponent name="text_18">
        <Param name="color" updates="constant" val="white" valType="str"/>
        <Param name="colorSpace" updates="constant" val="rgb" valType="str"/>
        <Param name="disabled" updates="None" val="False" valType="bool"/>
        <Param name="durationEstim" updates="None" val="" valType="code"/>
        <Param name="flip" updates="constant" val="" valType="str"/>
        <Param name="font" updates="constant" val="Arial" valType="str"/>
        <Param name="languageStyle" updates="None" val="LTR" valType="str"/>
        <Param name="letterHeight" updates="constant" val="0.04" valType="code"/>
        <Param name="name" updates="None" val="text_18" valType="code"/>
        <Param name="opacity" updates="constant" val="1" valType="code"/>
        <Param name="ori" updates="constant" val="0" valType="code"/>
        <Param name="pos" updates="constant" val="(.165, .13)" valType="code"/>
        <Param name="saveStartStop" updates="None" val="True" valType="bool"/>
        <Param name="startEstim" updates="None" val="" valType="code"/>
        <Param name="startType" updates="None" val="time (s)" valType="str"/>
        <Param name="startVal" updates="None" val="0.0" valType="code"/>
        <Param name="stopType" updates="None" val="duration (s)" valType="str"/>
        <Param name="stopVal" updates="constant" val="30" valType="code"/>
        <Param name="syncScreenRefresh" updates="None" val="True" valType="bool"/>
        <Param name="text" updates="set every repeat" val="$listnumber" valType="extendedStr"/>
        <Param name="units" updates="None" val="from exp settings" valType="str"/>
        <Param name="wrapWidth" updates="constant" val="" valType="code"/>
      </TextComponent>
      <CodeComponent name="code_8">
        <Param name="Before Experiment" updates="constant" val="listnumber=0&amp;#10;&amp;#10;" valType="extendedCode"/>
        <Param name="Before JS Experiment" updates="constant" val="listnumber = 0;&amp;#10;" valType="extendedCode"/>
        <Param name="Begin Experiment" updates="constant" val="" valType="extendedCode"/>
        <Param name="Begin JS Experiment" updates="constant" val="" valType="extendedCode"/>
        <Param name="Begin JS Routine" updates="constant" val="index = 4;&amp;#10;" valType="extendedCode"/>
        <Param name="Begin Routine" updates="constant" val="index = 4" valType="extendedCode"/>
        <Param name="Code Type" updates="None" val="Auto-&gt;JS" valType="str"/>
        <Param name="Each Frame" updates="constant" val="" valType="extendedCode"/>
        <Param name="Each JS Frame" updates="constant" val="" valType="extendedCode"/>
        <Param name="End Experiment" updates="constant" val="" valType="extendedCode"/>
        <Param name="End JS Experiment" updates="constant" val="" valType="extendedCode"/>
        <Param name="End JS Routine" updates="constant" val="" valType="extendedCode"/>
        <Param name="End Routine" updates="constant" val="" valType="extendedCode"/>
        <Param name="disabled" updates="None" val="False" valType="bool"/>
        <Param name="name" updates="None" val="code_8" valType="code"/>
      </CodeComponent>
    </Routine>
    <Routine name="encode_reminder">
      <TextComponent name="text_19">
        <Param name="color" updates="constant" val="white" valType="str"/>
        <Param name="colorSpace" updates="constant" val="rgb" valType="str"/>
        <Param name="disabled" updates="None" val="False" valType="bool"/>
        <Param name="durationEstim" updates="None" val="" valType="code"/>
        <Param name="flip" updates="constant" val="" valType="str"/>
        <Param name="font" updates="constant" val="Arial" valType="str"/>
        <Param name="languageStyle" updates="None" val="LTR" valType="str"/>
        <Param name="letterHeight" updates="constant" val="0.04" valType="code"/>
        <Param name="name" updates="None" val="text_19" valType="code"/>
        <Param name="opacity" updates="constant" val="1" valType="code"/>
        <Param name="ori" updates="constant" val="0" valType="code"/>
        <Param name="pos" updates="constant" val="(0, 0)" valType="code"/>
        <Param name="saveStartStop" updates="None" val="True" valType="bool"/>
        <Param name="startEstim" updates="None" val="" valType="code"/>
        <Param name="startType" updates="None" val="time (s)" valType="str"/>
        <Param name="startVal" updates="None" val="0.0" valType="code"/>
        <Param name="stopType" updates="None" val="duration (s)" valType="str"/>
        <Param name="stopVal" updates="constant" val="" valType="code"/>
        <Param name="syncScreenRefresh" updates="None" val="True" valType="bool"/>
        <Param name="text" updates="constant" val="Please ensure that your headphones are on and your sound is working. &amp;#10;&amp;#10;Reminder that you will construct a narrative around each image, and press SPACE when you have included the item into your narrative.&amp;#10;&amp;#10;&amp;#10;Please press SPACE to begin.&amp;#10;&amp;#10;" valType="extendedStr"/>
        <Param name="units" updates="None" val="from exp settings" valType="str"/>
        <Param name="wrapWidth" updates="constant" val="" valType="code"/>
      </TextComponent>
      <KeyboardComponent name="key_resp_19">
        <Param name="allowedKeys" updates="constant" val="'right','space'" valType="code"/>
        <Param name="correctAns" updates="constant" val="" valType="str"/>
        <Param name="disabled" updates="None" val="False" valType="bool"/>
        <Param name="discard previous" updates="constant" val="True" valType="bool"/>
        <Param name="durationEstim" updates="None" val="" valType="code"/>
        <Param name="forceEndRoutine" updates="constant" val="True" valType="bool"/>
        <Param name="name" updates="None" val="key_resp_19" valType="code"/>
        <Param name="saveStartStop" updates="None" val="True" valType="bool"/>
        <Param name="startEstim" updates="None" val="" valType="code"/>
        <Param name="startType" updates="None" val="time (s)" valType="str"/>
        <Param name="startVal" updates="None" val="0.0" valType="code"/>
        <Param name="stopType" updates="None" val="duration (s)" valType="str"/>
        <Param name="stopVal" updates="constant" val="" valType="code"/>
        <Param name="store" updates="constant" val="last key" valType="str"/>
        <Param name="storeCorrect" updates="constant" val="False" valType="bool"/>
        <Param name="syncScreenRefresh" updates="constant" val="True" valType="bool"/>
      </KeyboardComponent>
      <ImageComponent name="image_15">
        <Param name="color" updates="constant" val="$[1,1,1]" valType="str"/>
        <Param name="colorSpace" updates="constant" val="rgb" valType="str"/>
        <Param name="disabled" updates="None" val="True" valType="bool"/>
        <Param name="durationEstim" updates="None" val="" valType="code"/>
        <Param name="flipHoriz" updates="constant" val="False" valType="bool"/>
        <Param name="flipVert" updates="constant" val="False" valType="bool"/>
        <Param name="image" updates="set every repeat" val="stimuli/arousal_scale_template_1-01.png" valType="str"/>
        <Param name="interpolate" updates="constant" val="linear" valType="str"/>
        <Param name="mask" updates="constant" val="None" valType="str"/>
        <Param name="name" updates="None" val="image_15" valType="code"/>
        <Param name="opacity" updates="constant" val="1" valType="code"/>
        <Param name="ori" updates="constant" val="0" valType="code"/>
        <Param name="pos" updates="constant" val="(0, -.1)" valType="code"/>
        <Param name="saveStartStop" updates="None" val="True" valType="bool"/>
        <Param name="size" updates="constant" val="(0.885, 0.1875)" valType="code"/>
        <Param name="startEstim" updates="None" val="" valType="code"/>
        <Param name="startType" updates="None" val="time (s)" valType="str"/>
        <Param name="startVal" updates="None" val="0.0" valType="code"/>
        <Param name="stopType" updates="None" val="duration (s)" valType="str"/>
        <Param name="stopVal" updates="constant" val="" valType="code"/>
        <Param name="syncScreenRefresh" updates="None" val="True" valType="bool"/>
        <Param name="texture resolution" updates="constant" val="128" valType="code"/>
        <Param name="units" updates="None" val="from exp settings" valType="str"/>
      </ImageComponent>
    </Routine>
    <Routine name="temp_ord">
      <CodeComponent name="code_3">
        <Param name="Before Experiment" updates="constant" val="" valType="extendedCode"/>
        <Param name="Before JS Experiment" updates="constant" val="" valType="extendedCode"/>
        <Param name="Begin Experiment" updates="constant" val="" valType="extendedCode"/>
        <Param name="Begin JS Experiment" updates="constant" val="" valType="extendedCode"/>
        <Param name="Begin JS Routine" updates="constant" val="pairInd = [0, 1];&amp;#10;util.shuffle(pairInd);&amp;#10;left = pairInd[0];&amp;#10;right = pairInd[1];&amp;#10;" valType="extendedCode"/>
        <Param name="Begin Routine" updates="constant" val="pairInd=[0,1]&amp;#10;&amp;#10;util.shuffle(pairInd)&amp;#10;&amp;#10;left=pairInd[0]&amp;#10;right=pairInd[1]" valType="extendedCode"/>
        <Param name="Code Type" updates="None" val="Auto-&gt;JS" valType="str"/>
        <Param name="Each Frame" updates="constant" val="" valType="extendedCode"/>
        <Param name="Each JS Frame" updates="constant" val="" valType="extendedCode"/>
        <Param name="End Experiment" updates="constant" val="" valType="extendedCode"/>
        <Param name="End JS Experiment" updates="constant" val="" valType="extendedCode"/>
        <Param name="End JS Routine" updates="constant" val="" valType="extendedCode"/>
        <Param name="End Routine" updates="constant" val="" valType="extendedCode"/>
        <Param name="disabled" updates="None" val="False" valType="bool"/>
        <Param name="name" updates="None" val="code_3" valType="code"/>
      </CodeComponent>
      <CodeComponent name="code_10">
        <Param name="Before Experiment" updates="constant" val="" valType="extendedCode"/>
        <Param name="Before JS Experiment" updates="constant" val="" valType="extendedCode"/>
        <Param name="Begin Experiment" updates="constant" val="" valType="extendedCode"/>
        <Param name="Begin JS Experiment" updates="constant" val="" valType="extendedCode"/>
        <Param name="Begin JS Routine" updates="constant" val="testnow = testpairsFin[pairs];&amp;#10;testnowS = testpairsSFin[pairs];&amp;#10;console.log(pairs);&amp;#10;console.log(testnow);&amp;#10;console.log(testnowS);&amp;#10;" valType="extendedCode"/>
        <Param name="Begin Routine" updates="constant" val="testnow=testpairsFin[pairs]&amp;#10;testnowS=testpairsSFin[pairs]&amp;#10;print(pairs)&amp;#10;print(testnow)&amp;#10;print(testnowS)&amp;#10;" valType="extendedCode"/>
        <Param name="Code Type" updates="None" val="Auto-&gt;JS" valType="str"/>
        <Param name="Each Frame" updates="constant" val="" valType="extendedCode"/>
        <Param name="Each JS Frame" updates="constant" val="" valType="extendedCode"/>
        <Param name="End Experiment" updates="constant" val="" valType="extendedCode"/>
        <Param name="End JS Experiment" updates="constant" val="" valType="extendedCode"/>
        <Param name="End JS Routine" updates="constant" val="" valType="extendedCode"/>
        <Param name="End Routine" updates="constant" val="" valType="extendedCode"/>
        <Param name="disabled" updates="None" val="False" valType="bool"/>
        <Param name="name" updates="None" val="code_10" valType="code"/>
      </CodeComponent>
      <CodeComponent name="code_41">
        <Param name="Before Experiment" updates="constant" val="" valType="extendedCode"/>
        <Param name="Before JS Experiment" updates="constant" val="" valType="extendedCode"/>
        <Param name="Begin Experiment" updates="constant" val="" valType="extendedCode"/>
        <Param name="Begin JS Experiment" updates="constant" val="" valType="extendedCode"/>
        <Param name="Begin JS Routine" updates="constant" val="leftstim = testnowS[left];&amp;#10;rightstim = testnowS[right];&amp;#10;" valType="extendedCode"/>
        <Param name="Begin Routine" updates="constant" val="leftstim=testnowS[left]&amp;#10;rightstim=testnowS[right]" valType="extendedCode"/>
        <Param name="Code Type" updates="None" val="Auto-&gt;JS" valType="str"/>
        <Param name="Each Frame" updates="constant" val="" valType="extendedCode"/>
        <Param name="Each JS Frame" updates="constant" val="" valType="extendedCode"/>
        <Param name="End Experiment" updates="constant" val="" valType="extendedCode"/>
        <Param name="End JS Experiment" updates="constant" val="" valType="extendedCode"/>
        <Param name="End JS Routine" updates="constant" val="" valType="extendedCode"/>
        <Param name="End Routine" updates="constant" val="" valType="extendedCode"/>
        <Param name="disabled" updates="None" val="False" valType="bool"/>
        <Param name="name" updates="None" val="code_41" valType="code"/>
      </CodeComponent>
      <TextComponent name="word_1">
        <Param name="color" updates="constant" val="white" valType="str"/>
        <Param name="colorSpace" updates="constant" val="rgb" valType="str"/>
        <Param name="disabled" updates="None" val="False" valType="bool"/>
        <Param name="durationEstim" updates="None" val="" valType="code"/>
        <Param name="flip" updates="constant" val="" valType="str"/>
        <Param name="font" updates="constant" val="Arial" valType="str"/>
        <Param name="languageStyle" updates="None" val="LTR" valType="str"/>
        <Param name="letterHeight" updates="constant" val="0.04" valType="code"/>
        <Param name="name" updates="None" val="word_1" valType="code"/>
        <Param name="opacity" updates="constant" val="1" valType="code"/>
        <Param name="ori" updates="constant" val="0" valType="code"/>
        <Param name="pos" updates="constant" val="(-.25, -.2)" valType="code"/>
        <Param name="saveStartStop" updates="None" val="True" valType="bool"/>
        <Param name="startEstim" updates="None" val="" valType="code"/>
        <Param name="startType" updates="None" val="time (s)" valType="str"/>
        <Param name="startVal" updates="None" val="1.0" valType="code"/>
        <Param name="stopType" updates="None" val="duration (s)" valType="str"/>
        <Param name="stopVal" updates="constant" val="8.0" valType="code"/>
        <Param name="syncScreenRefresh" updates="None" val="True" valType="bool"/>
        <Param name="text" updates="set every repeat" val="$testnowS[left]&amp;#10;" valType="extendedStr"/>
        <Param name="units" updates="None" val="from exp settings" valType="str"/>
        <Param name="wrapWidth" updates="constant" val="" valType="code"/>
      </TextComponent>
      <TextComponent name="word_2">
        <Param name="color" updates="constant" val="white" valType="str"/>
        <Param name="colorSpace" updates="constant" val="rgb" valType="str"/>
        <Param name="disabled" updates="None" val="False" valType="bool"/>
        <Param name="durationEstim" updates="None" val="" valType="code"/>
        <Param name="flip" updates="constant" val="" valType="str"/>
        <Param name="font" updates="constant" val="Arial" valType="str"/>
        <Param name="languageStyle" updates="None" val="LTR" valType="str"/>
        <Param name="letterHeight" updates="constant" val="0.04" valType="code"/>
        <Param name="name" updates="None" val="word_2" valType="code"/>
        <Param name="opacity" updates="constant" val="1" valType="code"/>
        <Param name="ori" updates="constant" val="0" valType="code"/>
        <Param name="pos" updates="constant" val="(0.25, -.2)" valType="code"/>
        <Param name="saveStartStop" updates="None" val="True" valType="bool"/>
        <Param name="startEstim" updates="None" val="" valType="code"/>
        <Param name="startType" updates="None" val="time (s)" valType="str"/>
        <Param name="startVal" updates="None" val="1.0" valType="code"/>
        <Param name="stopType" updates="None" val="duration (s)" valType="str"/>
        <Param name="stopVal" updates="constant" val="8.0" valType="code"/>
        <Param name="syncScreenRefresh" updates="None" val="True" valType="bool"/>
        <Param name="text" updates="set every repeat" val="$testnowS[right]" valType="extendedStr"/>
        <Param name="units" updates="None" val="from exp settings" valType="str"/>
        <Param name="wrapWidth" updates="constant" val="" valType="code"/>
      </TextComponent>
      <TextComponent name="instruction_1">
        <Param name="color" updates="constant" val="White" valType="str"/>
        <Param name="colorSpace" updates="constant" val="rgb" valType="str"/>
        <Param name="disabled" updates="None" val="False" valType="bool"/>
        <Param name="durationEstim" updates="None" val="" valType="code"/>
        <Param name="flip" updates="constant" val="" valType="str"/>
        <Param name="font" updates="constant" val="Arial" valType="str"/>
        <Param name="languageStyle" updates="None" val="LTR" valType="str"/>
        <Param name="letterHeight" updates="constant" val="0.08" valType="code"/>
        <Param name="name" updates="None" val="instruction_1" valType="code"/>
        <Param name="opacity" updates="constant" val="1" valType="code"/>
        <Param name="ori" updates="constant" val="0" valType="code"/>
        <Param name="pos" updates="constant" val="(0, .35)" valType="code"/>
        <Param name="saveStartStop" updates="None" val="True" valType="bool"/>
        <Param name="startEstim" updates="None" val="" valType="code"/>
        <Param name="startType" updates="None" val="time (s)" valType="str"/>
        <Param name="startVal" updates="None" val="1.0" valType="code"/>
        <Param name="stopType" updates="None" val="duration (s)" valType="str"/>
        <Param name="stopVal" updates="constant" val="8.0" valType="code"/>
        <Param name="syncScreenRefresh" updates="None" val="True" valType="bool"/>
        <Param name="text" updates="constant" val="How far apart?" valType="extendedStr"/>
        <Param name="units" updates="None" val="from exp settings" valType="str"/>
        <Param name="wrapWidth" updates="constant" val="" valType="code"/>
      </TextComponent>
      <TextComponent name="text_2">
        <Param name="color" updates="constant" val="white" valType="str"/>
        <Param name="colorSpace" updates="constant" val="rgb" valType="str"/>
        <Param name="disabled" updates="None" val="False" valType="bool"/>
        <Param name="durationEstim" updates="None" val="" valType="code"/>
        <Param name="flip" updates="constant" val="" valType="str"/>
        <Param name="font" updates="constant" val="Arial" valType="str"/>
        <Param name="languageStyle" updates="None" val="LTR" valType="str"/>
        <Param name="letterHeight" updates="constant" val="0.04" valType="code"/>
        <Param name="name" updates="None" val="text_2" valType="code"/>
        <Param name="opacity" updates="constant" val="1" valType="code"/>
        <Param name="ori" updates="constant" val="0" valType="code"/>
        <Param name="pos" updates="constant" val="(0, -.35)" valType="code"/>
        <Param name="saveStartStop" updates="None" val="True" valType="bool"/>
        <Param name="startEstim" updates="None" val="" valType="code"/>
        <Param name="startType" updates="None" val="time (s)" valType="str"/>
        <Param name="startVal" updates="None" val="1.0" valType="code"/>
        <Param name="stopType" updates="None" val="duration (s)" valType="str"/>
        <Param name="stopVal" updates="constant" val="8.0" valType="code"/>
        <Param name="syncScreenRefresh" updates="None" val="True" valType="bool"/>
        <Param name="text" updates="constant" val="(1) very close  |  (2) close  |  (3) far  |  (4) very far" valType="extendedStr"/>
        <Param name="units" updates="None" val="from exp settings" valType="str"/>
        <Param name="wrapWidth" updates="constant" val="" valType="code"/>
      </TextComponent>
      <KeyboardComponent name="key_resp_11">
        <Param name="allowedKeys" updates="constant" val="'1','2','3','4'" valType="code"/>
        <Param name="correctAns" updates="constant" val="" valType="str"/>
        <Param name="disabled" updates="None" val="False" valType="bool"/>
        <Param name="discard previous" updates="constant" val="True" valType="bool"/>
        <Param name="durationEstim" updates="None" val="" valType="code"/>
        <Param name="forceEndRoutine" updates="constant" val="True" valType="bool"/>
        <Param name="name" updates="None" val="key_resp_11" valType="code"/>
        <Param name="saveStartStop" updates="None" val="True" valType="bool"/>
        <Param name="startEstim" updates="None" val="" valType="code"/>
        <Param name="startType" updates="None" val="time (s)" valType="str"/>
        <Param name="startVal" updates="None" val="1.0" valType="code"/>
        <Param name="stopType" updates="None" val="duration (s)" valType="str"/>
        <Param name="stopVal" updates="constant" val="8.0" valType="code"/>
        <Param name="store" updates="constant" val="last key" valType="str"/>
        <Param name="storeCorrect" updates="constant" val="False" valType="bool"/>
        <Param name="syncScreenRefresh" updates="constant" val="True" valType="bool"/>
      </KeyboardComponent>
      <PolygonComponent name="polygon_6">
        <Param name="disabled" updates="None" val="False" valType="bool"/>
        <Param name="durationEstim" updates="None" val="" valType="code"/>
        <Param name="fillColor" updates="constant" val="$[1,1,1]" valType="str"/>
        <Param name="fillColorSpace" updates="constant" val="rgb" valType="str"/>
        <Param name="interpolate" updates="constant" val="linear" valType="str"/>
        <Param name="lineColor" updates="constant" val="$[1,1,1]" valType="str"/>
        <Param name="lineColorSpace" updates="constant" val="rgb" valType="str"/>
        <Param name="lineWidth" updates="constant" val="1" valType="code"/>
        <Param name="nVertices" updates="constant" val="4" valType="int"/>
        <Param name="name" updates="None" val="polygon_6" valType="code"/>
        <Param name="opacity" updates="constant" val="1" valType="code"/>
        <Param name="ori" updates="constant" val="0" valType="code"/>
        <Param name="pos" updates="constant" val="(0, 0)" valType="code"/>
        <Param name="saveStartStop" updates="None" val="True" valType="bool"/>
        <Param name="shape" updates="constant" val="cross" valType="str"/>
        <Param name="size" updates="constant" val="(0.1, 0.1)" valType="code"/>
        <Param name="startEstim" updates="None" val="" valType="code"/>
        <Param name="startType" updates="None" val="time (s)" valType="str"/>
        <Param name="startVal" updates="None" val="0.0" valType="code"/>
        <Param name="stopType" updates="None" val="duration (s)" valType="str"/>
        <Param name="stopVal" updates="constant" val="1.0" valType="code"/>
        <Param name="syncScreenRefresh" updates="None" val="True" valType="bool"/>
        <Param name="units" updates="None" val="from exp settings" valType="str"/>
      </PolygonComponent>
      <CodeComponent name="code_9">
        <Param name="Before Experiment" updates="constant" val="" valType="extendedCode"/>
        <Param name="Before JS Experiment" updates="constant" val="" valType="extendedCode"/>
        <Param name="Begin Experiment" updates="constant" val="" valType="extendedCode"/>
        <Param name="Begin JS Experiment" updates="constant" val="" valType="extendedCode"/>
        <Param name="Begin JS Routine" updates="constant" val="" valType="extendedCode"/>
        <Param name="Begin Routine" updates="constant" val="" valType="extendedCode"/>
        <Param name="Code Type" updates="None" val="Auto-&gt;JS" valType="str"/>
        <Param name="Each Frame" updates="constant" val="" valType="extendedCode"/>
        <Param name="Each JS Frame" updates="constant" val="" valType="extendedCode"/>
        <Param name="End Experiment" updates="constant" val="" valType="extendedCode"/>
        <Param name="End JS Experiment" updates="constant" val="" valType="extendedCode"/>
        <Param name="End JS Routine" updates="constant" val="pairs = (pairs + 1);&amp;#10;console.log(pairs);&amp;#10;" valType="extendedCode"/>
        <Param name="End Routine" updates="constant" val="pairs=pairs+1&amp;#10;print(pairs)&amp;#10;" valType="extendedCode"/>
        <Param name="disabled" updates="None" val="False" valType="bool"/>
        <Param name="name" updates="None" val="code_9" valType="code"/>
      </CodeComponent>
      <ImageComponent name="image">
        <Param name="color" updates="constant" val="$[1,1,1]" valType="str"/>
        <Param name="colorSpace" updates="constant" val="rgb" valType="str"/>
        <Param name="disabled" updates="None" val="False" valType="bool"/>
        <Param name="durationEstim" updates="None" val="" valType="code"/>
        <Param name="flipHoriz" updates="constant" val="False" valType="bool"/>
        <Param name="flipVert" updates="constant" val="False" valType="bool"/>
        <Param name="image" updates="set every repeat" val="$testnow[left]" valType="str"/>
        <Param name="interpolate" updates="constant" val="linear" valType="str"/>
        <Param name="mask" updates="constant" val="None" valType="str"/>
        <Param name="name" updates="None" val="image" valType="code"/>
        <Param name="opacity" updates="constant" val="1" valType="code"/>
        <Param name="ori" updates="constant" val="0" valType="code"/>
        <Param name="pos" updates="constant" val="(-.25, 0)" valType="code"/>
        <Param name="saveStartStop" updates="None" val="True" valType="bool"/>
        <Param name="size" updates="constant" val="(0.3, 0.3)" valType="code"/>
        <Param name="startEstim" updates="None" val="" valType="code"/>
        <Param name="startType" updates="None" val="time (s)" valType="str"/>
        <Param name="startVal" updates="None" val="1" valType="code"/>
        <Param name="stopType" updates="None" val="duration (s)" valType="str"/>
        <Param name="stopVal" updates="constant" val="8" valType="code"/>
        <Param name="syncScreenRefresh" updates="None" val="True" valType="bool"/>
        <Param name="texture resolution" updates="constant" val="128" valType="code"/>
        <Param name="units" updates="None" val="from exp settings" valType="str"/>
      </ImageComponent>
      <ImageComponent name="image_2">
        <Param name="color" updates="constant" val="$[1,1,1]" valType="str"/>
        <Param name="colorSpace" updates="constant" val="rgb" valType="str"/>
        <Param name="disabled" updates="None" val="False" valType="bool"/>
        <Param name="durationEstim" updates="None" val="" valType="code"/>
        <Param name="flipHoriz" updates="constant" val="False" valType="bool"/>
        <Param name="flipVert" updates="constant" val="False" valType="bool"/>
        <Param name="image" updates="set every repeat" val="$testnow[right]" valType="str"/>
        <Param name="interpolate" updates="constant" val="linear" valType="str"/>
        <Param name="mask" updates="constant" val="None" valType="str"/>
        <Param name="name" updates="None" val="image_2" valType="code"/>
        <Param name="opacity" updates="constant" val="1" valType="code"/>
        <Param name="ori" updates="constant" val="0" valType="code"/>
        <Param name="pos" updates="constant" val="(.25, 0)" valType="code"/>
        <Param name="saveStartStop" updates="None" val="True" valType="bool"/>
        <Param name="size" updates="constant" val="(0.3, 0.3)" valType="code"/>
        <Param name="startEstim" updates="None" val="" valType="code"/>
        <Param name="startType" updates="None" val="time (s)" valType="str"/>
        <Param name="startVal" updates="None" val="1" valType="code"/>
        <Param name="stopType" updates="None" val="duration (s)" valType="str"/>
        <Param name="stopVal" updates="constant" val="8" valType="code"/>
        <Param name="syncScreenRefresh" updates="None" val="True" valType="bool"/>
        <Param name="texture resolution" updates="constant" val="128" valType="code"/>
        <Param name="units" updates="None" val="from exp settings" valType="str"/>
      </ImageComponent>
      <CodeComponent name="code_42">
        <Param name="Before Experiment" updates="constant" val="" valType="extendedCode"/>
        <Param name="Before JS Experiment" updates="constant" val="" valType="extendedCode"/>
        <Param name="Begin Experiment" updates="constant" val="" valType="extendedCode"/>
        <Param name="Begin JS Experiment" updates="constant" val="" valType="extendedCode"/>
        <Param name="Begin JS Routine" updates="constant" val="" valType="extendedCode"/>
        <Param name="Begin Routine" updates="constant" val="" valType="extendedCode"/>
        <Param name="Code Type" updates="None" val="JS" valType="str"/>
        <Param name="Each Frame" updates="constant" val="" valType="extendedCode"/>
        <Param name="Each JS Frame" updates="constant" val="" valType="extendedCode"/>
        <Param name="End Experiment" updates="constant" val="" valType="extendedCode"/>
        <Param name="End JS Experiment" updates="constant" val="" valType="extendedCode"/>
        <Param name="End JS Routine" updates="constant" val="psychoJS.experiment.addData('left_stim', leftstim.toString())&amp;#10;psychoJS.experiment.addData('right_stim', rightstim.toString())" valType="extendedCode"/>
        <Param name="End Routine" updates="constant" val="" valType="extendedCode"/>
        <Param name="disabled" updates="None" val="False" valType="bool"/>
        <Param name="name" updates="None" val="code_42" valType="code"/>
      </CodeComponent>
    </Routine>
    <Routine name="temp_dist">
      <PolygonComponent name="polygon_4">
        <Param name="disabled" updates="None" val="False" valType="bool"/>
        <Param name="durationEstim" updates="None" val="" valType="code"/>
        <Param name="fillColor" updates="constant" val="$[1,1,1]" valType="str"/>
        <Param name="fillColorSpace" updates="constant" val="rgb" valType="str"/>
        <Param name="interpolate" updates="constant" val="linear" valType="str"/>
        <Param name="lineColor" updates="constant" val="$[1,1,1]" valType="str"/>
        <Param name="lineColorSpace" updates="constant" val="rgb" valType="str"/>
        <Param name="lineWidth" updates="constant" val="1" valType="code"/>
        <Param name="nVertices" updates="constant" val="4" valType="int"/>
        <Param name="name" updates="None" val="polygon_4" valType="code"/>
        <Param name="opacity" updates="constant" val="1" valType="code"/>
        <Param name="ori" updates="constant" val="0" valType="code"/>
        <Param name="pos" updates="constant" val="(0, 0)" valType="code"/>
        <Param name="saveStartStop" updates="None" val="True" valType="bool"/>
        <Param name="shape" updates="constant" val="cross" valType="str"/>
        <Param name="size" updates="constant" val="(0.1, 0.1)" valType="code"/>
        <Param name="startEstim" updates="None" val="" valType="code"/>
        <Param name="startType" updates="None" val="time (s)" valType="str"/>
        <Param name="startVal" updates="None" val="0.0" valType="code"/>
        <Param name="stopType" updates="None" val="duration (s)" valType="str"/>
        <Param name="stopVal" updates="constant" val="1.0" valType="code"/>
        <Param name="syncScreenRefresh" updates="None" val="True" valType="bool"/>
        <Param name="units" updates="None" val="from exp settings" valType="str"/>
      </PolygonComponent>
      <TextComponent name="word_2_1">
        <Param name="color" updates="constant" val="white" valType="str"/>
        <Param name="colorSpace" updates="constant" val="rgb" valType="str"/>
        <Param name="disabled" updates="None" val="False" valType="bool"/>
        <Param name="durationEstim" updates="None" val="" valType="code"/>
        <Param name="flip" updates="constant" val="" valType="str"/>
        <Param name="font" updates="constant" val="Arial" valType="str"/>
        <Param name="languageStyle" updates="None" val="LTR" valType="str"/>
        <Param name="letterHeight" updates="constant" val="0.04" valType="code"/>
        <Param name="name" updates="None" val="word_2_1" valType="code"/>
        <Param name="opacity" updates="constant" val="1" valType="code"/>
        <Param name="ori" updates="constant" val="0" valType="code"/>
        <Param name="pos" updates="constant" val="(-.25, -.2)" valType="code"/>
        <Param name="saveStartStop" updates="None" val="True" valType="bool"/>
        <Param name="startEstim" updates="None" val="" valType="code"/>
        <Param name="startType" updates="None" val="time (s)" valType="str"/>
        <Param name="startVal" updates="None" val="1.0" valType="code"/>
        <Param name="stopType" updates="None" val="duration (s)" valType="str"/>
        <Param name="stopVal" updates="constant" val="8.0" valType="code"/>
        <Param name="syncScreenRefresh" updates="None" val="True" valType="bool"/>
        <Param name="text" updates="set every repeat" val="$testnowS[left]" valType="extendedStr"/>
        <Param name="units" updates="None" val="from exp settings" valType="str"/>
        <Param name="wrapWidth" updates="constant" val="" valType="code"/>
      </TextComponent>
      <TextComponent name="word_2_2">
        <Param name="color" updates="constant" val="white" valType="str"/>
        <Param name="colorSpace" updates="constant" val="rgb" valType="str"/>
        <Param name="disabled" updates="None" val="False" valType="bool"/>
        <Param name="durationEstim" updates="None" val="" valType="code"/>
        <Param name="flip" updates="constant" val="" valType="str"/>
        <Param name="font" updates="constant" val="Arial" valType="str"/>
        <Param name="languageStyle" updates="None" val="LTR" valType="str"/>
        <Param name="letterHeight" updates="constant" val="0.04" valType="code"/>
        <Param name="name" updates="None" val="word_2_2" valType="code"/>
        <Param name="opacity" updates="constant" val="1" valType="code"/>
        <Param name="ori" updates="constant" val="0" valType="code"/>
        <Param name="pos" updates="constant" val="(.25, -.2)" valType="code"/>
        <Param name="saveStartStop" updates="None" val="True" valType="bool"/>
        <Param name="startEstim" updates="None" val="" valType="code"/>
        <Param name="startType" updates="None" val="time (s)" valType="str"/>
        <Param name="startVal" updates="None" val="1.0" valType="code"/>
        <Param name="stopType" updates="None" val="duration (s)" valType="str"/>
        <Param name="stopVal" updates="constant" val="8.0" valType="code"/>
        <Param name="syncScreenRefresh" updates="None" val="True" valType="bool"/>
        <Param name="text" updates="set every repeat" val="$testnowS[right]" valType="extendedStr"/>
        <Param name="units" updates="None" val="from exp settings" valType="str"/>
        <Param name="wrapWidth" updates="constant" val="" valType="code"/>
      </TextComponent>
      <TextComponent name="instruction_2">
        <Param name="color" updates="constant" val="white" valType="str"/>
        <Param name="colorSpace" updates="constant" val="rgb" valType="str"/>
        <Param name="disabled" updates="None" val="False" valType="bool"/>
        <Param name="durationEstim" updates="None" val="" valType="code"/>
        <Param name="flip" updates="constant" val="" valType="str"/>
        <Param name="font" updates="constant" val="Arial" valType="str"/>
        <Param name="languageStyle" updates="None" val="LTR" valType="str"/>
        <Param name="letterHeight" updates="constant" val="0.08" valType="code"/>
        <Param name="name" updates="None" val="instruction_2" valType="code"/>
        <Param name="opacity" updates="constant" val="1" valType="code"/>
        <Param name="ori" updates="constant" val="0" valType="code"/>
        <Param name="pos" updates="constant" val="(0, 0.35)" valType="code"/>
        <Param name="saveStartStop" updates="None" val="True" valType="bool"/>
        <Param name="startEstim" updates="None" val="" valType="code"/>
        <Param name="startType" updates="None" val="time (s)" valType="str"/>
        <Param name="startVal" updates="None" val="1.0" valType="code"/>
        <Param name="stopType" updates="None" val="duration (s)" valType="str"/>
        <Param name="stopVal" updates="constant" val="8.0" valType="code"/>
        <Param name="syncScreenRefresh" updates="None" val="True" valType="bool"/>
        <Param name="text" updates="constant" val="Which came first?" valType="extendedStr"/>
        <Param name="units" updates="None" val="from exp settings" valType="str"/>
        <Param name="wrapWidth" updates="constant" val="" valType="code"/>
      </TextComponent>
      <TextComponent name="text_20">
        <Param name="color" updates="constant" val="white" valType="str"/>
        <Param name="colorSpace" updates="constant" val="rgb" valType="str"/>
        <Param name="disabled" updates="None" val="False" valType="bool"/>
        <Param name="durationEstim" updates="None" val="" valType="code"/>
        <Param name="flip" updates="constant" val="" valType="str"/>
        <Param name="font" updates="constant" val="Arial" valType="str"/>
        <Param name="languageStyle" updates="None" val="LTR" valType="str"/>
        <Param name="letterHeight" updates="constant" val="0.03" valType="code"/>
        <Param name="name" updates="None" val="text_20" valType="code"/>
        <Param name="opacity" updates="constant" val="1" valType="code"/>
        <Param name="ori" updates="constant" val="0" valType="code"/>
        <Param name="pos" updates="constant" val="(0, -.35)" valType="code"/>
        <Param name="saveStartStop" updates="None" val="True" valType="bool"/>
        <Param name="startEstim" updates="None" val="" valType="code"/>
        <Param name="startType" updates="None" val="time (s)" valType="str"/>
        <Param name="startVal" updates="None" val="1.0" valType="code"/>
        <Param name="stopType" updates="None" val="duration (s)" valType="str"/>
        <Param name="stopVal" updates="constant" val="8.0" valType="code"/>
        <Param name="syncScreenRefresh" updates="None" val="True" valType="bool"/>
        <Param name="text" updates="constant" val="(1) definitely left  |  (2) maybe left  |  (3) maybe right  |  (4) definitely right" valType="extendedStr"/>
        <Param name="units" updates="None" val="from exp settings" valType="str"/>
        <Param name="wrapWidth" updates="constant" val="" valType="code"/>
      </TextComponent>
      <KeyboardComponent name="key_resp_12">
        <Param name="allowedKeys" updates="constant" val="'1','2','3','4'" valType="code"/>
        <Param name="correctAns" updates="constant" val="" valType="str"/>
        <Param name="disabled" updates="None" val="False" valType="bool"/>
        <Param name="discard previous" updates="constant" val="True" valType="bool"/>
        <Param name="durationEstim" updates="None" val="" valType="code"/>
        <Param name="forceEndRoutine" updates="constant" val="True" valType="bool"/>
        <Param name="name" updates="None" val="key_resp_12" valType="code"/>
        <Param name="saveStartStop" updates="None" val="True" valType="bool"/>
        <Param name="startEstim" updates="None" val="" valType="code"/>
        <Param name="startType" updates="None" val="time (s)" valType="str"/>
        <Param name="startVal" updates="None" val="1.0" valType="code"/>
        <Param name="stopType" updates="None" val="duration (s)" valType="str"/>
        <Param name="stopVal" updates="constant" val="8.0" valType="code"/>
        <Param name="store" updates="constant" val="last key" valType="str"/>
        <Param name="storeCorrect" updates="constant" val="False" valType="bool"/>
        <Param name="syncScreenRefresh" updates="constant" val="True" valType="bool"/>
      </KeyboardComponent>
      <ImageComponent name="image_3">
        <Param name="color" updates="constant" val="$[1,1,1]" valType="str"/>
        <Param name="colorSpace" updates="constant" val="rgb" valType="str"/>
        <Param name="disabled" updates="None" val="False" valType="bool"/>
        <Param name="durationEstim" updates="None" val="" valType="code"/>
        <Param name="flipHoriz" updates="constant" val="False" valType="bool"/>
        <Param name="flipVert" updates="constant" val="False" valType="bool"/>
        <Param name="image" updates="set every repeat" val="$testnow[left]" valType="str"/>
        <Param name="interpolate" updates="constant" val="linear" valType="str"/>
        <Param name="mask" updates="constant" val="None" valType="str"/>
        <Param name="name" updates="None" val="image_3" valType="code"/>
        <Param name="opacity" updates="constant" val="1" valType="code"/>
        <Param name="ori" updates="constant" val="0" valType="code"/>
        <Param name="pos" updates="constant" val="(-.25, 0)" valType="code"/>
        <Param name="saveStartStop" updates="None" val="True" valType="bool"/>
        <Param name="size" updates="constant" val="(0.3, 0.3)" valType="code"/>
        <Param name="startEstim" updates="None" val="" valType="code"/>
        <Param name="startType" updates="None" val="time (s)" valType="str"/>
        <Param name="startVal" updates="None" val="1" valType="code"/>
        <Param name="stopType" updates="None" val="duration (s)" valType="str"/>
        <Param name="stopVal" updates="constant" val="8" valType="code"/>
        <Param name="syncScreenRefresh" updates="None" val="True" valType="bool"/>
        <Param name="texture resolution" updates="constant" val="128" valType="code"/>
        <Param name="units" updates="None" val="from exp settings" valType="str"/>
      </ImageComponent>
      <ImageComponent name="image_4">
        <Param name="color" updates="constant" val="$[1,1,1]" valType="str"/>
        <Param name="colorSpace" updates="constant" val="rgb" valType="str"/>
        <Param name="disabled" updates="None" val="False" valType="bool"/>
        <Param name="durationEstim" updates="None" val="" valType="code"/>
        <Param name="flipHoriz" updates="constant" val="False" valType="bool"/>
        <Param name="flipVert" updates="constant" val="False" valType="bool"/>
        <Param name="image" updates="set every repeat" val="$testnow[right]" valType="str"/>
        <Param name="interpolate" updates="constant" val="linear" valType="str"/>
        <Param name="mask" updates="constant" val="None" valType="str"/>
        <Param name="name" updates="None" val="image_4" valType="code"/>
        <Param name="opacity" updates="constant" val="1" valType="code"/>
        <Param name="ori" updates="constant" val="0" valType="code"/>
        <Param name="pos" updates="constant" val="(0.25, 0)" valType="code"/>
        <Param name="saveStartStop" updates="None" val="True" valType="bool"/>
        <Param name="size" updates="constant" val="(0.3, 0.3)" valType="code"/>
        <Param name="startEstim" updates="None" val="" valType="code"/>
        <Param name="startType" updates="None" val="time (s)" valType="str"/>
        <Param name="startVal" updates="None" val="1" valType="code"/>
        <Param name="stopType" updates="None" val="duration (s)" valType="str"/>
        <Param name="stopVal" updates="constant" val="8" valType="code"/>
        <Param name="syncScreenRefresh" updates="None" val="True" valType="bool"/>
        <Param name="texture resolution" updates="constant" val="128" valType="code"/>
        <Param name="units" updates="None" val="from exp settings" valType="str"/>
      </ImageComponent>
    </Routine>
    <Routine name="reapp_1">
      <ImageComponent name="image_6">
        <Param name="color" updates="constant" val="$[1,1,1]" valType="str"/>
        <Param name="colorSpace" updates="constant" val="rgb" valType="str"/>
        <Param name="disabled" updates="None" val="False" valType="bool"/>
        <Param name="durationEstim" updates="None" val="" valType="code"/>
        <Param name="flipHoriz" updates="constant" val="False" valType="bool"/>
        <Param name="flipVert" updates="constant" val="False" valType="bool"/>
        <Param name="image" updates="set every repeat" val="$NAPSneg[imageind]" valType="str"/>
        <Param name="interpolate" updates="constant" val="linear" valType="str"/>
        <Param name="mask" updates="constant" val="None" valType="str"/>
        <Param name="name" updates="None" val="image_6" valType="code"/>
        <Param name="opacity" updates="constant" val="1" valType="code"/>
        <Param name="ori" updates="constant" val="0" valType="code"/>
        <Param name="pos" updates="constant" val="(0, 0)" valType="code"/>
        <Param name="saveStartStop" updates="None" val="True" valType="bool"/>
        <Param name="size" updates="constant" val="(1, 0.75)" valType="code"/>
        <Param name="startEstim" updates="None" val="" valType="code"/>
        <Param name="startType" updates="None" val="time (s)" valType="str"/>
        <Param name="startVal" updates="None" val="1.5" valType="code"/>
        <Param name="stopType" updates="None" val="time (s)" valType="str"/>
        <Param name="stopVal" updates="constant" val="5.5" valType="code"/>
        <Param name="syncScreenRefresh" updates="None" val="True" valType="bool"/>
        <Param name="texture resolution" updates="constant" val="128" valType="code"/>
        <Param name="units" updates="None" val="from exp settings" valType="str"/>
      </ImageComponent>
      <TextComponent name="text_21">
        <Param name="color" updates="constant" val="red" valType="str"/>
        <Param name="colorSpace" updates="constant" val="rgb" valType="str"/>
        <Param name="disabled" updates="None" val="False" valType="bool"/>
        <Param name="durationEstim" updates="None" val="" valType="code"/>
        <Param name="flip" updates="constant" val="" valType="str"/>
        <Param name="font" updates="constant" val="Arial" valType="str"/>
        <Param name="languageStyle" updates="None" val="LTR" valType="str"/>
        <Param name="letterHeight" updates="constant" val="0.15" valType="code"/>
        <Param name="name" updates="None" val="text_21" valType="code"/>
        <Param name="opacity" updates="constant" val="1" valType="code"/>
        <Param name="ori" updates="constant" val="0" valType="code"/>
        <Param name="pos" updates="constant" val="(0, 0)" valType="code"/>
        <Param name="saveStartStop" updates="None" val="True" valType="bool"/>
        <Param name="startEstim" updates="None" val="" valType="code"/>
        <Param name="startType" updates="None" val="time (s)" valType="str"/>
        <Param name="startVal" updates="None" val="0.0" valType="code"/>
        <Param name="stopType" updates="None" val="duration (s)" valType="str"/>
        <Param name="stopVal" updates="constant" val="1.5" valType="code"/>
        <Param name="syncScreenRefresh" updates="None" val="True" valType="bool"/>
        <Param name="text" updates="set every repeat" val="$boundary[task]" valType="extendedStr"/>
        <Param name="units" updates="None" val="from exp settings" valType="str"/>
        <Param name="wrapWidth" updates="constant" val="" valType="code"/>
      </TextComponent>
      <PolygonComponent name="polygon_8">
        <Param name="disabled" updates="None" val="False" valType="bool"/>
        <Param name="durationEstim" updates="None" val="" valType="code"/>
        <Param name="fillColor" updates="constant" val="$[1,1,1]" valType="str"/>
        <Param name="fillColorSpace" updates="constant" val="rgb" valType="str"/>
        <Param name="interpolate" updates="constant" val="linear" valType="str"/>
        <Param name="lineColor" updates="constant" val="$[1,1,1]" valType="str"/>
        <Param name="lineColorSpace" updates="constant" val="rgb" valType="str"/>
        <Param name="lineWidth" updates="constant" val="1" valType="code"/>
        <Param name="nVertices" updates="constant" val="4" valType="int"/>
        <Param name="name" updates="None" val="polygon_8" valType="code"/>
        <Param name="opacity" updates="constant" val="1" valType="code"/>
        <Param name="ori" updates="constant" val="0" valType="code"/>
        <Param name="pos" updates="constant" val="(0, 0)" valType="code"/>
        <Param name="saveStartStop" updates="None" val="True" valType="bool"/>
        <Param name="shape" updates="constant" val="cross" valType="str"/>
        <Param name="size" updates="constant" val="(0.1, 0.1)" valType="code"/>
        <Param name="startEstim" updates="None" val="" valType="code"/>
        <Param name="startType" updates="None" val="time (s)" valType="str"/>
        <Param name="startVal" updates="None" val="13.5" valType="code"/>
        <Param name="stopType" updates="None" val="duration (s)" valType="str"/>
        <Param name="stopVal" updates="constant" val="2" valType="code"/>
        <Param name="syncScreenRefresh" updates="None" val="True" valType="bool"/>
        <Param name="units" updates="None" val="from exp settings" valType="str"/>
      </PolygonComponent>
      <CodeComponent name="code_13">
        <Param name="Before Experiment" updates="constant" val="" valType="extendedCode"/>
        <Param name="Before JS Experiment" updates="constant" val="" valType="extendedCode"/>
        <Param name="Begin Experiment" updates="constant" val="" valType="extendedCode"/>
        <Param name="Begin JS Experiment" updates="constant" val="" valType="extendedCode"/>
        <Param name="Begin JS Routine" updates="constant" val="" valType="extendedCode"/>
        <Param name="Begin Routine" updates="constant" val="" valType="extendedCode"/>
        <Param name="Code Type" updates="None" val="Auto-&gt;JS" valType="str"/>
        <Param name="Each Frame" updates="constant" val="" valType="extendedCode"/>
        <Param name="Each JS Frame" updates="constant" val="" valType="extendedCode"/>
        <Param name="End Experiment" updates="constant" val="" valType="extendedCode"/>
        <Param name="End JS Experiment" updates="constant" val="" valType="extendedCode"/>
        <Param name="End JS Routine" updates="constant" val="task += 1;&amp;#10;colInd += 1;&amp;#10;" valType="extendedCode"/>
        <Param name="End Routine" updates="constant" val="task+=1&amp;#10;colInd+=1" valType="extendedCode"/>
        <Param name="disabled" updates="None" val="False" valType="bool"/>
        <Param name="name" updates="None" val="code_13" valType="code"/>
      </CodeComponent>
      <TextComponent name="text_23">
        <Param name="color" updates="constant" val="red" valType="str"/>
        <Param name="colorSpace" updates="constant" val="rgb" valType="str"/>
        <Param name="disabled" updates="None" val="False" valType="bool"/>
        <Param name="durationEstim" updates="None" val="" valType="code"/>
        <Param name="flip" updates="constant" val="" valType="str"/>
        <Param name="font" updates="constant" val="Arial" valType="str"/>
        <Param name="languageStyle" updates="None" val="LTR" valType="str"/>
        <Param name="letterHeight" updates="constant" val="0.15" valType="code"/>
        <Param name="name" updates="None" val="text_23" valType="code"/>
        <Param name="opacity" updates="constant" val="1" valType="code"/>
        <Param name="ori" updates="constant" val="0" valType="code"/>
        <Param name="pos" updates="constant" val="(0, 0)" valType="code"/>
        <Param name="saveStartStop" updates="None" val="True" valType="bool"/>
        <Param name="startEstim" updates="None" val="" valType="code"/>
        <Param name="startType" updates="None" val="time (s)" valType="str"/>
        <Param name="startVal" updates="None" val="5.5" valType="code"/>
        <Param name="stopType" updates="None" val="time (s)" valType="str"/>
        <Param name="stopVal" updates="constant" val="9.5" valType="code"/>
        <Param name="syncScreenRefresh" updates="None" val="True" valType="bool"/>
        <Param name="text" updates="set every repeat" val="$boundary[task]" valType="extendedStr"/>
        <Param name="units" updates="None" val="from exp settings" valType="str"/>
        <Param name="wrapWidth" updates="constant" val="" valType="code"/>
      </TextComponent>
      <TextComponent name="text_24">
        <Param name="color" updates="constant" val="white" valType="str"/>
        <Param name="colorSpace" updates="constant" val="rgb" valType="str"/>
        <Param name="disabled" updates="None" val="False" valType="bool"/>
        <Param name="durationEstim" updates="None" val="" valType="code"/>
        <Param name="flip" updates="constant" val="" valType="str"/>
        <Param name="font" updates="constant" val="Arial" valType="str"/>
        <Param name="languageStyle" updates="None" val="LTR" valType="str"/>
        <Param name="letterHeight" updates="constant" val="0.06" valType="code"/>
        <Param name="name" updates="None" val="text_24" valType="code"/>
        <Param name="opacity" updates="constant" val="1" valType="code"/>
        <Param name="ori" updates="constant" val="0" valType="code"/>
        <Param name="pos" updates="constant" val="(0, .25)" valType="code"/>
        <Param name="saveStartStop" updates="None" val="True" valType="bool"/>
        <Param name="startEstim" updates="None" val="" valType="code"/>
        <Param name="startType" updates="None" val="time (s)" valType="str"/>
        <Param name="startVal" updates="None" val="9.5" valType="code"/>
        <Param name="stopType" updates="None" val="duration (s)" valType="str"/>
        <Param name="stopVal" updates="constant" val="4" valType="code"/>
        <Param name="syncScreenRefresh" updates="None" val="True" valType="bool"/>
        <Param name="text" updates="constant" val="Rate how you feel:" valType="extendedStr"/>
        <Param name="units" updates="None" val="from exp settings" valType="str"/>
        <Param name="wrapWidth" updates="constant" val="" valType="code"/>
      </TextComponent>
      <ImageComponent name="image_10">
        <Param name="color" updates="constant" val="$[1,1,1]" valType="str"/>
        <Param name="colorSpace" updates="constant" val="rgb" valType="str"/>
        <Param name="disabled" updates="None" val="False" valType="bool"/>
        <Param name="durationEstim" updates="None" val="" valType="code"/>
        <Param name="flipHoriz" updates="constant" val="False" valType="bool"/>
        <Param name="flipVert" updates="constant" val="False" valType="bool"/>
        <Param name="image" updates="set every repeat" val="stimuli/affect_scale_1.jpeg" valType="str"/>
        <Param name="interpolate" updates="constant" val="linear" valType="str"/>
        <Param name="mask" updates="constant" val="None" valType="str"/>
        <Param name="name" updates="None" val="image_10" valType="code"/>
        <Param name="opacity" updates="constant" val="1" valType="code"/>
        <Param name="ori" updates="constant" val="0" valType="code"/>
        <Param name="pos" updates="constant" val="(0, 0)" valType="code"/>
        <Param name="saveStartStop" updates="None" val="True" valType="bool"/>
        <Param name="size" updates="constant" val="(1, 0.33)" valType="code"/>
        <Param name="startEstim" updates="None" val="" valType="code"/>
        <Param name="startType" updates="None" val="time (s)" valType="str"/>
        <Param name="startVal" updates="None" val="9.5" valType="code"/>
        <Param name="stopType" updates="None" val="duration (s)" valType="str"/>
        <Param name="stopVal" updates="constant" val="4" valType="code"/>
        <Param name="syncScreenRefresh" updates="None" val="True" valType="bool"/>
        <Param name="texture resolution" updates="constant" val="128" valType="code"/>
        <Param name="units" updates="None" val="from exp settings" valType="str"/>
      </ImageComponent>
      <KeyboardComponent name="key_resp_22">
        <Param name="allowedKeys" updates="constant" val="'1','2','3','4','5','6'" valType="code"/>
        <Param name="correctAns" updates="constant" val="" valType="str"/>
        <Param name="disabled" updates="None" val="False" valType="bool"/>
        <Param name="discard previous" updates="constant" val="True" valType="bool"/>
        <Param name="durationEstim" updates="None" val="" valType="code"/>
        <Param name="forceEndRoutine" updates="constant" val="False" valType="bool"/>
        <Param name="name" updates="None" val="key_resp_22" valType="code"/>
        <Param name="saveStartStop" updates="None" val="True" valType="bool"/>
        <Param name="startEstim" updates="None" val="" valType="code"/>
        <Param name="startType" updates="None" val="time (s)" valType="str"/>
        <Param name="startVal" updates="None" val="9.5" valType="code"/>
        <Param name="stopType" updates="None" val="duration (s)" valType="str"/>
        <Param name="stopVal" updates="constant" val="4" valType="code"/>
        <Param name="store" updates="constant" val="last key" valType="str"/>
        <Param name="storeCorrect" updates="constant" val="False" valType="bool"/>
        <Param name="syncScreenRefresh" updates="constant" val="True" valType="bool"/>
      </KeyboardComponent>
    </Routine>
    <Routine name="list2">
      <ImageComponent name="image_7">
        <Param name="color" updates="constant" val="$[1,1,1]" valType="str"/>
        <Param name="colorSpace" updates="constant" val="rgb" valType="str"/>
        <Param name="disabled" updates="None" val="False" valType="bool"/>
        <Param name="durationEstim" updates="None" val="" valType="code"/>
        <Param name="flipHoriz" updates="constant" val="False" valType="bool"/>
        <Param name="flipVert" updates="constant" val="False" valType="bool"/>
        <Param name="image" updates="set every repeat" val="IMAGE" valType="str"/>
        <Param name="interpolate" updates="constant" val="linear" valType="str"/>
        <Param name="mask" updates="constant" val="None" valType="str"/>
        <Param name="name" updates="None" val="image_7" valType="code"/>
        <Param name="opacity" updates="constant" val="1" valType="code"/>
        <Param name="ori" updates="constant" val="0" valType="code"/>
        <Param name="pos" updates="constant" val="(0, 0)" valType="code"/>
        <Param name="saveStartStop" updates="None" val="True" valType="bool"/>
        <Param name="size" updates="constant" val="(0.5, 0.5)" valType="code"/>
        <Param name="startEstim" updates="None" val="" valType="code"/>
        <Param name="startType" updates="None" val="time (s)" valType="str"/>
        <Param name="startVal" updates="None" val="0.0" valType="code"/>
        <Param name="stopType" updates="None" val="duration (s)" valType="str"/>
        <Param name="stopVal" updates="constant" val="2.5" valType="code"/>
        <Param name="syncScreenRefresh" updates="None" val="True" valType="bool"/>
        <Param name="texture resolution" updates="constant" val="128" valType="code"/>
        <Param name="units" updates="None" val="from exp settings" valType="str"/>
      </ImageComponent>
      <KeyboardComponent name="key_resp_20">
        <Param name="allowedKeys" updates="constant" val="'y','n','left','right','space'" valType="code"/>
        <Param name="correctAns" updates="constant" val="" valType="str"/>
        <Param name="disabled" updates="None" val="False" valType="bool"/>
        <Param name="discard previous" updates="constant" val="True" valType="bool"/>
        <Param name="durationEstim" updates="None" val="" valType="code"/>
        <Param name="forceEndRoutine" updates="constant" val="True" valType="bool"/>
        <Param name="name" updates="None" val="key_resp_20" valType="code"/>
        <Param name="saveStartStop" updates="None" val="True" valType="bool"/>
        <Param name="startEstim" updates="None" val="" valType="code"/>
        <Param name="startType" updates="None" val="time (s)" valType="str"/>
        <Param name="startVal" updates="None" val="0.0" valType="code"/>
        <Param name="stopType" updates="None" val="duration (s)" valType="str"/>
        <Param name="stopVal" updates="constant" val="2.5" valType="code"/>
        <Param name="store" updates="constant" val="last key" valType="str"/>
        <Param name="storeCorrect" updates="constant" val="False" valType="bool"/>
        <Param name="syncScreenRefresh" updates="constant" val="True" valType="bool"/>
      </KeyboardComponent>
      <PolygonComponent name="polygon_5">
        <Param name="disabled" updates="None" val="False" valType="bool"/>
        <Param name="durationEstim" updates="None" val="" valType="code"/>
        <Param name="fillColor" updates="constant" val="$[1,1,1]" valType="str"/>
        <Param name="fillColorSpace" updates="constant" val="rgb" valType="str"/>
        <Param name="interpolate" updates="constant" val="linear" valType="str"/>
        <Param name="lineColor" updates="constant" val="$[1,1,1]" valType="str"/>
        <Param name="lineColorSpace" updates="constant" val="rgb" valType="str"/>
        <Param name="lineWidth" updates="constant" val="1" valType="code"/>
        <Param name="nVertices" updates="constant" val="4" valType="int"/>
        <Param name="name" updates="None" val="polygon_5" valType="code"/>
        <Param name="opacity" updates="constant" val="1" valType="code"/>
        <Param name="ori" updates="constant" val="0" valType="code"/>
        <Param name="pos" updates="constant" val="(0, 0)" valType="code"/>
        <Param name="saveStartStop" updates="None" val="True" valType="bool"/>
        <Param name="shape" updates="constant" val="triangle" valType="str"/>
        <Param name="size" updates="constant" val="(0.5, 0.5)" valType="code"/>
        <Param name="startEstim" updates="None" val="" valType="code"/>
        <Param name="startType" updates="None" val="time (s)" valType="str"/>
        <Param name="startVal" updates="None" val="2.5" valType="code"/>
        <Param name="stopType" updates="None" val="duration (s)" valType="str"/>
        <Param name="stopVal" updates="constant" val="1.0" valType="code"/>
        <Param name="syncScreenRefresh" updates="None" val="True" valType="bool"/>
        <Param name="units" updates="None" val="from exp settings" valType="str"/>
      </PolygonComponent>
    </Routine>
    <Routine name="reapp_2"/>
    <Routine name="list3"/>
    <Routine name="loadTrials">
      <CodeComponent name="code_14">
        <Param name="Before Experiment" updates="constant" val="" valType="extendedCode"/>
        <Param name="Before JS Experiment" updates="constant" val="" valType="extendedCode"/>
        <Param name="Begin Experiment" updates="constant" val="" valType="extendedCode"/>
        <Param name="Begin JS Experiment" updates="constant" val="" valType="extendedCode"/>
        <Param name="Begin JS Routine" updates="constant" val="stimuli.append(filepath);&amp;#10;labels.append(label);&amp;#10;skip = 0;&amp;#10;imageind = 0;&amp;#10;console.log(labels);&amp;#10;" valType="extendedCode"/>
        <Param name="Begin Routine" updates="constant" val="stimuli.append(filepath)&amp;#10;labels.append(label)&amp;#10;skip=0&amp;#10;imageind=0&amp;#10;&amp;#10;print(labels)&amp;#10;#label.shuffle" valType="extendedCode"/>
        <Param name="Code Type" updates="None" val="Auto-&gt;JS" valType="str"/>
        <Param name="Each Frame" updates="constant" val="" valType="extendedCode"/>
        <Param name="Each JS Frame" updates="constant" val="" valType="extendedCode"/>
        <Param name="End Experiment" updates="constant" val="" valType="extendedCode"/>
        <Param name="End JS Experiment" updates="constant" val="" valType="extendedCode"/>
        <Param name="End JS Routine" updates="constant" val="" valType="extendedCode"/>
        <Param name="End Routine" updates="constant" val="" valType="extendedCode"/>
        <Param name="disabled" updates="None" val="False" valType="bool"/>
        <Param name="name" updates="None" val="code_14" valType="code"/>
      </CodeComponent>
    </Routine>
    <Routine name="loadTrialReap1">
      <CodeComponent name="code_16">
        <Param name="Before Experiment" updates="constant" val="" valType="extendedCode"/>
        <Param name="Before JS Experiment" updates="constant" val="" valType="extendedCode"/>
        <Param name="Begin Experiment" updates="constant" val="" valType="extendedCode"/>
        <Param name="Begin JS Experiment" updates="constant" val="" valType="extendedCode"/>
        <Param name="Begin JS Routine" updates="constant" val="boundary.append(instruction);&amp;#10;" valType="extendedCode"/>
        <Param name="Begin Routine" updates="constant" val="boundary.append(instruction)" valType="extendedCode"/>
        <Param name="Code Type" updates="None" val="Auto-&gt;JS" valType="str"/>
        <Param name="Each Frame" updates="constant" val="" valType="extendedCode"/>
        <Param name="Each JS Frame" updates="constant" val="" valType="extendedCode"/>
        <Param name="End Experiment" updates="constant" val="" valType="extendedCode"/>
        <Param name="End JS Experiment" updates="constant" val="" valType="extendedCode"/>
        <Param name="End JS Routine" updates="constant" val="" valType="extendedCode"/>
        <Param name="End Routine" updates="constant" val="" valType="extendedCode"/>
        <Param name="disabled" updates="None" val="False" valType="bool"/>
        <Param name="name" updates="None" val="code_16" valType="code"/>
      </CodeComponent>
    </Routine>
    <Routine name="loadTrialsReap2">
      <CodeComponent name="code_17">
        <Param name="Before Experiment" updates="constant" val="" valType="extendedCode"/>
        <Param name="Before JS Experiment" updates="constant" val="" valType="extendedCode"/>
        <Param name="Begin Experiment" updates="constant" val="" valType="extendedCode"/>
        <Param name="Begin JS Experiment" updates="constant" val="" valType="extendedCode"/>
        <Param name="Begin JS Routine" updates="constant" val="NAPSneg.append(NAPS_neg);&amp;#10;NAPSneu.append(NAPS_neu);&amp;#10;util.shuffle(NAPSneg);&amp;#10;util.shuffle(NAPSneu);&amp;#10;" valType="extendedCode"/>
        <Param name="Begin Routine" updates="constant" val="&amp;#10;NAPSneg.append(NAPS_neg)&amp;#10;NAPSneu.append(NAPS_neu)&amp;#10;&amp;#10;util.shuffle(NAPSneg)&amp;#10;util.shuffle(NAPSneu)" valType="extendedCode"/>
        <Param name="Code Type" updates="None" val="Auto-&gt;JS" valType="str"/>
        <Param name="Each Frame" updates="constant" val="" valType="extendedCode"/>
        <Param name="Each JS Frame" updates="constant" val="" valType="extendedCode"/>
        <Param name="End Experiment" updates="constant" val="" valType="extendedCode"/>
        <Param name="End JS Experiment" updates="constant" val="" valType="extendedCode"/>
        <Param name="End JS Routine" updates="constant" val="" valType="extendedCode"/>
        <Param name="End Routine" updates="constant" val="" valType="extendedCode"/>
        <Param name="disabled" updates="None" val="False" valType="bool"/>
        <Param name="name" updates="None" val="code_17" valType="code"/>
      </CodeComponent>
    </Routine>
    <Routine name="reapp">
      <ImageComponent name="image_8">
        <Param name="color" updates="constant" val="$[1,1,1]" valType="str"/>
        <Param name="colorSpace" updates="constant" val="rgb" valType="str"/>
        <Param name="disabled" updates="None" val="False" valType="bool"/>
        <Param name="durationEstim" updates="None" val="" valType="code"/>
        <Param name="flipHoriz" updates="constant" val="False" valType="bool"/>
        <Param name="flipVert" updates="constant" val="False" valType="bool"/>
        <Param name="image" updates="set every repeat" val="$NAPSneu[imageind]" valType="str"/>
        <Param name="interpolate" updates="constant" val="linear" valType="str"/>
        <Param name="mask" updates="constant" val="None" valType="str"/>
        <Param name="name" updates="None" val="image_8" valType="code"/>
        <Param name="opacity" updates="constant" val="1" valType="code"/>
        <Param name="ori" updates="constant" val="0" valType="code"/>
        <Param name="pos" updates="constant" val="(0, 0)" valType="code"/>
        <Param name="saveStartStop" updates="None" val="True" valType="bool"/>
        <Param name="size" updates="constant" val="(1, 0.75)" valType="code"/>
        <Param name="startEstim" updates="None" val="" valType="code"/>
        <Param name="startType" updates="None" val="time (s)" valType="str"/>
        <Param name="startVal" updates="None" val="1.5" valType="code"/>
        <Param name="stopType" updates="None" val="time (s)" valType="str"/>
        <Param name="stopVal" updates="constant" val="5.5" valType="code"/>
        <Param name="syncScreenRefresh" updates="None" val="True" valType="bool"/>
        <Param name="texture resolution" updates="constant" val="128" valType="code"/>
        <Param name="units" updates="None" val="from exp settings" valType="str"/>
      </ImageComponent>
      <TextComponent name="text_25">
        <Param name="color" updates="constant" val="red" valType="str"/>
        <Param name="colorSpace" updates="constant" val="rgb" valType="str"/>
        <Param name="disabled" updates="None" val="False" valType="bool"/>
        <Param name="durationEstim" updates="None" val="" valType="code"/>
        <Param name="flip" updates="constant" val="" valType="str"/>
        <Param name="font" updates="constant" val="Arial" valType="str"/>
        <Param name="languageStyle" updates="None" val="LTR" valType="str"/>
        <Param name="letterHeight" updates="constant" val="0.15" valType="code"/>
        <Param name="name" updates="None" val="text_25" valType="code"/>
        <Param name="opacity" updates="constant" val="1" valType="code"/>
        <Param name="ori" updates="constant" val="0" valType="code"/>
        <Param name="pos" updates="constant" val="(0, 0)" valType="code"/>
        <Param name="saveStartStop" updates="None" val="True" valType="bool"/>
        <Param name="startEstim" updates="None" val="" valType="code"/>
        <Param name="startType" updates="None" val="time (s)" valType="str"/>
        <Param name="startVal" updates="None" val="0.0" valType="code"/>
        <Param name="stopType" updates="None" val="duration (s)" valType="str"/>
        <Param name="stopVal" updates="constant" val="1.5" valType="code"/>
        <Param name="syncScreenRefresh" updates="None" val="True" valType="bool"/>
        <Param name="text" updates="set every repeat" val="$boundary[task]" valType="extendedStr"/>
        <Param name="units" updates="None" val="from exp settings" valType="str"/>
        <Param name="wrapWidth" updates="constant" val="" valType="code"/>
      </TextComponent>
      <PolygonComponent name="polygon_10">
        <Param name="disabled" updates="None" val="False" valType="bool"/>
        <Param name="durationEstim" updates="None" val="" valType="code"/>
        <Param name="fillColor" updates="constant" val="$[1,1,1]" valType="str"/>
        <Param name="fillColorSpace" updates="constant" val="rgb" valType="str"/>
        <Param name="interpolate" updates="constant" val="linear" valType="str"/>
        <Param name="lineColor" updates="constant" val="$[1,1,1]" valType="str"/>
        <Param name="lineColorSpace" updates="constant" val="rgb" valType="str"/>
        <Param name="lineWidth" updates="constant" val="1" valType="code"/>
        <Param name="nVertices" updates="constant" val="4" valType="int"/>
        <Param name="name" updates="None" val="polygon_10" valType="code"/>
        <Param name="opacity" updates="constant" val="1" valType="code"/>
        <Param name="ori" updates="constant" val="0" valType="code"/>
        <Param name="pos" updates="constant" val="(0, 0)" valType="code"/>
        <Param name="saveStartStop" updates="None" val="True" valType="bool"/>
        <Param name="shape" updates="constant" val="cross" valType="str"/>
        <Param name="size" updates="constant" val="(0.1, 0.1)" valType="code"/>
        <Param name="startEstim" updates="None" val="" valType="code"/>
        <Param name="startType" updates="None" val="time (s)" valType="str"/>
        <Param name="startVal" updates="None" val="13.5" valType="code"/>
        <Param name="stopType" updates="None" val="duration (s)" valType="str"/>
        <Param name="stopVal" updates="constant" val="2.0" valType="code"/>
        <Param name="syncScreenRefresh" updates="None" val="True" valType="bool"/>
        <Param name="units" updates="None" val="from exp settings" valType="str"/>
      </PolygonComponent>
      <TextComponent name="text_26">
        <Param name="color" updates="constant" val="red" valType="str"/>
        <Param name="colorSpace" updates="constant" val="rgb" valType="str"/>
        <Param name="disabled" updates="None" val="False" valType="bool"/>
        <Param name="durationEstim" updates="None" val="" valType="code"/>
        <Param name="flip" updates="constant" val="" valType="str"/>
        <Param name="font" updates="constant" val="Arial" valType="str"/>
        <Param name="languageStyle" updates="None" val="LTR" valType="str"/>
        <Param name="letterHeight" updates="constant" val="0.1" valType="code"/>
        <Param name="name" updates="None" val="text_26" valType="code"/>
        <Param name="opacity" updates="constant" val="1" valType="code"/>
        <Param name="ori" updates="constant" val="0" valType="code"/>
        <Param name="pos" updates="constant" val="(0, 0)" valType="code"/>
        <Param name="saveStartStop" updates="None" val="True" valType="bool"/>
        <Param name="startEstim" updates="None" val="" valType="code"/>
        <Param name="startType" updates="None" val="time (s)" valType="str"/>
        <Param name="startVal" updates="None" val="5.5" valType="code"/>
        <Param name="stopType" updates="None" val="time (s)" valType="str"/>
        <Param name="stopVal" updates="constant" val="9.5" valType="code"/>
        <Param name="syncScreenRefresh" updates="None" val="True" valType="bool"/>
        <Param name="text" updates="set every repeat" val="$boundary[task]" valType="extendedStr"/>
        <Param name="units" updates="None" val="from exp settings" valType="str"/>
        <Param name="wrapWidth" updates="constant" val="" valType="code"/>
      </TextComponent>
      <TextComponent name="text_27">
        <Param name="color" updates="constant" val="white" valType="str"/>
        <Param name="colorSpace" updates="constant" val="rgb" valType="str"/>
        <Param name="disabled" updates="None" val="False" valType="bool"/>
        <Param name="durationEstim" updates="None" val="" valType="code"/>
        <Param name="flip" updates="constant" val="" valType="str"/>
        <Param name="font" updates="constant" val="Arial" valType="str"/>
        <Param name="languageStyle" updates="None" val="LTR" valType="str"/>
        <Param name="letterHeight" updates="constant" val="0.06" valType="code"/>
        <Param name="name" updates="None" val="text_27" valType="code"/>
        <Param name="opacity" updates="constant" val="1" valType="code"/>
        <Param name="ori" updates="constant" val="0" valType="code"/>
        <Param name="pos" updates="constant" val="(0, .25)" valType="code"/>
        <Param name="saveStartStop" updates="None" val="True" valType="bool"/>
        <Param name="startEstim" updates="None" val="" valType="code"/>
        <Param name="startType" updates="None" val="time (s)" valType="str"/>
        <Param name="startVal" updates="None" val="9.5" valType="code"/>
        <Param name="stopType" updates="None" val="duration (s)" valType="str"/>
        <Param name="stopVal" updates="constant" val="4" valType="code"/>
        <Param name="syncScreenRefresh" updates="None" val="True" valType="bool"/>
        <Param name="text" updates="constant" val="Rate how you feel:" valType="extendedStr"/>
        <Param name="units" updates="None" val="from exp settings" valType="str"/>
        <Param name="wrapWidth" updates="constant" val="" valType="code"/>
      </TextComponent>
      <CodeComponent name="code_18">
        <Param name="Before Experiment" updates="constant" val="" valType="extendedCode"/>
        <Param name="Before JS Experiment" updates="constant" val="" valType="extendedCode"/>
        <Param name="Begin Experiment" updates="constant" val="" valType="extendedCode"/>
        <Param name="Begin JS Experiment" updates="constant" val="" valType="extendedCode"/>
        <Param name="Begin JS Routine" updates="constant" val="" valType="extendedCode"/>
        <Param name="Begin Routine" updates="constant" val="" valType="extendedCode"/>
        <Param name="Code Type" updates="None" val="Auto-&gt;JS" valType="str"/>
        <Param name="Each Frame" updates="constant" val="" valType="extendedCode"/>
        <Param name="Each JS Frame" updates="constant" val="" valType="extendedCode"/>
        <Param name="End Experiment" updates="constant" val="" valType="extendedCode"/>
        <Param name="End JS Experiment" updates="constant" val="" valType="extendedCode"/>
        <Param name="End JS Routine" updates="constant" val="task += 1;&amp;#10;imageind += 1;&amp;#10;colInd += 1;&amp;#10;" valType="extendedCode"/>
        <Param name="End Routine" updates="constant" val="task+=1&amp;#10;imageind+=1&amp;#10;colInd+=1" valType="extendedCode"/>
        <Param name="disabled" updates="None" val="False" valType="bool"/>
        <Param name="name" updates="None" val="code_18" valType="code"/>
      </CodeComponent>
      <ImageComponent name="image_9">
        <Param name="color" updates="constant" val="$[1,1,1]" valType="str"/>
        <Param name="colorSpace" updates="constant" val="rgb" valType="str"/>
        <Param name="disabled" updates="None" val="False" valType="bool"/>
        <Param name="durationEstim" updates="None" val="" valType="code"/>
        <Param name="flipHoriz" updates="constant" val="False" valType="bool"/>
        <Param name="flipVert" updates="constant" val="False" valType="bool"/>
        <Param name="image" updates="set every repeat" val="stimuli/affect_scale_1.jpeg" valType="str"/>
        <Param name="interpolate" updates="constant" val="linear" valType="str"/>
        <Param name="mask" updates="constant" val="None" valType="str"/>
        <Param name="name" updates="None" val="image_9" valType="code"/>
        <Param name="opacity" updates="constant" val="1" valType="code"/>
        <Param name="ori" updates="constant" val="0" valType="code"/>
        <Param name="pos" updates="constant" val="(0, 0)" valType="code"/>
        <Param name="saveStartStop" updates="None" val="True" valType="bool"/>
        <Param name="size" updates="constant" val="(1.25, 0.4125)" valType="code"/>
        <Param name="startEstim" updates="None" val="" valType="code"/>
        <Param name="startType" updates="None" val="time (s)" valType="str"/>
        <Param name="startVal" updates="None" val="9.5" valType="code"/>
        <Param name="stopType" updates="None" val="duration (s)" valType="str"/>
        <Param name="stopVal" updates="constant" val="4" valType="code"/>
        <Param name="syncScreenRefresh" updates="None" val="True" valType="bool"/>
        <Param name="texture resolution" updates="constant" val="128" valType="code"/>
        <Param name="units" updates="None" val="from exp settings" valType="str"/>
      </ImageComponent>
      <KeyboardComponent name="key_resp_21">
        <Param name="allowedKeys" updates="constant" val="'1','2','3','4','5','6'" valType="code"/>
        <Param name="correctAns" updates="constant" val="" valType="str"/>
        <Param name="disabled" updates="None" val="False" valType="bool"/>
        <Param name="discard previous" updates="constant" val="True" valType="bool"/>
        <Param name="durationEstim" updates="None" val="" valType="code"/>
        <Param name="forceEndRoutine" updates="constant" val="False" valType="bool"/>
        <Param name="name" updates="None" val="key_resp_21" valType="code"/>
        <Param name="saveStartStop" updates="None" val="True" valType="bool"/>
        <Param name="startEstim" updates="None" val="" valType="code"/>
        <Param name="startType" updates="None" val="time (s)" valType="str"/>
        <Param name="startVal" updates="None" val="9.5" valType="code"/>
        <Param name="stopType" updates="None" val="duration (s)" valType="str"/>
        <Param name="stopVal" updates="constant" val="4" valType="code"/>
        <Param name="store" updates="constant" val="last key" valType="str"/>
        <Param name="storeCorrect" updates="constant" val="False" valType="bool"/>
        <Param name="syncScreenRefresh" updates="constant" val="True" valType="bool"/>
      </KeyboardComponent>
    </Routine>
    <Routine name="instructions">
      <TextComponent name="text_28">
        <Param name="color" updates="constant" val="white" valType="str"/>
        <Param name="colorSpace" updates="constant" val="rgb" valType="str"/>
        <Param name="disabled" updates="None" val="False" valType="bool"/>
        <Param name="durationEstim" updates="None" val="" valType="code"/>
        <Param name="flip" updates="constant" val="" valType="str"/>
        <Param name="font" updates="constant" val="Arial" valType="str"/>
        <Param name="languageStyle" updates="None" val="LTR" valType="str"/>
        <Param name="letterHeight" updates="constant" val="0.04" valType="code"/>
        <Param name="name" updates="None" val="text_28" valType="code"/>
        <Param name="opacity" updates="constant" val="1" valType="code"/>
        <Param name="ori" updates="constant" val="0" valType="code"/>
        <Param name="pos" updates="constant" val="(0, 0)" valType="code"/>
        <Param name="saveStartStop" updates="None" val="True" valType="bool"/>
        <Param name="startEstim" updates="None" val="" valType="code"/>
        <Param name="startType" updates="None" val="time (s)" valType="str"/>
        <Param name="startVal" updates="None" val="0.0" valType="code"/>
        <Param name="stopType" updates="None" val="duration (s)" valType="str"/>
        <Param name="stopVal" updates="constant" val="" valType="code"/>
        <Param name="syncScreenRefresh" updates="None" val="True" valType="bool"/>
        <Param name="text" updates="constant" val="In response to the DECREASE cue, imagine being present at the scene, but regard the person in the scene from a detached perspective. &amp;#10;&amp;#10;In other words, imagine that the person in the scene is a stranger and is remote from your concerns. Use this strategy to de-emphasize any emotions that might be elicited by the image. &amp;#10;&amp;#10;So, watch the image carefully, but please try to think about what you are seeing in such a way that you don't feel anything at all.&amp;#10;&amp;#10;Please press SPACE to continue with the instructions." valType="extendedStr"/>
        <Param name="units" updates="None" val="from exp settings" valType="str"/>
        <Param name="wrapWidth" updates="constant" val="" valType="code"/>
      </TextComponent>
      <KeyboardComponent name="key_resp_23">
        <Param name="allowedKeys" updates="constant" val="'y','n','left','right','space'" valType="code"/>
        <Param name="correctAns" updates="constant" val="" valType="str"/>
        <Param name="disabled" updates="None" val="False" valType="bool"/>
        <Param name="discard previous" updates="constant" val="True" valType="bool"/>
        <Param name="durationEstim" updates="None" val="" valType="code"/>
        <Param name="forceEndRoutine" updates="constant" val="True" valType="bool"/>
        <Param name="name" updates="None" val="key_resp_23" valType="code"/>
        <Param name="saveStartStop" updates="None" val="True" valType="bool"/>
        <Param name="startEstim" updates="None" val="" valType="code"/>
        <Param name="startType" updates="None" val="time (s)" valType="str"/>
        <Param name="startVal" updates="None" val="0.0" valType="code"/>
        <Param name="stopType" updates="None" val="duration (s)" valType="str"/>
        <Param name="stopVal" updates="constant" val="" valType="code"/>
        <Param name="store" updates="constant" val="last key" valType="str"/>
        <Param name="storeCorrect" updates="constant" val="False" valType="bool"/>
        <Param name="syncScreenRefresh" updates="constant" val="True" valType="bool"/>
      </KeyboardComponent>
    </Routine>
    <Routine name="instructions_7">
      <TextComponent name="text_29">
        <Param name="color" updates="constant" val="white" valType="str"/>
        <Param name="colorSpace" updates="constant" val="rgb" valType="str"/>
        <Param name="disabled" updates="None" val="False" valType="bool"/>
        <Param name="durationEstim" updates="None" val="" valType="code"/>
        <Param name="flip" updates="constant" val="" valType="str"/>
        <Param name="font" updates="constant" val="Arial" valType="str"/>
        <Param name="languageStyle" updates="None" val="LTR" valType="str"/>
        <Param name="letterHeight" updates="constant" val="0.04" valType="code"/>
        <Param name="name" updates="None" val="text_29" valType="code"/>
        <Param name="opacity" updates="constant" val="1" valType="code"/>
        <Param name="ori" updates="constant" val="0" valType="code"/>
        <Param name="pos" updates="constant" val="(0, 0)" valType="code"/>
        <Param name="saveStartStop" updates="None" val="True" valType="bool"/>
        <Param name="startEstim" updates="None" val="" valType="code"/>
        <Param name="startType" updates="None" val="time (s)" valType="str"/>
        <Param name="startVal" updates="None" val="0.0" valType="code"/>
        <Param name="stopType" updates="None" val="duration (s)" valType="str"/>
        <Param name="stopVal" updates="constant" val="" valType="code"/>
        <Param name="syncScreenRefresh" updates="None" val="True" valType="bool"/>
        <Param name="text" updates="constant" val="Sometimes you will be instructed to use the DECREASE strategy for images that are neutral. It is important that even though the image does not elicit an emotional response, you should reduce the personal relevance of the image as best as you can.&amp;#10;&amp;#10;After the image goes away, the instruction will appear on the screen. Please continue to allow your emotional reaction to unfold naturally (VIEW) or regard the content of the image from a detached perspective (DECREASE).&amp;#10;&amp;#10;When the cue disappears, you will then be presented with a scale from 1-5. You will use this scale to rate your experience of distress: 1 = no distress, 3 = some distress, 5= very distressed. You will have 4 seconds to rate your distress levels before seeing more images.&amp;#10;&amp;#10;Please press SPACE to continue with the instructions.&amp;#10;" valType="extendedStr"/>
        <Param name="units" updates="None" val="from exp settings" valType="str"/>
        <Param name="wrapWidth" updates="constant" val="" valType="code"/>
      </TextComponent>
      <KeyboardComponent name="key_resp_24">
        <Param name="allowedKeys" updates="constant" val="'y','n','left','right','space'" valType="code"/>
        <Param name="correctAns" updates="constant" val="" valType="str"/>
        <Param name="disabled" updates="None" val="False" valType="bool"/>
        <Param name="discard previous" updates="constant" val="True" valType="bool"/>
        <Param name="durationEstim" updates="None" val="" valType="code"/>
        <Param name="forceEndRoutine" updates="constant" val="True" valType="bool"/>
        <Param name="name" updates="None" val="key_resp_24" valType="code"/>
        <Param name="saveStartStop" updates="None" val="True" valType="bool"/>
        <Param name="startEstim" updates="None" val="" valType="code"/>
        <Param name="startType" updates="None" val="time (s)" valType="str"/>
        <Param name="startVal" updates="None" val="0.0" valType="code"/>
        <Param name="stopType" updates="None" val="duration (s)" valType="str"/>
        <Param name="stopVal" updates="constant" val="" valType="code"/>
        <Param name="store" updates="constant" val="last key" valType="str"/>
        <Param name="storeCorrect" updates="constant" val="False" valType="bool"/>
        <Param name="syncScreenRefresh" updates="constant" val="True" valType="bool"/>
      </KeyboardComponent>
    </Routine>
    <Routine name="trial2">
      <TextComponent name="text_30">
        <Param name="color" updates="constant" val="white" valType="str"/>
        <Param name="colorSpace" updates="constant" val="rgb" valType="str"/>
        <Param name="disabled" updates="None" val="False" valType="bool"/>
        <Param name="durationEstim" updates="None" val="" valType="code"/>
        <Param name="flip" updates="constant" val="" valType="str"/>
        <Param name="font" updates="constant" val="Arial" valType="str"/>
        <Param name="languageStyle" updates="None" val="LTR" valType="str"/>
        <Param name="letterHeight" updates="constant" val="0.04" valType="code"/>
        <Param name="name" updates="None" val="text_30" valType="code"/>
        <Param name="opacity" updates="constant" val="1" valType="code"/>
        <Param name="ori" updates="constant" val="0" valType="code"/>
        <Param name="pos" updates="constant" val="(0, 0)" valType="code"/>
        <Param name="saveStartStop" updates="None" val="True" valType="bool"/>
        <Param name="startEstim" updates="None" val="" valType="code"/>
        <Param name="startType" updates="None" val="time (s)" valType="str"/>
        <Param name="startVal" updates="None" val="0.0" valType="code"/>
        <Param name="stopType" updates="None" val="duration (s)" valType="str"/>
        <Param name="stopVal" updates="constant" val="" valType="code"/>
        <Param name="syncScreenRefresh" updates="None" val="True" valType="bool"/>
        <Param name="text" updates="constant" val="After the image slideshow, you will then complete an arrow detection task. We will provide instructions for this task after the slideshow.&amp;#10;&amp;#10;This arrow task is then followed by the temporal memory tasks in which you will make decisions about the temporal distance and order of different pairs of images.&amp;#10;&amp;#10;You will now do a practice run of one of the slideshows. &amp;#10;&amp;#10;When you are ready, press SPACE to begin the practice run." valType="extendedStr"/>
        <Param name="units" updates="None" val="from exp settings" valType="str"/>
        <Param name="wrapWidth" updates="constant" val="" valType="code"/>
      </TextComponent>
      <KeyboardComponent name="key_resp_25">
        <Param name="allowedKeys" updates="constant" val="'y','n','left','right','space'" valType="code"/>
        <Param name="correctAns" updates="constant" val="" valType="str"/>
        <Param name="disabled" updates="None" val="False" valType="bool"/>
        <Param name="discard previous" updates="constant" val="True" valType="bool"/>
        <Param name="durationEstim" updates="None" val="" valType="code"/>
        <Param name="forceEndRoutine" updates="constant" val="True" valType="bool"/>
        <Param name="name" updates="None" val="key_resp_25" valType="code"/>
        <Param name="saveStartStop" updates="None" val="True" valType="bool"/>
        <Param name="startEstim" updates="None" val="" valType="code"/>
        <Param name="startType" updates="None" val="time (s)" valType="str"/>
        <Param name="startVal" updates="None" val="0.0" valType="code"/>
        <Param name="stopType" updates="None" val="duration (s)" valType="str"/>
        <Param name="stopVal" updates="constant" val="" valType="code"/>
        <Param name="store" updates="constant" val="last key" valType="str"/>
        <Param name="storeCorrect" updates="constant" val="False" valType="bool"/>
        <Param name="syncScreenRefresh" updates="constant" val="True" valType="bool"/>
      </KeyboardComponent>
    </Routine>
    <Routine name="sound_load">
      <SoundComponent name="sound_1">
        <Param name="disabled" updates="None" val="False" valType="bool"/>
        <Param name="durationEstim" updates="None" val="" valType="code"/>
        <Param name="hamming" updates="constant" val="True" valType="bool"/>
        <Param name="name" updates="None" val="sound_1" valType="code"/>
        <Param name="saveStartStop" updates="None" val="True" valType="bool"/>
        <Param name="sound" updates="constant" val="A" valType="str"/>
        <Param name="startEstim" updates="None" val="" valType="code"/>
        <Param name="startType" updates="None" val="time (s)" valType="str"/>
        <Param name="startVal" updates="None" val="0.0" valType="code"/>
        <Param name="stopType" updates="None" val="duration (s)" valType="str"/>
        <Param name="stopVal" updates="constant" val="1.0" valType="code"/>
        <Param name="syncScreenRefresh" updates="constant" val="True" valType="bool"/>
        <Param name="volume" updates="constant" val="1" valType="code"/>
      </SoundComponent>
    </Routine>
    <Routine name="loadScales">
      <CodeComponent name="code_22">
        <Param name="Before Experiment" updates="constant" val="" valType="extendedCode"/>
        <Param name="Before JS Experiment" updates="constant" val="" valType="extendedCode"/>
        <Param name="Begin Experiment" updates="constant" val="" valType="extendedCode"/>
        <Param name="Begin JS Experiment" updates="constant" val="" valType="extendedCode"/>
        <Param name="Begin JS Routine" updates="constant" val="scales.append(filepath);&amp;#10;for (var i, _pj_c = 0, _pj_a = scales, _pj_b = _pj_a.length; (_pj_c &lt; _pj_b); _pj_c += 1) {&amp;#10;    i = _pj_a[_pj_c];&amp;#10;    console.log(i);&amp;#10;}&amp;#10;scale = scales[0];&amp;#10;console.log(scale);&amp;#10;" valType="extendedCode"/>
        <Param name="Begin Routine" updates="constant" val="scales.append(filepath)&amp;#10;&amp;#10;for i in scales:&amp;#10;    print(i)&amp;#10;    &amp;#10;scale=scales[0]&amp;#10;&amp;#10;print(scale)" valType="extendedCode"/>
        <Param name="Code Type" updates="None" val="Auto-&gt;JS" valType="str"/>
        <Param name="Each Frame" updates="constant" val="" valType="extendedCode"/>
        <Param name="Each JS Frame" updates="constant" val="" valType="extendedCode"/>
        <Param name="End Experiment" updates="constant" val="" valType="extendedCode"/>
        <Param name="End JS Experiment" updates="constant" val="" valType="extendedCode"/>
        <Param name="End JS Routine" updates="constant" val="" valType="extendedCode"/>
        <Param name="End Routine" updates="constant" val="" valType="extendedCode"/>
        <Param name="disabled" updates="None" val="False" valType="bool"/>
        <Param name="name" updates="None" val="code_22" valType="code"/>
      </CodeComponent>
    </Routine>
    <Routine name="loadCross">
      <CodeComponent name="code_25">
        <Param name="Before Experiment" updates="constant" val="" valType="extendedCode"/>
        <Param name="Before JS Experiment" updates="constant" val="" valType="extendedCode"/>
        <Param name="Begin Experiment" updates="constant" val="" valType="extendedCode"/>
        <Param name="Begin JS Experiment" updates="constant" val="" valType="extendedCode"/>
        <Param name="Begin JS Routine" updates="constant" val="/* Syntax Error: Fix Python code */" valType="extendedCode"/>
        <Param name="Begin Routine" updates="constant" val="#stimuli.append(filepath)&amp;#10;#stimuli.reverse()" valType="extendedCode"/>
        <Param name="Code Type" updates="None" val="Auto-&gt;JS" valType="str"/>
        <Param name="Each Frame" updates="constant" val="" valType="extendedCode"/>
        <Param name="Each JS Frame" updates="constant" val="" valType="extendedCode"/>
        <Param name="End Experiment" updates="constant" val="" valType="extendedCode"/>
        <Param name="End JS Experiment" updates="constant" val="" valType="extendedCode"/>
        <Param name="End JS Routine" updates="constant" val="" valType="extendedCode"/>
        <Param name="End Routine" updates="constant" val="" valType="extendedCode"/>
        <Param name="disabled" updates="None" val="False" valType="bool"/>
        <Param name="name" updates="None" val="code_25" valType="code"/>
      </CodeComponent>
    </Routine>
    <Routine name="arousal">
      <CodeComponent name="code_24">
        <Param name="Before Experiment" updates="constant" val="" valType="extendedCode"/>
        <Param name="Before JS Experiment" updates="constant" val="" valType="extendedCode"/>
        <Param name="Begin Experiment" updates="constant" val="" valType="extendedCode"/>
        <Param name="Begin JS Experiment" updates="constant" val="" valType="extendedCode"/>
        <Param name="Begin JS Routine" updates="constant" val="console.log(&quot;HEYYYO&quot;);&amp;#10;keys = psychoJS.eventManager.getKeys();&amp;#10;scale = scales[4];&amp;#10;if ((z === 0)) {&amp;#10;    scale2 = scales[0];&amp;#10;}&amp;#10;" valType="extendedCode"/>
        <Param name="Begin Routine" updates="constant" val="print('HEYYYO')&amp;#10;keys=psychoJS.eventManager.getKeys()&amp;#10;scale=scales[4]&amp;#10;&amp;#10;if z == 0:&amp;#10;    scale2=scales[0]" valType="extendedCode"/>
        <Param name="Code Type" updates="None" val="Auto-&gt;JS" valType="str"/>
        <Param name="Each Frame" updates="constant" val="&amp;#10;keys=psychoJS.eventManager.getKeys()&amp;#10;&amp;#10;print(keys)&amp;#10;#print(len(keys))&amp;#10;&amp;#10;if 'up' in keys and index &lt; 9:&amp;#10;    index += 1&amp;#10;    scale=scales[index]&amp;#10;    #scale2=scales[1]&amp;#10;    print('up')&amp;#10;&amp;#10;if 'down' in keys and index &gt; 1:&amp;#10;    index -= 1&amp;#10;    scale=scales[index]&amp;#10;    #scale2=scales[2]&amp;#10;    print('down')&amp;#10;    &amp;#10;else:&amp;#10;    scale=scales[index]&amp;#10;&amp;#10;    &amp;#10;#if '3' in keys:&amp;#10;#    scale=scales[3]&amp;#10;    #scale2=scales[3]&amp;#10;#    print('3 pressed')&amp;#10;    &amp;#10;#if '4' in keys:&amp;#10;#    scale=scales[4]&amp;#10;    #scale2=scales[4]&amp;#10; #   print('4 pressed')&amp;#10;    &amp;#10;#if '5' in keys:&amp;#10;  # scale=scales[5]&amp;#10;   #scale2=scales[5]&amp;#10; #  print('5 pressed')&amp;#10;    &amp;#10;#if '6' in keys:&amp;#10;  #  scale=scales[6]&amp;#10;    #scale2=scales[6]&amp;#10; #   print('6 pressed')&amp;#10;    &amp;#10;#if '7' in keys:&amp;#10;  #  scale=scales[7]&amp;#10;    #scale2=scales[7]&amp;#10; #   print('7 pressed')&amp;#10;    &amp;#10;#if '8' in keys:&amp;#10;  #  scale=scales[8]&amp;#10;    #scale2=scales[8]&amp;#10; #   print('8 pressed')&amp;#10;    &amp;#10;#if '9' in keys:&amp;#10;    #scale=scales[9]&amp;#10;    #scale2=scales[9]&amp;#10;    #print('9 pressed')" valType="extendedCode"/>
        <Param name="Each JS Frame" updates="constant" val="var _pj;&amp;#10;function _pj_snippets(container) {&amp;#10;    function in_es6(left, right) {&amp;#10;        if (((right instanceof Array) || ((typeof right) === &quot;string&quot;))) {&amp;#10;            return (right.indexOf(left) &gt; (- 1));&amp;#10;        } else {&amp;#10;            if (((right instanceof Map) || (right instanceof Set) || (right instanceof WeakMap) || (right instanceof WeakSet))) {&amp;#10;                return right.has(left);&amp;#10;            } else {&amp;#10;                return (left in right);&amp;#10;            }&amp;#10;        }&amp;#10;    }&amp;#10;    container[&quot;in_es6&quot;] = in_es6;&amp;#10;    return container;&amp;#10;}&amp;#10;_pj = {};&amp;#10;_pj_snippets(_pj);&amp;#10;keys = psychoJS.eventManager.getKeys();&amp;#10;console.log(keys);&amp;#10;if ((_pj.in_es6(&quot;up&quot;, keys) &amp;&amp; (index &lt; 9))) {&amp;#10;    index += 1;&amp;#10;    scale = scales[index];&amp;#10;    console.log(&quot;up&quot;);&amp;#10;}&amp;#10;if ((_pj.in_es6(&quot;down&quot;, keys) &amp;&amp; (index &gt; 1))) {&amp;#10;    index -= 1;&amp;#10;    scale = scales[index];&amp;#10;    console.log(&quot;down&quot;);&amp;#10;} else {&amp;#10;    scale = scales[index];&amp;#10;}&amp;#10;" valType="extendedCode"/>
        <Param name="End Experiment" updates="constant" val="" valType="extendedCode"/>
        <Param name="End JS Experiment" updates="constant" val="" valType="extendedCode"/>
        <Param name="End JS Routine" updates="constant" val="" valType="extendedCode"/>
        <Param name="End Routine" updates="constant" val="" valType="extendedCode"/>
        <Param name="disabled" updates="None" val="False" valType="bool"/>
        <Param name="name" updates="None" val="code_24" valType="code"/>
      </CodeComponent>
      <ImageComponent name="image_17">
        <Param name="color" updates="constant" val="$[1,1,1]" valType="str"/>
        <Param name="colorSpace" updates="constant" val="rgb" valType="str"/>
        <Param name="disabled" updates="None" val="False" valType="bool"/>
        <Param name="durationEstim" updates="None" val="" valType="code"/>
        <Param name="flipHoriz" updates="constant" val="False" valType="bool"/>
        <Param name="flipVert" updates="constant" val="False" valType="bool"/>
        <Param name="image" updates="set every frame" val="$scale" valType="str"/>
        <Param name="interpolate" updates="constant" val="linear" valType="str"/>
        <Param name="mask" updates="constant" val="None" valType="str"/>
        <Param name="name" updates="None" val="image_17" valType="code"/>
        <Param name="opacity" updates="constant" val="1" valType="code"/>
        <Param name="ori" updates="constant" val="0" valType="code"/>
        <Param name="pos" updates="constant" val="(0, 0)" valType="code"/>
        <Param name="saveStartStop" updates="None" val="True" valType="bool"/>
        <Param name="size" updates="constant" val="(0.115, 0.8)" valType="code"/>
        <Param name="startEstim" updates="None" val="" valType="code"/>
        <Param name="startType" updates="None" val="time (s)" valType="str"/>
        <Param name="startVal" updates="None" val="0.0" valType="code"/>
        <Param name="stopType" updates="None" val="duration (s)" valType="str"/>
        <Param name="stopVal" updates="constant" val="3" valType="code"/>
        <Param name="syncScreenRefresh" updates="None" val="True" valType="bool"/>
        <Param name="texture resolution" updates="constant" val="128" valType="code"/>
        <Param name="units" updates="None" val="from exp settings" valType="str"/>
      </ImageComponent>
      <MouseComponent name="mouse_2">
        <Param name="clickable" updates="constant" val="" valType="code"/>
        <Param name="disabled" updates="None" val="False" valType="bool"/>
        <Param name="durationEstim" updates="None" val="" valType="code"/>
        <Param name="forceEndRoutineOnPress" updates="constant" val="never" valType="str"/>
        <Param name="name" updates="None" val="mouse_2" valType="code"/>
        <Param name="newClicksOnly" updates="constant" val="True" valType="bool"/>
        <Param name="saveMouseState" updates="None" val="every frame" valType="str"/>
        <Param name="saveParamsClickable" updates="constant" val="name," valType="code"/>
        <Param name="saveStartStop" updates="None" val="True" valType="bool"/>
        <Param name="startEstim" updates="None" val="" valType="code"/>
        <Param name="startType" updates="None" val="time (s)" valType="str"/>
        <Param name="startVal" updates="None" val="0.0" valType="code"/>
        <Param name="stopType" updates="None" val="duration (s)" valType="str"/>
        <Param name="stopVal" updates="constant" val="" valType="code"/>
        <Param name="syncScreenRefresh" updates="None" val="False" valType="bool"/>
        <Param name="timeRelativeTo" updates="constant" val="mouse onset" valType="str"/>
      </MouseComponent>
    </Routine>
    <Routine name="scale_1">
      <ImageComponent name="image_18">
        <Param name="color" updates="constant" val="$[1,1,1]" valType="str"/>
        <Param name="colorSpace" updates="constant" val="rgb" valType="str"/>
        <Param name="disabled" updates="None" val="False" valType="bool"/>
        <Param name="durationEstim" updates="None" val="" valType="code"/>
        <Param name="flipHoriz" updates="constant" val="False" valType="bool"/>
        <Param name="flipVert" updates="constant" val="False" valType="bool"/>
        <Param name="image" updates="set every repeat" val="stimuli/arousal_therm_5.png" valType="str"/>
        <Param name="interpolate" updates="constant" val="linear" valType="str"/>
        <Param name="mask" updates="constant" val="None" valType="str"/>
        <Param name="name" updates="None" val="image_18" valType="code"/>
        <Param name="opacity" updates="constant" val="1" valType="code"/>
        <Param name="ori" updates="constant" val="0" valType="code"/>
        <Param name="pos" updates="constant" val="(0, .15)" valType="code"/>
        <Param name="saveStartStop" updates="None" val="True" valType="bool"/>
        <Param name="size" updates="constant" val="(0.08, 0.55)" valType="code"/>
        <Param name="startEstim" updates="None" val="" valType="code"/>
        <Param name="startType" updates="None" val="time (s)" valType="str"/>
        <Param name="startVal" updates="None" val="0.0" valType="code"/>
        <Param name="stopType" updates="None" val="duration (s)" valType="str"/>
        <Param name="stopVal" updates="constant" val="" valType="code"/>
        <Param name="syncScreenRefresh" updates="None" val="True" valType="bool"/>
        <Param name="texture resolution" updates="constant" val="128" valType="code"/>
        <Param name="units" updates="None" val="from exp settings" valType="str"/>
      </ImageComponent>
      <KeyboardComponent name="key_resp_27">
        <Param name="allowedKeys" updates="constant" val="'y','n','left','right','space'" valType="code"/>
        <Param name="correctAns" updates="constant" val="" valType="str"/>
        <Param name="disabled" updates="None" val="False" valType="bool"/>
        <Param name="discard previous" updates="constant" val="True" valType="bool"/>
        <Param name="durationEstim" updates="None" val="" valType="code"/>
        <Param name="forceEndRoutine" updates="constant" val="True" valType="bool"/>
        <Param name="name" updates="None" val="key_resp_27" valType="code"/>
        <Param name="saveStartStop" updates="None" val="True" valType="bool"/>
        <Param name="startEstim" updates="None" val="" valType="code"/>
        <Param name="startType" updates="None" val="time (s)" valType="str"/>
        <Param name="startVal" updates="None" val="0.0" valType="code"/>
        <Param name="stopType" updates="None" val="duration (s)" valType="str"/>
        <Param name="stopVal" updates="constant" val="" valType="code"/>
        <Param name="store" updates="constant" val="last key" valType="str"/>
        <Param name="storeCorrect" updates="constant" val="False" valType="bool"/>
        <Param name="syncScreenRefresh" updates="constant" val="True" valType="bool"/>
      </KeyboardComponent>
      <TextComponent name="text_31">
        <Param name="color" updates="constant" val="white" valType="str"/>
        <Param name="colorSpace" updates="constant" val="rgb" valType="str"/>
        <Param name="disabled" updates="None" val="False" valType="bool"/>
        <Param name="durationEstim" updates="None" val="" valType="code"/>
        <Param name="flip" updates="constant" val="" valType="str"/>
        <Param name="font" updates="constant" val="Arial" valType="str"/>
        <Param name="languageStyle" updates="None" val="LTR" valType="str"/>
        <Param name="letterHeight" updates="constant" val="0.04" valType="code"/>
        <Param name="name" updates="None" val="text_31" valType="code"/>
        <Param name="opacity" updates="constant" val="1" valType="code"/>
        <Param name="ori" updates="constant" val="0" valType="code"/>
        <Param name="pos" updates="constant" val="(0, -.35)" valType="code"/>
        <Param name="saveStartStop" updates="None" val="True" valType="bool"/>
        <Param name="startEstim" updates="None" val="" valType="code"/>
        <Param name="startType" updates="None" val="time (s)" valType="str"/>
        <Param name="startVal" updates="None" val="0.0" valType="code"/>
        <Param name="stopType" updates="None" val="duration (s)" valType="str"/>
        <Param name="stopVal" updates="constant" val="" valType="code"/>
        <Param name="syncScreenRefresh" updates="None" val="True" valType="bool"/>
        <Param name="text" updates="constant" val="Example of arousal scale. During the experiment, you will press &quot;up&quot; arrow to go higher and &quot;down&quot; arrow to go lower or &quot;space&quot; to stay the same.&amp;#10;&amp;#10;Press SPACE to continue with the instructions.&amp;#10;&amp;#10;" valType="extendedStr"/>
        <Param name="units" updates="None" val="from exp settings" valType="str"/>
        <Param name="wrapWidth" updates="constant" val="" valType="code"/>
      </TextComponent>
    </Routine>
    <Routine name="loadMusic">
      <CodeComponent name="code_27">
        <Param name="Before Experiment" updates="constant" val="" valType="extendedCode"/>
        <Param name="Before JS Experiment" updates="constant" val="" valType="extendedCode"/>
        <Param name="Begin Experiment" updates="constant" val="" valType="extendedCode"/>
        <Param name="Begin JS Experiment" updates="constant" val="" valType="extendedCode"/>
        <Param name="Begin JS Routine" updates="constant" val="music.append(filepath);&amp;#10;console.log(music);&amp;#10;" valType="extendedCode"/>
        <Param name="Begin Routine" updates="constant" val="music.append(filepath)&amp;#10;&amp;#10;print(music)" valType="extendedCode"/>
        <Param name="Code Type" updates="None" val="Auto-&gt;JS" valType="str"/>
        <Param name="Each Frame" updates="constant" val="" valType="extendedCode"/>
        <Param name="Each JS Frame" updates="constant" val="" valType="extendedCode"/>
        <Param name="End Experiment" updates="constant" val="" valType="extendedCode"/>
        <Param name="End JS Experiment" updates="constant" val="" valType="extendedCode"/>
        <Param name="End JS Routine" updates="constant" val="" valType="extendedCode"/>
        <Param name="End Routine" updates="constant" val="" valType="extendedCode"/>
        <Param name="disabled" updates="None" val="False" valType="bool"/>
        <Param name="name" updates="None" val="code_27" valType="code"/>
      </CodeComponent>
    </Routine>
    <Routine name="instructions_3_2">
      <TextComponent name="text_32">
        <Param name="color" updates="constant" val="white" valType="str"/>
        <Param name="colorSpace" updates="constant" val="rgb" valType="str"/>
        <Param name="disabled" updates="None" val="False" valType="bool"/>
        <Param name="durationEstim" updates="None" val="" valType="code"/>
        <Param name="flip" updates="constant" val="" valType="str"/>
        <Param name="font" updates="constant" val="Arial" valType="str"/>
        <Param name="languageStyle" updates="None" val="LTR" valType="str"/>
        <Param name="letterHeight" updates="constant" val="0.04" valType="code"/>
        <Param name="name" updates="None" val="text_32" valType="code"/>
        <Param name="opacity" updates="constant" val="1" valType="code"/>
        <Param name="ori" updates="constant" val="0" valType="code"/>
        <Param name="pos" updates="constant" val="(0, 0)" valType="code"/>
        <Param name="saveStartStop" updates="None" val="True" valType="bool"/>
        <Param name="startEstim" updates="None" val="" valType="code"/>
        <Param name="startType" updates="None" val="time (s)" valType="str"/>
        <Param name="startVal" updates="None" val="0.0" valType="code"/>
        <Param name="stopType" updates="None" val="duration (s)" valType="str"/>
        <Param name="stopVal" updates="constant" val="" valType="code"/>
        <Param name="syncScreenRefresh" updates="None" val="True" valType="bool"/>
        <Param name="text" updates="constant" val="&amp;#10;&amp;#10;TEMPORAL DISTANCE:&amp;#10;You will be shown two images side-by-side from the recent slideshow. Your job is to judge how far apart the two images were in the slideshow. Specifically, you’ll indicate whether they appeared relatively close by in the recent slideshow or relatively far apart in the recent slideshow.&amp;#10;&amp;#10;&amp;#10;TEMPORAL ORDER MEMORY:&amp;#10;You will be shown two images side-by-side from the recent slideshow. Your job is to pick which image APPEARED FIRST. For example, you’d need to remember that the phone appeared earlier than the cello in the slideshow.&amp;#10;&amp;#10;Press SPACE to continue with the instructions." valType="extendedStr"/>
        <Param name="units" updates="None" val="from exp settings" valType="str"/>
        <Param name="wrapWidth" updates="constant" val="" valType="code"/>
      </TextComponent>
      <KeyboardComponent name="key_resp_28">
        <Param name="allowedKeys" updates="constant" val="'y','n','left','right','space'" valType="code"/>
        <Param name="correctAns" updates="constant" val="" valType="str"/>
        <Param name="disabled" updates="None" val="False" valType="bool"/>
        <Param name="discard previous" updates="constant" val="True" valType="bool"/>
        <Param name="durationEstim" updates="None" val="" valType="code"/>
        <Param name="forceEndRoutine" updates="constant" val="True" valType="bool"/>
        <Param name="name" updates="None" val="key_resp_28" valType="code"/>
        <Param name="saveStartStop" updates="None" val="True" valType="bool"/>
        <Param name="startEstim" updates="None" val="" valType="code"/>
        <Param name="startType" updates="None" val="time (s)" valType="str"/>
        <Param name="startVal" updates="None" val="0.0" valType="code"/>
        <Param name="stopType" updates="None" val="duration (s)" valType="str"/>
        <Param name="stopVal" updates="constant" val="" valType="code"/>
        <Param name="store" updates="constant" val="last key" valType="str"/>
        <Param name="storeCorrect" updates="constant" val="False" valType="bool"/>
        <Param name="syncScreenRefresh" updates="constant" val="True" valType="bool"/>
      </KeyboardComponent>
    </Routine>
    <Routine name="arousal_instruction_1"/>
    <Routine name="emotion_break_1">
      <CodeComponent name="code_28">
        <Param name="Before Experiment" updates="constant" val="" valType="extendedCode"/>
        <Param name="Before JS Experiment" updates="constant" val="" valType="extendedCode"/>
        <Param name="Begin Experiment" updates="constant" val="" valType="extendedCode"/>
        <Param name="Begin JS Experiment" updates="constant" val="" valType="extendedCode"/>
        <Param name="Begin JS Routine" updates="constant" val="listnumber = 0;&amp;#10;" valType="extendedCode"/>
        <Param name="Begin Routine" updates="constant" val="listnumber=0" valType="extendedCode"/>
        <Param name="Code Type" updates="None" val="Auto-&gt;JS" valType="str"/>
        <Param name="Each Frame" updates="constant" val="" valType="extendedCode"/>
        <Param name="Each JS Frame" updates="constant" val="" valType="extendedCode"/>
        <Param name="End Experiment" updates="constant" val="" valType="extendedCode"/>
        <Param name="End JS Experiment" updates="constant" val="" valType="extendedCode"/>
        <Param name="End JS Routine" updates="constant" val="" valType="extendedCode"/>
        <Param name="End Routine" updates="constant" val="" valType="extendedCode"/>
        <Param name="disabled" updates="None" val="False" valType="bool"/>
        <Param name="name" updates="None" val="code_28" valType="code"/>
      </CodeComponent>
      <TextComponent name="text_33">
        <Param name="color" updates="constant" val="white" valType="str"/>
        <Param name="colorSpace" updates="constant" val="rgb" valType="str"/>
        <Param name="disabled" updates="None" val="False" valType="bool"/>
        <Param name="durationEstim" updates="None" val="" valType="code"/>
        <Param name="flip" updates="constant" val="" valType="str"/>
        <Param name="font" updates="constant" val="Arial" valType="str"/>
        <Param name="languageStyle" updates="None" val="LTR" valType="str"/>
        <Param name="letterHeight" updates="constant" val="0.04" valType="code"/>
        <Param name="name" updates="None" val="text_33" valType="code"/>
        <Param name="opacity" updates="constant" val="1" valType="code"/>
        <Param name="ori" updates="constant" val="0" valType="code"/>
        <Param name="pos" updates="constant" val="(0, 0)" valType="code"/>
        <Param name="saveStartStop" updates="None" val="True" valType="bool"/>
        <Param name="startEstim" updates="None" val="" valType="code"/>
        <Param name="startType" updates="None" val="time (s)" valType="str"/>
        <Param name="startVal" updates="None" val="0.0" valType="code"/>
        <Param name="stopType" updates="None" val="duration (s)" valType="str"/>
        <Param name="stopVal" updates="constant" val="60" valType="code"/>
        <Param name="syncScreenRefresh" updates="None" val="True" valType="bool"/>
        <Param name="text" updates="constant" val="You have just finished the temporal memory portion of the experiment. Please take a brief rest if you need it before continuing to the rest of the experiment. &amp;#10;&amp;#10;Press SPACE to continue, otherwise the experiment will automatically continue in 1 minute." valType="extendedStr"/>
        <Param name="units" updates="None" val="from exp settings" valType="str"/>
        <Param name="wrapWidth" updates="constant" val="" valType="code"/>
      </TextComponent>
      <KeyboardComponent name="key_resp_32">
        <Param name="allowedKeys" updates="constant" val="'y','n','left','right','space'" valType="code"/>
        <Param name="correctAns" updates="constant" val="" valType="str"/>
        <Param name="disabled" updates="None" val="False" valType="bool"/>
        <Param name="discard previous" updates="constant" val="True" valType="bool"/>
        <Param name="durationEstim" updates="None" val="" valType="code"/>
        <Param name="forceEndRoutine" updates="constant" val="True" valType="bool"/>
        <Param name="name" updates="None" val="key_resp_32" valType="code"/>
        <Param name="saveStartStop" updates="None" val="True" valType="bool"/>
        <Param name="startEstim" updates="None" val="" valType="code"/>
        <Param name="startType" updates="None" val="time (s)" valType="str"/>
        <Param name="startVal" updates="None" val="0.0" valType="code"/>
        <Param name="stopType" updates="None" val="duration (s)" valType="str"/>
        <Param name="stopVal" updates="constant" val="60" valType="code"/>
        <Param name="store" updates="constant" val="last key" valType="str"/>
        <Param name="storeCorrect" updates="constant" val="False" valType="bool"/>
        <Param name="syncScreenRefresh" updates="constant" val="True" valType="bool"/>
      </KeyboardComponent>
    </Routine>
    <Routine name="compass_example_1">
      <ImageComponent name="image_20">
        <Param name="color" updates="constant" val="$[1,1,1]" valType="str"/>
        <Param name="colorSpace" updates="constant" val="rgb" valType="str"/>
        <Param name="disabled" updates="None" val="False" valType="bool"/>
        <Param name="durationEstim" updates="None" val="" valType="code"/>
        <Param name="flipHoriz" updates="constant" val="False" valType="bool"/>
        <Param name="flipVert" updates="constant" val="False" valType="bool"/>
        <Param name="image" updates="set every repeat" val="emotion_compass_example_3.png" valType="str"/>
        <Param name="interpolate" updates="constant" val="linear" valType="str"/>
        <Param name="mask" updates="constant" val="None" valType="str"/>
        <Param name="name" updates="None" val="image_20" valType="code"/>
        <Param name="opacity" updates="constant" val="1" valType="code"/>
        <Param name="ori" updates="constant" val="0" valType="code"/>
        <Param name="pos" updates="constant" val="(0, .1)" valType="code"/>
        <Param name="saveStartStop" updates="None" val="True" valType="bool"/>
        <Param name="size" updates="constant" val="(0.5, 0.5)" valType="code"/>
        <Param name="startEstim" updates="None" val="" valType="code"/>
        <Param name="startType" updates="None" val="time (s)" valType="str"/>
        <Param name="startVal" updates="None" val="0.0" valType="code"/>
        <Param name="stopType" updates="None" val="duration (s)" valType="str"/>
        <Param name="stopVal" updates="constant" val="" valType="code"/>
        <Param name="syncScreenRefresh" updates="None" val="True" valType="bool"/>
        <Param name="texture resolution" updates="constant" val="128" valType="code"/>
        <Param name="units" updates="None" val="from exp settings" valType="str"/>
      </ImageComponent>
      <KeyboardComponent name="key_resp_30">
        <Param name="allowedKeys" updates="constant" val="'y','n','left','right','space'" valType="code"/>
        <Param name="correctAns" updates="constant" val="" valType="str"/>
        <Param name="disabled" updates="None" val="False" valType="bool"/>
        <Param name="discard previous" updates="constant" val="True" valType="bool"/>
        <Param name="durationEstim" updates="None" val="" valType="code"/>
        <Param name="forceEndRoutine" updates="constant" val="True" valType="bool"/>
        <Param name="name" updates="None" val="key_resp_30" valType="code"/>
        <Param name="saveStartStop" updates="None" val="True" valType="bool"/>
        <Param name="startEstim" updates="None" val="" valType="code"/>
        <Param name="startType" updates="None" val="time (s)" valType="str"/>
        <Param name="startVal" updates="None" val="0.0" valType="code"/>
        <Param name="stopType" updates="None" val="duration (s)" valType="str"/>
        <Param name="stopVal" updates="constant" val="" valType="code"/>
        <Param name="store" updates="constant" val="last key" valType="str"/>
        <Param name="storeCorrect" updates="constant" val="False" valType="bool"/>
        <Param name="syncScreenRefresh" updates="constant" val="True" valType="bool"/>
      </KeyboardComponent>
      <TextComponent name="text_36">
        <Param name="color" updates="constant" val="white" valType="str"/>
        <Param name="colorSpace" updates="constant" val="rgb" valType="str"/>
        <Param name="disabled" updates="None" val="False" valType="bool"/>
        <Param name="durationEstim" updates="None" val="" valType="code"/>
        <Param name="flip" updates="constant" val="" valType="str"/>
        <Param name="font" updates="constant" val="Arial" valType="str"/>
        <Param name="languageStyle" updates="None" val="LTR" valType="str"/>
        <Param name="letterHeight" updates="constant" val="0.06" valType="code"/>
        <Param name="name" updates="None" val="text_36" valType="code"/>
        <Param name="opacity" updates="constant" val="1" valType="code"/>
        <Param name="ori" updates="constant" val="0" valType="code"/>
        <Param name="pos" updates="constant" val="(0, .4)" valType="code"/>
        <Param name="saveStartStop" updates="None" val="True" valType="bool"/>
        <Param name="startEstim" updates="None" val="" valType="code"/>
        <Param name="startType" updates="None" val="time (s)" valType="str"/>
        <Param name="startVal" updates="None" val="0.0" valType="code"/>
        <Param name="stopType" updates="None" val="duration (s)" valType="str"/>
        <Param name="stopVal" updates="constant" val="" valType="code"/>
        <Param name="syncScreenRefresh" updates="None" val="True" valType="bool"/>
        <Param name="text" updates="constant" val="Emotion Compass" valType="extendedStr"/>
        <Param name="units" updates="None" val="from exp settings" valType="str"/>
        <Param name="wrapWidth" updates="constant" val="" valType="code"/>
      </TextComponent>
      <CodeComponent name="code_29">
        <Param name="Before Experiment" updates="constant" val="" valType="extendedCode"/>
        <Param name="Before JS Experiment" updates="constant" val="" valType="extendedCode"/>
        <Param name="Begin Experiment" updates="constant" val="" valType="extendedCode"/>
        <Param name="Begin JS Experiment" updates="constant" val="" valType="extendedCode"/>
        <Param name="Begin JS Routine" updates="constant" val="music_index = 0;&amp;#10;end_index = 0;&amp;#10;" valType="extendedCode"/>
        <Param name="Begin Routine" updates="constant" val="music_index = 0&amp;#10;end_index=0&amp;#10;&amp;#10;" valType="extendedCode"/>
        <Param name="Code Type" updates="None" val="Auto-&gt;JS" valType="str"/>
        <Param name="Each Frame" updates="constant" val="" valType="extendedCode"/>
        <Param name="Each JS Frame" updates="constant" val="" valType="extendedCode"/>
        <Param name="End Experiment" updates="constant" val="" valType="extendedCode"/>
        <Param name="End JS Experiment" updates="constant" val="" valType="extendedCode"/>
        <Param name="End JS Routine" updates="constant" val="" valType="extendedCode"/>
        <Param name="End Routine" updates="constant" val="" valType="extendedCode"/>
        <Param name="disabled" updates="None" val="False" valType="bool"/>
        <Param name="name" updates="None" val="code_29" valType="code"/>
      </CodeComponent>
      <TextComponent name="text_39">
        <Param name="color" updates="constant" val="white" valType="str"/>
        <Param name="colorSpace" updates="constant" val="rgb" valType="str"/>
        <Param name="disabled" updates="None" val="False" valType="bool"/>
        <Param name="durationEstim" updates="None" val="" valType="code"/>
        <Param name="flip" updates="constant" val="" valType="str"/>
        <Param name="font" updates="constant" val="Arial" valType="str"/>
        <Param name="languageStyle" updates="None" val="LTR" valType="str"/>
        <Param name="letterHeight" updates="constant" val="0.04" valType="code"/>
        <Param name="name" updates="None" val="text_39" valType="code"/>
        <Param name="opacity" updates="constant" val="1" valType="code"/>
        <Param name="ori" updates="constant" val="0" valType="code"/>
        <Param name="pos" updates="constant" val="(0, -.3)" valType="code"/>
        <Param name="saveStartStop" updates="None" val="True" valType="bool"/>
        <Param name="startEstim" updates="None" val="" valType="code"/>
        <Param name="startType" updates="None" val="time (s)" valType="str"/>
        <Param name="startVal" updates="None" val="0.0" valType="code"/>
        <Param name="stopType" updates="None" val="duration (s)" valType="str"/>
        <Param name="stopVal" updates="constant" val="" valType="code"/>
        <Param name="syncScreenRefresh" updates="None" val="True" valType="bool"/>
        <Param name="text" updates="constant" val="In this case, joy is positive and high intensity. Anxiety is negative but high intensity. Sadness is negative and low intensity. Calmness is positive but low intensity. Please press SPACE when you are done viewing the example." valType="extendedStr"/>
        <Param name="units" updates="None" val="from exp settings" valType="str"/>
        <Param name="wrapWidth" updates="constant" val="" valType="code"/>
      </TextComponent>
    </Routine>
    <Routine name="compass_instruction_1">
      <TextComponent name="text_34">
        <Param name="color" updates="constant" val="white" valType="str"/>
        <Param name="colorSpace" updates="constant" val="rgb" valType="str"/>
        <Param name="disabled" updates="None" val="False" valType="bool"/>
        <Param name="durationEstim" updates="None" val="" valType="code"/>
        <Param name="flip" updates="constant" val="" valType="str"/>
        <Param name="font" updates="constant" val="Arial" valType="str"/>
        <Param name="languageStyle" updates="None" val="LTR" valType="str"/>
        <Param name="letterHeight" updates="constant" val="0.04" valType="code"/>
        <Param name="name" updates="None" val="text_34" valType="code"/>
        <Param name="opacity" updates="constant" val="1" valType="code"/>
        <Param name="ori" updates="constant" val="0" valType="code"/>
        <Param name="pos" updates="constant" val="(0, 0)" valType="code"/>
        <Param name="saveStartStop" updates="None" val="True" valType="bool"/>
        <Param name="startEstim" updates="None" val="" valType="code"/>
        <Param name="startType" updates="None" val="time (s)" valType="str"/>
        <Param name="startVal" updates="None" val="0.0" valType="code"/>
        <Param name="stopType" updates="None" val="duration (s)" valType="str"/>
        <Param name="stopVal" updates="constant" val="" valType="code"/>
        <Param name="syncScreenRefresh" updates="None" val="True" valType="bool"/>
        <Param name="text" updates="constant" val="In this next part of the experiment, you will listen to the musical clips again. This time as you listen to the clips you will rate your emotional reaction to the music using an Emotion Compass.&amp;#10;&amp;#10;The Emotion Compass is a 2-dimensional grid where you can track how positive or negative your emotional reaction is, as well as how intense your emotional reaction is.&amp;#10;&amp;#10;Press SPACE to continue with the instructions." valType="extendedStr"/>
        <Param name="units" updates="None" val="from exp settings" valType="str"/>
        <Param name="wrapWidth" updates="constant" val="" valType="code"/>
      </TextComponent>
      <KeyboardComponent name="key_resp_31">
        <Param name="allowedKeys" updates="constant" val="'y','n','left','right','space'" valType="code"/>
        <Param name="correctAns" updates="constant" val="" valType="str"/>
        <Param name="disabled" updates="None" val="False" valType="bool"/>
        <Param name="discard previous" updates="constant" val="True" valType="bool"/>
        <Param name="durationEstim" updates="None" val="" valType="code"/>
        <Param name="forceEndRoutine" updates="constant" val="True" valType="bool"/>
        <Param name="name" updates="None" val="key_resp_31" valType="code"/>
        <Param name="saveStartStop" updates="None" val="True" valType="bool"/>
        <Param name="startEstim" updates="None" val="" valType="code"/>
        <Param name="startType" updates="None" val="time (s)" valType="str"/>
        <Param name="startVal" updates="None" val="0.0" valType="code"/>
        <Param name="stopType" updates="None" val="duration (s)" valType="str"/>
        <Param name="stopVal" updates="constant" val="" valType="code"/>
        <Param name="store" updates="constant" val="last key" valType="str"/>
        <Param name="storeCorrect" updates="constant" val="False" valType="bool"/>
        <Param name="syncScreenRefresh" updates="constant" val="True" valType="bool"/>
      </KeyboardComponent>
    </Routine>
    <Routine name="compass_reminder_1">
      <TextComponent name="text_35">
        <Param name="color" updates="constant" val="white" valType="str"/>
        <Param name="colorSpace" updates="constant" val="rgb" valType="str"/>
        <Param name="disabled" updates="None" val="False" valType="bool"/>
        <Param name="durationEstim" updates="None" val="" valType="code"/>
        <Param name="flip" updates="constant" val="" valType="str"/>
        <Param name="font" updates="constant" val="Arial" valType="str"/>
        <Param name="languageStyle" updates="None" val="LTR" valType="str"/>
        <Param name="letterHeight" updates="constant" val="0.04" valType="code"/>
        <Param name="name" updates="None" val="text_35" valType="code"/>
        <Param name="opacity" updates="constant" val="1" valType="code"/>
        <Param name="ori" updates="constant" val="0" valType="code"/>
        <Param name="pos" updates="constant" val="(0, 0)" valType="code"/>
        <Param name="saveStartStop" updates="None" val="True" valType="bool"/>
        <Param name="startEstim" updates="None" val="" valType="code"/>
        <Param name="startType" updates="None" val="time (s)" valType="str"/>
        <Param name="startVal" updates="None" val="0.0" valType="code"/>
        <Param name="stopType" updates="None" val="duration (s)" valType="str"/>
        <Param name="stopVal" updates="constant" val="" valType="code"/>
        <Param name="syncScreenRefresh" updates="None" val="True" valType="bool"/>
        <Param name="text" updates="constant" val="Remember to move the cursor horizontally to indicate how positive or negative the music makes you feel and vertically to indicate how intense your emotional reaction is. Do this continuously as the music plays to indicate how the music makes you feel. &amp;#10;&amp;#10;Please try your best to stay within the white area and avoid moving your cursor into the grey area (outside of the compass). Avoid minimizing or closing your browser.&amp;#10;&amp;#10;Press SPACE whenever you are ready to begin." valType="extendedStr"/>
        <Param name="units" updates="None" val="from exp settings" valType="str"/>
        <Param name="wrapWidth" updates="constant" val="" valType="code"/>
      </TextComponent>
      <KeyboardComponent name="key_resp_29">
        <Param name="allowedKeys" updates="constant" val="'y','n','left','right','space'" valType="code"/>
        <Param name="correctAns" updates="constant" val="" valType="str"/>
        <Param name="disabled" updates="None" val="False" valType="bool"/>
        <Param name="discard previous" updates="constant" val="True" valType="bool"/>
        <Param name="durationEstim" updates="None" val="" valType="code"/>
        <Param name="forceEndRoutine" updates="constant" val="True" valType="bool"/>
        <Param name="name" updates="None" val="key_resp_29" valType="code"/>
        <Param name="saveStartStop" updates="None" val="True" valType="bool"/>
        <Param name="startEstim" updates="None" val="" valType="code"/>
        <Param name="startType" updates="None" val="time (s)" valType="str"/>
        <Param name="startVal" updates="None" val="0.0" valType="code"/>
        <Param name="stopType" updates="None" val="duration (s)" valType="str"/>
        <Param name="stopVal" updates="constant" val="" valType="code"/>
        <Param name="store" updates="constant" val="last key" valType="str"/>
        <Param name="storeCorrect" updates="constant" val="False" valType="bool"/>
        <Param name="syncScreenRefresh" updates="constant" val="True" valType="bool"/>
      </KeyboardComponent>
      <CodeComponent name="code_30">
        <Param name="Before Experiment" updates="constant" val="" valType="extendedCode"/>
        <Param name="Before JS Experiment" updates="constant" val="" valType="extendedCode"/>
        <Param name="Begin Experiment" updates="constant" val="" valType="extendedCode"/>
        <Param name="Begin JS Experiment" updates="constant" val="" valType="extendedCode"/>
        <Param name="Begin JS Routine" updates="constant" val="console.log(music);&amp;#10;console.log(music_index);&amp;#10;console.log(music[music_index]);&amp;#10;" valType="extendedCode"/>
        <Param name="Begin Routine" updates="constant" val="print(music)&amp;#10;print(music_index)&amp;#10;print(music[music_index])&amp;#10;" valType="extendedCode"/>
        <Param name="Code Type" updates="None" val="Auto-&gt;JS" valType="str"/>
        <Param name="Each Frame" updates="constant" val="" valType="extendedCode"/>
        <Param name="Each JS Frame" updates="constant" val="" valType="extendedCode"/>
        <Param name="End Experiment" updates="constant" val="" valType="extendedCode"/>
        <Param name="End JS Experiment" updates="constant" val="" valType="extendedCode"/>
        <Param name="End JS Routine" updates="constant" val="" valType="extendedCode"/>
        <Param name="End Routine" updates="constant" val="" valType="extendedCode"/>
        <Param name="disabled" updates="None" val="False" valType="bool"/>
        <Param name="name" updates="None" val="code_30" valType="code"/>
      </CodeComponent>
    </Routine>
    <Routine name="compass_instruction_2">
      <TextComponent name="text_37">
        <Param name="color" updates="constant" val="white" valType="str"/>
        <Param name="colorSpace" updates="constant" val="rgb" valType="str"/>
        <Param name="disabled" updates="None" val="False" valType="bool"/>
        <Param name="durationEstim" updates="None" val="" valType="code"/>
        <Param name="flip" updates="constant" val="" valType="str"/>
        <Param name="font" updates="constant" val="Arial" valType="str"/>
        <Param name="languageStyle" updates="None" val="LTR" valType="str"/>
        <Param name="letterHeight" updates="constant" val="0.04" valType="code"/>
        <Param name="name" updates="None" val="text_37" valType="code"/>
        <Param name="opacity" updates="constant" val="1" valType="code"/>
        <Param name="ori" updates="constant" val="0" valType="code"/>
        <Param name="pos" updates="constant" val="(0, 0)" valType="code"/>
        <Param name="saveStartStop" updates="None" val="True" valType="bool"/>
        <Param name="startEstim" updates="None" val="" valType="code"/>
        <Param name="startType" updates="None" val="time (s)" valType="str"/>
        <Param name="startVal" updates="None" val="0.0" valType="code"/>
        <Param name="stopType" updates="None" val="duration (s)" valType="str"/>
        <Param name="stopVal" updates="constant" val="" valType="code"/>
        <Param name="syncScreenRefresh" updates="None" val="True" valType="bool"/>
        <Param name="text" updates="constant" val="Emotion can be positive or negative, but it can also differ in the intensity of the emotion.&amp;#10;&amp;#10;Emotions can be positive or negative: &amp;#10;For example, joy is a positive emotion, whereas fear is a negative emotion.&amp;#10;&amp;#10;Emotions can be high intensity or low intensity:&amp;#10;For example, calmness is low intensity, whereas excitement is high intensity.&amp;#10;&amp;#10;Press SPACE to learn about examples of emotions that differ in terms of their positivity/negativity and intensity." valType="extendedStr"/>
        <Param name="units" updates="None" val="from exp settings" valType="str"/>
        <Param name="wrapWidth" updates="constant" val="" valType="code"/>
      </TextComponent>
      <KeyboardComponent name="key_resp_34">
        <Param name="allowedKeys" updates="constant" val="'y','n','left','right','space'" valType="code"/>
        <Param name="correctAns" updates="constant" val="" valType="str"/>
        <Param name="disabled" updates="None" val="False" valType="bool"/>
        <Param name="discard previous" updates="constant" val="True" valType="bool"/>
        <Param name="durationEstim" updates="None" val="" valType="code"/>
        <Param name="forceEndRoutine" updates="constant" val="True" valType="bool"/>
        <Param name="name" updates="None" val="key_resp_34" valType="code"/>
        <Param name="saveStartStop" updates="None" val="True" valType="bool"/>
        <Param name="startEstim" updates="None" val="" valType="code"/>
        <Param name="startType" updates="None" val="time (s)" valType="str"/>
        <Param name="startVal" updates="None" val="0.0" valType="code"/>
        <Param name="stopType" updates="None" val="duration (s)" valType="str"/>
        <Param name="stopVal" updates="constant" val="" valType="code"/>
        <Param name="store" updates="constant" val="last key" valType="str"/>
        <Param name="storeCorrect" updates="constant" val="False" valType="bool"/>
        <Param name="syncScreenRefresh" updates="constant" val="True" valType="bool"/>
      </KeyboardComponent>
    </Routine>
    <Routine name="compass_instruction_3">
      <TextComponent name="text_38">
        <Param name="color" updates="constant" val="white" valType="str"/>
        <Param name="colorSpace" updates="constant" val="rgb" valType="str"/>
        <Param name="disabled" updates="None" val="False" valType="bool"/>
        <Param name="durationEstim" updates="None" val="" valType="code"/>
        <Param name="flip" updates="constant" val="" valType="str"/>
        <Param name="font" updates="constant" val="Arial" valType="str"/>
        <Param name="languageStyle" updates="None" val="LTR" valType="str"/>
        <Param name="letterHeight" updates="constant" val="0.04" valType="code"/>
        <Param name="name" updates="None" val="text_38" valType="code"/>
        <Param name="opacity" updates="constant" val="1" valType="code"/>
        <Param name="ori" updates="constant" val="0" valType="code"/>
        <Param name="pos" updates="constant" val="(0, 0)" valType="code"/>
        <Param name="saveStartStop" updates="None" val="True" valType="bool"/>
        <Param name="startEstim" updates="None" val="" valType="code"/>
        <Param name="startType" updates="None" val="time (s)" valType="str"/>
        <Param name="startVal" updates="None" val="0.0" valType="code"/>
        <Param name="stopType" updates="None" val="duration (s)" valType="str"/>
        <Param name="stopVal" updates="constant" val="" valType="code"/>
        <Param name="syncScreenRefresh" updates="None" val="True" valType="bool"/>
        <Param name="text" updates="constant" val="&amp;#10;Some emotions are positive and high intensity (e.g., joy), while other are negative and low intensity (sadness). Some emotions are a mix of positive and low intensity (calmness), whereas others are a mix of negative and high intensity (anxious).&amp;#10;&amp;#10;Your goal in this phase of the experiment is to indicate on the compass how the music makes you feel in terms of its positivity/negativity and the intensity of your emotional reaction.&amp;#10;&amp;#10;Press SPACE to see what the compass looks like." valType="extendedStr"/>
        <Param name="units" updates="None" val="from exp settings" valType="str"/>
        <Param name="wrapWidth" updates="constant" val="" valType="code"/>
      </TextComponent>
      <KeyboardComponent name="key_resp_33">
        <Param name="allowedKeys" updates="constant" val="'y','n','left','right','space'" valType="code"/>
        <Param name="correctAns" updates="constant" val="" valType="str"/>
        <Param name="disabled" updates="None" val="False" valType="bool"/>
        <Param name="discard previous" updates="constant" val="True" valType="bool"/>
        <Param name="durationEstim" updates="None" val="" valType="code"/>
        <Param name="forceEndRoutine" updates="constant" val="True" valType="bool"/>
        <Param name="name" updates="None" val="key_resp_33" valType="code"/>
        <Param name="saveStartStop" updates="None" val="True" valType="bool"/>
        <Param name="startEstim" updates="None" val="" valType="code"/>
        <Param name="startType" updates="None" val="time (s)" valType="str"/>
        <Param name="startVal" updates="None" val="0.0" valType="code"/>
        <Param name="stopType" updates="None" val="duration (s)" valType="str"/>
        <Param name="stopVal" updates="constant" val="" valType="code"/>
        <Param name="store" updates="constant" val="last key" valType="str"/>
        <Param name="storeCorrect" updates="constant" val="False" valType="bool"/>
        <Param name="syncScreenRefresh" updates="constant" val="True" valType="bool"/>
      </KeyboardComponent>
    </Routine>
    <Routine name="cross_init">
      <PolygonComponent name="polygon_14">
        <Param name="disabled" updates="None" val="False" valType="bool"/>
        <Param name="durationEstim" updates="None" val="" valType="code"/>
        <Param name="fillColor" updates="constant" val="$[1,1,1]" valType="str"/>
        <Param name="fillColorSpace" updates="constant" val="rgb" valType="str"/>
        <Param name="interpolate" updates="constant" val="linear" valType="str"/>
        <Param name="lineColor" updates="constant" val="$[1,1,1]" valType="str"/>
        <Param name="lineColorSpace" updates="constant" val="rgb" valType="str"/>
        <Param name="lineWidth" updates="constant" val=".4" valType="code"/>
        <Param name="nVertices" updates="constant" val="4" valType="int"/>
        <Param name="name" updates="None" val="polygon_14" valType="code"/>
        <Param name="opacity" updates="constant" val="1" valType="code"/>
        <Param name="ori" updates="constant" val="0" valType="code"/>
        <Param name="pos" updates="constant" val="(0, .1)" valType="code"/>
        <Param name="saveStartStop" updates="None" val="True" valType="bool"/>
        <Param name="shape" updates="constant" val="cross" valType="str"/>
        <Param name="size" updates="constant" val="(0.1, 0.1)" valType="code"/>
        <Param name="startEstim" updates="None" val="" valType="code"/>
        <Param name="startType" updates="None" val="time (s)" valType="str"/>
        <Param name="startVal" updates="None" val="0.0" valType="code"/>
        <Param name="stopType" updates="None" val="duration (s)" valType="str"/>
        <Param name="stopVal" updates="constant" val="5" valType="code"/>
        <Param name="syncScreenRefresh" updates="None" val="True" valType="bool"/>
        <Param name="units" updates="None" val="from exp settings" valType="str"/>
      </PolygonComponent>
      <CodeComponent name="code_38">
        <Param name="Before Experiment" updates="constant" val="" valType="extendedCode"/>
        <Param name="Before JS Experiment" updates="constant" val="" valType="extendedCode"/>
        <Param name="Begin Experiment" updates="constant" val="" valType="extendedCode"/>
        <Param name="Begin JS Experiment" updates="constant" val="" valType="extendedCode"/>
        <Param name="Begin JS Routine" updates="constant" val="stimuliList = [];&amp;#10;labelList = [];&amp;#10;" valType="extendedCode"/>
        <Param name="Begin Routine" updates="constant" val="stimuliList=[]&amp;#10;&amp;#10;labelList=[]&amp;#10;" valType="extendedCode"/>
        <Param name="Code Type" updates="None" val="Auto-&gt;JS" valType="str"/>
        <Param name="Each Frame" updates="constant" val="" valType="extendedCode"/>
        <Param name="Each JS Frame" updates="constant" val="" valType="extendedCode"/>
        <Param name="End Experiment" updates="constant" val="" valType="extendedCode"/>
        <Param name="End JS Experiment" updates="constant" val="" valType="extendedCode"/>
        <Param name="End JS Routine" updates="constant" val="" valType="extendedCode"/>
        <Param name="End Routine" updates="constant" val="" valType="extendedCode"/>
        <Param name="disabled" updates="None" val="False" valType="bool"/>
        <Param name="name" updates="None" val="code_38" valType="code"/>
      </CodeComponent>
    </Routine>
    <Routine name="cross_fin">
      <PolygonComponent name="polygon_15">
        <Param name="disabled" updates="None" val="False" valType="bool"/>
        <Param name="durationEstim" updates="None" val="" valType="code"/>
        <Param name="fillColor" updates="constant" val="$[1,1,1]" valType="str"/>
        <Param name="fillColorSpace" updates="constant" val="rgb" valType="str"/>
        <Param name="interpolate" updates="constant" val="linear" valType="str"/>
        <Param name="lineColor" updates="constant" val="$[1,1,1]" valType="str"/>
        <Param name="lineColorSpace" updates="constant" val="rgb" valType="str"/>
        <Param name="lineWidth" updates="constant" val=".4" valType="code"/>
        <Param name="nVertices" updates="constant" val="4" valType="int"/>
        <Param name="name" updates="None" val="polygon_15" valType="code"/>
        <Param name="opacity" updates="constant" val="1" valType="code"/>
        <Param name="ori" updates="constant" val="0" valType="code"/>
        <Param name="pos" updates="constant" val="(0, .1)" valType="code"/>
        <Param name="saveStartStop" updates="None" val="True" valType="bool"/>
        <Param name="shape" updates="constant" val="cross" valType="str"/>
        <Param name="size" updates="constant" val="(0.1, 0.1)" valType="code"/>
        <Param name="startEstim" updates="None" val="" valType="code"/>
        <Param name="startType" updates="None" val="time (s)" valType="str"/>
        <Param name="startVal" updates="None" val="0.0" valType="code"/>
        <Param name="stopType" updates="None" val="duration (s)" valType="str"/>
        <Param name="stopVal" updates="constant" val="5" valType="code"/>
        <Param name="syncScreenRefresh" updates="None" val="True" valType="bool"/>
        <Param name="units" updates="None" val="from exp settings" valType="str"/>
      </PolygonComponent>
      <CodeComponent name="code_31">
        <Param name="Before Experiment" updates="constant" val="" valType="extendedCode"/>
        <Param name="Before JS Experiment" updates="constant" val="" valType="extendedCode"/>
        <Param name="Begin Experiment" updates="constant" val="" valType="extendedCode"/>
        <Param name="Begin JS Experiment" updates="constant" val="" valType="extendedCode"/>
        <Param name="Begin JS Routine" updates="constant" val="music_index = (music_index + 1);&amp;#10;" valType="extendedCode"/>
        <Param name="Begin Routine" updates="constant" val="music_index = music_index + 1" valType="extendedCode"/>
        <Param name="Code Type" updates="None" val="Auto-&gt;JS" valType="str"/>
        <Param name="Each Frame" updates="constant" val="" valType="extendedCode"/>
        <Param name="Each JS Frame" updates="constant" val="" valType="extendedCode"/>
        <Param name="End Experiment" updates="constant" val="" valType="extendedCode"/>
        <Param name="End JS Experiment" updates="constant" val="" valType="extendedCode"/>
        <Param name="End JS Routine" updates="constant" val="" valType="extendedCode"/>
        <Param name="End Routine" updates="constant" val="" valType="extendedCode"/>
        <Param name="disabled" updates="None" val="False" valType="bool"/>
        <Param name="name" updates="None" val="code_31" valType="code"/>
      </CodeComponent>
    </Routine>
    <Routine name="cross_init_2"/>
    <Routine name="cross_init_3"/>
    <Routine name="cross_fin_2">
      <PolygonComponent name="polygon_17">
        <Param name="disabled" updates="None" val="False" valType="bool"/>
        <Param name="durationEstim" updates="None" val="" valType="code"/>
        <Param name="fillColor" updates="constant" val="$[1,1,1]" valType="str"/>
        <Param name="fillColorSpace" updates="constant" val="rgb" valType="str"/>
        <Param name="interpolate" updates="constant" val="linear" valType="str"/>
        <Param name="lineColor" updates="constant" val="$[1,1,1]" valType="str"/>
        <Param name="lineColorSpace" updates="constant" val="rgb" valType="str"/>
        <Param name="lineWidth" updates="constant" val=".4" valType="code"/>
        <Param name="nVertices" updates="constant" val="4" valType="int"/>
        <Param name="name" updates="None" val="polygon_17" valType="code"/>
        <Param name="opacity" updates="constant" val="1" valType="code"/>
        <Param name="ori" updates="constant" val="0" valType="code"/>
        <Param name="pos" updates="constant" val="(0, .1)" valType="code"/>
        <Param name="saveStartStop" updates="None" val="True" valType="bool"/>
        <Param name="shape" updates="constant" val="cross" valType="str"/>
        <Param name="size" updates="constant" val="(0.1, 0.1)" valType="code"/>
        <Param name="startEstim" updates="None" val="" valType="code"/>
        <Param name="startType" updates="None" val="time (s)" valType="str"/>
        <Param name="startVal" updates="None" val="0.0" valType="code"/>
        <Param name="stopType" updates="None" val="duration (s)" valType="str"/>
        <Param name="stopVal" updates="constant" val="5" valType="code"/>
        <Param name="syncScreenRefresh" updates="None" val="True" valType="bool"/>
        <Param name="units" updates="None" val="from exp settings" valType="str"/>
      </PolygonComponent>
    </Routine>
    <Routine name="cross_init_4">
      <PolygonComponent name="polygon_16">
        <Param name="disabled" updates="None" val="False" valType="bool"/>
        <Param name="durationEstim" updates="None" val="" valType="code"/>
        <Param name="fillColor" updates="constant" val="$[1,1,1]" valType="str"/>
        <Param name="fillColorSpace" updates="constant" val="rgb" valType="str"/>
        <Param name="interpolate" updates="constant" val="linear" valType="str"/>
        <Param name="lineColor" updates="constant" val="$[1,1,1]" valType="str"/>
        <Param name="lineColorSpace" updates="constant" val="rgb" valType="str"/>
        <Param name="lineWidth" updates="constant" val=".4" valType="code"/>
        <Param name="nVertices" updates="constant" val="4" valType="int"/>
        <Param name="name" updates="None" val="polygon_16" valType="code"/>
        <Param name="opacity" updates="constant" val="1" valType="code"/>
        <Param name="ori" updates="constant" val="0" valType="code"/>
        <Param name="pos" updates="constant" val="(0, .1)" valType="code"/>
        <Param name="saveStartStop" updates="None" val="True" valType="bool"/>
        <Param name="shape" updates="constant" val="cross" valType="str"/>
        <Param name="size" updates="constant" val="(0.1, 0.1)" valType="code"/>
        <Param name="startEstim" updates="None" val="" valType="code"/>
        <Param name="startType" updates="None" val="time (s)" valType="str"/>
        <Param name="startVal" updates="None" val="0.0" valType="code"/>
        <Param name="stopType" updates="None" val="duration (s)" valType="str"/>
        <Param name="stopVal" updates="constant" val="5" valType="code"/>
        <Param name="syncScreenRefresh" updates="None" val="True" valType="bool"/>
        <Param name="units" updates="None" val="from exp settings" valType="str"/>
      </PolygonComponent>
    </Routine>
    <Routine name="loadPractice">
      <CodeComponent name="code_32">
        <Param name="Before Experiment" updates="constant" val="" valType="extendedCode"/>
        <Param name="Before JS Experiment" updates="constant" val="" valType="extendedCode"/>
        <Param name="Begin Experiment" updates="constant" val="" valType="extendedCode"/>
        <Param name="Begin JS Experiment" updates="constant" val="" valType="extendedCode"/>
        <Param name="Begin JS Routine" updates="constant" val="music.append(filepath);&amp;#10;music.reverse();&amp;#10;" valType="extendedCode"/>
        <Param name="Begin Routine" updates="constant" val="music.append(filepath)&amp;#10;music.reverse()" valType="extendedCode"/>
        <Param name="Code Type" updates="None" val="Auto-&gt;JS" valType="str"/>
        <Param name="Each Frame" updates="constant" val="" valType="extendedCode"/>
        <Param name="Each JS Frame" updates="constant" val="" valType="extendedCode"/>
        <Param name="End Experiment" updates="constant" val="" valType="extendedCode"/>
        <Param name="End JS Experiment" updates="constant" val="" valType="extendedCode"/>
        <Param name="End JS Routine" updates="constant" val="" valType="extendedCode"/>
        <Param name="End Routine" updates="constant" val="" valType="extendedCode"/>
        <Param name="disabled" updates="None" val="False" valType="bool"/>
        <Param name="name" updates="None" val="code_32" valType="code"/>
      </CodeComponent>
    </Routine>
    <Routine name="practice_instruction">
      <TextComponent name="text_40">
        <Param name="color" updates="constant" val="white" valType="str"/>
        <Param name="colorSpace" updates="constant" val="rgb" valType="str"/>
        <Param name="disabled" updates="None" val="False" valType="bool"/>
        <Param name="durationEstim" updates="None" val="" valType="code"/>
        <Param name="flip" updates="constant" val="" valType="str"/>
        <Param name="font" updates="constant" val="Arial" valType="str"/>
        <Param name="languageStyle" updates="None" val="LTR" valType="str"/>
        <Param name="letterHeight" updates="constant" val="0.04" valType="code"/>
        <Param name="name" updates="None" val="text_40" valType="code"/>
        <Param name="opacity" updates="constant" val="1" valType="code"/>
        <Param name="ori" updates="constant" val="0" valType="code"/>
        <Param name="pos" updates="constant" val="(0, 0)" valType="code"/>
        <Param name="saveStartStop" updates="None" val="True" valType="bool"/>
        <Param name="startEstim" updates="None" val="" valType="code"/>
        <Param name="startType" updates="None" val="time (s)" valType="str"/>
        <Param name="startVal" updates="None" val="0.0" valType="code"/>
        <Param name="stopType" updates="None" val="duration (s)" valType="str"/>
        <Param name="stopVal" updates="constant" val="" valType="code"/>
        <Param name="syncScreenRefresh" updates="None" val="True" valType="bool"/>
        <Param name="text" updates="constant" val="You will now do a practice slideshow and temporal memory test. &amp;#10;&amp;#10;After this practice, you will begin the actual experiment.&amp;#10;&amp;#10;Press SPACE to continue." valType="extendedStr"/>
        <Param name="units" updates="None" val="from exp settings" valType="str"/>
        <Param name="wrapWidth" updates="constant" val="" valType="code"/>
      </TextComponent>
      <CodeComponent name="code_34">
        <Param name="Before Experiment" updates="constant" val="" valType="extendedCode"/>
        <Param name="Before JS Experiment" updates="constant" val="" valType="extendedCode"/>
        <Param name="Begin Experiment" updates="constant" val="" valType="extendedCode"/>
        <Param name="Begin JS Experiment" updates="constant" val="" valType="extendedCode"/>
        <Param name="Begin JS Routine" updates="constant" val="end = [];&amp;#10;music_index = 0;&amp;#10;end_index = 0;&amp;#10;practice_instructions = &quot;You have finished the practice and will continue to the actual experiment shortly.&quot;;&amp;#10;end_instructions = &quot;The next segment will begin shortly. First you will receive a reminder of the instructions.&quot;;&amp;#10;next_instructions = &quot;You have finished this part of the experiment. You will proceed shortly.&quot;;&amp;#10;end.append(practice_instructions);&amp;#10;for (var i = 0, _pj_a = 9; (i &lt; _pj_a); i += 1) {&amp;#10;    end.append(end_instructions);&amp;#10;}&amp;#10;end.append(next_instructions);&amp;#10;console.log(end_index);&amp;#10;console.log(end);&amp;#10;" valType="extendedCode"/>
        <Param name="Begin Routine" updates="constant" val="end = []&amp;#10;&amp;#10;music_index = 0&amp;#10;&amp;#10;end_index=0&amp;#10;&amp;#10;practice_instructions = 'You have finished the practice and will continue to the actual experiment shortly.'&amp;#10;end_instructions = 'The next segment will begin shortly. First you will receive a reminder of the instructions.'&amp;#10;next_instructions = 'You have finished this part of the experiment. You will proceed shortly.'&amp;#10;&amp;#10;end.append(practice_instructions)&amp;#10;&amp;#10;for i in range(9):&amp;#10;    end.append(end_instructions)&amp;#10;    &amp;#10;end.append(next_instructions)&amp;#10;&amp;#10;print(end_index)&amp;#10;print(end)" valType="extendedCode"/>
        <Param name="Code Type" updates="None" val="Auto-&gt;JS" valType="str"/>
        <Param name="Each Frame" updates="constant" val="" valType="extendedCode"/>
        <Param name="Each JS Frame" updates="constant" val="" valType="extendedCode"/>
        <Param name="End Experiment" updates="constant" val="" valType="extendedCode"/>
        <Param name="End JS Experiment" updates="constant" val="" valType="extendedCode"/>
        <Param name="End JS Routine" updates="constant" val="" valType="extendedCode"/>
        <Param name="End Routine" updates="constant" val="" valType="extendedCode"/>
        <Param name="disabled" updates="None" val="False" valType="bool"/>
        <Param name="name" updates="None" val="code_34" valType="code"/>
      </CodeComponent>
      <KeyboardComponent name="key_resp_35">
        <Param name="allowedKeys" updates="constant" val="'y','n','left','right','space'" valType="code"/>
        <Param name="correctAns" updates="constant" val="" valType="str"/>
        <Param name="disabled" updates="None" val="False" valType="bool"/>
        <Param name="discard previous" updates="constant" val="True" valType="bool"/>
        <Param name="durationEstim" updates="None" val="" valType="code"/>
        <Param name="forceEndRoutine" updates="constant" val="True" valType="bool"/>
        <Param name="name" updates="None" val="key_resp_35" valType="code"/>
        <Param name="saveStartStop" updates="None" val="True" valType="bool"/>
        <Param name="startEstim" updates="None" val="" valType="code"/>
        <Param name="startType" updates="None" val="time (s)" valType="str"/>
        <Param name="startVal" updates="None" val="0.0" valType="code"/>
        <Param name="stopType" updates="None" val="duration (s)" valType="str"/>
        <Param name="stopVal" updates="constant" val="" valType="code"/>
        <Param name="store" updates="constant" val="last key" valType="str"/>
        <Param name="storeCorrect" updates="constant" val="False" valType="bool"/>
        <Param name="syncScreenRefresh" updates="constant" val="True" valType="bool"/>
      </KeyboardComponent>
    </Routine>
    <Routine name="list_end">
      <TextComponent name="text_41">
        <Param name="color" updates="constant" val="white" valType="str"/>
        <Param name="colorSpace" updates="constant" val="rgb" valType="str"/>
        <Param name="disabled" updates="None" val="False" valType="bool"/>
        <Param name="durationEstim" updates="None" val="" valType="code"/>
        <Param name="flip" updates="constant" val="" valType="str"/>
        <Param name="font" updates="constant" val="Arial" valType="str"/>
        <Param name="languageStyle" updates="None" val="LTR" valType="str"/>
        <Param name="letterHeight" updates="constant" val="0.04" valType="code"/>
        <Param name="name" updates="None" val="text_41" valType="code"/>
        <Param name="opacity" updates="constant" val="1" valType="code"/>
        <Param name="ori" updates="constant" val="0" valType="code"/>
        <Param name="pos" updates="constant" val="(0, 0)" valType="code"/>
        <Param name="saveStartStop" updates="None" val="True" valType="bool"/>
        <Param name="startEstim" updates="None" val="" valType="code"/>
        <Param name="startType" updates="None" val="time (s)" valType="str"/>
        <Param name="startVal" updates="None" val="0.0" valType="code"/>
        <Param name="stopType" updates="None" val="duration (s)" valType="str"/>
        <Param name="stopVal" updates="constant" val="8.0" valType="code"/>
        <Param name="syncScreenRefresh" updates="None" val="True" valType="bool"/>
        <Param name="text" updates="set every repeat" val="$end[end_index]" valType="extendedStr"/>
        <Param name="units" updates="None" val="from exp settings" valType="str"/>
        <Param name="wrapWidth" updates="constant" val="" valType="code"/>
      </TextComponent>
      <CodeComponent name="code_33">
        <Param name="Before Experiment" updates="constant" val="" valType="extendedCode"/>
        <Param name="Before JS Experiment" updates="constant" val="" valType="extendedCode"/>
        <Param name="Begin Experiment" updates="constant" val="" valType="extendedCode"/>
        <Param name="Begin JS Experiment" updates="constant" val="" valType="extendedCode"/>
        <Param name="Begin JS Routine" updates="constant" val="" valType="extendedCode"/>
        <Param name="Begin Routine" updates="constant" val="" valType="extendedCode"/>
        <Param name="Code Type" updates="None" val="Auto-&gt;JS" valType="str"/>
        <Param name="Each Frame" updates="constant" val="" valType="extendedCode"/>
        <Param name="Each JS Frame" updates="constant" val="" valType="extendedCode"/>
        <Param name="End Experiment" updates="constant" val="" valType="extendedCode"/>
        <Param name="End JS Experiment" updates="constant" val="" valType="extendedCode"/>
        <Param name="End JS Routine" updates="constant" val="end_index += 1;&amp;#10;" valType="extendedCode"/>
        <Param name="End Routine" updates="constant" val="end_index+=1" valType="extendedCode"/>
        <Param name="disabled" updates="None" val="False" valType="bool"/>
        <Param name="name" updates="None" val="code_33" valType="code"/>
      </CodeComponent>
    </Routine>
    <Routine name="practice_instruction_2">
      <KeyboardComponent name="key_resp_36">
        <Param name="allowedKeys" updates="constant" val="'y','n','left','right','space'" valType="code"/>
        <Param name="correctAns" updates="constant" val="" valType="str"/>
        <Param name="disabled" updates="None" val="False" valType="bool"/>
        <Param name="discard previous" updates="constant" val="True" valType="bool"/>
        <Param name="durationEstim" updates="None" val="" valType="code"/>
        <Param name="forceEndRoutine" updates="constant" val="True" valType="bool"/>
        <Param name="name" updates="None" val="key_resp_36" valType="code"/>
        <Param name="saveStartStop" updates="None" val="True" valType="bool"/>
        <Param name="startEstim" updates="None" val="" valType="code"/>
        <Param name="startType" updates="None" val="time (s)" valType="str"/>
        <Param name="startVal" updates="None" val="0.0" valType="code"/>
        <Param name="stopType" updates="None" val="duration (s)" valType="str"/>
        <Param name="stopVal" updates="constant" val="" valType="code"/>
        <Param name="store" updates="constant" val="last key" valType="str"/>
        <Param name="storeCorrect" updates="constant" val="False" valType="bool"/>
        <Param name="syncScreenRefresh" updates="constant" val="True" valType="bool"/>
      </KeyboardComponent>
      <TextComponent name="text_42">
        <Param name="color" updates="constant" val="white" valType="str"/>
        <Param name="colorSpace" updates="constant" val="rgb" valType="str"/>
        <Param name="disabled" updates="None" val="False" valType="bool"/>
        <Param name="durationEstim" updates="None" val="" valType="code"/>
        <Param name="flip" updates="constant" val="" valType="str"/>
        <Param name="font" updates="constant" val="Arial" valType="str"/>
        <Param name="languageStyle" updates="None" val="LTR" valType="str"/>
        <Param name="letterHeight" updates="constant" val="0.04" valType="code"/>
        <Param name="name" updates="None" val="text_42" valType="code"/>
        <Param name="opacity" updates="constant" val="1" valType="code"/>
        <Param name="ori" updates="constant" val="0" valType="code"/>
        <Param name="pos" updates="constant" val="(0, 0)" valType="code"/>
        <Param name="saveStartStop" updates="None" val="True" valType="bool"/>
        <Param name="startEstim" updates="None" val="" valType="code"/>
        <Param name="startType" updates="None" val="time (s)" valType="str"/>
        <Param name="startVal" updates="None" val="0.0" valType="code"/>
        <Param name="stopType" updates="None" val="duration (s)" valType="str"/>
        <Param name="stopVal" updates="constant" val="" valType="code"/>
        <Param name="syncScreenRefresh" updates="None" val="True" valType="bool"/>
        <Param name="text" updates="constant" val="You will now rate your emotional reactions to the practice musical clip. After this practice, you will proceed with the actual experiment.&amp;#10;&amp;#10;Please press SPACE to begin the practice." valType="extendedStr"/>
        <Param name="units" updates="None" val="from exp settings" valType="str"/>
        <Param name="wrapWidth" updates="constant" val="" valType="code"/>
      </TextComponent>
    </Routine>
    <Routine name="emotion_track">
      <PolygonComponent name="polygon_18">
        <Param name="disabled" updates="None" val="False" valType="bool"/>
        <Param name="durationEstim" updates="None" val="" valType="code"/>
        <Param name="fillColor" updates="constant" val="$[1,1,1]" valType="str"/>
        <Param name="fillColorSpace" updates="constant" val="rgb" valType="str"/>
        <Param name="interpolate" updates="constant" val="linear" valType="str"/>
        <Param name="lineColor" updates="constant" val="$[1,1,1]" valType="str"/>
        <Param name="lineColorSpace" updates="constant" val="rgb" valType="str"/>
        <Param name="lineWidth" updates="constant" val="0" valType="code"/>
        <Param name="nVertices" updates="constant" val="99" valType="int"/>
        <Param name="name" updates="None" val="polygon_18" valType="code"/>
        <Param name="opacity" updates="constant" val="0" valType="code"/>
        <Param name="ori" updates="constant" val="0" valType="code"/>
        <Param name="pos" updates="constant" val="(0, 0)" valType="code"/>
        <Param name="saveStartStop" updates="None" val="True" valType="bool"/>
        <Param name="shape" updates="constant" val="regular polygon..." valType="str"/>
        <Param name="size" updates="constant" val="(0.9, 0.9)" valType="code"/>
        <Param name="startEstim" updates="None" val="" valType="code"/>
        <Param name="startType" updates="None" val="time (s)" valType="str"/>
        <Param name="startVal" updates="None" val="0.0" valType="code"/>
        <Param name="stopType" updates="None" val="duration (s)" valType="str"/>
        <Param name="stopVal" updates="constant" val="120" valType="code"/>
        <Param name="syncScreenRefresh" updates="None" val="True" valType="bool"/>
        <Param name="units" updates="None" val="from exp settings" valType="str"/>
      </PolygonComponent>
      <MouseComponent name="mouse">
        <Param name="clickable" updates="constant" val="" valType="code"/>
        <Param name="disabled" updates="None" val="False" valType="bool"/>
        <Param name="durationEstim" updates="None" val="" valType="code"/>
        <Param name="forceEndRoutineOnPress" updates="constant" val="never" valType="str"/>
        <Param name="name" updates="None" val="mouse" valType="code"/>
        <Param name="newClicksOnly" updates="constant" val="False" valType="bool"/>
        <Param name="saveMouseState" updates="None" val="never" valType="str"/>
        <Param name="saveParamsClickable" updates="constant" val="name," valType="code"/>
        <Param name="saveStartStop" updates="None" val="True" valType="bool"/>
        <Param name="startEstim" updates="None" val="" valType="code"/>
        <Param name="startType" updates="None" val="time (s)" valType="str"/>
        <Param name="startVal" updates="None" val="0.0" valType="code"/>
        <Param name="stopType" updates="None" val="duration (s)" valType="str"/>
        <Param name="stopVal" updates="constant" val="120" valType="code"/>
        <Param name="syncScreenRefresh" updates="None" val="True" valType="bool"/>
        <Param name="timeRelativeTo" updates="constant" val="routine" valType="str"/>
      </MouseComponent>
      <CodeComponent name="code_26">
        <Param name="Before Experiment" updates="constant" val="" valType="extendedCode"/>
        <Param name="Before JS Experiment" updates="constant" val="" valType="extendedCode"/>
        <Param name="Begin Experiment" updates="constant" val="" valType="extendedCode"/>
        <Param name="Begin JS Experiment" updates="constant" val="" valType="extendedCode"/>
        <Param name="Begin JS Routine" updates="constant" val="mouseloc = mouse.getPos();&amp;#10;mouse_x = mouse.getPos()[0];&amp;#10;mouse_y = mouse.getPos()[1];&amp;#10;mouselocuy = (mouse_y + 0.5);&amp;#10;console.log(mouseloc);&amp;#10;console.log(&quot;fgfgfdsfsjdsfhfsdsfdfgdfgsdfdgdffdsghxbxbcbjsdfsdfdsdsdfsdffdsfsdsdfsdxcvsdssdfsdfsdfdsdfdfgfgsdfsfdsffsfsfgfshvdjhbfg&quot;);&amp;#10;x_coord = [];&amp;#10;y_coord = [];&amp;#10;mouseT = [];&amp;#10;lower_rgb_r = 0.98;&amp;#10;lower_rgb_g = 0.98;&amp;#10;" valType="extendedCode"/>
        <Param name="Begin Routine" updates="constant" val="mouseloc = mouse.getPos()&amp;#10;&amp;#10;mouse_x=mouse.getPos()[0]&amp;#10;mouse_y=mouse.getPos()[1]&amp;#10;&amp;#10;#mouseloclx=mouse_x-.05&amp;#10;#mouselocly=mouse_y&amp;#10;&amp;#10;#mouselocrx=mouse_x+.05&amp;#10;#mouselocry=mouse_y&amp;#10;&amp;#10;#mouselocux=mouse_x&amp;#10;mouselocuy=mouse_y+.5&amp;#10;&amp;#10;#mouselocdx=mouse_x&amp;#10;#mouselocdy=mouse_y-.05&amp;#10;&amp;#10;print(mouseloc)&amp;#10;print('fgfgfdsfsjdsfhfsdsfdfgdfgsdfdgdffdsghxbxbcbjsdfsdfdsdsdfsdffdsfsdsdfsdxcvsdssdfsdfsdfdsdfdfgfgsdfsfdsffsfsfgfshvdjhbfg')&amp;#10;&amp;#10;x_coord=[]&amp;#10;y_coord=[]&amp;#10;mouseT=[]&amp;#10;&amp;#10;#upper_rgb_r=.98&amp;#10;#upper_rgb_g=0.004&amp;#10;#lower_rgb_r=0.004&amp;#10;&amp;#10;lower_rgb_r=.98&amp;#10;lower_rgb_g=.98" valType="extendedCode"/>
        <Param name="Code Type" updates="None" val="Auto-&gt;JS" valType="str"/>
        <Param name="Each Frame" updates="constant" val="&amp;#10;if polygon_18.contains(mouse):&amp;#10;    mouse_x=mouse.getPos()[0]&amp;#10;    mouse_y=mouse.getPos()[1]&amp;#10;    print(&quot;contained&quot;)&amp;#10;    &amp;#10;#if mouse.getPos()[0] &lt; .425 and mouse.getPos()[0] &gt; -.425:&amp;#10;#    mouse_x=mouse.getPos()[0]&amp;#10;&amp;#10;#if mouse.getPos()[1] &lt; .425 and mouse.getPos()[1] &gt; -.425:&amp;#10; #   mouse_y=mouse.getPos()[1]&amp;#10;&amp;#10;mouseTime = mouse.mouseClock.getTime()&amp;#10;&amp;#10;#print(mouseloc)&amp;#10;&amp;#10;#mouseloc = mouse.getPos()&amp;#10;&amp;#10;#mouseloclx=mouse_x-.05&amp;#10;#mouselocly=mouse_y&amp;#10;&amp;#10;#mouselocrx=mouse_x+.05&amp;#10;#mouselocry=mouse_y&amp;#10;&amp;#10;#mouselocdx=mouse_x&amp;#10;#mouselocdy=mouse_y-.05&amp;#10;&amp;#10;#mouselocux=mouse_x&amp;#10;&amp;#10;mouselocuy=mouse_y+.5&amp;#10;&amp;#10;#if upper_rgb_r &lt;= .98 and mouse_y &lt;0:&amp;#10;#    upper_rgb_r = (-(mouse_y)*1.1)+.25&amp;#10;#    print(upper_rgb_r)&amp;#10;    &amp;#10;#if upper_rgb_g &lt;= .98 and mouse_y&gt;0:&amp;#10;#    upper_rgb_g = (mouse_y*1.1)+.25&amp;#10;#    print(upper_rgb_g)&amp;#10;&amp;#10;if lower_rgb_r &lt;= .98 and mouse_x&lt;0:&amp;#10;    lower_rgb_r = (mouse_x*1.1)+.25&amp;#10;   # print(lower_rgb_r)&amp;#10;&amp;#10;if lower_rgb_g &lt;= .98 and mouse_x&gt;0:&amp;#10;    lower_rgb_g = (-(mouse_x)*1.1)+.25&amp;#10;   # print(lower_rgb_g)&amp;#10;   " valType="extendedCode"/>
        <Param name="Each JS Frame" updates="constant" val="if (polygon_18.contains(mouse)) {&amp;#10;    mouse_x = mouse.getPos()[0];&amp;#10;    mouse_y = mouse.getPos()[1];&amp;#10;    console.log(&quot;contained&quot;);&amp;#10;}&amp;#10;mouseTime = mouse.mouseClock.getTime();&amp;#10;mouselocuy = (mouse_y + 0.5);&amp;#10;if (((lower_rgb_r &lt;= 0.98) &amp;&amp; (mouse_x &lt; 0))) {&amp;#10;    lower_rgb_r = ((mouse_x * 1.1) + 0.25);&amp;#10;}&amp;#10;if (((lower_rgb_g &lt;= 0.98) &amp;&amp; (mouse_x &gt; 0))) {&amp;#10;    lower_rgb_g = (((- mouse_x) * 1.1) + 0.25);&amp;#10;}&amp;#10;" valType="extendedCode"/>
        <Param name="End Experiment" updates="constant" val="" valType="extendedCode"/>
        <Param name="End JS Experiment" updates="constant" val="" valType="extendedCode"/>
        <Param name="End JS Routine" updates="constant" val="console.log(music_index);&amp;#10;" valType="extendedCode"/>
        <Param name="End Routine" updates="constant" val="#music_index = music_index + 1&amp;#10;&amp;#10;print(music_index)" valType="extendedCode"/>
        <Param name="disabled" updates="None" val="False" valType="bool"/>
        <Param name="name" updates="None" val="code_26" valType="code"/>
      </CodeComponent>
      <PolygonComponent name="polygon_11">
        <Param name="disabled" updates="None" val="False" valType="bool"/>
        <Param name="durationEstim" updates="None" val="" valType="code"/>
        <Param name="fillColor" updates="constant" val="$[1,1,1]" valType="str"/>
        <Param name="fillColorSpace" updates="constant" val="rgb" valType="str"/>
        <Param name="interpolate" updates="constant" val="linear" valType="str"/>
        <Param name="lineColor" updates="set every frame" val="$[lower_rgb_g,lower_rgb_r,0]" valType="str"/>
        <Param name="lineColorSpace" updates="constant" val="rgb" valType="str"/>
        <Param name="lineWidth" updates="constant" val="3" valType="code"/>
        <Param name="nVertices" updates="constant" val="99" valType="int"/>
        <Param name="name" updates="None" val="polygon_11" valType="code"/>
        <Param name="opacity" updates="constant" val="1" valType="code"/>
        <Param name="ori" updates="constant" val="0" valType="code"/>
        <Param name="pos" updates="set every frame" val="$[mouse_x,mouse_y]" valType="code"/>
        <Param name="saveStartStop" updates="None" val="True" valType="bool"/>
        <Param name="shape" updates="constant" val="regular polygon..." valType="str"/>
        <Param name="size" updates="constant" val="(0.085, 0.085)" valType="code"/>
        <Param name="startEstim" updates="None" val="" valType="code"/>
        <Param name="startType" updates="None" val="time (s)" valType="str"/>
        <Param name="startVal" updates="None" val="0.0" valType="code"/>
        <Param name="stopType" updates="None" val="duration (s)" valType="str"/>
        <Param name="stopVal" updates="constant" val="120" valType="code"/>
        <Param name="syncScreenRefresh" updates="None" val="True" valType="bool"/>
        <Param name="units" updates="None" val="from exp settings" valType="str"/>
      </PolygonComponent>
      <PolygonComponent name="polygon_12">
        <Param name="disabled" updates="None" val="True" valType="bool"/>
        <Param name="durationEstim" updates="None" val="" valType="code"/>
        <Param name="fillColor" updates="set every frame" val="$[upper_rgb_r, upper_rgb_g, 1]" valType="str"/>
        <Param name="fillColorSpace" updates="constant" val="hsv" valType="str"/>
        <Param name="interpolate" updates="constant" val="linear" valType="str"/>
        <Param name="lineColor" updates="constant" val="$[1,1,1]" valType="str"/>
        <Param name="lineColorSpace" updates="constant" val="rgb" valType="str"/>
        <Param name="lineWidth" updates="constant" val="1" valType="code"/>
        <Param name="nVertices" updates="constant" val="4" valType="int"/>
        <Param name="name" updates="None" val="polygon_12" valType="code"/>
        <Param name="opacity" updates="constant" val="1" valType="code"/>
        <Param name="ori" updates="constant" val="180" valType="code"/>
        <Param name="pos" updates="set every frame" val="$[mouselocdx,mouselocdy]" valType="code"/>
        <Param name="saveStartStop" updates="None" val="True" valType="bool"/>
        <Param name="shape" updates="constant" val="triangle" valType="str"/>
        <Param name="size" updates="constant" val="(0.05, 0.05)" valType="code"/>
        <Param name="startEstim" updates="None" val="" valType="code"/>
        <Param name="startType" updates="None" val="time (s)" valType="str"/>
        <Param name="startVal" updates="None" val="0.0" valType="code"/>
        <Param name="stopType" updates="None" val="duration (s)" valType="str"/>
        <Param name="stopVal" updates="constant" val="120" valType="code"/>
        <Param name="syncScreenRefresh" updates="None" val="True" valType="bool"/>
        <Param name="units" updates="None" val="from exp settings" valType="str"/>
      </PolygonComponent>
      <PolygonComponent name="polygon_13">
        <Param name="disabled" updates="None" val="True" valType="bool"/>
        <Param name="durationEstim" updates="None" val="" valType="code"/>
        <Param name="fillColor" updates="set every frame" val="$[lower_rgb_r,lower_rgb_g,1]" valType="str"/>
        <Param name="fillColorSpace" updates="constant" val="hsv" valType="str"/>
        <Param name="interpolate" updates="constant" val="linear" valType="str"/>
        <Param name="lineColor" updates="constant" val="$[1,1,1]" valType="str"/>
        <Param name="lineColorSpace" updates="constant" val="rgb" valType="str"/>
        <Param name="lineWidth" updates="constant" val="1" valType="code"/>
        <Param name="nVertices" updates="constant" val="4" valType="int"/>
        <Param name="name" updates="None" val="polygon_13" valType="code"/>
        <Param name="opacity" updates="constant" val="1" valType="code"/>
        <Param name="ori" updates="constant" val="-90" valType="code"/>
        <Param name="pos" updates="set every frame" val="$[mouselocrx,mouselocry]" valType="code"/>
        <Param name="saveStartStop" updates="None" val="True" valType="bool"/>
        <Param name="shape" updates="constant" val="triangle" valType="str"/>
        <Param name="size" updates="constant" val="(0.05, 0.05)" valType="code"/>
        <Param name="startEstim" updates="None" val="" valType="code"/>
        <Param name="startType" updates="None" val="time (s)" valType="str"/>
        <Param name="startVal" updates="None" val="0.0" valType="code"/>
        <Param name="stopType" updates="None" val="duration (s)" valType="str"/>
        <Param name="stopVal" updates="constant" val="120" valType="code"/>
        <Param name="syncScreenRefresh" updates="None" val="True" valType="bool"/>
        <Param name="units" updates="None" val="from exp settings" valType="str"/>
      </PolygonComponent>
      <ImageComponent name="image_19">
        <Param name="color" updates="constant" val="$[1,1,1]" valType="str"/>
        <Param name="colorSpace" updates="constant" val="rgb" valType="str"/>
        <Param name="disabled" updates="None" val="False" valType="bool"/>
        <Param name="durationEstim" updates="None" val="" valType="code"/>
        <Param name="flipHoriz" updates="constant" val="False" valType="bool"/>
        <Param name="flipVert" updates="constant" val="False" valType="bool"/>
        <Param name="image" updates="set every repeat" val="stimuli/emotion_compass_3.png" valType="str"/>
        <Param name="interpolate" updates="constant" val="linear" valType="str"/>
        <Param name="mask" updates="constant" val="None" valType="str"/>
        <Param name="name" updates="None" val="image_19" valType="code"/>
        <Param name="opacity" updates="constant" val="1" valType="code"/>
        <Param name="ori" updates="constant" val="0" valType="code"/>
        <Param name="pos" updates="constant" val="(0, 0)" valType="code"/>
        <Param name="saveStartStop" updates="None" val="True" valType="bool"/>
        <Param name="size" updates="constant" val="(.9, 0.9)" valType="code"/>
        <Param name="startEstim" updates="None" val="" valType="code"/>
        <Param name="startType" updates="None" val="time (s)" valType="str"/>
        <Param name="startVal" updates="None" val="0.0" valType="code"/>
        <Param name="stopType" updates="None" val="duration (s)" valType="str"/>
        <Param name="stopVal" updates="constant" val="120" valType="code"/>
        <Param name="syncScreenRefresh" updates="None" val="True" valType="bool"/>
        <Param name="texture resolution" updates="constant" val="128" valType="code"/>
        <Param name="units" updates="None" val="from exp settings" valType="str"/>
      </ImageComponent>
      <PolygonComponent name="polygon_9">
        <Param name="disabled" updates="None" val="False" valType="bool"/>
        <Param name="durationEstim" updates="None" val="" valType="code"/>
        <Param name="fillColor" updates="set every frame" val="$[lower_rgb_g,lower_rgb_r,0]" valType="str"/>
        <Param name="fillColorSpace" updates="constant" val="rgb" valType="str"/>
        <Param name="interpolate" updates="constant" val="linear" valType="str"/>
        <Param name="lineColor" updates="set every frame" val="$[lower_rgb_g,lower_rgb_r,0]" valType="str"/>
        <Param name="lineColorSpace" updates="constant" val="rgb" valType="str"/>
        <Param name="lineWidth" updates="constant" val="1" valType="code"/>
        <Param name="nVertices" updates="constant" val="99" valType="int"/>
        <Param name="name" updates="None" val="polygon_9" valType="code"/>
        <Param name="opacity" updates="set every frame" val="$mouselocuy" valType="code"/>
        <Param name="ori" updates="constant" val="0" valType="code"/>
        <Param name="pos" updates="set every frame" val="$[mouse_x,mouse_y]" valType="code"/>
        <Param name="saveStartStop" updates="None" val="True" valType="bool"/>
        <Param name="shape" updates="constant" val="regular polygon..." valType="str"/>
        <Param name="size" updates="constant" val="(0.075, 0.075)" valType="code"/>
        <Param name="startEstim" updates="None" val="" valType="code"/>
        <Param name="startType" updates="None" val="time (s)" valType="str"/>
        <Param name="startVal" updates="None" val="0.0" valType="code"/>
        <Param name="stopType" updates="None" val="duration (s)" valType="str"/>
        <Param name="stopVal" updates="constant" val="120" valType="code"/>
        <Param name="syncScreenRefresh" updates="None" val="True" valType="bool"/>
        <Param name="units" updates="None" val="from exp settings" valType="str"/>
      </PolygonComponent>
      <CodeComponent name="code_36">
        <Param name="Before Experiment" updates="constant" val="" valType="extendedCode"/>
        <Param name="Before JS Experiment" updates="constant" val="" valType="extendedCode"/>
        <Param name="Begin Experiment" updates="constant" val="" valType="extendedCode"/>
        <Param name="Begin JS Experiment" updates="constant" val="" valType="extendedCode"/>
        <Param name="Begin JS Routine" updates="constant" val="" valType="extendedCode"/>
        <Param name="Begin Routine" updates="constant" val="" valType="extendedCode"/>
        <Param name="Code Type" updates="None" val="Auto-&gt;JS" valType="str"/>
        <Param name="Each Frame" updates="constant" val="mousexstr=str(mouse_x)&amp;#10;mousexshort=mousexstr[0:9]&amp;#10;&amp;#10;print(mousexshort)&amp;#10;&amp;#10;mouseystr=str(mouse_y)&amp;#10;mouseyshort=mouseystr[0:9]&amp;#10;&amp;#10;print(mouseyshort)&amp;#10;&amp;#10;mousetstr=str(mouseTime)&amp;#10;mousetshort=mousetstr[0:9]&amp;#10;&amp;#10;x_coord.append(mousexshort)&amp;#10;y_coord.append(mouseyshort)&amp;#10;mouseT.append(mousetshort)" valType="extendedCode"/>
        <Param name="Each JS Frame" updates="constant" val="mousexstr = mouse_x.toString();&amp;#10;mousexshort = mousexstr.slice(0, 9);&amp;#10;console.log(mousexshort);&amp;#10;mouseystr = mouse_y.toString();&amp;#10;mouseyshort = mouseystr.slice(0, 9);&amp;#10;console.log(mouseyshort);&amp;#10;mousetstr = mouseTime.toString();&amp;#10;mousetshort = mousetstr.slice(0, 9);&amp;#10;x_coord.append(mousexshort);&amp;#10;y_coord.append(mouseyshort);&amp;#10;mouseT.append(mousetshort);&amp;#10;" valType="extendedCode"/>
        <Param name="End Experiment" updates="constant" val="" valType="extendedCode"/>
        <Param name="End JS Experiment" updates="constant" val="" valType="extendedCode"/>
        <Param name="End JS Routine" updates="constant" val="n = 0;&amp;#10;x_coordn = [];&amp;#10;for (var i, _pj_c = 0, _pj_a = x_coord, _pj_b = _pj_a.length; (_pj_c &lt; _pj_b); _pj_c += 1) {&amp;#10;    i = _pj_a[_pj_c];&amp;#10;    if ((((x_coord.length - 10) - n) &gt; 10)) {&amp;#10;        x_coordn.append(x_coord[n]);&amp;#10;        n += 10;&amp;#10;    }&amp;#10;}&amp;#10;n = 0;&amp;#10;y_coordn = [];&amp;#10;for (var i, _pj_c = 0, _pj_a = y_coord, _pj_b = _pj_a.length; (_pj_c &lt; _pj_b); _pj_c += 1) {&amp;#10;    i = _pj_a[_pj_c];&amp;#10;    if ((((y_coord.length - 10) - n) &gt; 10)) {&amp;#10;        y_coordn.append(y_coord[n]);&amp;#10;        n += 10;&amp;#10;    }&amp;#10;}&amp;#10;n = 0;&amp;#10;time_n = [];&amp;#10;for (var i, _pj_c = 0, _pj_a = mouseT, _pj_b = _pj_a.length; (_pj_c &lt; _pj_b); _pj_c += 1) {&amp;#10;    i = _pj_a[_pj_c];&amp;#10;    if ((((mouseT.length - 10) - n) &gt; 10)) {&amp;#10;        time_n.append(mouseT[n]);&amp;#10;        n += 10;&amp;#10;    }&amp;#10;}&amp;#10;music_clip = music[music_index];&amp;#10;console.log(music_clip);&amp;#10;" valType="extendedCode"/>
        <Param name="End Routine" updates="constant" val="n=0&amp;#10;x_coordn=[]&amp;#10;&amp;#10;for i in x_coord:&amp;#10;    if (len(x_coord))-10-n &gt; 10:&amp;#10;        x_coordn.append(x_coord[n])&amp;#10;        n+=10&amp;#10;#print(x_coordn)&amp;#10;&amp;#10;n=0 &amp;#10;y_coordn=[]&amp;#10;&amp;#10;for i in y_coord:&amp;#10;    if (len(y_coord)-10-n) &gt; 10:&amp;#10;        y_coordn.append(y_coord[n])&amp;#10;        n+=10&amp;#10;#print(y_coordn)&amp;#10;&amp;#10;n=0 &amp;#10;time_n=[]&amp;#10;&amp;#10;for i in mouseT:&amp;#10;    if (len(mouseT)-10-n) &gt; 10:&amp;#10;        time_n.append(mouseT[n])&amp;#10;        n+=10&amp;#10;#print(time_n)&amp;#10;&amp;#10;music_clip = music[music_index]&amp;#10;print(music_clip)" valType="extendedCode"/>
        <Param name="disabled" updates="None" val="False" valType="bool"/>
        <Param name="name" updates="None" val="code_36" valType="code"/>
      </CodeComponent>
      <CodeComponent name="code_35">
        <Param name="Before Experiment" updates="constant" val="" valType="extendedCode"/>
        <Param name="Before JS Experiment" updates="constant" val="" valType="extendedCode"/>
        <Param name="Begin Experiment" updates="constant" val="" valType="extendedCode"/>
        <Param name="Begin JS Experiment" updates="constant" val="every_nth = (arr, nth) =&gt; arr.filter((e, i) =&gt; i % nth === nth - 1);" valType="extendedCode"/>
        <Param name="Begin JS Routine" updates="constant" val="" valType="extendedCode"/>
        <Param name="Begin Routine" updates="constant" val="" valType="extendedCode"/>
        <Param name="Code Type" updates="None" val="JS" valType="str"/>
        <Param name="Each Frame" updates="constant" val="" valType="extendedCode"/>
        <Param name="Each JS Frame" updates="constant" val="" valType="extendedCode"/>
        <Param name="End Experiment" updates="constant" val="" valType="extendedCode"/>
        <Param name="End JS Experiment" updates="constant" val="" valType="extendedCode"/>
        <Param name="End JS Routine" updates="constant" val="&amp;#10;&amp;#10;psychoJS.experiment.addData('x_coords', x_coordn.toString())&amp;#10;psychoJS.experiment.addData('y_coords', y_coordn.toString())&amp;#10;psychoJS.experiment.addData('mouse_time', time_n.toString())&amp;#10;//psychoJS.experiment.addData('music_clip', music_clip.toString())" valType="extendedCode"/>
        <Param name="End Routine" updates="constant" val="" valType="extendedCode"/>
        <Param name="disabled" updates="None" val="False" valType="bool"/>
        <Param name="name" updates="None" val="code_35" valType="code"/>
      </CodeComponent>
    </Routine>
  </Routines>
  <Flow>
    <Routine name="welcome_1"/>
    <Routine name="instructions_1"/>
    <Routine name="instructions_2"/>
    <Routine name="instructions_3"/>
    <Routine name="instructions_3_2"/>
    <Routine name="instructions_4"/>
    <LoopInitiator loopType="TrialHandler" name="trials">
      <Param name="Selected rows" updates="None" val="" valType="str"/>
      <Param name="conditions" updates="None" val="[OrderedDict([('index', 1), ('filepath', 'stimuli/step_stool_exemplar1.jpg'), ('label', 'step stool'), ('category', 'furniture')]), OrderedDict([('index', 2), ('filepath', 'stimuli/flower_pot_exemplar1.jpg'), ('label', 'flower pot'), ('category', 'household items')]), OrderedDict([('index', 3), ('filepath', 'stimuli/tray_exemplar1.jpg'), ('label', 'tray'), ('category', 'kitchen items')]), OrderedDict([('index', 4), ('filepath', 'stimuli/slipper_exemplar1.jpg'), ('label', 'slipper'), ('category', 'clothing')]), OrderedDict([('index', 5), ('filepath', 'stimuli/coffeepot_exemplar1.jpg'), ('label', 'coffeepot'), ('category', 'kitchen items')]), OrderedDict([('index', 6), ('filepath', 'stimuli/wristwatch_exemplar1.jpg'), ('label', 'wristwatch'), ('category', 'clothing')]), OrderedDict([('index', 7), ('filepath', 'stimuli/beach_chair_exemplar1.jpg'), ('label', 'beach chair'), ('category', 'furniture')]), OrderedDict([('index', 8), ('filepath', 'stimuli/banjo_exemplar1.jpg'), ('label', 'banjo'), ('category', 'musical instruments')]), OrderedDict([('index', 9), ('filepath', 'stimuli/mens_hat_exemplar1.jpg'), ('label', 'mens hat'), ('category', 'clothing')]), OrderedDict([('index', 10), ('filepath', 'stimuli/diploma_exemplar1.jpg'), ('label', 'diploma'), ('category', 'office tool')]), OrderedDict([('index', 11), ('filepath', 'stimuli/combat_boot_exemplar1.jpg'), ('label', 'combat boot'), ('category', 'clothing')]), OrderedDict([('index', 12), ('filepath', 'stimuli/bush_exemplar1.jpg'), ('label', 'bush'), ('category', 'street items')]), OrderedDict([('index', 13), ('filepath', 'stimuli/racecar_exemplar1.jpg'), ('label', 'racecar'), ('category', 'vehicle')]), OrderedDict([('index', 14), ('filepath', 'stimuli/dollhouse_exemplar1.jpg'), ('label', 'dollhouse'), ('category', 'toys')]), OrderedDict([('index', 15), ('filepath', 'stimuli/doubledecker_bus_exemplar1.jpg'), ('label', 'doubledecker bus'), ('category', 'vehicle')]), OrderedDict([('index', 16), ('filepath', 'stimuli/frame_exemplar1.jpg'), ('label', 'frame'), ('category', 'household items')]), OrderedDict([('index', 17), ('filepath', 'stimuli/crate_exemplar1.jpg'), ('label', 'crate'), ('category', 'household items')]), OrderedDict([('index', 18), ('filepath', 'stimuli/computer_mouse_exemplar1.jpg'), ('label', 'computer mouse'), ('category', 'electronics')]), OrderedDict([('index', 19), ('filepath', 'stimuli/glass_exemplar1.jpg'), ('label', 'glass'), ('category', 'kitchen items')]), OrderedDict([('index', 20), ('filepath', 'stimuli/tophat_exemplar1.jpg'), ('label', 'tophat'), ('category', 'clothing')]), OrderedDict([('index', 21), ('filepath', 'stimuli/metronome_exemplar1.jpg'), ('label', 'metronome'), ('category', 'musical instruments')]), OrderedDict([('index', 22), ('filepath', 'stimuli/bed_exemplar1.jpg'), ('label', 'bed'), ('category', 'furniture')]), OrderedDict([('index', 23), ('filepath', 'stimuli/van_exemplar1.jpg'), ('label', 'van'), ('category', 'vehicle')]), OrderedDict([('index', 24), ('filepath', 'stimuli/totempole_exemplar1.jpg'), ('label', 'totem pole'), ('category', 'building')]), OrderedDict([('index', 25), ('filepath', 'stimuli/hockey_stick_exemplar1.jpg'), ('label', 'hockey stick'), ('category', 'sports')]), OrderedDict([('index', 26), ('filepath', 'stimuli/sleigh_exemplar1.jpg'), ('label', 'sleigh'), ('category', 'vehicle')]), OrderedDict([('index', 27), ('filepath', 'stimuli/house_exemplar1.jpg'), ('label', 'house'), ('category', 'building')]), OrderedDict([('index', 28), ('filepath', 'stimuli/handbell_exemplar1.jpg'), ('label', 'handbell'), ('category', 'musical instruments')]), OrderedDict([('index', 29), ('filepath', 'stimuli/office_building_exemplar1.jpg'), ('label', 'office building'), ('category', 'building')]), OrderedDict([('index', 30), ('filepath', 'stimuli/toy_soldier_exemplar1.jpg'), ('label', 'toy soldier'), ('category', 'toys')]), OrderedDict([('index', 31), ('filepath', 'stimuli/desk_lamp_exemplar1.jpg'), ('label', 'desk lamp'), ('category', 'furniture')]), OrderedDict([('index', 32), ('filepath', 'stimuli/poker_table_exemplar1.jpg'), ('label', 'poker table'), ('category', 'furniture')]), OrderedDict([('index', 33), ('filepath', 'stimuli/compact_car_exemplar1.jpg'), ('label', 'compact car'), ('category', 'vehicle')]), OrderedDict([('index', 34), ('filepath', 'stimuli/umbrella_exemplar1.jpg'), ('label', 'umbrella'), ('category', 'household items')]), OrderedDict([('index', 35), ('filepath', 'stimuli/kettle_exemplar1.jpg'), ('label', 'kettle'), ('category', 'kitchen items')]), OrderedDict([('index', 36), ('filepath', 'stimuli/harmonica_exemplar1.jpg'), ('label', 'harmonica'), ('category', 'musical instruments')]), OrderedDict([('index', 37), ('filepath', 'stimuli/chalkboard_exemplar1.jpg'), ('label', 'chalkboard'), ('category', 'furniture')]), OrderedDict([('index', 38), ('filepath', 'stimuli/skateboard_exemplar1.jpg'), ('label', 'skateboard'), ('category', 'sports')]), OrderedDict([('index', 39), ('filepath', 'stimuli/thermos_exemplar1.jpg'), ('label', 'thermos'), ('category', 'sports')]), OrderedDict([('index', 40), ('filepath', 'stimuli/car_exemplar1.jpg'), ('label', 'car'), ('category', 'vehicle')]), OrderedDict([('index', 41), ('filepath', 'stimuli/booties_exemplar1.jpg'), ('label', 'booties'), ('category', 'baby')]), OrderedDict([('index', 42), ('filepath', 'stimuli/booster_seat_exemplar1.jpg'), ('label', 'booster seat'), ('category', 'furniture')]), OrderedDict([('index', 43), ('filepath', 'stimuli/toy_indian_exemplar1.jpg'), ('label', 'toy indian'), ('category', 'toys')]), OrderedDict([('index', 44), ('filepath', 'stimuli/greenhouse_exemplar1.jpg'), ('label', 'greenhouse'), ('category', 'building')]), OrderedDict([('index', 45), ('filepath', 'stimuli/mug_exemplar1.jpg'), ('label', 'mug'), ('category', 'kitchen items')]), OrderedDict([('index', 46), ('filepath', 'stimuli/ruler_exemplar1.jpg'), ('label', 'ruler'), ('category', 'office tool')]), OrderedDict([('index', 47), ('filepath', 'stimuli/mailbox_exemplar1.jpg'), ('label', 'mailbox'), ('category', 'street items')]), OrderedDict([('index', 48), ('filepath', 'stimuli/printer_exemplar1.jpg'), ('label', 'printer'), ('category', 'electronics')]), OrderedDict([('index', 49), ('filepath', 'stimuli/muffin_tin_exemplar1.jpg'), ('label', 'muffin tin'), ('category', 'kitchen items')]), OrderedDict([('index', 50), ('filepath', 'stimuli/breadbox_exemplar1.jpg'), ('label', 'breadbox'), ('category', 'kitchen items')]), OrderedDict([('index', 51), ('filepath', 'stimuli/grater_exemplar1.jpg'), ('label', 'grater'), ('category', 'kitchen items')]), OrderedDict([('index', 52), ('filepath', 'stimuli/stepladder_exemplar1.jpg'), ('label', 'stepladder'), ('category', 'furniture')]), OrderedDict([('index', 53), ('filepath', 'stimuli/pushpin_exemplar1.jpg'), ('label', 'pushpin'), ('category', 'office tool')]), OrderedDict([('index', 54), ('filepath', 'stimuli/wheelchair_exemplar1.jpg'), ('label', 'wheelchair'), ('category', 'vehicle')]), OrderedDict([('index', 55), ('filepath', 'stimuli/mosque_exemplar1.jpg'), ('label', 'mosque'), ('category', 'building')]), OrderedDict([('index', 56), ('filepath', 'stimuli/coffin_exemplar1.jpg'), ('label', 'coffin'), ('category', 'furniture')]), OrderedDict([('index', 57), ('filepath', 'stimuli/nutcracker_exemplar1.jpg'), ('label', 'nutcracker'), ('category', 'holiday')]), OrderedDict([('index', 58), ('filepath', 'stimuli/easter_egg_exemplar1.jpg'), ('label', 'easter egg'), ('category', 'holiday')]), OrderedDict([('index', 59), ('filepath', 'stimuli/headband_exemplar1.jpg'), ('label', 'headband'), ('category', 'clothing')]), OrderedDict([('index', 60), ('filepath', 'stimuli/baseball_exemplar1.jpg'), ('label', 'baseball'), ('category', 'sports')]), OrderedDict([('index', 61), ('filepath', 'stimuli/snowmobile_exemplar1.jpg'), ('label', 'snowmobile'), ('category', 'vehicle')]), OrderedDict([('index', 62), ('filepath', 'stimuli/mirror_exemplar1.jpg'), ('label', 'mirror'), ('category', 'furniture')]), OrderedDict([('index', 63), ('filepath', 'stimuli/ballet_slipper_exemplar1.jpg'), ('label', 'ballet slipper'), ('category', 'clothing')]), OrderedDict([('index', 64), ('filepath', 'stimuli/hunting_bow_exemplar1.jpg'), ('label', 'hunting bow'), ('category', 'sports')]), OrderedDict([('index', 65), ('filepath', 'stimuli/bowler_hat_exemplar1.jpg'), ('label', 'bowler hat'), ('category', 'clothing')]), OrderedDict([('index', 66), ('filepath', 'stimuli/covered_wagon_exemplar1.jpg'), ('label', 'covered wagon'), ('category', 'vehicle')]), OrderedDict([('index', 67), ('filepath', 'stimuli/walkietalkie_exemplar1.jpg'), ('label', 'walkietalkie'), ('category', 'electronics')]), OrderedDict([('index', 68), ('filepath', 'stimuli/sombrero_exemplar1.jpg'), ('label', 'sombrero'), ('category', 'clothing')]), OrderedDict([('index', 69), ('filepath', 'stimuli/camera_exemplar1.jpg'), ('label', 'camera'), ('category', 'electronics')]), OrderedDict([('index', 70), ('filepath', 'stimuli/globe_exemplar1.jpg'), ('label', 'globe'), ('category', 'decorative')]), OrderedDict([('index', 71), ('filepath', 'stimuli/shaker_exemplar1.jpg'), ('label', 'shaker'), ('category', 'kitchen items')]), OrderedDict([('index', 72), ('filepath', 'stimuli/hookah_exemplar1.jpg'), ('label', 'hookah'), ('category', 'decorative')]), OrderedDict([('index', 73), ('filepath', 'stimuli/card_table_exemplar1.jpg'), ('label', 'card table'), ('category', 'furniture')]), OrderedDict([('index', 74), ('filepath', 'stimuli/jacket_exemplar1.jpg'), ('label', 'jacket'), ('category', 'clothing')]), OrderedDict([('index', 75), ('filepath', 'stimuli/cello_exemplar1.jpg'), ('label', 'cello'), ('category', 'musical instruments')]), OrderedDict([('index', 76), ('filepath', 'stimuli/pager_exemplar1.jpg'), ('label', 'pager'), ('category', 'electronics')]), OrderedDict([('index', 77), ('filepath', 'stimuli/christmas_lightbulb_exemplar1.jpg'), ('label', 'christmas lightbulb'), ('category', 'holiday')]), OrderedDict([('index', 78), ('filepath', 'stimuli/drum_exemplar1.jpg'), ('label', 'drum'), ('category', 'musical instruments')]), OrderedDict([('index', 79), ('filepath', 'stimuli/thimble_exemplar1.jpg'), ('label', 'thimble'), ('category', 'household items')]), OrderedDict([('index', 80), ('filepath', 'stimuli/doorknob_exemplar1.jpg'), ('label', 'doorknob'), ('category', 'house parts')]), OrderedDict([('index', 81), ('filepath', 'stimuli/ambulance_exemplar1.jpg'), ('label', 'ambulance'), ('category', 'vehicle')]), OrderedDict([('index', 82), ('filepath', 'stimuli/hearse_exemplar1.jpg'), ('label', 'hearse'), ('category', 'vehicle')]), OrderedDict([('index', 83), ('filepath', 'stimuli/iron_exemplar1.jpg'), ('label', 'iron'), ('category', 'appliances')]), OrderedDict([('index', 84), ('filepath', 'stimuli/barrel_exemplar1.jpg'), ('label', 'barrel'), ('category', 'furniture')]), OrderedDict([('index', 85), ('filepath', 'stimuli/alarm_clock_exemplar1.jpg'), ('label', 'alarm clock'), ('category', 'household items')]), OrderedDict([('index', 86), ('filepath', 'stimuli/lamppost_exemplar1.jpg'), ('label', 'lamppost'), ('category', 'street items')]), OrderedDict([('index', 87), ('filepath', 'stimuli/drum_set_exemplar1.jpg'), ('label', 'drum set'), ('category', 'musical instruments')]), OrderedDict([('index', 88), ('filepath', 'stimuli/backpack_exemplar1.jpg'), ('label', 'backpack'), ('category', 'clothing')]), OrderedDict([('index', 89), ('filepath', 'stimuli/motorboat_exemplar1.jpg'), ('label', 'motorboat'), ('category', 'vehicle')]), OrderedDict([('index', 90), ('filepath', 'stimuli/gift_bag_exemplar1.jpg'), ('label', 'gift bag'), ('category', 'holiday')]), OrderedDict([('index', 91), ('filepath', 'stimuli/pencil_exemplar1.jpg'), ('label', 'pencil'), ('category', 'household items')]), OrderedDict([('index', 92), ('filepath', 'stimuli/golf_club_exemplar1.jpg'), ('label', 'golf club'), ('category', 'sports')]), OrderedDict([('index', 93), ('filepath', 'stimuli/womens_hat_exemplar1.jpg'), ('label', 'womens hat'), ('category', 'clothing')]), OrderedDict([('index', 94), ('filepath', 'stimuli/glove_exemplar1.jpg'), ('label', 'glove'), ('category', 'clothing')]), OrderedDict([('index', 95), ('filepath', 'stimuli/construction_helmet_exemplar1.jpg'), ('label', 'construction helmet'), ('category', 'clothing')]), OrderedDict([('index', 96), ('filepath', 'stimuli/headphone_exemplar1.jpg'), ('label', 'headphone'), ('category', 'electronics')]), OrderedDict([('index', 97), ('filepath', 'stimuli/pinata_exemplar1.jpg'), ('label', 'pinata'), ('category', 'decorative')]), OrderedDict([('index', 98), ('filepath', 'stimuli/gramophone_exemplar1.jpg'), ('label', 'gramophone'), ('category', 'musical instruments')]), OrderedDict([('index', 99), ('filepath', 'stimuli/tombstone_exemplar1.jpg'), ('label', 'tombstone'), ('category', 'street items')]), OrderedDict([('index', 100), ('filepath', 'stimuli/rollerskates_exemplar1.jpg'), ('label', 'rollerskates'), ('category', 'sports')]), OrderedDict([('index', 101), ('filepath', 'stimuli/wooden_fence_exemplar1.jpg'), ('label', 'wooden fence'), ('category', 'street items')]), OrderedDict([('index', 102), ('filepath', 'stimuli/chess_bishop_exemplar1.jpg'), ('label', 'chess bishop'), ('category', 'toys')]), OrderedDict([('index', 103), ('filepath', 'stimuli/loveseat_exemplar1.jpg'), ('label', 'loveseat'), ('category', 'furniture')]), OrderedDict([('index', 104), ('filepath', 'stimuli/baby_monitor_exemplar1.jpg'), ('label', 'baby monitor'), ('category', 'electronics')]), OrderedDict([('index', 105), ('filepath', 'stimuli/packing_tape_exemplar1.jpg'), ('label', 'packing tape'), ('category', 'office tool')]), OrderedDict([('index', 106), ('filepath', 'stimuli/toothbrush_exemplar1.jpg'), ('label', 'toothbrush'), ('category', 'household items')]), OrderedDict([('index', 107), ('filepath', 'stimuli/rug_exemplar1.jpg'), ('label', 'rug'), ('category', 'furniture')]), OrderedDict([('index', 108), ('filepath', 'stimuli/firetruck_exemplar1.jpg'), ('label', 'firetruck'), ('category', 'vehicle')]), OrderedDict([('index', 109), ('filepath', 'stimuli/dome_exemplar1.jpg'), ('label', 'dome'), ('category', 'building')]), OrderedDict([('index', 110), ('filepath', 'stimuli/toilet_exemplar1.jpg'), ('label', 'toilet'), ('category', 'furniture')]), OrderedDict([('index', 111), ('filepath', 'stimuli/jet-ski_exemplar1.jpg'), ('label', 'jet-ski'), ('category', 'vehicle')]), OrderedDict([('index', 112), ('filepath', 'stimuli/mocassins_exemplar1.jpg'), ('label', 'mocassins'), ('category', 'clothing')]), OrderedDict([('index', 113), ('filepath', 'stimuli/door_exemplar1.jpg'), ('label', 'door'), ('category', 'house parts')]), OrderedDict([('index', 114), ('filepath', 'stimuli/sarcophagus_exemplar1.jpg'), ('label', 'sarcophagus'), ('category', 'decorative')]), OrderedDict([('index', 115), ('filepath', 'stimuli/trailer_exemplar1.jpg'), ('label', 'trailer'), ('category', 'vehicle')]), OrderedDict([('index', 116), ('filepath', 'stimuli/lamborghini_exemplar1.jpg'), ('label', 'lamborghini'), ('category', 'vehicle')]), OrderedDict([('index', 117), ('filepath', 'stimuli/helmet_exemplar1.jpg'), ('label', 'helmet'), ('category', 'clothing')]), OrderedDict([('index', 118), ('filepath', 'stimuli/satellitedish_exemplar1.jpg'), ('label', 'satellite dish'), ('category', 'street items')]), OrderedDict([('index', 119), ('filepath', 'stimuli/hut_exemplar1.jpg'), ('label', 'hut'), ('category', 'building')]), OrderedDict([('index', 120), ('filepath', 'stimuli/toilet_paper_exemplar1.jpg'), ('label', 'toilet paper'), ('category', 'household items')]), OrderedDict([('index', 121), ('filepath', 'stimuli/crib_exemplar1.jpg'), ('label', 'crib'), ('category', 'furniture')]), OrderedDict([('index', 122), ('filepath', 'stimuli/grill_exemplar1.jpg'), ('label', 'grill'), ('category', 'furniture')]), OrderedDict([('index', 123), ('filepath', 'stimuli/blender_exemplar1.jpg'), ('label', 'blender'), ('category', 'appliances')]), OrderedDict([('index', 124), ('filepath', 'stimuli/camcorder_exemplar1.jpg'), ('label', 'camcorder'), ('category', 'electronics')]), OrderedDict([('index', 125), ('filepath', 'stimuli/menorah_exemplar1.jpg'), ('label', 'menorah'), ('category', 'holiday')]), OrderedDict([('index', 126), ('filepath', 'stimuli/cabinet_exemplar1.jpg'), ('label', 'cabinet'), ('category', 'furniture')]), OrderedDict([('index', 127), ('filepath', 'stimuli/doghouse_exemplar1.jpg'), ('label', 'doghouse'), ('category', 'street items')]), OrderedDict([('index', 128), ('filepath', 'stimuli/saltshaker_exemplar1.jpg'), ('label', 'saltshaker'), ('category', 'kitchen items')]), OrderedDict([('index', 129), ('filepath', 'stimuli/hamster_wheel_exemplar1.jpg'), ('label', 'hamster wheel'), ('category', 'household items')]), OrderedDict([('index', 130), ('filepath', 'stimuli/ski_mask_exemplar1.jpg'), ('label', 'ski mask'), ('category', 'clothing')]), OrderedDict([('index', 131), ('filepath', 'stimuli/tie_exemplar1.jpg'), ('label', 'tie'), ('category', 'clothing')]), OrderedDict([('index', 132), ('filepath', 'stimuli/outlet_exemplar1.jpg'), ('label', 'outlet'), ('category', 'house parts')]), OrderedDict([('index', 133), ('filepath', 'stimuli/raft_exemplar1.jpg'), ('label', 'raft'), ('category', 'vehicle')]), OrderedDict([('index', 134), ('filepath', 'stimuli/vanity_mirror_exemplar1.jpg'), ('label', 'vanity mirror'), ('category', 'furniture')]), OrderedDict([('index', 135), ('filepath', 'stimuli/shoelace_exemplar1.jpg'), ('label', 'shoelace'), ('category', 'clothing')]), OrderedDict([('index', 136), ('filepath', 'stimuli/snowflake_exemplar1.jpg'), ('label', 'snowflake'), ('category', 'decorative')]), OrderedDict([('index', 137), ('filepath', 'stimuli/baking_pan_exemplar1.jpg'), ('label', 'baking pan'), ('category', 'kitchen items')]), OrderedDict([('index', 138), ('filepath', 'stimuli/crossbow_exemplar1.jpg'), ('label', 'crossbow'), ('category', 'sports')]), OrderedDict([('index', 139), ('filepath', 'stimuli/bassoon_exemplar1.jpg'), ('label', 'bassoon'), ('category', 'musical instruments')]), OrderedDict([('index', 140), ('filepath', 'stimuli/jukebox_exemplar1.jpg'), ('label', 'jukebox'), ('category', 'musical instruments')]), OrderedDict([('index', 141), ('filepath', 'stimuli/castle_exemplar1.jpg'), ('label', 'castle'), ('category', 'building')]), OrderedDict([('index', 142), ('filepath', 'stimuli/tuba_exemplar1.jpg'), ('label', 'tuba'), ('category', 'musical instruments')]), OrderedDict([('index', 143), ('filepath', 'stimuli/sunglasses_exemplar1.jpg'), ('label', 'sunglasses'), ('category', 'clothing')]), OrderedDict([('index', 144), ('filepath', 'stimuli/ironing_board_exemplar1.jpg'), ('label', 'ironing board'), ('category', 'household items')]), OrderedDict([('index', 145), ('filepath', 'stimuli/hanger_exemplar1.jpg'), ('label', 'hanger'), ('category', 'household items')]), OrderedDict([('index', 146), ('filepath', 'stimuli/beanbag_exemplar1.jpg'), ('label', 'beanbag'), ('category', 'furniture')]), OrderedDict([('index', 147), ('filepath', 'stimuli/shield_exemplar1.jpg'), ('label', 'shield'), ('category', 'decorative')]), OrderedDict([('index', 148), ('filepath', 'stimuli/outdoor_table_exemplar1.jpg'), ('label', 'outdoor table'), ('category', 'furniture')]), OrderedDict([('index', 149), ('filepath', 'stimuli/golfcart_exemplar1.jpg'), ('label', 'golfcart'), ('category', 'vehicle')]), OrderedDict([('index', 150), ('filepath', 'stimuli/slot_machine_exemplar1.jpg'), ('label', 'slot machine'), ('category', 'electronics')]), OrderedDict([('index', 151), ('filepath', 'stimuli/vent_exemplar1.jpg'), ('label', 'vent'), ('category', 'house parts')]), OrderedDict([('index', 152), ('filepath', 'stimuli/fountain_exemplar1.jpg'), ('label', 'fountain'), ('category', 'street items')]), OrderedDict([('index', 153), ('filepath', 'stimuli/corkscrew_exemplar1.jpg'), ('label', 'corkscrew'), ('category', 'kitchen items')]), OrderedDict([('index', 154), ('filepath', 'stimuli/clog_exemplar1.jpg'), ('label', 'clog'), ('category', 'clothing')]), OrderedDict([('index', 155), ('filepath', 'stimuli/building_exemplar1.jpg'), ('label', 'building'), ('category', 'building')]), OrderedDict([('index', 156), ('filepath', 'stimuli/handheld_vacuum_exemplar1.jpg'), ('label', 'handheld vacuum'), ('category', 'appliances')]), OrderedDict([('index', 157), ('filepath', 'stimuli/battery_exemplar1.jpg'), ('label', 'battery'), ('category', 'electronics')]), OrderedDict([('index', 158), ('filepath', 'stimuli/scanner_exemplar1.jpg'), ('label', 'scanner'), ('category', 'electronics')]), OrderedDict([('index', 159), ('filepath', 'stimuli/loudspeaker_exemplar1.jpg'), ('label', 'loudspeaker'), ('category', 'electronics')]), OrderedDict([('index', 160), ('filepath', 'stimuli/chair_exemplar1.jpg'), ('label', 'chair'), ('category', 'furniture')]), OrderedDict([('index', 161), ('filepath', 'stimuli/candy_exemplar1.jpg'), ('label', 'candy'), ('category', 'holiday')]), OrderedDict([('index', 162), ('filepath', 'stimuli/bar_exemplar1.jpg'), ('label', 'bar'), ('category', 'furniture')]), OrderedDict([('index', 163), ('filepath', 'stimuli/factory_exemplar1.jpg'), ('label', 'factory'), ('category', 'building')]), OrderedDict([('index', 164), ('filepath', 'stimuli/ghost_exemplar1.jpg'), ('label', 'ghost'), ('category', 'holiday')]), OrderedDict([('index', 165), ('filepath', 'stimuli/viking_helmet_exemplar1.jpg'), ('label', 'viking helmet'), ('category', 'clothing')]), OrderedDict([('index', 166), ('filepath', 'stimuli/guitar_tuner_exemplar1.jpg'), ('label', 'guitar tuner'), ('category', 'electronics')]), OrderedDict([('index', 167), ('filepath', 'stimuli/recorder_exemplar1.jpg'), ('label', 'recorder'), ('category', 'musical instruments')]), OrderedDict([('index', 168), ('filepath', 'stimuli/picnic_table_exemplar1.jpg'), ('label', 'picnic table'), ('category', 'street items')]), OrderedDict([('index', 169), ('filepath', 'stimuli/space_shuttle_exemplar1.jpg'), ('label', 'space shuttle'), ('category', 'vehicle')]), OrderedDict([('index', 170), ('filepath', 'stimuli/bowling_ball_exemplar1.jpg'), ('label', 'bowling ball'), ('category', 'sports')]), OrderedDict([('index', 171), ('filepath', 'stimuli/fishbowl_exemplar1.jpg'), ('label', 'fishbowl'), ('category', 'furniture')]), OrderedDict([('index', 172), ('filepath', 'stimuli/armored_personnel_vehicle_exemplar1.jpg'), ('label', 'armored personnel vehicle'), ('category', 'vehicle')]), OrderedDict([('index', 173), ('filepath', 'stimuli/piano_exemplar1.jpg'), ('label', 'piano'), ('category', 'musical instruments')]), OrderedDict([('index', 174), ('filepath', 'stimuli/bookcase_exemplar1.jpg'), ('label', 'bookcase'), ('category', 'furniture')]), OrderedDict([('index', 175), ('filepath', 'stimuli/waffle_iron_exemplar1.jpg'), ('label', 'waffle iron'), ('category', 'appliances')]), OrderedDict([('index', 176), ('filepath', 'stimuli/truck_exemplar1.jpg'), ('label', 'truck'), ('category', 'vehicle')]), OrderedDict([('index', 177), ('filepath', 'stimuli/screen_exemplar1.jpg'), ('label', 'screen'), ('category', 'furniture')]), OrderedDict([('index', 178), ('filepath', 'stimuli/trolley_exemplar1.jpg'), ('label', 'trolley'), ('category', 'vehicle')]), OrderedDict([('index', 179), ('filepath', 'stimuli/couch_exemplar1.jpg'), ('label', 'couch'), ('category', 'furniture')]), OrderedDict([('index', 180), ('filepath', 'stimuli/tour_bus_exemplar1.jpg'), ('label', 'tour bus'), ('category', 'vehicle')]), OrderedDict([('index', 181), ('filepath', 'stimuli/pool_ball_exemplar1.jpg'), ('label', 'pool ball'), ('category', 'sports')]), OrderedDict([('index', 182), ('filepath', 'stimuli/hammock_exemplar1.jpg'), ('label', 'hammock'), ('category', 'furniture')]), OrderedDict([('index', 183), ('filepath', 'stimuli/cassette_tape_exemplar1.jpg'), ('label', 'cassette tape'), ('category', 'office tool')]), OrderedDict([('index', 184), ('filepath', 'stimuli/ski_exemplar1.jpg'), ('label', 'ski'), ('category', 'sports')]), OrderedDict([('index', 185), ('filepath', 'stimuli/jack-o-lantern_exemplar1.jpg'), ('label', 'jack-o-lantern'), ('category', 'holiday')]), OrderedDict([('index', 186), ('filepath', 'stimuli/cellphone_exemplar1.jpg'), ('label', 'cellphone'), ('category', 'electronics')]), OrderedDict([('index', 187), ('filepath', 'stimuli/football_exemplar1.jpg'), ('label', 'football'), ('category', 'sports')]), OrderedDict([('index', 188), ('filepath', 'stimuli/lighthouse_exemplar1.jpg'), ('label', 'lighthouse'), ('category', 'building')]), OrderedDict([('index', 189), ('filepath', 'stimuli/flag_exemplar1.jpg'), ('label', 'flag'), ('category', 'street items')]), OrderedDict([('index', 190), ('filepath', 'stimuli/tennis_ball_exemplar1.jpg'), ('label', 'tennis ball'), ('category', 'sports')]), OrderedDict([('index', 191), ('filepath', 'stimuli/recycling_bin_exemplar1.jpg'), ('label', 'recycling bin'), ('category', 'street items')]), OrderedDict([('index', 192), ('filepath', 'stimuli/soccerball_exemplar1.jpg'), ('label', 'soccer ball'), ('category', 'sports')]), OrderedDict([('index', 193), ('filepath', 'stimuli/bell_exemplar1.jpg'), ('label', 'bell'), ('category', 'musical instruments')]), OrderedDict([('index', 194), ('filepath', 'stimuli/mixer_exemplar1.jpg'), ('label', 'mixer'), ('category', 'appliances')]), OrderedDict([('index', 195), ('filepath', 'stimuli/sidetable_exemplar1.jpg'), ('label', 'sidetable'), ('category', 'furniture')]), OrderedDict([('index', 196), ('filepath', 'stimuli/dustpan_exemplar1.jpg'), ('label', 'dustpan'), ('category', 'household items')]), OrderedDict([('index', 197), ('filepath', 'stimuli/computer_monitor_exemplar1.jpg'), ('label', 'computer monitor'), ('category', 'electronics')]), OrderedDict([('index', 198), ('filepath', 'stimuli/volkswagen_beetle_exemplar1.jpg'), ('label', 'volkswagen beetle'), ('category', 'vehicle')]), OrderedDict([('index', 199), ('filepath', 'stimuli/camera_lens_exemplar1.jpg'), ('label', 'camera lens'), ('category', 'electronics')]), OrderedDict([('index', 200), ('filepath', 'stimuli/gamepad_exemplar1.jpg'), ('label', 'gamepad'), ('category', 'electronics')]), OrderedDict([('index', 201), ('filepath', 'stimuli/pearl_necklace_exemplar1.jpg'), ('label', 'pearl necklace'), ('category', 'clothing')]), OrderedDict([('index', 202), ('filepath', 'stimuli/pen_exemplar1.jpg'), ('label', 'pen'), ('category', 'office tool')]), OrderedDict([('index', 203), ('filepath', 'stimuli/bench_exemplar1.jpg'), ('label', 'bench'), ('category', 'street items')]), OrderedDict([('index', 204), ('filepath', 'stimuli/cooking_pot_exemplar1.jpg'), ('label', 'cooking pot'), ('category', 'kitchen items')]), OrderedDict([('index', 205), ('filepath', 'stimuli/clarinet_exemplar1.jpg'), ('label', 'clarinet'), ('category', 'musical instruments')]), OrderedDict([('index', 206), ('filepath', 'stimuli/inkwell_exemplar1.jpg'), ('label', 'inkwell'), ('category', 'household items')]), OrderedDict([('index', 207), ('filepath', 'stimuli/tractor_exemplar1.jpg'), ('label', 'tractor'), ('category', 'vehicle')]), OrderedDict([('index', 208), ('filepath', 'stimuli/ladder_exemplar1.jpg'), ('label', 'ladder'), ('category', 'furniture')]), OrderedDict([('index', 209), ('filepath', 'stimuli/radio_exemplar1.jpg'), ('label', 'radio'), ('category', 'electronics')]), OrderedDict([('index', 210), ('filepath', 'stimuli/charm_exemplar1.jpg'), ('label', 'charm'), ('category', 'clothing')]), OrderedDict([('index', 211), ('filepath', 'stimuli/wetsuit_exemplar1.jpg'), ('label', 'wetsuit'), ('category', 'clothing')]), OrderedDict([('index', 212), ('filepath', 'stimuli/loafer_exemplar1.jpg'), ('label', 'loafer'), ('category', 'clothing')]), OrderedDict([('index', 213), ('filepath', 'stimuli/bridge_exemplar1.jpg'), ('label', 'bridge'), ('category', 'building')]), OrderedDict([('index', 214), ('filepath', 'stimuli/ray_exemplar1.jpg'), ('label', 'ray'), ('category', 'sea')]), OrderedDict([('index', 215), ('filepath', 'stimuli/helicopter_exemplar1.jpg'), ('label', 'helicopter'), ('category', 'vehicle')]), OrderedDict([('index', 216), ('filepath', 'stimuli/water_fountain_exemplar1.jpg'), ('label', 'water fountain'), ('category', 'street items')]), OrderedDict([('index', 217), ('filepath', 'stimuli/scoop_exemplar1.jpg'), ('label', 'scoop'), ('category', 'household items')]), OrderedDict([('index', 218), ('filepath', 'stimuli/calculator_exemplar1.jpg'), ('label', 'calculator'), ('category', 'electronics')]), OrderedDict([('index', 219), ('filepath', 'stimuli/christmas_lights_exemplar1.jpg'), ('label', 'christmas lights'), ('category', 'holiday')]), OrderedDict([('index', 220), ('filepath', 'stimuli/spoon_exemplar1.jpg'), ('label', 'spoon'), ('category', 'kitchen items')]), OrderedDict([('index', 221), ('filepath', 'stimuli/raquet_exemplar1.jpg'), ('label', 'raquet'), ('category', 'sports')]), OrderedDict([('index', 222), ('filepath', 'stimuli/arch_exemplar1.jpg'), ('label', 'arch'), ('category', 'building')]), OrderedDict([('index', 223), ('filepath', 'stimuli/key_exemplar1.jpg'), ('label', 'key'), ('category', 'household items')]), OrderedDict([('index', 224), ('filepath', 'stimuli/sedan_exemplar1.jpg'), ('label', 'sedan'), ('category', 'vehicle')]), OrderedDict([('index', 225), ('filepath', 'stimuli/birdhouse_exemplar1.jpg'), ('label', 'birdhouse'), ('category', 'furniture')]), OrderedDict([('index', 226), ('filepath', 'stimuli/pot_of_gold_exemplar1.jpg'), ('label', 'pot of gold'), ('category', 'decorative')]), OrderedDict([('index', 227), ('filepath', 'stimuli/binder_exemplar1.jpg'), ('label', 'binder'), ('category', 'office tool')]), OrderedDict([('index', 228), ('filepath', 'stimuli/soda_machine_exemplar1.jpg'), ('label', 'soda machine'), ('category', 'street items')]), OrderedDict([('index', 229), ('filepath', 'stimuli/accent_lamp_exemplar1.jpg'), ('label', 'accent lamp'), ('category', 'furniture')]), OrderedDict([('index', 230), ('filepath', 'stimuli/aqueduct_exemplar1.jpg'), ('label', 'aqueduct'), ('category', 'building')]), OrderedDict([('index', 231), ('filepath', 'stimuli/end_table_exemplar1.jpg'), ('label', 'end table'), ('category', 'furniture')]), OrderedDict([('index', 232), ('filepath', 'stimuli/headdress_exemplar1.jpg'), ('label', 'headdress'), ('category', 'clothing')]), OrderedDict([('index', 233), ('filepath', 'stimuli/purse_exemplar1.jpg'), ('label', 'purse'), ('category', 'clothing')]), OrderedDict([('index', 234), ('filepath', 'stimuli/teepee_exemplar1.jpg'), ('label', 'teepee'), ('category', 'building')]), OrderedDict([('index', 235), ('filepath', 'stimuli/coffee_table_exemplar1.jpg'), ('label', 'coffee table'), ('category', 'furniture')]), OrderedDict([('index', 236), ('filepath', 'stimuli/driver_exemplar1.jpg'), ('label', 'driver'), ('category', 'sports')]), OrderedDict([('index', 237), ('filepath', 'stimuli/cap_exemplar1.jpg'), ('label', 'cap'), ('category', 'clothing')]), OrderedDict([('index', 238), ('filepath', 'stimuli/police_hat_exemplar1.jpg'), ('label', 'police hat'), ('category', 'clothing')]), OrderedDict([('index', 239), ('filepath', 'stimuli/book_exemplar1.jpg'), ('label', 'book'), ('category', 'office tool')]), OrderedDict([('index', 240), ('filepath', 'stimuli/schoolbus_exemplar1.jpg'), ('label', 'schoolbus'), ('category', 'vehicle')]), OrderedDict([('index', 241), ('filepath', 'stimuli/hunting_cap_exemplar1.jpg'), ('label', 'hunting cap'), ('category', 'clothing')]), OrderedDict([('index', 242), ('filepath', 'stimuli/bleachers_exemplar1.jpg'), ('label', 'bleachers'), ('category', 'street items')]), OrderedDict([('index', 243), ('filepath', 'stimuli/toy_exemplar1.jpg'), ('label', 'toy'), ('category', 'toys')]), OrderedDict([('index', 244), ('filepath', 'stimuli/lip_phone_exemplar1.jpg'), ('label', 'lip phone'), ('category', 'decorative')]), OrderedDict([('index', 245), ('filepath', 'stimuli/cowboy_hat_exemplar1.jpg'), ('label', 'cowboy hat'), ('category', 'clothing')]), OrderedDict([('index', 246), ('filepath', 'stimuli/fireplace_exemplar1.jpg'), ('label', 'fireplace'), ('category', 'house parts')]), OrderedDict([('index', 247), ('filepath', 'stimuli/bathtub_exemplar1.jpg'), ('label', 'bathtub'), ('category', 'furniture')]), OrderedDict([('index', 248), ('filepath', 'stimuli/cargo_ship_exemplar1.jpg'), ('label', 'cargo ship'), ('category', 'vehicle')]), OrderedDict([('index', 249), ('filepath', 'stimuli/stapler_exemplar1.jpg'), ('label', 'stapler'), ('category', 'office tool')]), OrderedDict([('index', 250), ('filepath', 'stimuli/bracelet_exemplar1.jpg'), ('label', 'bracelet'), ('category', 'clothing')]), OrderedDict([('index', 251), ('filepath', 'stimuli/acoustic_guitar_exemplar1.jpg'), ('label', 'acoustic guitar'), ('category', 'musical instruments')]), OrderedDict([('index', 252), ('filepath', 'stimuli/piggybank_exemplar1.jpg'), ('label', 'piggybank'), ('category', 'decorative')]), OrderedDict([('index', 253), ('filepath', 'stimuli/bar_of_soap_exemplar1.jpg'), ('label', 'bar of soap'), ('category', 'household items')]), OrderedDict([('index', 254), ('filepath', 'stimuli/money_exemplar1.jpg'), ('label', 'money'), ('category', 'household items')]), OrderedDict([('index', 255), ('filepath', 'stimuli/locker_exemplar1.jpg'), ('label', 'locker'), ('category', 'furniture')]), OrderedDict([('index', 256), ('filepath', 'stimuli/pitcher_exemplar1.jpg'), ('label', 'pitcher'), ('category', 'kitchen items')]), OrderedDict([('index', 257), ('filepath', 'stimuli/needle_exemplar1.jpg'), ('label', 'needle'), ('category', 'household items')]), OrderedDict([('index', 258), ('filepath', 'stimuli/dinner_knife_exemplar1.jpg'), ('label', 'dinner knife'), ('category', 'kitchen items')]), OrderedDict([('index', 259), ('filepath', 'stimuli/chessboard_exemplar1.jpg'), ('label', 'chessboard'), ('category', 'sports')]), OrderedDict([('index', 260), ('filepath', 'stimuli/faucet_exemplar1.jpg'), ('label', 'faucet'), ('category', 'house parts')]), OrderedDict([('index', 261), ('filepath', 'stimuli/fire_hydrant_exemplar1.jpg'), ('label', 'fire hydrant'), ('category', 'street items')]), OrderedDict([('index', 262), ('filepath', 'stimuli/dinosaur_exemplar1.jpg'), ('label', 'dinosaur'), ('category', 'toys')]), OrderedDict([('index', 263), ('filepath', 'stimuli/yacht_exemplar1.jpg'), ('label', 'yacht'), ('category', 'vehicle')]), OrderedDict([('index', 264), ('filepath', 'stimuli/goggles_exemplar1.jpg'), ('label', 'goggles'), ('category', 'clothing')]), OrderedDict([('index', 265), ('filepath', 'stimuli/trombone_exemplar1.jpg'), ('label', 'trombone'), ('category', 'musical instruments')]), OrderedDict([('index', 266), ('filepath', 'stimuli/swingset_exemplar1.jpg'), ('label', 'swingset'), ('category', 'street items')]), OrderedDict([('index', 267), ('filepath', 'stimuli/baby_bottle_exemplar1.jpg'), ('label', 'baby bottle'), ('category', 'baby')]), OrderedDict([('index', 268), ('filepath', 'stimuli/tire_exemplar1.jpg'), ('label', 'tire'), ('category', 'vehicle')]), OrderedDict([('index', 269), ('filepath', 'stimuli/laundry_hamper_exemplar1.jpg'), ('label', 'laundry hamper'), ('category', 'furniture')]), OrderedDict([('index', 270), ('filepath', 'stimuli/computer_keyboard_exemplar1.jpg'), ('label', 'computer keyboard'), ('category', 'electronics')]), OrderedDict([('index', 271), ('filepath', 'stimuli/eyeglasses_exemplar1.jpg'), ('label', 'eyeglasses'), ('category', 'clothing')]), OrderedDict([('index', 272), ('filepath', 'stimuli/guardrail_exemplar1.jpg'), ('label', 'guardrail'), ('category', 'street items')]), OrderedDict([('index', 273), ('filepath', 'stimuli/fishtank_exemplar1.jpg'), ('label', 'fishtank'), ('category', 'furniture')]), OrderedDict([('index', 274), ('filepath', 'stimuli/vase_exemplar1.jpg'), ('label', 'vase'), ('category', 'household items')]), OrderedDict([('index', 275), ('filepath', 'stimuli/envelopes_exemplar1.jpg'), ('label', 'envelopes'), ('category', 'office tool')]), OrderedDict([('index', 276), ('filepath', 'stimuli/wastebasket_exemplar1.jpg'), ('label', 'wastebasket'), ('category', 'furniture')]), OrderedDict([('index', 277), ('filepath', 'stimuli/chandelier_exemplar1.jpg'), ('label', 'chandelier'), ('category', 'house parts')]), OrderedDict([('index', 278), ('filepath', 'stimuli/oven_exemplar1.jpg'), ('label', 'oven'), ('category', 'appliances')]), OrderedDict([('index', 279), ('filepath', 'stimuli/voltmeter_exemplar1.jpg'), ('label', 'voltmeter'), ('category', 'electronics')]), OrderedDict([('index', 280), ('filepath', 'stimuli/bulldozer_exemplar1.jpg'), ('label', 'bulldozer'), ('category', 'vehicle')]), OrderedDict([('index', 281), ('filepath', 'stimuli/trash_can_exemplar1.jpg'), ('label', 'trash can'), ('category', 'street items')]), OrderedDict([('index', 282), ('filepath', 'stimuli/sailor_hat_exemplar1.jpg'), ('label', 'sailor hat'), ('category', 'clothing')]), OrderedDict([('index', 283), ('filepath', 'stimuli/pants_exemplar1.jpg'), ('label', 'pants'), ('category', 'clothing')]), OrderedDict([('index', 284), ('filepath', 'stimuli/guitar_case_exemplar1.jpg'), ('label', 'guitar case'), ('category', 'musical instruments')]), OrderedDict([('index', 285), ('filepath', 'stimuli/dishwasher_exemplar1.jpg'), ('label', 'dishwasher'), ('category', 'appliances')]), OrderedDict([('index', 286), ('filepath', 'stimuli/dumpster_exemplar1.jpg'), ('label', 'dumpster'), ('category', 'street items')]), OrderedDict([('index', 287), ('filepath', 'stimuli/power_lines_exemplar1.jpg'), ('label', 'power lines'), ('category', 'street items')]), OrderedDict([('index', 288), ('filepath', 'stimuli/cowbell_exemplar1.jpg'), ('label', 'cowbell'), ('category', 'musical instruments')]), OrderedDict([('index', 289), ('filepath', 'stimuli/toy_basket_exemplar1.jpg'), ('label', 'toy basket'), ('category', 'toys')]), OrderedDict([('index', 290), ('filepath', 'stimuli/satellite_exemplar1.jpg'), ('label', 'satellite'), ('category', 'vehicle')]), OrderedDict([('index', 291), ('filepath', 'stimuli/sailboat_exemplar1.jpg'), ('label', 'sailboat'), ('category', 'vehicle')]), OrderedDict([('index', 292), ('filepath', 'stimuli/fork_exemplar1.jpg'), ('label', 'fork'), ('category', 'kitchen items')]), OrderedDict([('index', 293), ('filepath', 'stimuli/bowl_exemplar1.jpg'), ('label', 'bowl'), ('category', 'kitchen items')]), OrderedDict([('index', 294), ('filepath', 'stimuli/beret_exemplar1.jpg'), ('label', 'beret'), ('category', 'clothing')]), OrderedDict([('index', 295), ('filepath', 'stimuli/bicycle_exemplar1.jpg'), ('label', 'bicycle'), ('category', 'vehicle')]), OrderedDict([('index', 296), ('filepath', 'stimuli/jumprope_exemplar1.jpg'), ('label', 'jumprope'), ('category', 'sports')]), OrderedDict([('index', 297), ('filepath', 'stimuli/microwave_exemplar1.jpg'), ('label', 'microwave'), ('category', 'appliances')]), OrderedDict([('index', 298), ('filepath', 'stimuli/speaker_exemplar1.jpg'), ('label', 'speaker'), ('category', 'electronics')]), OrderedDict([('index', 299), ('filepath', 'stimuli/scooter_exemplar1.jpg'), ('label', 'scooter'), ('category', 'vehicle')]), OrderedDict([('index', 300), ('filepath', 'stimuli/perfume_exemplar1.jpg'), ('label', 'perfume'), ('category', 'household items')]), OrderedDict([('index', 301), ('filepath', 'stimuli/xylophone_exemplar1.jpg'), ('label', 'xylophone'), ('category', 'musical instruments')]), OrderedDict([('index', 302), ('filepath', 'stimuli/armchair_exemplar1.jpg'), ('label', 'armchair'), ('category', 'furniture')]), OrderedDict([('index', 303), ('filepath', 'stimuli/scale_exemplar1.jpg'), ('label', 'scale'), ('category', 'household items')]), OrderedDict([('index', 304), ('filepath', 'stimuli/joystick_exemplar1.jpg'), ('label', 'joystick'), ('category', 'electronics')]), OrderedDict([('index', 305), ('filepath', 'stimuli/atv_exemplar1.jpg'), ('label', 'atv'), ('category', 'vehicle')]), OrderedDict([('index', 306), ('filepath', 'stimuli/water_gun_exemplar1.jpg'), ('label', 'water gun'), ('category', 'toys')]), OrderedDict([('index', 307), ('filepath', 'stimuli/skirt_exemplar1.jpg'), ('label', 'skirt'), ('category', 'clothing')]), OrderedDict([('index', 308), ('filepath', 'stimuli/lei_exemplar1.jpg'), ('label', 'lei'), ('category', 'clothing')]), OrderedDict([('index', 309), ('filepath', 'stimuli/life_jacket_exemplar1.jpg'), ('label', 'life jacket'), ('category', 'clothing')]), OrderedDict([('index', 310), ('filepath', 'stimuli/smoke_detector_exemplar1.jpg'), ('label', 'smoke detector'), ('category', 'house parts')]), OrderedDict([('index', 311), ('filepath', 'stimuli/sock_exemplar1.jpg'), ('label', 'sock'), ('category', 'clothing')]), OrderedDict([('index', 312), ('filepath', 'stimuli/pith_helmet_exemplar1.jpg'), ('label', 'pith helmet'), ('category', 'clothing')]), OrderedDict([('index', 313), ('filepath', 'stimuli/beer_bottle_exemplar1.jpg'), ('label', 'beer bottle'), ('category', 'kitchen items')]), OrderedDict([('index', 314), ('filepath', 'stimuli/record_exemplar1.jpg'), ('label', 'record'), ('category', 'musical instruments')]), OrderedDict([('index', 315), ('filepath', 'stimuli/frying_pan_exemplar1.jpg'), ('label', 'frying pan'), ('category', 'kitchen items')]), OrderedDict([('index', 316), ('filepath', 'stimuli/armoire_exemplar1.jpg'), ('label', 'armoire'), ('category', 'furniture')]), OrderedDict([('index', 317), ('filepath', 'stimuli/record_player_exemplar1.jpg'), ('label', 'record player'), ('category', 'musical instruments')]), OrderedDict([('index', 318), ('filepath', 'stimuli/pocketwatch_exemplar1.jpg'), ('label', 'pocketwatch'), ('category', 'clothing')]), OrderedDict([('index', 319), ('filepath', 'stimuli/road_exemplar1.jpg'), ('label', 'road'), ('category', 'street items')]), OrderedDict([('index', 320), ('filepath', 'stimuli/fan_exemplar1.jpg'), ('label', 'fan'), ('category', 'appliances')]), OrderedDict([('index', 321), ('filepath', 'stimuli/bunkbed_exemplar1.jpg'), ('label', 'bunkbed'), ('category', 'furniture')]), OrderedDict([('index', 322), ('filepath', 'stimuli/wagon_wheel_exemplar1.jpg'), ('label', 'wagon wheel'), ('category', 'vehicle')]), OrderedDict([('index', 323), ('filepath', 'stimuli/toaster_oven_exemplar1.jpg'), ('label', 'toaster oven'), ('category', 'appliances')]), OrderedDict([('index', 324), ('filepath', 'stimuli/gift_exemplar1.jpg'), ('label', 'gift'), ('category', 'holiday')]), OrderedDict([('index', 325), ('filepath', 'stimuli/plane_exemplar1.jpg'), ('label', 'plane'), ('category', 'vehicle')]), OrderedDict([('index', 326), ('filepath', 'stimuli/pot_exemplar1.jpg'), ('label', 'pot'), ('category', 'kitchen items')]), OrderedDict([('index', 327), ('filepath', 'stimuli/waterjug_exemplar1.jpg'), ('label', 'waterjug'), ('category', 'kitchen items')]), OrderedDict([('index', 328), ('filepath', 'stimuli/biplane_exemplar1.jpg'), ('label', 'biplane'), ('category', 'vehicle')]), OrderedDict([('index', 329), ('filepath', 'stimuli/musical_keyboard_exemplar1.jpg'), ('label', 'musical keyboard'), ('category', 'musical instruments')]), OrderedDict([('index', 330), ('filepath', 'stimuli/baseball_bat_exemplar1.jpg'), ('label', 'baseball bat'), ('category', 'sports')]), OrderedDict([('index', 331), ('filepath', 'stimuli/police_car_exemplar1.jpg'), ('label', 'police car'), ('category', 'vehicle')]), OrderedDict([('index', 332), ('filepath', 'stimuli/dining_table_exemplar1.jpg'), ('label', 'dining table'), ('category', 'furniture')]), OrderedDict([('index', 333), ('filepath', 'stimuli/gong_exemplar1.jpg'), ('label', 'gong'), ('category', 'musical instruments')]), OrderedDict([('index', 334), ('filepath', 'stimuli/sand_bucket_exemplar1.jpg'), ('label', 'sand bucket'), ('category', 'toys')]), OrderedDict([('index', 335), ('filepath', 'stimuli/church_exemplar1.jpg'), ('label', 'church'), ('category', 'building')]), OrderedDict([('index', 336), ('filepath', 'stimuli/motorcycle_exemplar1.jpg'), ('label', 'motorcycle'), ('category', 'vehicle')]), OrderedDict([('index', 337), ('filepath', 'stimuli/triangle_exemplar1.jpg'), ('label', 'triangle'), ('category', 'musical instruments')]), OrderedDict([('index', 338), ('filepath', 'stimuli/diaperbag_exemplar1.jpg'), ('label', 'diaperbag'), ('category', 'baby')]), OrderedDict([('index', 339), ('filepath', 'stimuli/metal_fence_exemplar1.jpg'), ('label', 'metal fence'), ('category', 'street items')]), OrderedDict([('index', 340), ('filepath', 'stimuli/flask_exemplar1.jpg'), ('label', 'flask'), ('category', 'kitchen items')]), OrderedDict([('index', 341), ('filepath', 'stimuli/trash_bin_exemplar1.jpg'), ('label', 'trash bin'), ('category', 'street items')]), OrderedDict([('index', 342), ('filepath', 'stimuli/sidewalk_exemplar1.jpg'), ('label', 'sidewalk'), ('category', 'street items')]), OrderedDict([('index', 343), ('filepath', 'stimuli/ring_exemplar1.jpg'), ('label', 'ring'), ('category', 'clothing')]), OrderedDict([('index', 344), ('filepath', 'stimuli/railroad_exemplar1.jpg'), ('label', 'railroad'), ('category', 'street items')]), OrderedDict([('index', 345), ('filepath', 'stimuli/electric_drumset_exemplar1.jpg'), ('label', 'electric drumset'), ('category', 'musical instruments')]), OrderedDict([('index', 346), ('filepath', 'stimuli/trophy_exemplar1.jpg'), ('label', 'trophy'), ('category', 'decorative')]), OrderedDict([('index', 347), ('filepath', 'stimuli/bongo_drum_exemplar1.jpg'), ('label', 'bongo drum'), ('category', 'musical instruments')]), OrderedDict([('index', 348), ('filepath', 'stimuli/music_stand_exemplar1.jpg'), ('label', 'music stand'), ('category', 'musical instruments')]), OrderedDict([('index', 349), ('filepath', 'stimuli/silo_exemplar1.jpg'), ('label', 'silo'), ('category', 'building')]), OrderedDict([('index', 350), ('filepath', 'stimuli/table_saw_exemplar1.jpg'), ('label', 'table saw'), ('category', 'appliances')]), OrderedDict([('index', 351), ('filepath', 'stimuli/cupboard_exemplar1.jpg'), ('label', 'cupboard'), ('category', 'furniture')]), OrderedDict([('index', 352), ('filepath', 'stimuli/rattle_exemplar1.jpg'), ('label', 'rattle'), ('category', 'toys')]), OrderedDict([('index', 353), ('filepath', 'stimuli/beanie_exemplar1.jpg'), ('label', 'beanie'), ('category', 'clothing')]), OrderedDict([('index', 354), ('filepath', 'stimuli/boombox_exemplar1.jpg'), ('label', 'boombox'), ('category', 'electronics')]), OrderedDict([('index', 355), ('filepath', 'stimuli/medal_exemplar1.jpg'), ('label', 'medal'), ('category', 'decorative')]), OrderedDict([('index', 356), ('filepath', 'stimuli/circuit_board_exemplar1.jpg'), ('label', 'circuit board'), ('category', 'electronics')]), OrderedDict([('index', 357), ('filepath', 'stimuli/dinosaur_toy_exemplar1.jpg'), ('label', 'dinosaur toy'), ('category', 'toys')]), OrderedDict([('index', 358), ('filepath', 'stimuli/refrigerator_exemplar1.jpg'), ('label', 'refrigerator'), ('category', 'appliances')]), OrderedDict([('index', 359), ('filepath', 'stimuli/weight_bench_exemplar1.jpg'), ('label', 'weight bench'), ('category', 'sports')]), OrderedDict([('index', 360), ('filepath', 'stimuli/elliptical_exemplar1.jpg'), ('label', 'elliptical'), ('category', 'sports')]), OrderedDict([('index', 361), ('filepath', 'stimuli/tambourine_exemplar1.jpg'), ('label', 'tambourine'), ('category', 'musical instruments')]), OrderedDict([('index', 362), ('filepath', 'stimuli/fire_hat_exemplar1.jpg'), ('label', 'fire hat'), ('category', 'clothing')]), OrderedDict([('index', 363), ('filepath', 'stimuli/chalice_exemplar1.jpg'), ('label', 'chalice'), ('category', 'decorative')]), OrderedDict([('index', 364), ('filepath', 'stimuli/gift_bow_exemplar1.jpg'), ('label', 'gift bow'), ('category', 'holiday')]), OrderedDict([('index', 365), ('filepath', 'stimuli/q-tip_exemplar1.jpg'), ('label', 'q-tip'), ('category', 'household items')]), OrderedDict([('index', 366), ('filepath', 'stimuli/television_exemplar1.jpg'), ('label', 'television'), ('category', 'electronics')]), OrderedDict([('index', 367), ('filepath', 'stimuli/female_suit_exemplar1.jpg'), ('label', 'female suit'), ('category', 'clothing')]), OrderedDict([('index', 368), ('filepath', 'stimuli/stroller_exemplar1.jpg'), ('label', 'stroller'), ('category', 'baby')]), OrderedDict([('index', 369), ('filepath', 'stimuli/stained_glass_window_exemplar1.jpg'), ('label', 'stained glass window'), ('category', 'house parts')]), OrderedDict([('index', 370), ('filepath', 'stimuli/jet_exemplar1.jpg'), ('label', 'jet'), ('category', 'vehicle')]), OrderedDict([('index', 371), ('filepath', 'stimuli/scarf_exemplar1.jpg'), ('label', 'scarf'), ('category', 'clothing')]), OrderedDict([('index', 372), ('filepath', 'stimuli/nun_exemplar1.jpg'), ('label', 'nun'), ('category', 'toys')]), OrderedDict([('index', 373), ('filepath', 'stimuli/in_basket_exemplar1.jpg'), ('label', 'in basket'), ('category', 'office tool')]), OrderedDict([('index', 374), ('filepath', 'stimuli/nesting_dolls_exemplar1.jpg'), ('label', 'nesting dolls'), ('category', 'toys')]), OrderedDict([('index', 375), ('filepath', 'stimuli/pepper_shaker_exemplar1.jpg'), ('label', 'pepper shaker'), ('category', 'kitchen items')]), OrderedDict([('index', 376), ('filepath', 'stimuli/microphone_exemplar1.jpg'), ('label', 'microphone'), ('category', 'electronics')]), OrderedDict([('index', 377), ('filepath', 'stimuli/ferris_wheel_exemplar1.jpg'), ('label', 'ferris wheel'), ('category', 'building')]), OrderedDict([('index', 378), ('filepath', 'stimuli/tape_exemplar1.jpg'), ('label', 'tape'), ('category', 'office tool')]), OrderedDict([('index', 379), ('filepath', 'stimuli/ham_radio_exemplar1.jpg'), ('label', 'ham radio'), ('category', 'electronics')]), OrderedDict([('index', 380), ('filepath', 'stimuli/tanktop_exemplar1.jpg'), ('label', 'tanktop'), ('category', 'clothing')]), OrderedDict([('index', 381), ('filepath', 'stimuli/bib_exemplar1.jpg'), ('label', 'bib'), ('category', 'baby')]), OrderedDict([('index', 382), ('filepath', 'stimuli/dice_exemplar1.jpg'), ('label', 'dice'), ('category', 'sports')]), OrderedDict([('index', 383), ('filepath', 'stimuli/pillow_exemplar1.jpg'), ('label', 'pillow'), ('category', 'decorative')]), OrderedDict([('index', 384), ('filepath', 'stimuli/recessed_light_exemplar1.jpg'), ('label', 'recessed light'), ('category', 'house parts')])]" valType="str"/>
      <Param name="conditionsFile" updates="None" val="stims_final_1.csv" valType="str"/>
      <Param name="endPoints" updates="None" val="[0, 1]" valType="num"/>
      <Param name="isTrials" updates="None" val="True" valType="bool"/>
      <Param name="loopType" updates="None" val="random" valType="str"/>
      <Param name="nReps" updates="None" val="1" valType="code"/>
      <Param name="name" updates="None" val="trials" valType="code"/>
      <Param name="random seed" updates="None" val="" valType="code"/>
    </LoopInitiator>
    <Routine name="loadTrials"/>
    <LoopTerminator name="trials"/>
    <LoopInitiator loopType="TrialHandler" name="trials_2">
      <Param name="Selected rows" updates="None" val="" valType="str"/>
      <Param name="conditions" updates="None" val="[OrderedDict([('item', 0), ('filepath', 'stimuli/arousal_therm_0.png'), ('arousal', 0)]), OrderedDict([('item', 1), ('filepath', 'stimuli/arousal_therm_1.png'), ('arousal', 1)]), OrderedDict([('item', 2), ('filepath', 'stimuli/arousal_therm_2.png'), ('arousal', 2)]), OrderedDict([('item', 3), ('filepath', 'stimuli/arousal_therm_3.png'), ('arousal', 3)]), OrderedDict([('item', 4), ('filepath', 'stimuli/arousal_therm_4.png'), ('arousal', 4)]), OrderedDict([('item', 5), ('filepath', 'stimuli/arousal_therm_5.png'), ('arousal', 5)]), OrderedDict([('item', 6), ('filepath', 'stimuli/arousal_therm_6.png'), ('arousal', 6)]), OrderedDict([('item', 7), ('filepath', 'stimuli/arousal_therm_7.png'), ('arousal', 7)]), OrderedDict([('item', 8), ('filepath', 'stimuli/arousal_therm_8.png'), ('arousal', 8)]), OrderedDict([('item', 9), ('filepath', 'stimuli/arousal_therm_9.png'), ('arousal', 9)])]" valType="str"/>
      <Param name="conditionsFile" updates="None" val="scalespath.csv" valType="str"/>
      <Param name="endPoints" updates="None" val="[0, 1]" valType="num"/>
      <Param name="isTrials" updates="None" val="True" valType="bool"/>
      <Param name="loopType" updates="None" val="sequential" valType="str"/>
      <Param name="nReps" updates="None" val="1" valType="code"/>
      <Param name="name" updates="None" val="trials_2" valType="code"/>
      <Param name="random seed" updates="None" val="" valType="code"/>
    </LoopInitiator>
    <Routine name="loadScales"/>
    <LoopTerminator name="trials_2"/>
    <LoopInitiator loopType="TrialHandler" name="trials_5">
      <Param name="Selected rows" updates="None" val="" valType="str"/>
      <Param name="conditions" updates="None" val="[OrderedDict([('filepath', 'stimuli/7_pieceB_joyous_anxious_sad.mp3'), ('clip', 2)]), OrderedDict([('filepath', 'stimuli/9_pieceA_joyous_sad_anxious.mp3'), ('clip', 3)]), OrderedDict([('filepath', 'stimuli/10_pieceA_anxious_joy_calm.mp3'), ('clip', 4)]), OrderedDict([('filepath', 'stimuli/11_pieceA_calm_anxious_sad.mp3'), ('clip', 5)]), OrderedDict([('filepath', 'stimuli/12_pieceA_joyous_sad_anxious.mp3'), ('clip', 6)]), OrderedDict([('filepath', 'stimuli/2_pieceB_anxious_calm_joyous.mp3'), ('clip', 7)]), OrderedDict([('filepath', 'stimuli/3_pieceB_joyous_anxious_sad.mp3'), ('clip', 9)]), OrderedDict([('filepath', 'stimuli/4_pieceB_sad_joy_calm.mp3'), ('clip', 10)]), OrderedDict([('filepath', 'stimuli/5_pieceB_calm_sad_anxious.mp3'), ('clip', 11)]), OrderedDict([('filepath', 'stimuli/6_pieceB_anxious_calm_joyous.mp3'), ('clip', 12)])]" valType="str"/>
      <Param name="conditionsFile" updates="None" val="music_1.csv" valType="str"/>
      <Param name="endPoints" updates="None" val="[0, 1]" valType="num"/>
      <Param name="isTrials" updates="None" val="True" valType="bool"/>
      <Param name="loopType" updates="None" val="random" valType="str"/>
      <Param name="nReps" updates="None" val="1" valType="code"/>
      <Param name="name" updates="None" val="trials_5" valType="code"/>
      <Param name="random seed" updates="None" val="" valType="code"/>
    </LoopInitiator>
    <Routine name="loadMusic"/>
    <LoopTerminator name="trials_5"/>
    <LoopInitiator loopType="TrialHandler" name="trials_3">
      <Param name="Selected rows" updates="None" val="" valType="str"/>
      <Param name="conditions" updates="None" val="[OrderedDict([('filepath', 'stimuli/8_pieceA_dreamy_calm_joyous.mp3'), ('clip', 8)])]" valType="str"/>
      <Param name="conditionsFile" updates="None" val="music_practice_1.csv" valType="str"/>
      <Param name="endPoints" updates="None" val="[0, 1]" valType="num"/>
      <Param name="isTrials" updates="None" val="True" valType="bool"/>
      <Param name="loopType" updates="None" val="random" valType="str"/>
      <Param name="nReps" updates="None" val="1" valType="code"/>
      <Param name="name" updates="None" val="trials_3" valType="code"/>
      <Param name="random seed" updates="None" val="" valType="code"/>
    </LoopInitiator>
    <Routine name="loadPractice"/>
    <LoopTerminator name="trials_3"/>
    <Routine name="practice_instruction"/>
    <LoopInitiator loopType="TrialHandler" name="trials_8">
      <Param name="Selected rows" updates="None" val="" valType="str"/>
      <Param name="conditions" updates="None" val="None" valType="str"/>
      <Param name="conditionsFile" updates="None" val="" valType="str"/>
      <Param name="endPoints" updates="None" val="[0, 1]" valType="num"/>
      <Param name="isTrials" updates="None" val="True" valType="bool"/>
      <Param name="loopType" updates="None" val="random" valType="str"/>
      <Param name="nReps" updates="None" val="0" valType="code"/>
      <Param name="name" updates="None" val="trials_8" valType="code"/>
      <Param name="random seed" updates="None" val="" valType="code"/>
    </LoopInitiator>
    <Routine name="list_pause_begin"/>
    <Routine name="encode_reminder"/>
    <Routine name="cross"/>
    <Routine name="cross_init"/>
    <LoopInitiator loopType="TrialHandler" name="trials_9">
      <Param name="Selected rows" updates="None" val="" valType="str"/>
      <Param name="conditions" updates="None" val="None" valType="str"/>
      <Param name="conditionsFile" updates="None" val="" valType="str"/>
      <Param name="endPoints" updates="None" val="[0, 1]" valType="num"/>
      <Param name="isTrials" updates="None" val="True" valType="bool"/>
      <Param name="loopType" updates="None" val="random" valType="str"/>
      <Param name="nReps" updates="None" val="24" valType="code"/>
      <Param name="name" updates="None" val="trials_9" valType="code"/>
      <Param name="random seed" updates="None" val="" valType="code"/>
    </LoopInitiator>
    <Routine name="list"/>
    <LoopTerminator name="trials_9"/>
    <Routine name="cross_fin"/>
    <Routine name="reminder_arrow"/>
    <LoopInitiator loopType="TrialHandler" name="trials_7">
      <Param name="Selected rows" updates="None" val="" valType="str"/>
      <Param name="conditions" updates="None" val="[OrderedDict([('trial', 1), ('arrow', '&gt;')]), OrderedDict([('trial', 2), ('arrow', '&gt;')]), OrderedDict([('trial', 3), ('arrow', '&gt;')]), OrderedDict([('trial', 4), ('arrow', '&gt;')]), OrderedDict([('trial', 5), ('arrow', '&gt;')]), OrderedDict([('trial', 6), ('arrow', '&gt;')]), OrderedDict([('trial', 7), ('arrow', '&gt;')]), OrderedDict([('trial', 8), ('arrow', '&gt;')]), OrderedDict([('trial', 9), ('arrow', '&gt;')]), OrderedDict([('trial', 10), ('arrow', '&gt;')]), OrderedDict([('trial', 11), ('arrow', '&gt;')]), OrderedDict([('trial', 12), ('arrow', '&gt;')]), OrderedDict([('trial', 13), ('arrow', '&gt;')]), OrderedDict([('trial', 14), ('arrow', '&gt;')]), OrderedDict([('trial', 15), ('arrow', '&gt;')]), OrderedDict([('trial', 16), ('arrow', '&lt;')]), OrderedDict([('trial', 17), ('arrow', '&lt;')]), OrderedDict([('trial', 18), ('arrow', '&lt;')]), OrderedDict([('trial', 19), ('arrow', '&lt;')]), OrderedDict([('trial', 20), ('arrow', '&lt;')]), OrderedDict([('trial', 21), ('arrow', '&lt;')]), OrderedDict([('trial', 22), ('arrow', '&lt;')]), OrderedDict([('trial', 23), ('arrow', '&lt;')]), OrderedDict([('trial', 24), ('arrow', '&lt;')]), OrderedDict([('trial', 25), ('arrow', '&lt;')]), OrderedDict([('trial', 26), ('arrow', '&lt;')]), OrderedDict([('trial', 27), ('arrow', '&lt;')]), OrderedDict([('trial', 28), ('arrow', '&lt;')]), OrderedDict([('trial', 29), ('arrow', '&lt;')]), OrderedDict([('trial', 30), ('arrow', '&lt;')])]" valType="str"/>
      <Param name="conditionsFile" updates="None" val="conditions\arrowConds.xlsx" valType="str"/>
      <Param name="endPoints" updates="None" val="[0, 1]" valType="num"/>
      <Param name="isTrials" updates="None" val="False" valType="bool"/>
      <Param name="loopType" updates="None" val="random" valType="str"/>
      <Param name="nReps" updates="None" val="1" valType="code"/>
      <Param name="name" updates="None" val="trials_7" valType="code"/>
      <Param name="random seed" updates="None" val="" valType="code"/>
    </LoopInitiator>
    <Routine name="arrows"/>
    <LoopTerminator name="trials_7"/>
    <Routine name="reminder_temp"/>
    <LoopInitiator loopType="TrialHandler" name="trials_4">
      <Param name="Selected rows" updates="None" val="" valType="str"/>
      <Param name="conditions" updates="None" val="None" valType="str"/>
      <Param name="conditionsFile" updates="None" val="" valType="str"/>
      <Param name="endPoints" updates="None" val="[0, 1]" valType="num"/>
      <Param name="isTrials" updates="None" val="True" valType="bool"/>
      <Param name="loopType" updates="None" val="random" valType="str"/>
      <Param name="nReps" updates="None" val="10" valType="code"/>
      <Param name="name" updates="None" val="trials_4" valType="code"/>
      <Param name="random seed" updates="None" val="" valType="code"/>
    </LoopInitiator>
    <Routine name="temp_ord"/>
    <Routine name="temp_dist"/>
    <LoopTerminator name="trials_4"/>
    <Routine name="list_end"/>
    <LoopTerminator name="trials_8"/>
    <Routine name="emotion_break_1"/>
    <Routine name="compass_instruction_1"/>
    <Routine name="compass_instruction_2"/>
    <Routine name="compass_instruction_3"/>
    <Routine name="compass_example_1"/>
    <Routine name="practice_instruction_2"/>
    <LoopInitiator loopType="TrialHandler" name="trials_6">
      <Param name="Selected rows" updates="None" val="" valType="str"/>
      <Param name="conditions" updates="None" val="None" valType="str"/>
      <Param name="conditionsFile" updates="None" val="" valType="str"/>
      <Param name="endPoints" updates="None" val="[0, 1]" valType="num"/>
      <Param name="isTrials" updates="None" val="True" valType="bool"/>
      <Param name="loopType" updates="None" val="sequential" valType="str"/>
      <Param name="nReps" updates="None" val="11" valType="code"/>
      <Param name="name" updates="None" val="trials_6" valType="code"/>
      <Param name="random seed" updates="None" val="" valType="code"/>
    </LoopInitiator>
    <Routine name="compass_reminder_1"/>
    <Routine name="cross"/>
    <Routine name="cross_init_4"/>
    <Routine name="emotion_track"/>
    <Routine name="cross_fin"/>
    <Routine name="list_end"/>
    <LoopTerminator name="trials_6"/>
    <Routine name="conclusion"/>
  </Flow>
</PsychoPy2experiment>
