# Supplementary material for: Dynamic emotional states shape the episodic structure of memory
Source: Nat Commun. 2023 Oct 17;14:6533. doi: 10.1038/s41467-023-42241-2 (PMC10582075; doi:10.1038/s41467-023-42241-2)
Supplement: Supplementary file 4 — Supplementary Software [file 41467_2023_42241_MOESM4_ESM.zip › Supplementary_Software_1/emotion_compass_only_1.js]

/******************************* 
 * Emotion_Compass_Only_1 Test *
 *******************************/

import { PsychoJS } from './lib/core-2020.2.js';
import * as core from './lib/core-2020.2.js';
import { TrialHandler } from './lib/data-2020.2.js';
import { Scheduler } from './lib/util-2020.2.js';
import * as visual from './lib/visual-2020.2.js';
import * as sound from './lib/sound-2020.2.js';
import * as util from './lib/util-2020.2.js';
//some handy aliases as in the psychopy scripts;
const { abs, sin, cos, PI: pi, sqrt } = Math;
const { round } = util;

// init psychoJS:
const psychoJS = new PsychoJS({
  debug: true
});

// open window:
psychoJS.openWindow({
  fullscr: true,
  color: new util.Color([0, 0, 0]),
  units: 'height',
  waitBlanking: true
});

// store info about the experiment session:
let expName = 'emotion_compass_only_1';  // from the Builder filename that created this script
let expInfo = {'participant': '', 'session': '001'};

// schedule the experiment:
psychoJS.schedule(psychoJS.gui.DlgFromDict({
  dictionary: expInfo,
  title: expName
}));

const flowScheduler = new Scheduler(psychoJS);
const dialogCancelScheduler = new Scheduler(psychoJS);
psychoJS.scheduleCondition(function() { return (psychoJS.gui.dialogComponent.button === 'OK'); }, flowScheduler, dialogCancelScheduler);

// flowScheduler gets run if the participants presses OK
flowScheduler.add(updateInfo); // add timeStamp
flowScheduler.add(experimentInit);
flowScheduler.add(compass_instruction_1RoutineBegin());
flowScheduler.add(compass_instruction_1RoutineEachFrame());
flowScheduler.add(compass_instruction_1RoutineEnd());
const trialsLoopScheduler = new Scheduler(psychoJS);
flowScheduler.add(trialsLoopBegin, trialsLoopScheduler);
flowScheduler.add(trialsLoopScheduler);
flowScheduler.add(trialsLoopEnd);
flowScheduler.add(compass_instruction_2RoutineBegin());
flowScheduler.add(compass_instruction_2RoutineEachFrame());
flowScheduler.add(compass_instruction_2RoutineEnd());
flowScheduler.add(compass_instruction_3RoutineBegin());
flowScheduler.add(compass_instruction_3RoutineEachFrame());
flowScheduler.add(compass_instruction_3RoutineEnd());
flowScheduler.add(compass_example_1RoutineBegin());
flowScheduler.add(compass_example_1RoutineEachFrame());
flowScheduler.add(compass_example_1RoutineEnd());
flowScheduler.add(practice_instruction_2RoutineBegin());
flowScheduler.add(practice_instruction_2RoutineEachFrame());
flowScheduler.add(practice_instruction_2RoutineEnd());
const trials_2LoopScheduler = new Scheduler(psychoJS);
flowScheduler.add(trials_2LoopBegin, trials_2LoopScheduler);
flowScheduler.add(trials_2LoopScheduler);
flowScheduler.add(trials_2LoopEnd);
flowScheduler.add(quitPsychoJS, '', true);

// quit if user presses Cancel in dialog box:
dialogCancelScheduler.add(quitPsychoJS, '', false);

psychoJS.start({
  expName: expName,
  expInfo: expInfo,
  resources: [
    {'name': 'stimuli/11pieceAcalmanxioussad.wav', 'path': 'stimuli/11pieceAcalmanxioussad.wav'},
    {'name': 'stimuli/12pieceAjoyoussadanxious.wav', 'path': 'stimuli/12pieceAjoyoussadanxious.wav'},
    {'name': 'stimuli/2pieceBanxiouscalmjoyous.wav', 'path': 'stimuli/2pieceBanxiouscalmjoyous.wav'},
    {'name': 'stimuli/10pieceAanxiousjoycalm.wav', 'path': 'stimuli/10pieceAanxiousjoycalm.wav'},
    {'name': 'stimuli/4pieceBsadjoycalm.wav', 'path': 'stimuli/4pieceBsadjoycalm.wav'},
    {'name': 'stimuli/3pieceBjoyousanxioussad.wav', 'path': 'stimuli/3pieceBjoyousanxioussad.wav'},
    {'name': 'stimuli/6pieceBanxiouscalmjoyous.wav', 'path': 'stimuli/6pieceBanxiouscalmjoyous.wav'},
    {'name': 'stimuli/emotion_compass_example_3.png', 'path': 'stimuli/emotion_compass_example_3.png'},
    {'name': 'stimuli/9pieceAjoyoussadanxious.wav', 'path': 'stimuli/9pieceAjoyoussadanxious.wav'},
    {'name': 'music_2.csv', 'path': 'music_2.csv'},
    {'name': 'stimuli/5pieceBcalmsadanxious.wav', 'path': 'stimuli/5pieceBcalmsadanxious.wav'},
    {'name': 'stimuli/7pieceBjoyousanxioussad.wav', 'path': 'stimuli/7pieceBjoyousanxioussad.wav'},
    {'name': 'emotion_compass_3.png', 'path': 'emotion_compass_3.png'}
  ]
});

psychoJS.experimentLogger.setLevel(core.Logger.ServerLevel.EXP);


var frameDur;
function updateInfo() {
  expInfo['date'] = util.MonotonicClock.getDateStr();  // add a simple timestamp
  expInfo['expName'] = expName;
  expInfo['psychopyVersion'] = '2020.2.5';
  expInfo['OS'] = window.navigator.platform;

  // store frame rate of monitor if we can measure it successfully
  expInfo['frameRate'] = psychoJS.window.getActualFrameRate();
  if (typeof expInfo['frameRate'] !== 'undefined')
    frameDur = 1.0 / Math.round(expInfo['frameRate']);
  else
    frameDur = 1.0 / 60.0; // couldn't get a reliable measure so guess

  // add info from the URL:
  util.addInfoFromUrl(expInfo);
  
  return Scheduler.Event.NEXT;
}


var compass_instruction_1Clock;
var text_34;
var key_resp_31;
var loadMusicClock;
var music;
var compass_instruction_2Clock;
var text_37;
var key_resp_34;
var compass_instruction_3Clock;
var text_38;
var key_resp_33;
var compass_example_1Clock;
var image_20;
var key_resp_30;
var text_36;
var text_39;
var practice_instruction_2Clock;
var key_resp_36;
var text_42;
var compass_reminder_1Clock;
var text_35;
var key_resp_29;
var crossClock;
var polygon;
var z;
var task;
var boundary;
var sound_2;
var key_resp_26;
var cross_init_4Clock;
var polygon_16;
var emotion_trackClock;
var polygon_18;
var mouse;
var polygon_11;
var image_19;
var polygon_9;
var every_nth;
var cross_finClock;
var polygon_15;
var list_endClock;
var text_41;
var globalClock;
var routineTimer;
function experimentInit() {
  // Initialize components for Routine "compass_instruction_1"
  compass_instruction_1Clock = new util.Clock();
  text_34 = new visual.TextStim({
    win: psychoJS.window,
    name: 'text_34',
    text: 'In this next part of the experiment, you will listen to the musical clips again. This time as you listen to the clips you will rate your emotional reaction to the music using an Emotion Compass.\n\nThe Emotion Compass is a 2-dimensional grid where you can track how positive or negative your emotional reaction is, as well as how intense your emotional reaction is.\n\nPress SPACE to continue with the instructions.',
    font: 'Arial',
    units: undefined, 
    pos: [0, 0], height: 0.04,  wrapWidth: undefined, ori: 0,
    color: new util.Color('white'),  opacity: 1,
    depth: 0.0 
  });
  
  key_resp_31 = new core.Keyboard({psychoJS: psychoJS, clock: new util.Clock(), waitForStart: true});
  
  // Initialize components for Routine "loadMusic"
  loadMusicClock = new util.Clock();
  music = [];
  
  // Initialize components for Routine "compass_instruction_2"
  compass_instruction_2Clock = new util.Clock();
  text_37 = new visual.TextStim({
    win: psychoJS.window,
    name: 'text_37',
    text: 'Emotion can be positive or negative, but it can also differ in the intensity of the emotion.\n\nEmotions can be positive or negative: \nFor example, joy is a positive emotion, whereas fear is a negative emotion.\n\nEmotions can be high intensity or low intensity:\nFor example, calmness is low intensity, whereas excitement is high intensity.\n\nPress SPACE to learn about examples of emotions that differ in terms of their positivity/negativity and intensity.',
    font: 'Arial',
    units: undefined, 
    pos: [0, 0], height: 0.04,  wrapWidth: undefined, ori: 0,
    color: new util.Color('white'),  opacity: 1,
    depth: 0.0 
  });
  
  key_resp_34 = new core.Keyboard({psychoJS: psychoJS, clock: new util.Clock(), waitForStart: true});
  
  // Initialize components for Routine "compass_instruction_3"
  compass_instruction_3Clock = new util.Clock();
  text_38 = new visual.TextStim({
    win: psychoJS.window,
    name: 'text_38',
    text: '\nSome emotions are positive and high intensity (e.g., joy), while other are negative and low intensity (sadness). Some emotions are a mix of positive and low intensity (calmness), whereas others are a mix of negative and high intensity (anxious).\n\nYour goal in this phase of the experiment is to indicate on the compass how the music makes you feel in terms of its positivity/negativity and the intensity of your emotional reaction.\n\nPress SPACE to see what the compass looks like.',
    font: 'Arial',
    units: undefined, 
    pos: [0, 0], height: 0.04,  wrapWidth: undefined, ori: 0,
    color: new util.Color('white'),  opacity: 1,
    depth: 0.0 
  });
  
  key_resp_33 = new core.Keyboard({psychoJS: psychoJS, clock: new util.Clock(), waitForStart: true});
  
  // Initialize components for Routine "compass_example_1"
  compass_example_1Clock = new util.Clock();
  image_20 = new visual.ImageStim({
    win : psychoJS.window,
    name : 'image_20', units : undefined, 
    image : undefined, mask : undefined,
    ori : 0, pos : [0, 0.1], size : [0.5, 0.5],
    color : new util.Color([1, 1, 1]), opacity : 1,
    flipHoriz : false, flipVert : false,
    texRes : 128, interpolate : true, depth : 0.0 
  });
  key_resp_30 = new core.Keyboard({psychoJS: psychoJS, clock: new util.Clock(), waitForStart: true});
  
  text_36 = new visual.TextStim({
    win: psychoJS.window,
    name: 'text_36',
    text: 'Emotion Compass',
    font: 'Arial',
    units: undefined, 
    pos: [0, 0.4], height: 0.06,  wrapWidth: undefined, ori: 0,
    color: new util.Color('white'),  opacity: 1,
    depth: -2.0 
  });
  
  text_39 = new visual.TextStim({
    win: psychoJS.window,
    name: 'text_39',
    text: 'In this case, joy is positive and high intensity. Anxiety is negative but high intensity. Sadness is negative and low intensity. Calmness is positive but low intensity. Please press SPACE when you are done viewing the example.',
    font: 'Arial',
    units: undefined, 
    pos: [0, (- 0.3)], height: 0.04,  wrapWidth: undefined, ori: 0,
    color: new util.Color('white'),  opacity: 1,
    depth: -4.0 
  });
  
  // Initialize components for Routine "practice_instruction_2"
  practice_instruction_2Clock = new util.Clock();
  key_resp_36 = new core.Keyboard({psychoJS: psychoJS, clock: new util.Clock(), waitForStart: true});
  
  text_42 = new visual.TextStim({
    win: psychoJS.window,
    name: 'text_42',
    text: 'You will now rate your emotional reactions to the practice musical clip. After this practice, you will proceed with the actual experiment.\n\nPlease press SPACE to begin the practice.',
    font: 'Arial',
    units: undefined, 
    pos: [0, 0], height: 0.04,  wrapWidth: undefined, ori: 0,
    color: new util.Color('white'),  opacity: 1,
    depth: -1.0 
  });
  
  // Initialize components for Routine "compass_reminder_1"
  compass_reminder_1Clock = new util.Clock();
  text_35 = new visual.TextStim({
    win: psychoJS.window,
    name: 'text_35',
    text: 'Remember to move the cursor horizontally to indicate how positive or negative the music makes you feel and vertically to indicate how intense your emotional reaction is. Do this continuously as the music plays to indicate how the music makes you feel. \n\nPlease try your best to stay within the white area and avoid moving your cursor into the grey area (outside of the compass). Avoid minimizing or closing your browser.\n\nPress SPACE whenever you are ready to begin.',
    font: 'Arial',
    units: undefined, 
    pos: [0, 0], height: 0.04,  wrapWidth: undefined, ori: 0,
    color: new util.Color('white'),  opacity: 1,
    depth: 0.0 
  });
  
  key_resp_29 = new core.Keyboard({psychoJS: psychoJS, clock: new util.Clock(), waitForStart: true});
  
  // Initialize components for Routine "cross"
  crossClock = new util.Clock();
  polygon = new visual.ShapeStim ({
    win: psychoJS.window, name: 'polygon', 
    vertices: 'cross', size:[0.1, 0.1],
    ori: 0, pos: [0, 0.1],
    lineWidth: 0.4, lineColor: new util.Color([1, 1, 1]),
    fillColor: new util.Color([1, 1, 1]),
    opacity: 1, depth: 0, interpolate: true,
  });
  
  z = 0;
  task = 0;
  boundary = [];
  
  sound_2 = new sound.Sound({
    win: psychoJS.window,
    value: 'A',
    secs: (- 1),
    });
  sound_2.setVolume(1);
  key_resp_26 = new core.Keyboard({psychoJS: psychoJS, clock: new util.Clock(), waitForStart: true});
  
  // Initialize components for Routine "cross_init_4"
  cross_init_4Clock = new util.Clock();
  polygon_16 = new visual.ShapeStim ({
    win: psychoJS.window, name: 'polygon_16', 
    vertices: 'cross', size:[0.1, 0.1],
    ori: 0, pos: [0, 0.1],
    lineWidth: 0.4, lineColor: new util.Color([1, 1, 1]),
    fillColor: new util.Color([1, 1, 1]),
    opacity: 1, depth: 0, interpolate: true,
  });
  
  // Initialize components for Routine "emotion_track"
  emotion_trackClock = new util.Clock();
  polygon_18 = new visual.Polygon ({
    win: psychoJS.window, name: 'polygon_18', 
    edges: 99, size:[0.9, 0.9],
    ori: 0, pos: [0, 0],
    lineWidth: 0, lineColor: new util.Color([1, 1, 1]),
    fillColor: new util.Color([1, 1, 1]),
    opacity: 0, depth: 0, interpolate: true,
  });
  
  mouse = new core.Mouse({
    win: psychoJS.window,
  });
  mouse.mouseClock = new util.Clock();
  polygon_11 = new visual.Polygon ({
    win: psychoJS.window, name: 'polygon_11', 
    edges: 99, size:[0.085, 0.085],
    ori: 0, pos: [0, 0],
    lineWidth: 3, lineColor: new util.Color(1.0),
    fillColor: new util.Color([1, 1, 1]),
    opacity: 1, depth: -3, interpolate: true,
  });
  
  image_19 = new visual.ImageStim({
    win : psychoJS.window,
    name : 'image_19', units : undefined, 
    image : undefined, mask : undefined,
    ori : 0, pos : [0, 0], size : [0.9, 0.9],
    color : new util.Color([1, 1, 1]), opacity : 1,
    flipHoriz : false, flipVert : false,
    texRes : 128, interpolate : true, depth : -4.0 
  });
  polygon_9 = new visual.Polygon ({
    win: psychoJS.window, name: 'polygon_9', 
    edges: 99, size:[0.075, 0.075],
    ori: 0, pos: [0, 0],
    lineWidth: 1, lineColor: new util.Color(1.0),
    fillColor: new util.Color(1.0),
    opacity: 1.0, depth: -5, interpolate: true,
  });
  
  every_nth = (arr, nth) => arr.filter((e, i) => i % nth === nth - 1);
  // Initialize components for Routine "cross_fin"
  cross_finClock = new util.Clock();
  polygon_15 = new visual.ShapeStim ({
    win: psychoJS.window, name: 'polygon_15', 
    vertices: 'cross', size:[0.1, 0.1],
    ori: 0, pos: [0, 0.1],
    lineWidth: 0.4, lineColor: new util.Color([1, 1, 1]),
    fillColor: new util.Color([1, 1, 1]),
    opacity: 1, depth: 0, interpolate: true,
  });
  
  // Initialize components for Routine "list_end"
  list_endClock = new util.Clock();
  text_41 = new visual.TextStim({
    win: psychoJS.window,
    name: 'text_41',
    text: 'default text',
    font: 'Arial',
    units: undefined, 
    pos: [0, 0], height: 0.04,  wrapWidth: undefined, ori: 0,
    color: new util.Color('white'),  opacity: 1,
    depth: 0.0 
  });
  
  // Create some handy timers
  globalClock = new util.Clock();  // to track the time since experiment started
  routineTimer = new util.CountdownTimer();  // to track time remaining of each (non-slip) routine
  
  return Scheduler.Event.NEXT;
}


var t;
var frameN;
var _key_resp_31_allKeys;
var compass_instruction_1Components;
function compass_instruction_1RoutineBegin(snapshot) {
  return function () {
    //------Prepare to start Routine 'compass_instruction_1'-------
    t = 0;
    compass_instruction_1Clock.reset(); // clock
    frameN = -1;
    // update component parameters for each repeat
    key_resp_31.keys = undefined;
    key_resp_31.rt = undefined;
    _key_resp_31_allKeys = [];
    // keep track of which components have finished
    compass_instruction_1Components = [];
    compass_instruction_1Components.push(text_34);
    compass_instruction_1Components.push(key_resp_31);
    
    for (const thisComponent of compass_instruction_1Components)
      if ('status' in thisComponent)
        thisComponent.status = PsychoJS.Status.NOT_STARTED;
    // check if the Routine should terminate
    if (!continueRoutine) {  // a component has requested a forced-end of Routine
      return Scheduler.Event.NEXT;
    }
  };
}


var continueRoutine;
function compass_instruction_1RoutineEachFrame(snapshot) {
  return function () {
    //------Loop for each frame of Routine 'compass_instruction_1'-------
    let continueRoutine = true; // until we're told otherwise
    // get current time
    t = compass_instruction_1Clock.getTime();
    frameN = frameN + 1;// number of completed frames (so 0 is the first frame)
    // update/draw components on each frame
    
    // *text_34* updates
    if (t >= 0.0 && text_34.status === PsychoJS.Status.NOT_STARTED) {
      // keep track of start time/frame for later
      text_34.tStart = t;  // (not accounting for frame time here)
      text_34.frameNStart = frameN;  // exact frame index
      
      text_34.setAutoDraw(true);
    }

    
    // *key_resp_31* updates
    if (t >= 0.0 && key_resp_31.status === PsychoJS.Status.NOT_STARTED) {
      // keep track of start time/frame for later
      key_resp_31.tStart = t;  // (not accounting for frame time here)
      key_resp_31.frameNStart = frameN;  // exact frame index
      
      // keyboard checking is just starting
      psychoJS.window.callOnFlip(function() { key_resp_31.clock.reset(); });  // t=0 on next screen flip
      psychoJS.window.callOnFlip(function() { key_resp_31.start(); }); // start on screen flip
      psychoJS.window.callOnFlip(function() { key_resp_31.clearEvents(); });
    }

    if (key_resp_31.status === PsychoJS.Status.STARTED) {
      let theseKeys = key_resp_31.getKeys({keyList: ['y', 'n', 'left', 'right', 'space'], waitRelease: false});
      _key_resp_31_allKeys = _key_resp_31_allKeys.concat(theseKeys);
      if (_key_resp_31_allKeys.length > 0) {
        key_resp_31.keys = _key_resp_31_allKeys[_key_resp_31_allKeys.length - 1].name;  // just the last key pressed
        key_resp_31.rt = _key_resp_31_allKeys[_key_resp_31_allKeys.length - 1].rt;
        // a response ends the routine
        continueRoutine = false;
      }
    }
    
    // check for quit (typically the Esc key)
    if (psychoJS.experiment.experimentEnded || psychoJS.eventManager.getKeys({keyList:['escape']}).length > 0) {
      return quitPsychoJS('The [Escape] key was pressed. Goodbye!', false);
    }
    
    // check if the Routine should terminate
    if (!continueRoutine) {  // a component has requested a forced-end of Routine
      return Scheduler.Event.NEXT;
    }
    
    continueRoutine = false;  // reverts to True if at least one component still running
    for (const thisComponent of compass_instruction_1Components)
      if ('status' in thisComponent && thisComponent.status !== PsychoJS.Status.FINISHED) {
        continueRoutine = true;
        break;
      }
    
    // refresh the screen if continuing
    if (continueRoutine) {
      return Scheduler.Event.FLIP_REPEAT;
    } else {
      return Scheduler.Event.NEXT;
    }
  };
}


function compass_instruction_1RoutineEnd(snapshot) {
  return function () {
    //------Ending Routine 'compass_instruction_1'-------
    for (const thisComponent of compass_instruction_1Components) {
      if (typeof thisComponent.setAutoDraw === 'function') {
        thisComponent.setAutoDraw(false);
      }
    }
    psychoJS.experiment.addData('key_resp_31.keys', key_resp_31.keys);
    if (typeof key_resp_31.keys !== 'undefined') {  // we had a response
        psychoJS.experiment.addData('key_resp_31.rt', key_resp_31.rt);
        routineTimer.reset();
        }
    
    key_resp_31.stop();
    // the Routine "compass_instruction_1" was not non-slip safe, so reset the non-slip timer
    routineTimer.reset();
    
    return Scheduler.Event.NEXT;
  };
}


var trials;
var currentLoop;
function trialsLoopBegin(trialsLoopScheduler) {
  // set up handler to look after randomisation of conditions etc
  trials = new TrialHandler({
    psychoJS: psychoJS,
    nReps: 1, method: TrialHandler.Method.RANDOM,
    extraInfo: expInfo, originPath: undefined,
    trialList: 'music_2.csv',
    seed: undefined, name: 'trials'
  });
  psychoJS.experiment.addLoop(trials); // add the loop to the experiment
  currentLoop = trials;  // we're now the current loop

  // Schedule all the trials in the trialList:
  for (const thisTrial of trials) {
    const snapshot = trials.getSnapshot();
    trialsLoopScheduler.add(importConditions(snapshot));
    trialsLoopScheduler.add(loadMusicRoutineBegin(snapshot));
    trialsLoopScheduler.add(loadMusicRoutineEachFrame(snapshot));
    trialsLoopScheduler.add(loadMusicRoutineEnd(snapshot));
    trialsLoopScheduler.add(endLoopIteration(trialsLoopScheduler, snapshot));
  }

  return Scheduler.Event.NEXT;
}


function trialsLoopEnd() {
  psychoJS.experiment.removeLoop(trials);

  return Scheduler.Event.NEXT;
}


var trials_2;
function trials_2LoopBegin(trials_2LoopScheduler) {
  // set up handler to look after randomisation of conditions etc
  trials_2 = new TrialHandler({
    psychoJS: psychoJS,
    nReps: 11, method: TrialHandler.Method.RANDOM,
    extraInfo: expInfo, originPath: undefined,
    trialList: undefined,
    seed: undefined, name: 'trials_2'
  });
  psychoJS.experiment.addLoop(trials_2); // add the loop to the experiment
  currentLoop = trials_2;  // we're now the current loop

  // Schedule all the trials in the trialList:
  for (const thisTrial_2 of trials_2) {
    const snapshot = trials_2.getSnapshot();
    trials_2LoopScheduler.add(importConditions(snapshot));
    trials_2LoopScheduler.add(compass_reminder_1RoutineBegin(snapshot));
    trials_2LoopScheduler.add(compass_reminder_1RoutineEachFrame(snapshot));
    trials_2LoopScheduler.add(compass_reminder_1RoutineEnd(snapshot));
    trials_2LoopScheduler.add(crossRoutineBegin(snapshot));
    trials_2LoopScheduler.add(crossRoutineEachFrame(snapshot));
    trials_2LoopScheduler.add(crossRoutineEnd(snapshot));
    trials_2LoopScheduler.add(cross_init_4RoutineBegin(snapshot));
    trials_2LoopScheduler.add(cross_init_4RoutineEachFrame(snapshot));
    trials_2LoopScheduler.add(cross_init_4RoutineEnd(snapshot));
    trials_2LoopScheduler.add(emotion_trackRoutineBegin(snapshot));
    trials_2LoopScheduler.add(emotion_trackRoutineEachFrame(snapshot));
    trials_2LoopScheduler.add(emotion_trackRoutineEnd(snapshot));
    trials_2LoopScheduler.add(cross_finRoutineBegin(snapshot));
    trials_2LoopScheduler.add(cross_finRoutineEachFrame(snapshot));
    trials_2LoopScheduler.add(cross_finRoutineEnd(snapshot));
    trials_2LoopScheduler.add(list_endRoutineBegin(snapshot));
    trials_2LoopScheduler.add(list_endRoutineEachFrame(snapshot));
    trials_2LoopScheduler.add(list_endRoutineEnd(snapshot));
    trials_2LoopScheduler.add(endLoopIteration(trials_2LoopScheduler, snapshot));
  }

  return Scheduler.Event.NEXT;
}


function trials_2LoopEnd() {
  psychoJS.experiment.removeLoop(trials_2);

  return Scheduler.Event.NEXT;
}


var loadMusicComponents;
function loadMusicRoutineBegin(snapshot) {
  return function () {
    //------Prepare to start Routine 'loadMusic'-------
    t = 0;
    loadMusicClock.reset(); // clock
    frameN = -1;
    // update component parameters for each repeat
    music.append(filepath);
    console.log(music);
    
    // keep track of which components have finished
    loadMusicComponents = [];
    
    for (const thisComponent of loadMusicComponents)
      if ('status' in thisComponent)
        thisComponent.status = PsychoJS.Status.NOT_STARTED;
    // check if the Routine should terminate
    if (!continueRoutine) {  // a component has requested a forced-end of Routine
      return Scheduler.Event.NEXT;
    }
  };
}


function loadMusicRoutineEachFrame(snapshot) {
  return function () {
    //------Loop for each frame of Routine 'loadMusic'-------
    let continueRoutine = true; // until we're told otherwise
    // get current time
    t = loadMusicClock.getTime();
    frameN = frameN + 1;// number of completed frames (so 0 is the first frame)
    // update/draw components on each frame
    // check for quit (typically the Esc key)
    if (psychoJS.experiment.experimentEnded || psychoJS.eventManager.getKeys({keyList:['escape']}).length > 0) {
      return quitPsychoJS('The [Escape] key was pressed. Goodbye!', false);
    }
    
    // check if the Routine should terminate
    if (!continueRoutine) {  // a component has requested a forced-end of Routine
      return Scheduler.Event.NEXT;
    }
    
    continueRoutine = false;  // reverts to True if at least one component still running
    for (const thisComponent of loadMusicComponents)
      if ('status' in thisComponent && thisComponent.status !== PsychoJS.Status.FINISHED) {
        continueRoutine = true;
        break;
      }
    
    // refresh the screen if continuing
    if (continueRoutine) {
      return Scheduler.Event.FLIP_REPEAT;
    } else {
      return Scheduler.Event.NEXT;
    }
  };
}


function loadMusicRoutineEnd(snapshot) {
  return function () {
    //------Ending Routine 'loadMusic'-------
    for (const thisComponent of loadMusicComponents) {
      if (typeof thisComponent.setAutoDraw === 'function') {
        thisComponent.setAutoDraw(false);
      }
    }
    // the Routine "loadMusic" was not non-slip safe, so reset the non-slip timer
    routineTimer.reset();
    
    return Scheduler.Event.NEXT;
  };
}


var _key_resp_34_allKeys;
var compass_instruction_2Components;
function compass_instruction_2RoutineBegin(snapshot) {
  return function () {
    //------Prepare to start Routine 'compass_instruction_2'-------
    t = 0;
    compass_instruction_2Clock.reset(); // clock
    frameN = -1;
    // update component parameters for each repeat
    key_resp_34.keys = undefined;
    key_resp_34.rt = undefined;
    _key_resp_34_allKeys = [];
    // keep track of which components have finished
    compass_instruction_2Components = [];
    compass_instruction_2Components.push(text_37);
    compass_instruction_2Components.push(key_resp_34);
    
    for (const thisComponent of compass_instruction_2Components)
      if ('status' in thisComponent)
        thisComponent.status = PsychoJS.Status.NOT_STARTED;
    // check if the Routine should terminate
    if (!continueRoutine) {  // a component has requested a forced-end of Routine
      return Scheduler.Event.NEXT;
    }
  };
}


function compass_instruction_2RoutineEachFrame(snapshot) {
  return function () {
    //------Loop for each frame of Routine 'compass_instruction_2'-------
    let continueRoutine = true; // until we're told otherwise
    // get current time
    t = compass_instruction_2Clock.getTime();
    frameN = frameN + 1;// number of completed frames (so 0 is the first frame)
    // update/draw components on each frame
    
    // *text_37* updates
    if (t >= 0.0 && text_37.status === PsychoJS.Status.NOT_STARTED) {
      // keep track of start time/frame for later
      text_37.tStart = t;  // (not accounting for frame time here)
      text_37.frameNStart = frameN;  // exact frame index
      
      text_37.setAutoDraw(true);
    }

    
    // *key_resp_34* updates
    if (t >= 0.0 && key_resp_34.status === PsychoJS.Status.NOT_STARTED) {
      // keep track of start time/frame for later
      key_resp_34.tStart = t;  // (not accounting for frame time here)
      key_resp_34.frameNStart = frameN;  // exact frame index
      
      // keyboard checking is just starting
      psychoJS.window.callOnFlip(function() { key_resp_34.clock.reset(); });  // t=0 on next screen flip
      psychoJS.window.callOnFlip(function() { key_resp_34.start(); }); // start on screen flip
      psychoJS.window.callOnFlip(function() { key_resp_34.clearEvents(); });
    }

    if (key_resp_34.status === PsychoJS.Status.STARTED) {
      let theseKeys = key_resp_34.getKeys({keyList: ['y', 'n', 'left', 'right', 'space'], waitRelease: false});
      _key_resp_34_allKeys = _key_resp_34_allKeys.concat(theseKeys);
      if (_key_resp_34_allKeys.length > 0) {
        key_resp_34.keys = _key_resp_34_allKeys[_key_resp_34_allKeys.length - 1].name;  // just the last key pressed
        key_resp_34.rt = _key_resp_34_allKeys[_key_resp_34_allKeys.length - 1].rt;
        // a response ends the routine
        continueRoutine = false;
      }
    }
    
    // check for quit (typically the Esc key)
    if (psychoJS.experiment.experimentEnded || psychoJS.eventManager.getKeys({keyList:['escape']}).length > 0) {
      return quitPsychoJS('The [Escape] key was pressed. Goodbye!', false);
    }
    
    // check if the Routine should terminate
    if (!continueRoutine) {  // a component has requested a forced-end of Routine
      return Scheduler.Event.NEXT;
    }
    
    continueRoutine = false;  // reverts to True if at least one component still running
    for (const thisComponent of compass_instruction_2Components)
      if ('status' in thisComponent && thisComponent.status !== PsychoJS.Status.FINISHED) {
        continueRoutine = true;
        break;
      }
    
    // refresh the screen if continuing
    if (continueRoutine) {
      return Scheduler.Event.FLIP_REPEAT;
    } else {
      return Scheduler.Event.NEXT;
    }
  };
}


function compass_instruction_2RoutineEnd(snapshot) {
  return function () {
    //------Ending Routine 'compass_instruction_2'-------
    for (const thisComponent of compass_instruction_2Components) {
      if (typeof thisComponent.setAutoDraw === 'function') {
        thisComponent.setAutoDraw(false);
      }
    }
    psychoJS.experiment.addData('key_resp_34.keys', key_resp_34.keys);
    if (typeof key_resp_34.keys !== 'undefined') {  // we had a response
        psychoJS.experiment.addData('key_resp_34.rt', key_resp_34.rt);
        routineTimer.reset();
        }
    
    key_resp_34.stop();
    // the Routine "compass_instruction_2" was not non-slip safe, so reset the non-slip timer
    routineTimer.reset();
    
    return Scheduler.Event.NEXT;
  };
}


var _key_resp_33_allKeys;
var compass_instruction_3Components;
function compass_instruction_3RoutineBegin(snapshot) {
  return function () {
    //------Prepare to start Routine 'compass_instruction_3'-------
    t = 0;
    compass_instruction_3Clock.reset(); // clock
    frameN = -1;
    // update component parameters for each repeat
    key_resp_33.keys = undefined;
    key_resp_33.rt = undefined;
    _key_resp_33_allKeys = [];
    // keep track of which components have finished
    compass_instruction_3Components = [];
    compass_instruction_3Components.push(text_38);
    compass_instruction_3Components.push(key_resp_33);
    
    for (const thisComponent of compass_instruction_3Components)
      if ('status' in thisComponent)
        thisComponent.status = PsychoJS.Status.NOT_STARTED;
    // check if the Routine should terminate
    if (!continueRoutine) {  // a component has requested a forced-end of Routine
      return Scheduler.Event.NEXT;
    }
  };
}


function compass_instruction_3RoutineEachFrame(snapshot) {
  return function () {
    //------Loop for each frame of Routine 'compass_instruction_3'-------
    let continueRoutine = true; // until we're told otherwise
    // get current time
    t = compass_instruction_3Clock.getTime();
    frameN = frameN + 1;// number of completed frames (so 0 is the first frame)
    // update/draw components on each frame
    
    // *text_38* updates
    if (t >= 0.0 && text_38.status === PsychoJS.Status.NOT_STARTED) {
      // keep track of start time/frame for later
      text_38.tStart = t;  // (not accounting for frame time here)
      text_38.frameNStart = frameN;  // exact frame index
      
      text_38.setAutoDraw(true);
    }

    
    // *key_resp_33* updates
    if (t >= 0.0 && key_resp_33.status === PsychoJS.Status.NOT_STARTED) {
      // keep track of start time/frame for later
      key_resp_33.tStart = t;  // (not accounting for frame time here)
      key_resp_33.frameNStart = frameN;  // exact frame index
      
      // keyboard checking is just starting
      psychoJS.window.callOnFlip(function() { key_resp_33.clock.reset(); });  // t=0 on next screen flip
      psychoJS.window.callOnFlip(function() { key_resp_33.start(); }); // start on screen flip
      psychoJS.window.callOnFlip(function() { key_resp_33.clearEvents(); });
    }

    if (key_resp_33.status === PsychoJS.Status.STARTED) {
      let theseKeys = key_resp_33.getKeys({keyList: ['y', 'n', 'left', 'right', 'space'], waitRelease: false});
      _key_resp_33_allKeys = _key_resp_33_allKeys.concat(theseKeys);
      if (_key_resp_33_allKeys.length > 0) {
        key_resp_33.keys = _key_resp_33_allKeys[_key_resp_33_allKeys.length - 1].name;  // just the last key pressed
        key_resp_33.rt = _key_resp_33_allKeys[_key_resp_33_allKeys.length - 1].rt;
        // a response ends the routine
        continueRoutine = false;
      }
    }
    
    // check for quit (typically the Esc key)
    if (psychoJS.experiment.experimentEnded || psychoJS.eventManager.getKeys({keyList:['escape']}).length > 0) {
      return quitPsychoJS('The [Escape] key was pressed. Goodbye!', false);
    }
    
    // check if the Routine should terminate
    if (!continueRoutine) {  // a component has requested a forced-end of Routine
      return Scheduler.Event.NEXT;
    }
    
    continueRoutine = false;  // reverts to True if at least one component still running
    for (const thisComponent of compass_instruction_3Components)
      if ('status' in thisComponent && thisComponent.status !== PsychoJS.Status.FINISHED) {
        continueRoutine = true;
        break;
      }
    
    // refresh the screen if continuing
    if (continueRoutine) {
      return Scheduler.Event.FLIP_REPEAT;
    } else {
      return Scheduler.Event.NEXT;
    }
  };
}


function compass_instruction_3RoutineEnd(snapshot) {
  return function () {
    //------Ending Routine 'compass_instruction_3'-------
    for (const thisComponent of compass_instruction_3Components) {
      if (typeof thisComponent.setAutoDraw === 'function') {
        thisComponent.setAutoDraw(false);
      }
    }
    psychoJS.experiment.addData('key_resp_33.keys', key_resp_33.keys);
    if (typeof key_resp_33.keys !== 'undefined') {  // we had a response
        psychoJS.experiment.addData('key_resp_33.rt', key_resp_33.rt);
        routineTimer.reset();
        }
    
    key_resp_33.stop();
    // the Routine "compass_instruction_3" was not non-slip safe, so reset the non-slip timer
    routineTimer.reset();
    
    return Scheduler.Event.NEXT;
  };
}


var _key_resp_30_allKeys;
var music_index;
var end_index;
var compass_example_1Components;
function compass_example_1RoutineBegin(snapshot) {
  return function () {
    //------Prepare to start Routine 'compass_example_1'-------
    t = 0;
    compass_example_1Clock.reset(); // clock
    frameN = -1;
    // update component parameters for each repeat
    image_20.setImage('stimuli/emotion_compass_example_3.png');
    key_resp_30.keys = undefined;
    key_resp_30.rt = undefined;
    _key_resp_30_allKeys = [];
    music_index = 0;
    end_index = 0;
    
    // keep track of which components have finished
    compass_example_1Components = [];
    compass_example_1Components.push(image_20);
    compass_example_1Components.push(key_resp_30);
    compass_example_1Components.push(text_36);
    compass_example_1Components.push(text_39);
    
    for (const thisComponent of compass_example_1Components)
      if ('status' in thisComponent)
        thisComponent.status = PsychoJS.Status.NOT_STARTED;
    // check if the Routine should terminate
    if (!continueRoutine) {  // a component has requested a forced-end of Routine
      return Scheduler.Event.NEXT;
    }
  };
}


function compass_example_1RoutineEachFrame(snapshot) {
  return function () {
    //------Loop for each frame of Routine 'compass_example_1'-------
    let continueRoutine = true; // until we're told otherwise
    // get current time
    t = compass_example_1Clock.getTime();
    frameN = frameN + 1;// number of completed frames (so 0 is the first frame)
    // update/draw components on each frame
    
    // *image_20* updates
    if (t >= 0.0 && image_20.status === PsychoJS.Status.NOT_STARTED) {
      // keep track of start time/frame for later
      image_20.tStart = t;  // (not accounting for frame time here)
      image_20.frameNStart = frameN;  // exact frame index
      
      image_20.setAutoDraw(true);
    }

    
    // *key_resp_30* updates
    if (t >= 0.0 && key_resp_30.status === PsychoJS.Status.NOT_STARTED) {
      // keep track of start time/frame for later
      key_resp_30.tStart = t;  // (not accounting for frame time here)
      key_resp_30.frameNStart = frameN;  // exact frame index
      
      // keyboard checking is just starting
      psychoJS.window.callOnFlip(function() { key_resp_30.clock.reset(); });  // t=0 on next screen flip
      psychoJS.window.callOnFlip(function() { key_resp_30.start(); }); // start on screen flip
      psychoJS.window.callOnFlip(function() { key_resp_30.clearEvents(); });
    }

    if (key_resp_30.status === PsychoJS.Status.STARTED) {
      let theseKeys = key_resp_30.getKeys({keyList: ['y', 'n', 'left', 'right', 'space'], waitRelease: false});
      _key_resp_30_allKeys = _key_resp_30_allKeys.concat(theseKeys);
      if (_key_resp_30_allKeys.length > 0) {
        key_resp_30.keys = _key_resp_30_allKeys[_key_resp_30_allKeys.length - 1].name;  // just the last key pressed
        key_resp_30.rt = _key_resp_30_allKeys[_key_resp_30_allKeys.length - 1].rt;
        // a response ends the routine
        continueRoutine = false;
      }
    }
    
    
    // *text_36* updates
    if (t >= 0.0 && text_36.status === PsychoJS.Status.NOT_STARTED) {
      // keep track of start time/frame for later
      text_36.tStart = t;  // (not accounting for frame time here)
      text_36.frameNStart = frameN;  // exact frame index
      
      text_36.setAutoDraw(true);
    }

    
    // *text_39* updates
    if (t >= 0.0 && text_39.status === PsychoJS.Status.NOT_STARTED) {
      // keep track of start time/frame for later
      text_39.tStart = t;  // (not accounting for frame time here)
      text_39.frameNStart = frameN;  // exact frame index
      
      text_39.setAutoDraw(true);
    }

    // check for quit (typically the Esc key)
    if (psychoJS.experiment.experimentEnded || psychoJS.eventManager.getKeys({keyList:['escape']}).length > 0) {
      return quitPsychoJS('The [Escape] key was pressed. Goodbye!', false);
    }
    
    // check if the Routine should terminate
    if (!continueRoutine) {  // a component has requested a forced-end of Routine
      return Scheduler.Event.NEXT;
    }
    
    continueRoutine = false;  // reverts to True if at least one component still running
    for (const thisComponent of compass_example_1Components)
      if ('status' in thisComponent && thisComponent.status !== PsychoJS.Status.FINISHED) {
        continueRoutine = true;
        break;
      }
    
    // refresh the screen if continuing
    if (continueRoutine) {
      return Scheduler.Event.FLIP_REPEAT;
    } else {
      return Scheduler.Event.NEXT;
    }
  };
}


function compass_example_1RoutineEnd(snapshot) {
  return function () {
    //------Ending Routine 'compass_example_1'-------
    for (const thisComponent of compass_example_1Components) {
      if (typeof thisComponent.setAutoDraw === 'function') {
        thisComponent.setAutoDraw(false);
      }
    }
    psychoJS.experiment.addData('key_resp_30.keys', key_resp_30.keys);
    if (typeof key_resp_30.keys !== 'undefined') {  // we had a response
        psychoJS.experiment.addData('key_resp_30.rt', key_resp_30.rt);
        routineTimer.reset();
        }
    
    key_resp_30.stop();
    // the Routine "compass_example_1" was not non-slip safe, so reset the non-slip timer
    routineTimer.reset();
    
    return Scheduler.Event.NEXT;
  };
}


var _key_resp_36_allKeys;
var practice_instruction_2Components;
function practice_instruction_2RoutineBegin(snapshot) {
  return function () {
    //------Prepare to start Routine 'practice_instruction_2'-------
    t = 0;
    practice_instruction_2Clock.reset(); // clock
    frameN = -1;
    // update component parameters for each repeat
    key_resp_36.keys = undefined;
    key_resp_36.rt = undefined;
    _key_resp_36_allKeys = [];
    // keep track of which components have finished
    practice_instruction_2Components = [];
    practice_instruction_2Components.push(key_resp_36);
    practice_instruction_2Components.push(text_42);
    
    for (const thisComponent of practice_instruction_2Components)
      if ('status' in thisComponent)
        thisComponent.status = PsychoJS.Status.NOT_STARTED;
    // check if the Routine should terminate
    if (!continueRoutine) {  // a component has requested a forced-end of Routine
      return Scheduler.Event.NEXT;
    }
  };
}


function practice_instruction_2RoutineEachFrame(snapshot) {
  return function () {
    //------Loop for each frame of Routine 'practice_instruction_2'-------
    let continueRoutine = true; // until we're told otherwise
    // get current time
    t = practice_instruction_2Clock.getTime();
    frameN = frameN + 1;// number of completed frames (so 0 is the first frame)
    // update/draw components on each frame
    
    // *key_resp_36* updates
    if (t >= 0.0 && key_resp_36.status === PsychoJS.Status.NOT_STARTED) {
      // keep track of start time/frame for later
      key_resp_36.tStart = t;  // (not accounting for frame time here)
      key_resp_36.frameNStart = frameN;  // exact frame index
      
      // keyboard checking is just starting
      psychoJS.window.callOnFlip(function() { key_resp_36.clock.reset(); });  // t=0 on next screen flip
      psychoJS.window.callOnFlip(function() { key_resp_36.start(); }); // start on screen flip
      psychoJS.window.callOnFlip(function() { key_resp_36.clearEvents(); });
    }

    if (key_resp_36.status === PsychoJS.Status.STARTED) {
      let theseKeys = key_resp_36.getKeys({keyList: ['y', 'n', 'left', 'right', 'space'], waitRelease: false});
      _key_resp_36_allKeys = _key_resp_36_allKeys.concat(theseKeys);
      if (_key_resp_36_allKeys.length > 0) {
        key_resp_36.keys = _key_resp_36_allKeys[_key_resp_36_allKeys.length - 1].name;  // just the last key pressed
        key_resp_36.rt = _key_resp_36_allKeys[_key_resp_36_allKeys.length - 1].rt;
        // a response ends the routine
        continueRoutine = false;
      }
    }
    
    
    // *text_42* updates
    if (t >= 0.0 && text_42.status === PsychoJS.Status.NOT_STARTED) {
      // keep track of start time/frame for later
      text_42.tStart = t;  // (not accounting for frame time here)
      text_42.frameNStart = frameN;  // exact frame index
      
      text_42.setAutoDraw(true);
    }

    // check for quit (typically the Esc key)
    if (psychoJS.experiment.experimentEnded || psychoJS.eventManager.getKeys({keyList:['escape']}).length > 0) {
      return quitPsychoJS('The [Escape] key was pressed. Goodbye!', false);
    }
    
    // check if the Routine should terminate
    if (!continueRoutine) {  // a component has requested a forced-end of Routine
      return Scheduler.Event.NEXT;
    }
    
    continueRoutine = false;  // reverts to True if at least one component still running
    for (const thisComponent of practice_instruction_2Components)
      if ('status' in thisComponent && thisComponent.status !== PsychoJS.Status.FINISHED) {
        continueRoutine = true;
        break;
      }
    
    // refresh the screen if continuing
    if (continueRoutine) {
      return Scheduler.Event.FLIP_REPEAT;
    } else {
      return Scheduler.Event.NEXT;
    }
  };
}


function practice_instruction_2RoutineEnd(snapshot) {
  return function () {
    //------Ending Routine 'practice_instruction_2'-------
    for (const thisComponent of practice_instruction_2Components) {
      if (typeof thisComponent.setAutoDraw === 'function') {
        thisComponent.setAutoDraw(false);
      }
    }
    psychoJS.experiment.addData('key_resp_36.keys', key_resp_36.keys);
    if (typeof key_resp_36.keys !== 'undefined') {  // we had a response
        psychoJS.experiment.addData('key_resp_36.rt', key_resp_36.rt);
        routineTimer.reset();
        }
    
    key_resp_36.stop();
    // the Routine "practice_instruction_2" was not non-slip safe, so reset the non-slip timer
    routineTimer.reset();
    
    return Scheduler.Event.NEXT;
  };
}


var _key_resp_29_allKeys;
var compass_reminder_1Components;
function compass_reminder_1RoutineBegin(snapshot) {
  return function () {
    //------Prepare to start Routine 'compass_reminder_1'-------
    t = 0;
    compass_reminder_1Clock.reset(); // clock
    frameN = -1;
    // update component parameters for each repeat
    key_resp_29.keys = undefined;
    key_resp_29.rt = undefined;
    _key_resp_29_allKeys = [];
    console.log(music);
    console.log(music_index);
    console.log(music[music_index]);
    
    // keep track of which components have finished
    compass_reminder_1Components = [];
    compass_reminder_1Components.push(text_35);
    compass_reminder_1Components.push(key_resp_29);
    
    for (const thisComponent of compass_reminder_1Components)
      if ('status' in thisComponent)
        thisComponent.status = PsychoJS.Status.NOT_STARTED;
    // check if the Routine should terminate
    if (!continueRoutine) {  // a component has requested a forced-end of Routine
      return Scheduler.Event.NEXT;
    }
  };
}


function compass_reminder_1RoutineEachFrame(snapshot) {
  return function () {
    //------Loop for each frame of Routine 'compass_reminder_1'-------
    let continueRoutine = true; // until we're told otherwise
    // get current time
    t = compass_reminder_1Clock.getTime();
    frameN = frameN + 1;// number of completed frames (so 0 is the first frame)
    // update/draw components on each frame
    
    // *text_35* updates
    if (t >= 0.0 && text_35.status === PsychoJS.Status.NOT_STARTED) {
      // keep track of start time/frame for later
      text_35.tStart = t;  // (not accounting for frame time here)
      text_35.frameNStart = frameN;  // exact frame index
      
      text_35.setAutoDraw(true);
    }

    
    // *key_resp_29* updates
    if (t >= 0.0 && key_resp_29.status === PsychoJS.Status.NOT_STARTED) {
      // keep track of start time/frame for later
      key_resp_29.tStart = t;  // (not accounting for frame time here)
      key_resp_29.frameNStart = frameN;  // exact frame index
      
      // keyboard checking is just starting
      psychoJS.window.callOnFlip(function() { key_resp_29.clock.reset(); });  // t=0 on next screen flip
      psychoJS.window.callOnFlip(function() { key_resp_29.start(); }); // start on screen flip
      psychoJS.window.callOnFlip(function() { key_resp_29.clearEvents(); });
    }

    if (key_resp_29.status === PsychoJS.Status.STARTED) {
      let theseKeys = key_resp_29.getKeys({keyList: ['y', 'n', 'left', 'right', 'space'], waitRelease: false});
      _key_resp_29_allKeys = _key_resp_29_allKeys.concat(theseKeys);
      if (_key_resp_29_allKeys.length > 0) {
        key_resp_29.keys = _key_resp_29_allKeys[_key_resp_29_allKeys.length - 1].name;  // just the last key pressed
        key_resp_29.rt = _key_resp_29_allKeys[_key_resp_29_allKeys.length - 1].rt;
        // a response ends the routine
        continueRoutine = false;
      }
    }
    
    // check for quit (typically the Esc key)
    if (psychoJS.experiment.experimentEnded || psychoJS.eventManager.getKeys({keyList:['escape']}).length > 0) {
      return quitPsychoJS('The [Escape] key was pressed. Goodbye!', false);
    }
    
    // check if the Routine should terminate
    if (!continueRoutine) {  // a component has requested a forced-end of Routine
      return Scheduler.Event.NEXT;
    }
    
    continueRoutine = false;  // reverts to True if at least one component still running
    for (const thisComponent of compass_reminder_1Components)
      if ('status' in thisComponent && thisComponent.status !== PsychoJS.Status.FINISHED) {
        continueRoutine = true;
        break;
      }
    
    // refresh the screen if continuing
    if (continueRoutine) {
      return Scheduler.Event.FLIP_REPEAT;
    } else {
      return Scheduler.Event.NEXT;
    }
  };
}


function compass_reminder_1RoutineEnd(snapshot) {
  return function () {
    //------Ending Routine 'compass_reminder_1'-------
    for (const thisComponent of compass_reminder_1Components) {
      if (typeof thisComponent.setAutoDraw === 'function') {
        thisComponent.setAutoDraw(false);
      }
    }
    psychoJS.experiment.addData('key_resp_29.keys', key_resp_29.keys);
    if (typeof key_resp_29.keys !== 'undefined') {  // we had a response
        psychoJS.experiment.addData('key_resp_29.rt', key_resp_29.rt);
        routineTimer.reset();
        }
    
    key_resp_29.stop();
    // the Routine "compass_reminder_1" was not non-slip safe, so reset the non-slip timer
    routineTimer.reset();
    
    return Scheduler.Event.NEXT;
  };
}


var listemo;
var _key_resp_26_allKeys;
var scale;
var index;
var keys;
var crossComponents;
function crossRoutineBegin(snapshot) {
  return function () {
    //------Prepare to start Routine 'cross'-------
    t = 0;
    crossClock.reset(); // clock
    frameN = -1;
    // update component parameters for each repeat
    listemo = (listnumber - 1);
    
    sound_2 = new sound.Sound({
    win: psychoJS.window,
    value: music[music_index],
    secs: -1,
    });
    sound_2.setVolume(1);
    key_resp_26.keys = undefined;
    key_resp_26.rt = undefined;
    _key_resp_26_allKeys = [];
    scale = scales[0];
    index = 0;
    keys = psychoJS.eventManager.getKeys();
    
    // keep track of which components have finished
    crossComponents = [];
    crossComponents.push(polygon);
    crossComponents.push(sound_2);
    crossComponents.push(key_resp_26);
    
    for (const thisComponent of crossComponents)
      if ('status' in thisComponent)
        thisComponent.status = PsychoJS.Status.NOT_STARTED;
    // check if the Routine should terminate
    if (!continueRoutine) {  // a component has requested a forced-end of Routine
      return Scheduler.Event.NEXT;
    }
  };
}


var frameRemains;
function crossRoutineEachFrame(snapshot) {
  return function () {
    //------Loop for each frame of Routine 'cross'-------
    let continueRoutine = true; // until we're told otherwise
    // get current time
    t = crossClock.getTime();
    frameN = frameN + 1;// number of completed frames (so 0 is the first frame)
    // update/draw components on each frame
    
    // *polygon* updates
    if (t >= 0.0 && polygon.status === PsychoJS.Status.NOT_STARTED) {
      // keep track of start time/frame for later
      polygon.tStart = t;  // (not accounting for frame time here)
      polygon.frameNStart = frameN;  // exact frame index
      
      polygon.setAutoDraw(true);
    }

    frameRemains = 0.0 + 2.0 - psychoJS.window.monitorFramePeriod * 0.75;  // most of one frame period left
    if ((polygon.status === PsychoJS.Status.STARTED || polygon.status === PsychoJS.Status.FINISHED) && t >= frameRemains) {
      polygon.setAutoDraw(false);
    }
    if ((t > 2)) {
        continueRoutine = false;
    }
    
    // start/stop sound_2
    if (t >= 3.0 && sound_2.status === PsychoJS.Status.NOT_STARTED) {
      // keep track of start time/frame for later
      sound_2.tStart = t;  // (not accounting for frame time here)
      sound_2.frameNStart = frameN;  // exact frame index
      
      psychoJS.window.callOnFlip(function(){ sound_2.play(); });  // screen flip
      sound_2.status = PsychoJS.Status.STARTED;
    }
    if (t >= (sound_2.getDuration() + sound_2.tStart)     && sound_2.status === PsychoJS.Status.STARTED) {
      sound_2.stop();  // stop the sound (if longer than duration)
      sound_2.status = PsychoJS.Status.FINISHED;
    }
    
    // *key_resp_26* updates
    if (t >= 0.0 && key_resp_26.status === PsychoJS.Status.NOT_STARTED) {
      // keep track of start time/frame for later
      key_resp_26.tStart = t;  // (not accounting for frame time here)
      key_resp_26.frameNStart = frameN;  // exact frame index
      
      // keyboard checking is just starting
      psychoJS.window.callOnFlip(function() { key_resp_26.clock.reset(); });  // t=0 on next screen flip
      psychoJS.window.callOnFlip(function() { key_resp_26.start(); }); // start on screen flip
      psychoJS.window.callOnFlip(function() { key_resp_26.clearEvents(); });
    }

    if (key_resp_26.status === PsychoJS.Status.STARTED) {
      let theseKeys = key_resp_26.getKeys({keyList: ['y', 'n', 'left', 'right', 'space'], waitRelease: false});
      _key_resp_26_allKeys = _key_resp_26_allKeys.concat(theseKeys);
      if (_key_resp_26_allKeys.length > 0) {
        key_resp_26.keys = _key_resp_26_allKeys[_key_resp_26_allKeys.length - 1].name;  // just the last key pressed
        key_resp_26.rt = _key_resp_26_allKeys[_key_resp_26_allKeys.length - 1].rt;
        // a response ends the routine
        continueRoutine = false;
      }
    }
    
    // check for quit (typically the Esc key)
    if (psychoJS.experiment.experimentEnded || psychoJS.eventManager.getKeys({keyList:['escape']}).length > 0) {
      return quitPsychoJS('The [Escape] key was pressed. Goodbye!', false);
    }
    
    // check if the Routine should terminate
    if (!continueRoutine) {  // a component has requested a forced-end of Routine
      return Scheduler.Event.NEXT;
    }
    
    continueRoutine = false;  // reverts to True if at least one component still running
    for (const thisComponent of crossComponents)
      if ('status' in thisComponent && thisComponent.status !== PsychoJS.Status.FINISHED) {
        continueRoutine = true;
        break;
      }
    
    // refresh the screen if continuing
    if (continueRoutine) {
      return Scheduler.Event.FLIP_REPEAT;
    } else {
      return Scheduler.Event.NEXT;
    }
  };
}


function crossRoutineEnd(snapshot) {
  return function () {
    //------Ending Routine 'cross'-------
    for (const thisComponent of crossComponents) {
      if (typeof thisComponent.setAutoDraw === 'function') {
        thisComponent.setAutoDraw(false);
      }
    }
    sound_2.stop();  // ensure sound has stopped at end of routine
    sound_2.play();
    
    psychoJS.experiment.addData('key_resp_26.keys', key_resp_26.keys);
    if (typeof key_resp_26.keys !== 'undefined') {  // we had a response
        psychoJS.experiment.addData('key_resp_26.rt', key_resp_26.rt);
        routineTimer.reset();
        }
    
    key_resp_26.stop();
    // the Routine "cross" was not non-slip safe, so reset the non-slip timer
    routineTimer.reset();
    
    return Scheduler.Event.NEXT;
  };
}


var cross_init_4Components;
function cross_init_4RoutineBegin(snapshot) {
  return function () {
    //------Prepare to start Routine 'cross_init_4'-------
    t = 0;
    cross_init_4Clock.reset(); // clock
    frameN = -1;
    routineTimer.add(5.000000);
    // update component parameters for each repeat
    // keep track of which components have finished
    cross_init_4Components = [];
    cross_init_4Components.push(polygon_16);
    
    for (const thisComponent of cross_init_4Components)
      if ('status' in thisComponent)
        thisComponent.status = PsychoJS.Status.NOT_STARTED;
    // check if the Routine should terminate
    if (!continueRoutine) {  // a component has requested a forced-end of Routine
      return Scheduler.Event.NEXT;
    }
  };
}


function cross_init_4RoutineEachFrame(snapshot) {
  return function () {
    //------Loop for each frame of Routine 'cross_init_4'-------
    let continueRoutine = true; // until we're told otherwise
    // get current time
    t = cross_init_4Clock.getTime();
    frameN = frameN + 1;// number of completed frames (so 0 is the first frame)
    // update/draw components on each frame
    
    // *polygon_16* updates
    if (t >= 0.0 && polygon_16.status === PsychoJS.Status.NOT_STARTED) {
      // keep track of start time/frame for later
      polygon_16.tStart = t;  // (not accounting for frame time here)
      polygon_16.frameNStart = frameN;  // exact frame index
      
      polygon_16.setAutoDraw(true);
    }

    frameRemains = 0.0 + 5 - psychoJS.window.monitorFramePeriod * 0.75;  // most of one frame period left
    if ((polygon_16.status === PsychoJS.Status.STARTED || polygon_16.status === PsychoJS.Status.FINISHED) && t >= frameRemains) {
      polygon_16.setAutoDraw(false);
    }
    // check for quit (typically the Esc key)
    if (psychoJS.experiment.experimentEnded || psychoJS.eventManager.getKeys({keyList:['escape']}).length > 0) {
      return quitPsychoJS('The [Escape] key was pressed. Goodbye!', false);
    }
    
    // check if the Routine should terminate
    if (!continueRoutine) {  // a component has requested a forced-end of Routine
      return Scheduler.Event.NEXT;
    }
    
    continueRoutine = false;  // reverts to True if at least one component still running
    for (const thisComponent of cross_init_4Components)
      if ('status' in thisComponent && thisComponent.status !== PsychoJS.Status.FINISHED) {
        continueRoutine = true;
        break;
      }
    
    // refresh the screen if continuing
    if (continueRoutine && routineTimer.getTime() > 0) {
      return Scheduler.Event.FLIP_REPEAT;
    } else {
      return Scheduler.Event.NEXT;
    }
  };
}


function cross_init_4RoutineEnd(snapshot) {
  return function () {
    //------Ending Routine 'cross_init_4'-------
    for (const thisComponent of cross_init_4Components) {
      if (typeof thisComponent.setAutoDraw === 'function') {
        thisComponent.setAutoDraw(false);
      }
    }
    return Scheduler.Event.NEXT;
  };
}


var gotValidClick;
var mouseloc;
var mouse_x;
var mouse_y;
var mouselocuy;
var x_coord;
var y_coord;
var mouseT;
var lower_rgb_r;
var lower_rgb_g;
var emotion_trackComponents;
function emotion_trackRoutineBegin(snapshot) {
  return function () {
    //------Prepare to start Routine 'emotion_track'-------
    t = 0;
    emotion_trackClock.reset(); // clock
    frameN = -1;
    routineTimer.add(120.000000);
    // update component parameters for each repeat
    // setup some python lists for storing info about the mouse
    gotValidClick = false; // until a click is received
    mouse.mouseClock.reset();
    mouseloc = mouse.getPos();
    mouse_x = mouse.getPos()[0];
    mouse_y = mouse.getPos()[1];
    mouselocuy = (mouse_y + 0.5);
    console.log(mouseloc);
    x_coord = [];
    y_coord = [];
    mouseT = [];
    lower_rgb_r = 0.98;
    lower_rgb_g = 0.98;
    
    image_19.setImage('emotion_compass_3.png');
    // keep track of which components have finished
    emotion_trackComponents = [];
    emotion_trackComponents.push(polygon_18);
    emotion_trackComponents.push(mouse);
    emotion_trackComponents.push(polygon_11);
    emotion_trackComponents.push(image_19);
    emotion_trackComponents.push(polygon_9);
    
    for (const thisComponent of emotion_trackComponents)
      if ('status' in thisComponent)
        thisComponent.status = PsychoJS.Status.NOT_STARTED;
    // check if the Routine should terminate
    if (!continueRoutine) {  // a component has requested a forced-end of Routine
      return Scheduler.Event.NEXT;
    }
  };
}


var mouseTime;
var mousexstr;
var mousexshort;
var mouseystr;
var mouseyshort;
var mousetstr;
var mousetshort;
function emotion_trackRoutineEachFrame(snapshot) {
  return function () {
    //------Loop for each frame of Routine 'emotion_track'-------
    let continueRoutine = true; // until we're told otherwise
    // get current time
    t = emotion_trackClock.getTime();
    frameN = frameN + 1;// number of completed frames (so 0 is the first frame)
    // update/draw components on each frame
    
    // *polygon_18* updates
    if (t >= 0.0 && polygon_18.status === PsychoJS.Status.NOT_STARTED) {
      // keep track of start time/frame for later
      polygon_18.tStart = t;  // (not accounting for frame time here)
      polygon_18.frameNStart = frameN;  // exact frame index
      
      polygon_18.setAutoDraw(true);
    }

    frameRemains = 0.0 + 120 - psychoJS.window.monitorFramePeriod * 0.75;  // most of one frame period left
    if ((polygon_18.status === PsychoJS.Status.STARTED || polygon_18.status === PsychoJS.Status.FINISHED) && t >= frameRemains) {
      polygon_18.setAutoDraw(false);
    }
    if (polygon_18.contains(mouse)) {
        mouse_x = mouse.getPos()[0];
        mouse_y = mouse.getPos()[1];
        console.log("contained");
    }
    mouseTime = mouse.mouseClock.getTime();
    mouselocuy = (mouse_y + 0.5);
    if (((lower_rgb_r <= 0.98) && (mouse_x < 0))) {
        lower_rgb_r = ((mouse_x * 1.1) + 0.25);
    }
    if (((lower_rgb_g <= 0.98) && (mouse_x > 0))) {
        lower_rgb_g = (((- mouse_x) * 1.1) + 0.25);
    }
    
    
    // *polygon_11* updates
    if (t >= 0.0 && polygon_11.status === PsychoJS.Status.NOT_STARTED) {
      // keep track of start time/frame for later
      polygon_11.tStart = t;  // (not accounting for frame time here)
      polygon_11.frameNStart = frameN;  // exact frame index
      
      polygon_11.setAutoDraw(true);
    }

    frameRemains = 0.0 + 120 - psychoJS.window.monitorFramePeriod * 0.75;  // most of one frame period left
    if ((polygon_11.status === PsychoJS.Status.STARTED || polygon_11.status === PsychoJS.Status.FINISHED) && t >= frameRemains) {
      polygon_11.setAutoDraw(false);
    }
    
    if (polygon_11.status === PsychoJS.Status.STARTED){ // only update if being drawn
      polygon_11.setPos([mouse_x, mouse_y]);
      polygon_11.setLineColor(new util.Color([lower_rgb_g, lower_rgb_r, 0]));
    }
    
    // *image_19* updates
    if (t >= 0.0 && image_19.status === PsychoJS.Status.NOT_STARTED) {
      // keep track of start time/frame for later
      image_19.tStart = t;  // (not accounting for frame time here)
      image_19.frameNStart = frameN;  // exact frame index
      
      image_19.setAutoDraw(true);
    }

    frameRemains = 0.0 + 120 - psychoJS.window.monitorFramePeriod * 0.75;  // most of one frame period left
    if ((image_19.status === PsychoJS.Status.STARTED || image_19.status === PsychoJS.Status.FINISHED) && t >= frameRemains) {
      image_19.setAutoDraw(false);
    }
    
    // *polygon_9* updates
    if (t >= 0.0 && polygon_9.status === PsychoJS.Status.NOT_STARTED) {
      // keep track of start time/frame for later
      polygon_9.tStart = t;  // (not accounting for frame time here)
      polygon_9.frameNStart = frameN;  // exact frame index
      
      polygon_9.setAutoDraw(true);
    }

    frameRemains = 0.0 + 120 - psychoJS.window.monitorFramePeriod * 0.75;  // most of one frame period left
    if ((polygon_9.status === PsychoJS.Status.STARTED || polygon_9.status === PsychoJS.Status.FINISHED) && t >= frameRemains) {
      polygon_9.setAutoDraw(false);
    }
    
    if (polygon_9.status === PsychoJS.Status.STARTED){ // only update if being drawn
      polygon_9.setOpacity(mouselocuy);
      polygon_9.setPos([mouse_x, mouse_y]);
      polygon_9.setFillColor(new util.Color([lower_rgb_g, lower_rgb_r, 0]));
      polygon_9.setLineColor(new util.Color([lower_rgb_g, lower_rgb_r, 0]));
    }
    mousexstr = mouse_x.toString();
    mousexshort = mousexstr.slice(0, 9);
    console.log(mousexshort);
    mouseystr = mouse_y.toString();
    mouseyshort = mouseystr.slice(0, 9);
    console.log(mouseyshort);
    mousetstr = mouseTime.toString();
    mousetshort = mousetstr.slice(0, 9);
    x_coord.append(mousexshort);
    y_coord.append(mouseyshort);
    mouseT.append(mousetshort);
    
    // check for quit (typically the Esc key)
    if (psychoJS.experiment.experimentEnded || psychoJS.eventManager.getKeys({keyList:['escape']}).length > 0) {
      return quitPsychoJS('The [Escape] key was pressed. Goodbye!', false);
    }
    
    // check if the Routine should terminate
    if (!continueRoutine) {  // a component has requested a forced-end of Routine
      return Scheduler.Event.NEXT;
    }
    
    continueRoutine = false;  // reverts to True if at least one component still running
    for (const thisComponent of emotion_trackComponents)
      if ('status' in thisComponent && thisComponent.status !== PsychoJS.Status.FINISHED) {
        continueRoutine = true;
        break;
      }
    
    // refresh the screen if continuing
    if (continueRoutine && routineTimer.getTime() > 0) {
      return Scheduler.Event.FLIP_REPEAT;
    } else {
      return Scheduler.Event.NEXT;
    }
  };
}


var n;
var x_coordn;
var y_coordn;
var time_n;
var music_clip;
function emotion_trackRoutineEnd(snapshot) {
  return function () {
    //------Ending Routine 'emotion_track'-------
    for (const thisComponent of emotion_trackComponents) {
      if (typeof thisComponent.setAutoDraw === 'function') {
        thisComponent.setAutoDraw(false);
      }
    }
    // store data for thisExp (ExperimentHandler)
    console.log(music_index);
    
    n = 0;
    x_coordn = [];
    for (var i, _pj_c = 0, _pj_a = x_coord, _pj_b = _pj_a.length; (_pj_c < _pj_b); _pj_c += 1) {
        i = _pj_a[_pj_c];
        if ((((x_coord.length - 10) - n) > 10)) {
            x_coordn.append(x_coord[n]);
            n += 10;
        }
    }
    n = 0;
    y_coordn = [];
    for (var i, _pj_c = 0, _pj_a = y_coord, _pj_b = _pj_a.length; (_pj_c < _pj_b); _pj_c += 1) {
        i = _pj_a[_pj_c];
        if ((((y_coord.length - 10) - n) > 10)) {
            y_coordn.append(y_coord[n]);
            n += 10;
        }
    }
    n = 0;
    time_n = [];
    for (var i, _pj_c = 0, _pj_a = mouseT, _pj_b = _pj_a.length; (_pj_c < _pj_b); _pj_c += 1) {
        i = _pj_a[_pj_c];
        if ((((mouseT.length - 10) - n) > 10)) {
            time_n.append(mouseT[n]);
            n += 10;
        }
    }
    music_clip = music[music_index];
    console.log(music_clip);
    
    
    
    psychoJS.experiment.addData('x_coords', x_coordn.toString())
    psychoJS.experiment.addData('y_coords', y_coordn.toString())
    psychoJS.experiment.addData('mouse_time', time_n.toString())
    //psychoJS.experiment.addData('music_clip', music_clip.toString())
    return Scheduler.Event.NEXT;
  };
}


var cross_finComponents;
function cross_finRoutineBegin(snapshot) {
  return function () {
    //------Prepare to start Routine 'cross_fin'-------
    t = 0;
    cross_finClock.reset(); // clock
    frameN = -1;
    routineTimer.add(5.000000);
    // update component parameters for each repeat
    music_index = (music_index + 1);
    
    // keep track of which components have finished
    cross_finComponents = [];
    cross_finComponents.push(polygon_15);
    
    for (const thisComponent of cross_finComponents)
      if ('status' in thisComponent)
        thisComponent.status = PsychoJS.Status.NOT_STARTED;
    // check if the Routine should terminate
    if (!continueRoutine) {  // a component has requested a forced-end of Routine
      return Scheduler.Event.NEXT;
    }
  };
}


function cross_finRoutineEachFrame(snapshot) {
  return function () {
    //------Loop for each frame of Routine 'cross_fin'-------
    let continueRoutine = true; // until we're told otherwise
    // get current time
    t = cross_finClock.getTime();
    frameN = frameN + 1;// number of completed frames (so 0 is the first frame)
    // update/draw components on each frame
    
    // *polygon_15* updates
    if (t >= 0.0 && polygon_15.status === PsychoJS.Status.NOT_STARTED) {
      // keep track of start time/frame for later
      polygon_15.tStart = t;  // (not accounting for frame time here)
      polygon_15.frameNStart = frameN;  // exact frame index
      
      polygon_15.setAutoDraw(true);
    }

    frameRemains = 0.0 + 5 - psychoJS.window.monitorFramePeriod * 0.75;  // most of one frame period left
    if ((polygon_15.status === PsychoJS.Status.STARTED || polygon_15.status === PsychoJS.Status.FINISHED) && t >= frameRemains) {
      polygon_15.setAutoDraw(false);
    }
    // check for quit (typically the Esc key)
    if (psychoJS.experiment.experimentEnded || psychoJS.eventManager.getKeys({keyList:['escape']}).length > 0) {
      return quitPsychoJS('The [Escape] key was pressed. Goodbye!', false);
    }
    
    // check if the Routine should terminate
    if (!continueRoutine) {  // a component has requested a forced-end of Routine
      return Scheduler.Event.NEXT;
    }
    
    continueRoutine = false;  // reverts to True if at least one component still running
    for (const thisComponent of cross_finComponents)
      if ('status' in thisComponent && thisComponent.status !== PsychoJS.Status.FINISHED) {
        continueRoutine = true;
        break;
      }
    
    // refresh the screen if continuing
    if (continueRoutine && routineTimer.getTime() > 0) {
      return Scheduler.Event.FLIP_REPEAT;
    } else {
      return Scheduler.Event.NEXT;
    }
  };
}


function cross_finRoutineEnd(snapshot) {
  return function () {
    //------Ending Routine 'cross_fin'-------
    for (const thisComponent of cross_finComponents) {
      if (typeof thisComponent.setAutoDraw === 'function') {
        thisComponent.setAutoDraw(false);
      }
    }
    return Scheduler.Event.NEXT;
  };
}


var list_endComponents;
function list_endRoutineBegin(snapshot) {
  return function () {
    //------Prepare to start Routine 'list_end'-------
    t = 0;
    list_endClock.reset(); // clock
    frameN = -1;
    routineTimer.add(8.000000);
    // update component parameters for each repeat
    text_41.setText(end[end_index]);
    // keep track of which components have finished
    list_endComponents = [];
    list_endComponents.push(text_41);
    
    for (const thisComponent of list_endComponents)
      if ('status' in thisComponent)
        thisComponent.status = PsychoJS.Status.NOT_STARTED;
    // check if the Routine should terminate
    if (!continueRoutine) {  // a component has requested a forced-end of Routine
      return Scheduler.Event.NEXT;
    }
  };
}


function list_endRoutineEachFrame(snapshot) {
  return function () {
    //------Loop for each frame of Routine 'list_end'-------
    let continueRoutine = true; // until we're told otherwise
    // get current time
    t = list_endClock.getTime();
    frameN = frameN + 1;// number of completed frames (so 0 is the first frame)
    // update/draw components on each frame
    
    // *text_41* updates
    if (t >= 0.0 && text_41.status === PsychoJS.Status.NOT_STARTED) {
      // keep track of start time/frame for later
      text_41.tStart = t;  // (not accounting for frame time here)
      text_41.frameNStart = frameN;  // exact frame index
      
      text_41.setAutoDraw(true);
    }

    frameRemains = 0.0 + 8.0 - psychoJS.window.monitorFramePeriod * 0.75;  // most of one frame period left
    if ((text_41.status === PsychoJS.Status.STARTED || text_41.status === PsychoJS.Status.FINISHED) && t >= frameRemains) {
      text_41.setAutoDraw(false);
    }
    // check for quit (typically the Esc key)
    if (psychoJS.experiment.experimentEnded || psychoJS.eventManager.getKeys({keyList:['escape']}).length > 0) {
      return quitPsychoJS('The [Escape] key was pressed. Goodbye!', false);
    }
    
    // check if the Routine should terminate
    if (!continueRoutine) {  // a component has requested a forced-end of Routine
      return Scheduler.Event.NEXT;
    }
    
    continueRoutine = false;  // reverts to True if at least one component still running
    for (const thisComponent of list_endComponents)
      if ('status' in thisComponent && thisComponent.status !== PsychoJS.Status.FINISHED) {
        continueRoutine = true;
        break;
      }
    
    // refresh the screen if continuing
    if (continueRoutine && routineTimer.getTime() > 0) {
      return Scheduler.Event.FLIP_REPEAT;
    } else {
      return Scheduler.Event.NEXT;
    }
  };
}


function list_endRoutineEnd(snapshot) {
  return function () {
    //------Ending Routine 'list_end'-------
    for (const thisComponent of list_endComponents) {
      if (typeof thisComponent.setAutoDraw === 'function') {
        thisComponent.setAutoDraw(false);
      }
    }
    end_index += 1;
    
    return Scheduler.Event.NEXT;
  };
}


function endLoopIteration(scheduler, snapshot) {
  // ------Prepare for next entry------
  return function () {
    if (typeof snapshot !== 'undefined') {
      // ------Check if user ended loop early------
      if (snapshot.finished) {
        // Check for and save orphaned data
        if (psychoJS.experiment.isEntryEmpty()) {
          psychoJS.experiment.nextEntry(snapshot);
        }
        scheduler.stop();
      } else {
        const thisTrial = snapshot.getCurrentTrial();
        if (typeof thisTrial === 'undefined' || !('isTrials' in thisTrial) || thisTrial.isTrials) {
          psychoJS.experiment.nextEntry(snapshot);
        }
      }
    return Scheduler.Event.NEXT;
    }
  };
}


function importConditions(currentLoop) {
  return function () {
    psychoJS.importAttributes(currentLoop.getCurrentTrial());
    return Scheduler.Event.NEXT;
    };
}


function quitPsychoJS(message, isCompleted) {
  // Check for and save orphaned data
  if (psychoJS.experiment.isEntryEmpty()) {
    psychoJS.experiment.nextEntry();
  }
  
  
  
  
  
  
  
  
  
  
  
  
  
  
  
  
  
  
  
  
  
  
  
  
  
  
  psychoJS.window.close();
  psychoJS.quit({message: message, isCompleted: isCompleted});
  
  return Scheduler.Event.QUIT;
}
