# Supplementary material for: Dynamic emotional states shape the episodic structure of memory
Source: Nat Commun. 2023 Oct 17;14:6533. doi: 10.1038/s41467-023-42241-2 (PMC10582075; doi:10.1038/s41467-023-42241-2)
Supplement: Supplementary file 4 — Supplementary Software [file 41467_2023_42241_MOESM4_ESM.zip › Supplementary_Software_1/musevent_day_2.js]

/*********************** 
 * Musevent_Day_2 Test *
 ***********************/

import { PsychoJS } from './lib/core-2020.2.js';
import * as core from './lib/core-2020.2.js';
import { TrialHandler } from './lib/data-2020.2.js';
import { Scheduler } from './lib/util-2020.2.js';
import * as visual from './lib/visual-2020.2.js';
import * as sound from './lib/sound-2020.2.js';
import * as util from './lib/util-2020.2.js';
//some handy aliases as in the psychopy scripts;
const { abs, sin, cos, PI: pi, sqrt } = Math;
const { round } = util;

// init psychoJS:
const psychoJS = new PsychoJS({
  debug: true
});

// open window:
psychoJS.openWindow({
  fullscr: true,
  color: new util.Color([0, 0, 0]),
  units: 'height',
  waitBlanking: true
});

// store info about the experiment session:
let expName = 'musevent_day_2';  // from the Builder filename that created this script
let expInfo = {'participant': '', 'session': '001'};

// schedule the experiment:
psychoJS.schedule(psychoJS.gui.DlgFromDict({
  dictionary: expInfo,
  title: expName
}));

const flowScheduler = new Scheduler(psychoJS);
const dialogCancelScheduler = new Scheduler(psychoJS);
psychoJS.scheduleCondition(function() { return (psychoJS.gui.dialogComponent.button === 'OK'); }, flowScheduler, dialogCancelScheduler);

// flowScheduler gets run if the participants presses OK
flowScheduler.add(updateInfo); // add timeStamp
flowScheduler.add(experimentInit);
flowScheduler.add(welcome_1RoutineBegin());
flowScheduler.add(welcome_1RoutineEachFrame());
flowScheduler.add(welcome_1RoutineEnd());
flowScheduler.add(instructions_1RoutineBegin());
flowScheduler.add(instructions_1RoutineEachFrame());
flowScheduler.add(instructions_1RoutineEnd());
flowScheduler.add(instructions_2RoutineBegin());
flowScheduler.add(instructions_2RoutineEachFrame());
flowScheduler.add(instructions_2RoutineEnd());
flowScheduler.add(instructions_3RoutineBegin());
flowScheduler.add(instructions_3RoutineEachFrame());
flowScheduler.add(instructions_3RoutineEnd());
flowScheduler.add(instructions_5RoutineBegin());
flowScheduler.add(instructions_5RoutineEachFrame());
flowScheduler.add(instructions_5RoutineEnd());
flowScheduler.add(instructions_7RoutineBegin());
flowScheduler.add(instructions_7RoutineEachFrame());
flowScheduler.add(instructions_7RoutineEnd());
flowScheduler.add(instructions_8RoutineBegin());
flowScheduler.add(instructions_8RoutineEachFrame());
flowScheduler.add(instructions_8RoutineEnd());
flowScheduler.add(attention_1RoutineBegin());
flowScheduler.add(attention_1RoutineEachFrame());
flowScheduler.add(attention_1RoutineEnd());
flowScheduler.add(trialRoutineBegin());
flowScheduler.add(trialRoutineEachFrame());
flowScheduler.add(trialRoutineEnd());
flowScheduler.add(encode_reminderRoutineBegin());
flowScheduler.add(encode_reminderRoutineEachFrame());
flowScheduler.add(encode_reminderRoutineEnd());
const trials_2LoopScheduler = new Scheduler(psychoJS);
flowScheduler.add(trials_2LoopBegin, trials_2LoopScheduler);
flowScheduler.add(trials_2LoopScheduler);
flowScheduler.add(trials_2LoopEnd);
const trials_6LoopScheduler = new Scheduler(psychoJS);
flowScheduler.add(trials_6LoopBegin, trials_6LoopScheduler);
flowScheduler.add(trials_6LoopScheduler);
flowScheduler.add(trials_6LoopEnd);
const trialsLoopScheduler = new Scheduler(psychoJS);
flowScheduler.add(trialsLoopBegin, trialsLoopScheduler);
flowScheduler.add(trialsLoopScheduler);
flowScheduler.add(trialsLoopEnd);
flowScheduler.add(cross_practRoutineBegin());
flowScheduler.add(cross_practRoutineEachFrame());
flowScheduler.add(cross_practRoutineEnd());
flowScheduler.add(reminder1RoutineBegin());
flowScheduler.add(reminder1RoutineEachFrame());
flowScheduler.add(reminder1RoutineEnd());
const trials_5LoopScheduler = new Scheduler(psychoJS);
flowScheduler.add(trials_5LoopBegin, trials_5LoopScheduler);
flowScheduler.add(trials_5LoopScheduler);
flowScheduler.add(trials_5LoopEnd);
flowScheduler.add(conclusionRoutineBegin());
flowScheduler.add(conclusionRoutineEachFrame());
flowScheduler.add(conclusionRoutineEnd());
flowScheduler.add(quitPsychoJS, '', true);

// quit if user presses Cancel in dialog box:
dialogCancelScheduler.add(quitPsychoJS, '', false);

psychoJS.start({
  expName: expName,
  expInfo: expInfo,
  resources: [
    {'name': 'stimuli/musical_keyboard_exemplar1.jpg', 'path': 'stimuli/musical_keyboard_exemplar1.jpg'},
    {'name': 'stimuli/railroad_exemplar1.jpg', 'path': 'stimuli/railroad_exemplar1.jpg'},
    {'name': 'stimuli/construction_helmet_exemplar1.jpg', 'path': 'stimuli/construction_helmet_exemplar1.jpg'},
    {'name': 'stimuli/tie_exemplar1.jpg', 'path': 'stimuli/tie_exemplar1.jpg'},
    {'name': 'stimuli/compact_car_exemplar1.jpg', 'path': 'stimuli/compact_car_exemplar1.jpg'},
    {'name': 'stimuli/viking_helmet_exemplar1.jpg', 'path': 'stimuli/viking_helmet_exemplar1.jpg'},
    {'name': 'stimuli/pitcher_exemplar1.jpg', 'path': 'stimuli/pitcher_exemplar1.jpg'},
    {'name': 'stimuli/glass_exemplar1.jpg', 'path': 'stimuli/glass_exemplar1.jpg'},
    {'name': 'stimuli/trophy_exemplar1.jpg', 'path': 'stimuli/trophy_exemplar1.jpg'},
    {'name': 'stimuli/trombone_exemplar1.jpg', 'path': 'stimuli/trombone_exemplar1.jpg'},
    {'name': 'stimuli/pencil_exemplar1.jpg', 'path': 'stimuli/pencil_exemplar1.jpg'},
    {'name': 'stimuli/table_saw_exemplar1.jpg', 'path': 'stimuli/table_saw_exemplar1.jpg'},
    {'name': 'stimuli/gift_bow_exemplar1.jpg', 'path': 'stimuli/gift_bow_exemplar1.jpg'},
    {'name': 'stimuli/diaperbag_exemplar1.jpg', 'path': 'stimuli/diaperbag_exemplar1.jpg'},
    {'name': 'stimuli/life_jacket_exemplar1.jpg', 'path': 'stimuli/life_jacket_exemplar1.jpg'},
    {'name': 'stimuli/dinner_knife_exemplar1.jpg', 'path': 'stimuli/dinner_knife_exemplar1.jpg'},
    {'name': 'stimuli/kettle_exemplar1.jpg', 'path': 'stimuli/kettle_exemplar1.jpg'},
    {'name': 'stimuli/ski_mask_exemplar1.jpg', 'path': 'stimuli/ski_mask_exemplar1.jpg'},
    {'name': 'stimuli/diploma_exemplar1.jpg', 'path': 'stimuli/diploma_exemplar1.jpg'},
    {'name': 'stimuli/mailbox_exemplar1.jpg', 'path': 'stimuli/mailbox_exemplar1.jpg'},
    {'name': 'stimuli/ladder_exemplar1.jpg', 'path': 'stimuli/ladder_exemplar1.jpg'},
    {'name': 'stimuli/wetsuit_exemplar1.jpg', 'path': 'stimuli/wetsuit_exemplar1.jpg'},
    {'name': 'stimuli/key_exemplar1.jpg', 'path': 'stimuli/key_exemplar1.jpg'},
    {'name': 'stimuli/scale_exemplar1.jpg', 'path': 'stimuli/scale_exemplar1.jpg'},
    {'name': 'stimuli/trash_can_exemplar1.jpg', 'path': 'stimuli/trash_can_exemplar1.jpg'},
    {'name': 'stimuli/couch_exemplar1.jpg', 'path': 'stimuli/couch_exemplar1.jpg'},
    {'name': 'stimuli/dustpan_exemplar1.jpg', 'path': 'stimuli/dustpan_exemplar1.jpg'},
    {'name': 'stimuli/birdhouse_exemplar1.jpg', 'path': 'stimuli/birdhouse_exemplar1.jpg'},
    {'name': 'stimuli/beret_exemplar1.jpg', 'path': 'stimuli/beret_exemplar1.jpg'},
    {'name': 'stimuli/iron_exemplar1.jpg', 'path': 'stimuli/iron_exemplar1.jpg'},
    {'name': 'stimuli/recessed_light_exemplar1.jpg', 'path': 'stimuli/recessed_light_exemplar1.jpg'},
    {'name': 'stimuli/baby_monitor_exemplar1.jpg', 'path': 'stimuli/baby_monitor_exemplar1.jpg'},
    {'name': 'stimuli/bleachers_exemplar1.jpg', 'path': 'stimuli/bleachers_exemplar1.jpg'},
    {'name': 'stimuli/house_exemplar1.jpg', 'path': 'stimuli/house_exemplar1.jpg'},
    {'name': 'stimuli/shield_exemplar1.jpg', 'path': 'stimuli/shield_exemplar1.jpg'},
    {'name': 'stimuli/waffle_iron_exemplar1.jpg', 'path': 'stimuli/waffle_iron_exemplar1.jpg'},
    {'name': 'stimuli/chess_bishop_exemplar1.jpg', 'path': 'stimuli/chess_bishop_exemplar1.jpg'},
    {'name': 'stimuli/bowling_ball_exemplar1.jpg', 'path': 'stimuli/bowling_ball_exemplar1.jpg'},
    {'name': 'stimuli/bicycle_exemplar1.jpg', 'path': 'stimuli/bicycle_exemplar1.jpg'},
    {'name': 'stimuli/motorcycle_exemplar1.jpg', 'path': 'stimuli/motorcycle_exemplar1.jpg'},
    {'name': 'stimuli/boombox_exemplar1.jpg', 'path': 'stimuli/boombox_exemplar1.jpg'},
    {'name': 'stimuli/wagon_wheel_exemplar1.jpg', 'path': 'stimuli/wagon_wheel_exemplar1.jpg'},
    {'name': 'stimuli/baking_pan_exemplar1.jpg', 'path': 'stimuli/baking_pan_exemplar1.jpg'},
    {'name': 'stimuli/power_lines_exemplar1.jpg', 'path': 'stimuli/power_lines_exemplar1.jpg'},
    {'name': 'stimuli/pen_exemplar1.jpg', 'path': 'stimuli/pen_exemplar1.jpg'},
    {'name': 'stimuli/battery_exemplar1.jpg', 'path': 'stimuli/battery_exemplar1.jpg'},
    {'name': 'stimuli/cap_exemplar1.jpg', 'path': 'stimuli/cap_exemplar1.jpg'},
    {'name': 'stimuli/locker_exemplar1.jpg', 'path': 'stimuli/locker_exemplar1.jpg'},
    {'name': 'stimuli/dishwasher_exemplar1.jpg', 'path': 'stimuli/dishwasher_exemplar1.jpg'},
    {'name': 'stimuli/cello_exemplar1.jpg', 'path': 'stimuli/cello_exemplar1.jpg'},
    {'name': 'stimuli/fishtank_exemplar1.jpg', 'path': 'stimuli/fishtank_exemplar1.jpg'},
    {'name': 'stimuli/building_exemplar1.jpg', 'path': 'stimuli/building_exemplar1.jpg'},
    {'name': 'stimuli/thimble_exemplar1.jpg', 'path': 'stimuli/thimble_exemplar1.jpg'},
    {'name': 'stimuli/gramophone_exemplar1.jpg', 'path': 'stimuli/gramophone_exemplar1.jpg'},
    {'name': 'stimuli/hockey_stick_exemplar1.jpg', 'path': 'stimuli/hockey_stick_exemplar1.jpg'},
    {'name': 'stimuli/bar_exemplar1.jpg', 'path': 'stimuli/bar_exemplar1.jpg'},
    {'name': 'stimuli/atv_exemplar1.jpg', 'path': 'stimuli/atv_exemplar1.jpg'},
    {'name': 'stimuli/doubledecker_bus_exemplar1.jpg', 'path': 'stimuli/doubledecker_bus_exemplar1.jpg'},
    {'name': 'stimuli/booster_seat_exemplar1.jpg', 'path': 'stimuli/booster_seat_exemplar1.jpg'},
    {'name': 'stimuli/inkwell_exemplar1.jpg', 'path': 'stimuli/inkwell_exemplar1.jpg'},
    {'name': 'stimuli/saltshaker_exemplar1.jpg', 'path': 'stimuli/saltshaker_exemplar1.jpg'},
    {'name': 'stimuli/bridge_exemplar1.jpg', 'path': 'stimuli/bridge_exemplar1.jpg'},
    {'name': 'stimuli/chandelier_exemplar1.jpg', 'path': 'stimuli/chandelier_exemplar1.jpg'},
    {'name': 'stimuli/glove_exemplar1.jpg', 'path': 'stimuli/glove_exemplar1.jpg'},
    {'name': 'stimuli/in_basket_exemplar1.jpg', 'path': 'stimuli/in_basket_exemplar1.jpg'},
    {'name': 'stimuli/cargo_ship_exemplar1.jpg', 'path': 'stimuli/cargo_ship_exemplar1.jpg'},
    {'name': 'stimuli/trailer_exemplar1.jpg', 'path': 'stimuli/trailer_exemplar1.jpg'},
    {'name': 'stimuli/police_car_exemplar1.jpg', 'path': 'stimuli/police_car_exemplar1.jpg'},
    {'name': 'stimuli/joystick_exemplar1.jpg', 'path': 'stimuli/joystick_exemplar1.jpg'},
    {'name': 'stimuli/sailboat_exemplar1.jpg', 'path': 'stimuli/sailboat_exemplar1.jpg'},
    {'name': 'stimuli/hanger_exemplar1.jpg', 'path': 'stimuli/hanger_exemplar1.jpg'},
    {'name': 'stimuli/car_exemplar1.jpg', 'path': 'stimuli/car_exemplar1.jpg'},
    {'name': 'stimuli/satellite_exemplar1.jpg', 'path': 'stimuli/satellite_exemplar1.jpg'},
    {'name': 'stimuli/bassoon_exemplar1.jpg', 'path': 'stimuli/bassoon_exemplar1.jpg'},
    {'name': 'stimuli/lamppost_exemplar1.jpg', 'path': 'stimuli/lamppost_exemplar1.jpg'},
    {'name': 'stimuli/toilet_exemplar1.jpg', 'path': 'stimuli/toilet_exemplar1.jpg'},
    {'name': 'stimuli/arch_exemplar1.jpg', 'path': 'stimuli/arch_exemplar1.jpg'},
    {'name': 'stimuli/teepee_exemplar1.jpg', 'path': 'stimuli/teepee_exemplar1.jpg'},
    {'name': 'stimuli/mirror_exemplar1.jpg', 'path': 'stimuli/mirror_exemplar1.jpg'},
    {'name': 'stimuli/bib_exemplar1.jpg', 'path': 'stimuli/bib_exemplar1.jpg'},
    {'name': 'stimuli/ring_exemplar1.jpg', 'path': 'stimuli/ring_exemplar1.jpg'},
    {'name': 'stimuli/gift_exemplar1.jpg', 'path': 'stimuli/gift_exemplar1.jpg'},
    {'name': 'stimuli/factory_exemplar1.jpg', 'path': 'stimuli/factory_exemplar1.jpg'},
    {'name': 'stimuli/cardinal_exemplar1.jpg', 'path': 'stimuli/cardinal_exemplar1.jpg'},
    {'name': 'stimuli/globe_exemplar1.jpg', 'path': 'stimuli/globe_exemplar1.jpg'},
    {'name': 'stimuli/crossbow_exemplar1.jpg', 'path': 'stimuli/crossbow_exemplar1.jpg'},
    {'name': 'stimuli/scooter_exemplar1.jpg', 'path': 'stimuli/scooter_exemplar1.jpg'},
    {'name': 'stimuli/sunglasses_exemplar1.jpg', 'path': 'stimuli/sunglasses_exemplar1.jpg'},
    {'name': 'stimuli/crib_exemplar1.jpg', 'path': 'stimuli/crib_exemplar1.jpg'},
    {'name': 'stimuli/stepladder_exemplar1.jpg', 'path': 'stimuli/stepladder_exemplar1.jpg'},
    {'name': 'stimuli/goggles_exemplar1.jpg', 'path': 'stimuli/goggles_exemplar1.jpg'},
    {'name': 'stimuli/bunkbed_exemplar1.jpg', 'path': 'stimuli/bunkbed_exemplar1.jpg'},
    {'name': 'stimuli/triangle_exemplar1.jpg', 'path': 'stimuli/triangle_exemplar1.jpg'},
    {'name': 'stimuli/electric_drumset_exemplar1.jpg', 'path': 'stimuli/electric_drumset_exemplar1.jpg'},
    {'name': 'stimuli/poker_table_exemplar1.jpg', 'path': 'stimuli/poker_table_exemplar1.jpg'},
    {'name': 'stimuli/smoke_detector_exemplar1.jpg', 'path': 'stimuli/smoke_detector_exemplar1.jpg'},
    {'name': 'stimuli/cowboy_hat_exemplar1.jpg', 'path': 'stimuli/cowboy_hat_exemplar1.jpg'},
    {'name': 'stimuli/pushpin_exemplar1.jpg', 'path': 'stimuli/pushpin_exemplar1.jpg'},
    {'name': 'stimuli/chalice_exemplar1.jpg', 'path': 'stimuli/chalice_exemplar1.jpg'},
    {'name': 'stimuli/wristwatch_exemplar1.jpg', 'path': 'stimuli/wristwatch_exemplar1.jpg'},
    {'name': 'stimuli/motorboat_exemplar1.jpg', 'path': 'stimuli/motorboat_exemplar1.jpg'},
    {'name': 'stimuli/end_table_exemplar1.jpg', 'path': 'stimuli/end_table_exemplar1.jpg'},
    {'name': 'stimuli/beanie_exemplar1.jpg', 'path': 'stimuli/beanie_exemplar1.jpg'},
    {'name': 'stimuli/baseball_bat_exemplar1.jpg', 'path': 'stimuli/baseball_bat_exemplar1.jpg'},
    {'name': 'stimuli/coffeepot_exemplar1.jpg', 'path': 'stimuli/coffeepot_exemplar1.jpg'},
    {'name': 'stimuli/nun_exemplar1.jpg', 'path': 'stimuli/nun_exemplar1.jpg'},
    {'name': 'stimuli/ballet_slipper_exemplar1.jpg', 'path': 'stimuli/ballet_slipper_exemplar1.jpg'},
    {'name': 'stimuli/tire_exemplar1.jpg', 'path': 'stimuli/tire_exemplar1.jpg'},
    {'name': 'stimuli/sleigh_exemplar1.jpg', 'path': 'stimuli/sleigh_exemplar1.jpg'},
    {'name': 'stimuli/bell_exemplar1.jpg', 'path': 'stimuli/bell_exemplar1.jpg'},
    {'name': 'stimuli/banjo_exemplar1.jpg', 'path': 'stimuli/banjo_exemplar1.jpg'},
    {'name': 'stimuli/step_stool_exemplar1.jpg', 'path': 'stimuli/step_stool_exemplar1.jpg'},
    {'name': 'stimuli/stapler_exemplar1.jpg', 'path': 'stimuli/stapler_exemplar1.jpg'},
    {'name': 'stimuli/card_table_exemplar1.jpg', 'path': 'stimuli/card_table_exemplar1.jpg'},
    {'name': 'stimuli/shoelace_exemplar1.jpg', 'path': 'stimuli/shoelace_exemplar1.jpg'},
    {'name': 'stimuli/cat_exemplar1.jpg', 'path': 'stimuli/cat_exemplar1.jpg'},
    {'name': 'stimuli/fan_exemplar1.jpg', 'path': 'stimuli/fan_exemplar1.jpg'},
    {'name': 'stimuli/golfcart_exemplar1.jpg', 'path': 'stimuli/golfcart_exemplar1.jpg'},
    {'name': 'stimuli/gong_exemplar1.jpg', 'path': 'stimuli/gong_exemplar1.jpg'},
    {'name': 'stimuli/metal_fence_exemplar1.jpg', 'path': 'stimuli/metal_fence_exemplar1.jpg'},
    {'name': 'stimuli/ferris_wheel_exemplar1.jpg', 'path': 'stimuli/ferris_wheel_exemplar1.jpg'},
    {'name': 'stimuli/handbell_exemplar1.jpg', 'path': 'stimuli/handbell_exemplar1.jpg'},
    {'name': 'stimuli/q-tip_exemplar1.jpg', 'path': 'stimuli/q-tip_exemplar1.jpg'},
    {'name': 'stimuli/christmas_lightbulb_exemplar1.jpg', 'path': 'stimuli/christmas_lightbulb_exemplar1.jpg'},
    {'name': 'stimuli/scarf_exemplar1.jpg', 'path': 'stimuli/scarf_exemplar1.jpg'},
    {'name': 'stimuli/ski_exemplar1.jpg', 'path': 'stimuli/ski_exemplar1.jpg'},
    {'name': 'stimuli/volkswagen_beetle_exemplar1.jpg', 'path': 'stimuli/volkswagen_beetle_exemplar1.jpg'},
    {'name': 'stimuli/rug_exemplar1.jpg', 'path': 'stimuli/rug_exemplar1.jpg'},
    {'name': 'stimuli/lei_exemplar1.jpg', 'path': 'stimuli/lei_exemplar1.jpg'},
    {'name': 'stimuli/sedan_exemplar1.jpg', 'path': 'stimuli/sedan_exemplar1.jpg'},
    {'name': 'stimuli/tuba_exemplar1.jpg', 'path': 'stimuli/tuba_exemplar1.jpg'},
    {'name': 'stimuli/toy_soldier_exemplar1.jpg', 'path': 'stimuli/toy_soldier_exemplar1.jpg'},
    {'name': 'stimuli/outlet_exemplar1.jpg', 'path': 'stimuli/outlet_exemplar1.jpg'},
    {'name': 'stimuli/circuit_board_exemplar1.jpg', 'path': 'stimuli/circuit_board_exemplar1.jpg'},
    {'name': 'stimuli/aqueduct_exemplar1.jpg', 'path': 'stimuli/aqueduct_exemplar1.jpg'},
    {'name': 'stimuli/chalkboard_exemplar1.jpg', 'path': 'stimuli/chalkboard_exemplar1.jpg'},
    {'name': 'stimuli/dining_table_exemplar1.jpg', 'path': 'stimuli/dining_table_exemplar1.jpg'},
    {'name': 'stimuli/camera_exemplar1.jpg', 'path': 'stimuli/camera_exemplar1.jpg'},
    {'name': 'stimuli/pith_helmet_exemplar1.jpg', 'path': 'stimuli/pith_helmet_exemplar1.jpg'},
    {'name': 'stimuli/guitar_tuner_exemplar1.jpg', 'path': 'stimuli/guitar_tuner_exemplar1.jpg'},
    {'name': 'stimuli/dome_exemplar1.jpg', 'path': 'stimuli/dome_exemplar1.jpg'},
    {'name': 'stimuli/chessboard_exemplar1.jpg', 'path': 'stimuli/chessboard_exemplar1.jpg'},
    {'name': 'stimuli/beach_chair_exemplar1.jpg', 'path': 'stimuli/beach_chair_exemplar1.jpg'},
    {'name': 'stimuli/raft_exemplar1.jpg', 'path': 'stimuli/raft_exemplar1.jpg'},
    {'name': 'stimuli/womens_hat_exemplar1.jpg', 'path': 'stimuli/womens_hat_exemplar1.jpg'},
    {'name': 'stimuli/computer_monitor_exemplar1.jpg', 'path': 'stimuli/computer_monitor_exemplar1.jpg'},
    {'name': 'stimuli/bed_exemplar1.jpg', 'path': 'stimuli/bed_exemplar1.jpg'},
    {'name': 'stimuli/charm_exemplar1.jpg', 'path': 'stimuli/charm_exemplar1.jpg'},
    {'name': 'stimuli/flag_exemplar1.jpg', 'path': 'stimuli/flag_exemplar1.jpg'},
    {'name': 'stimuli/jet-ski_exemplar1.jpg', 'path': 'stimuli/jet-ski_exemplar1.jpg'},
    {'name': 'stimuli/stained_glass_window_exemplar1.jpg', 'path': 'stimuli/stained_glass_window_exemplar1.jpg'},
    {'name': 'stimuli/guitar_case_exemplar1.jpg', 'path': 'stimuli/guitar_case_exemplar1.jpg'},
    {'name': 'stimuli/oven_exemplar1.jpg', 'path': 'stimuli/oven_exemplar1.jpg'},
    {'name': 'stimuli/drum_set_exemplar1.jpg', 'path': 'stimuli/drum_set_exemplar1.jpg'},
    {'name': 'stimuli/space_shuttle_exemplar1.jpg', 'path': 'stimuli/space_shuttle_exemplar1.jpg'},
    {'name': 'stimuli/candy_exemplar1.jpg', 'path': 'stimuli/candy_exemplar1.jpg'},
    {'name': 'stimuli/envelopes_exemplar1.jpg', 'path': 'stimuli/envelopes_exemplar1.jpg'},
    {'name': 'stimuli/sidewalk_exemplar1.jpg', 'path': 'stimuli/sidewalk_exemplar1.jpg'},
    {'name': 'stimuli/scoop_exemplar1.jpg', 'path': 'stimuli/scoop_exemplar1.jpg'},
    {'name': 'stimuli/ironing_board_exemplar1.jpg', 'path': 'stimuli/ironing_board_exemplar1.jpg'},
    {'name': 'stimuli/toy_basket_exemplar1.jpg', 'path': 'stimuli/toy_basket_exemplar1.jpg'},
    {'name': 'stimuli/mosque_exemplar1.jpg', 'path': 'stimuli/mosque_exemplar1.jpg'},
    {'name': 'stimuli/hunting_cap_exemplar1.jpg', 'path': 'stimuli/hunting_cap_exemplar1.jpg'},
    {'name': 'stimuli/cellphone_exemplar1.jpg', 'path': 'stimuli/cellphone_exemplar1.jpg'},
    {'name': 'stimuli/recorder_exemplar1.jpg', 'path': 'stimuli/recorder_exemplar1.jpg'},
    {'name': 'stimuli/covered_wagon_exemplar1.jpg', 'path': 'stimuli/covered_wagon_exemplar1.jpg'},
    {'name': 'stimuli/headband_exemplar1.jpg', 'path': 'stimuli/headband_exemplar1.jpg'},
    {'name': 'stimuli/hunting_bow_exemplar1.jpg', 'path': 'stimuli/hunting_bow_exemplar1.jpg'},
    {'name': 'stimuli/perfume_exemplar1.jpg', 'path': 'stimuli/perfume_exemplar1.jpg'},
    {'name': 'stimuli/nutcracker_exemplar1.jpg', 'path': 'stimuli/nutcracker_exemplar1.jpg'},
    {'name': 'stimuli/baby_bottle_exemplar1.jpg', 'path': 'stimuli/baby_bottle_exemplar1.jpg'},
    {'name': 'stimuli/speaker_exemplar1.jpg', 'path': 'stimuli/speaker_exemplar1.jpg'},
    {'name': 'stimuli/record_player_exemplar1.jpg', 'path': 'stimuli/record_player_exemplar1.jpg'},
    {'name': 'stimuli/silo_exemplar1.jpg', 'path': 'stimuli/silo_exemplar1.jpg'},
    {'name': 'stimuli/collie_exemplar1.jpg', 'path': 'stimuli/collie_exemplar1.jpg'},
    {'name': 'stimuli/bar_of_soap_exemplar1.jpg', 'path': 'stimuli/bar_of_soap_exemplar1.jpg'},
    {'name': 'stimuli/snowmobile_exemplar1.jpg', 'path': 'stimuli/snowmobile_exemplar1.jpg'},
    {'name': 'stimuli/loudspeaker_exemplar1.jpg', 'path': 'stimuli/loudspeaker_exemplar1.jpg'},
    {'name': 'stimuli/doghouse_exemplar1.jpg', 'path': 'stimuli/doghouse_exemplar1.jpg'},
    {'name': 'stimuli/gift_bag_exemplar1.jpg', 'path': 'stimuli/gift_bag_exemplar1.jpg'},
    {'name': 'stimuli/water_gun_exemplar1.jpg', 'path': 'stimuli/water_gun_exemplar1.jpg'},
    {'name': 'stimuli/lion_exemplar1.jpg', 'path': 'stimuli/lion_exemplar1.jpg'},
    {'name': 'stimuli/elephant_exemplar1.jpg', 'path': 'stimuli/elephant_exemplar1.jpg'},
    {'name': 'stimuli/lamborghini_exemplar1.jpg', 'path': 'stimuli/lamborghini_exemplar1.jpg'},
    {'name': 'stimuli/vanity_mirror_exemplar1.jpg', 'path': 'stimuli/vanity_mirror_exemplar1.jpg'},
    {'name': 'stimuli/accent_lamp_exemplar1.jpg', 'path': 'stimuli/accent_lamp_exemplar1.jpg'},
    {'name': 'stimuli/money_exemplar1.jpg', 'path': 'stimuli/money_exemplar1.jpg'},
    {'name': 'stimuli/muffin_tin_exemplar1.jpg', 'path': 'stimuli/muffin_tin_exemplar1.jpg'},
    {'name': 'stimuli/tractor_exemplar1.jpg', 'path': 'stimuli/tractor_exemplar1.jpg'},
    {'name': 'stimuli/skateboard_exemplar1.jpg', 'path': 'stimuli/skateboard_exemplar1.jpg'},
    {'name': 'stimuli/sombrero_exemplar1.jpg', 'path': 'stimuli/sombrero_exemplar1.jpg'},
    {'name': 'stimuli/camera_lens_exemplar1.jpg', 'path': 'stimuli/camera_lens_exemplar1.jpg'},
    {'name': 'stimuli/hookah_exemplar1.jpg', 'path': 'stimuli/hookah_exemplar1.jpg'},
    {'name': 'stimuli/voltmeter_exemplar1.jpg', 'path': 'stimuli/voltmeter_exemplar1.jpg'},
    {'name': 'stimuli/laundry_hamper_exemplar1.jpg', 'path': 'stimuli/laundry_hamper_exemplar1.jpg'},
    {'name': 'stimuli/tambourine_exemplar1.jpg', 'path': 'stimuli/tambourine_exemplar1.jpg'},
    {'name': 'stimuli/walkietalkie_exemplar1.jpg', 'path': 'stimuli/walkietalkie_exemplar1.jpg'},
    {'name': 'stimuli/dinosaur_exemplar1.jpg', 'path': 'stimuli/dinosaur_exemplar1.jpg'},
    {'name': 'stimuli/grill_exemplar1.jpg', 'path': 'stimuli/grill_exemplar1.jpg'},
    {'name': 'stimuli/weight_bench_exemplar1.jpg', 'path': 'stimuli/weight_bench_exemplar1.jpg'},
    {'name': 'stimuli/lip_phone_exemplar1.jpg', 'path': 'stimuli/lip_phone_exemplar1.jpg'},
    {'name': 'stimuli/lighthouse_exemplar1.jpg', 'path': 'stimuli/lighthouse_exemplar1.jpg'},
    {'name': 'stimuli/cabinet_exemplar1.jpg', 'path': 'stimuli/cabinet_exemplar1.jpg'},
    {'name': 'stimuli/alarm_clock_exemplar1.jpg', 'path': 'stimuli/alarm_clock_exemplar1.jpg'},
    {'name': 'stimuli/breadbox_exemplar1.jpg', 'path': 'stimuli/breadbox_exemplar1.jpg'},
    {'name': 'stims_test_1.csv', 'path': 'stims_test_1.csv'},
    {'name': 'stimuli/waterjug_exemplar1.jpg', 'path': 'stimuli/waterjug_exemplar1.jpg'},
    {'name': 'stimuli/schoolbus_exemplar1.jpg', 'path': 'stimuli/schoolbus_exemplar1.jpg'},
    {'name': 'stimuli/helmet_exemplar1.jpg', 'path': 'stimuli/helmet_exemplar1.jpg'},
    {'name': 'stimuli/corkscrew_exemplar1.jpg', 'path': 'stimuli/corkscrew_exemplar1.jpg'},
    {'name': 'stimuli/mug_exemplar1.jpg', 'path': 'stimuli/mug_exemplar1.jpg'},
    {'name': 'stimuli/vent_exemplar1.jpg', 'path': 'stimuli/vent_exemplar1.jpg'},
    {'name': 'stimuli/gamepad_exemplar1.jpg', 'path': 'stimuli/gamepad_exemplar1.jpg'},
    {'name': 'stimuli/faucet_exemplar1.jpg', 'path': 'stimuli/faucet_exemplar1.jpg'},
    {'name': 'stimuli/swingset_exemplar1.jpg', 'path': 'stimuli/swingset_exemplar1.jpg'},
    {'name': 'stimuli/satellitedish_exemplar1.jpg', 'path': 'stimuli/satellitedish_exemplar1.jpg'},
    {'name': 'stimuli/scanner_exemplar1.jpg', 'path': 'stimuli/scanner_exemplar1.jpg'},
    {'name': 'stimuli/toothbrush_exemplar1.jpg', 'path': 'stimuli/toothbrush_exemplar1.jpg'},
    {'name': 'stimuli/castle_exemplar1.jpg', 'path': 'stimuli/castle_exemplar1.jpg'},
    {'name': 'stimuli/shaker_exemplar1.jpg', 'path': 'stimuli/shaker_exemplar1.jpg'},
    {'name': 'stimuli/frame_exemplar1.jpg', 'path': 'stimuli/frame_exemplar1.jpg'},
    {'name': 'stimuli/loveseat_exemplar1.jpg', 'path': 'stimuli/loveseat_exemplar1.jpg'},
    {'name': 'stimuli/book_exemplar1.jpg', 'path': 'stimuli/book_exemplar1.jpg'},
    {'name': 'stimuli/jumprope_exemplar1.jpg', 'path': 'stimuli/jumprope_exemplar1.jpg'},
    {'name': 'stimuli/pot_exemplar1.jpg', 'path': 'stimuli/pot_exemplar1.jpg'},
    {'name': 'stimuli/piggybank_exemplar1.jpg', 'path': 'stimuli/piggybank_exemplar1.jpg'},
    {'name': 'stimuli/harmonica_exemplar1.jpg', 'path': 'stimuli/harmonica_exemplar1.jpg'},
    {'name': 'stimuli/handheld_vacuum_exemplar1.jpg', 'path': 'stimuli/handheld_vacuum_exemplar1.jpg'},
    {'name': 'stimuli/sidetable_exemplar1.jpg', 'path': 'stimuli/sidetable_exemplar1.jpg'},
    {'name': 'stimuli/bookcase_exemplar1.jpg', 'path': 'stimuli/bookcase_exemplar1.jpg'},
    {'name': 'stimuli/armored_personnel_vehicle_exemplar1.jpg', 'path': 'stimuli/armored_personnel_vehicle_exemplar1.jpg'},
    {'name': 'stimuli/hut_exemplar1.jpg', 'path': 'stimuli/hut_exemplar1.jpg'},
    {'name': 'stimuli/sand_bucket_exemplar1.jpg', 'path': 'stimuli/sand_bucket_exemplar1.jpg'},
    {'name': 'stimuli/chair_exemplar1.jpg', 'path': 'stimuli/chair_exemplar1.jpg'},
    {'name': 'stimuli/dice_exemplar1.jpg', 'path': 'stimuli/dice_exemplar1.jpg'},
    {'name': 'stimuli/coffee_table_exemplar1.jpg', 'path': 'stimuli/coffee_table_exemplar1.jpg'},
    {'name': 'stimuli/thermos_exemplar1.jpg', 'path': 'stimuli/thermos_exemplar1.jpg'},
    {'name': 'stimuli/calculator_exemplar1.jpg', 'path': 'stimuli/calculator_exemplar1.jpg'},
    {'name': 'stimuli/backpack_exemplar1.jpg', 'path': 'stimuli/backpack_exemplar1.jpg'},
    {'name': 'stimuli/picnic_table_exemplar1.jpg', 'path': 'stimuli/picnic_table_exemplar1.jpg'},
    {'name': 'stimuli/tennis_ball_exemplar1.jpg', 'path': 'stimuli/tennis_ball_exemplar1.jpg'},
    {'name': 'stimuli/sarcophagus_exemplar1.jpg', 'path': 'stimuli/sarcophagus_exemplar1.jpg'},
    {'name': 'stimuli/tophat_exemplar1.jpg', 'path': 'stimuli/tophat_exemplar1.jpg'},
    {'name': 'stimuli/raquet_exemplar1.jpg', 'path': 'stimuli/raquet_exemplar1.jpg'},
    {'name': 'stimuli/wheelchair_exemplar1.jpg', 'path': 'stimuli/wheelchair_exemplar1.jpg'},
    {'name': 'stimuli/trash_bin_exemplar1.jpg', 'path': 'stimuli/trash_bin_exemplar1.jpg'},
    {'name': 'stimuli/soda_machine_exemplar1.jpg', 'path': 'stimuli/soda_machine_exemplar1.jpg'},
    {'name': 'stimuli/bongo_drum_exemplar1.jpg', 'path': 'stimuli/bongo_drum_exemplar1.jpg'},
    {'name': 'stimuli/mens_hat_exemplar1.jpg', 'path': 'stimuli/mens_hat_exemplar1.jpg'},
    {'name': 'stimuli/office_building_exemplar1.jpg', 'path': 'stimuli/office_building_exemplar1.jpg'},
    {'name': 'stimuli/needle_exemplar1.jpg', 'path': 'stimuli/needle_exemplar1.jpg'},
    {'name': 'stimuli/flask_exemplar1.jpg', 'path': 'stimuli/flask_exemplar1.jpg'},
    {'name': 'stimuli/fire_hat_exemplar1.jpg', 'path': 'stimuli/fire_hat_exemplar1.jpg'},
    {'name': 'stimuli/music_stand_exemplar1.jpg', 'path': 'stimuli/music_stand_exemplar1.jpg'},
    {'name': 'stimuli/loafer_exemplar1.jpg', 'path': 'stimuli/loafer_exemplar1.jpg'},
    {'name': 'stimuli/bowl_exemplar1.jpg', 'path': 'stimuli/bowl_exemplar1.jpg'},
    {'name': 'stimuli/ray_exemplar1.jpg', 'path': 'stimuli/ray_exemplar1.jpg'},
    {'name': 'stimuli/vase_exemplar1.jpg', 'path': 'stimuli/vase_exemplar1.jpg'},
    {'name': 'stimuli/doorknob_exemplar1.jpg', 'path': 'stimuli/doorknob_exemplar1.jpg'},
    {'name': 'stimuli/spoon_exemplar1.jpg', 'path': 'stimuli/spoon_exemplar1.jpg'},
    {'name': 'stimuli/bench_exemplar1.jpg', 'path': 'stimuli/bench_exemplar1.jpg'},
    {'name': 'stimuli/desk_lamp_exemplar1.jpg', 'path': 'stimuli/desk_lamp_exemplar1.jpg'},
    {'name': 'stimuli/golf_club_exemplar1.jpg', 'path': 'stimuli/golf_club_exemplar1.jpg'},
    {'name': 'stimuli/giraffe_exemplar1.jpg', 'path': 'stimuli/giraffe_exemplar1.jpg'},
    {'name': 'stimuli/ruler_exemplar1.jpg', 'path': 'stimuli/ruler_exemplar1.jpg'},
    {'name': 'stimuli/christmas_lights_exemplar1.jpg', 'path': 'stimuli/christmas_lights_exemplar1.jpg'},
    {'name': 'stimuli/xylophone_exemplar1.jpg', 'path': 'stimuli/xylophone_exemplar1.jpg'},
    {'name': 'stimuli/bulldozer_exemplar1.jpg', 'path': 'stimuli/bulldozer_exemplar1.jpg'},
    {'name': 'stimuli/caterpillar_exemplar1.jpg', 'path': 'stimuli/caterpillar_exemplar1.jpg'},
    {'name': 'stimuli/trolley_exemplar1.jpg', 'path': 'stimuli/trolley_exemplar1.jpg'},
    {'name': 'stimuli/racecar_exemplar1.jpg', 'path': 'stimuli/racecar_exemplar1.jpg'},
    {'name': 'stimuli/coffin_exemplar1.jpg', 'path': 'stimuli/coffin_exemplar1.jpg'},
    {'name': 'stimuli/clog_exemplar1.jpg', 'path': 'stimuli/clog_exemplar1.jpg'},
    {'name': 'stimuli/door_exemplar1.jpg', 'path': 'stimuli/door_exemplar1.jpg'},
    {'name': 'stimuli/flower_pot_exemplar1.jpg', 'path': 'stimuli/flower_pot_exemplar1.jpg'},
    {'name': 'stimuli/metronome_exemplar1.jpg', 'path': 'stimuli/metronome_exemplar1.jpg'},
    {'name': 'stimuli/german_shepard_exemplar1.jpg', 'path': 'stimuli/german_shepard_exemplar1.jpg'},
    {'name': 'stimuli/church_exemplar1.jpg', 'path': 'stimuli/church_exemplar1.jpg'},
    {'name': 'stimuli/yacht_exemplar1.jpg', 'path': 'stimuli/yacht_exemplar1.jpg'},
    {'name': 'stimuli/jukebox_exemplar1.jpg', 'path': 'stimuli/jukebox_exemplar1.jpg'},
    {'name': 'stimuli/rattle_exemplar1.jpg', 'path': 'stimuli/rattle_exemplar1.jpg'},
    {'name': 'stimuli/camcorder_exemplar1.jpg', 'path': 'stimuli/camcorder_exemplar1.jpg'},
    {'name': 'stimuli/firetruck_exemplar1.jpg', 'path': 'stimuli/firetruck_exemplar1.jpg'},
    {'name': 'stimuli/drum_exemplar1.jpg', 'path': 'stimuli/drum_exemplar1.jpg'},
    {'name': 'stimuli/plane_exemplar1.jpg', 'path': 'stimuli/plane_exemplar1.jpg'},
    {'name': 'stimuli/toilet_paper_exemplar1.jpg', 'path': 'stimuli/toilet_paper_exemplar1.jpg'},
    {'name': 'stimuli/skirt_exemplar1.jpg', 'path': 'stimuli/skirt_exemplar1.jpg'},
    {'name': 'stimuli/nesting_dolls_exemplar1.jpg', 'path': 'stimuli/nesting_dolls_exemplar1.jpg'},
    {'name': 'stimuli/pants_exemplar1.jpg', 'path': 'stimuli/pants_exemplar1.jpg'},
    {'name': 'stimuli/temp_slider_example_1.png', 'path': 'stimuli/temp_slider_example_1.png'},
    {'name': 'stimuli/slot_machine_exemplar1.jpg', 'path': 'stimuli/slot_machine_exemplar1.jpg'},
    {'name': 'stimuli/stroller_exemplar1.jpg', 'path': 'stimuli/stroller_exemplar1.jpg'},
    {'name': 'stimuli/soccerball_exemplar1.jpg', 'path': 'stimuli/soccerball_exemplar1.jpg'},
    {'name': 'stimuli/pot_of_gold_exemplar1.jpg', 'path': 'stimuli/pot_of_gold_exemplar1.jpg'},
    {'name': 'stimuli/medal_exemplar1.jpg', 'path': 'stimuli/medal_exemplar1.jpg'},
    {'name': 'stimuli/barrel_exemplar1.jpg', 'path': 'stimuli/barrel_exemplar1.jpg'},
    {'name': 'stimuli/police_hat_exemplar1.jpg', 'path': 'stimuli/police_hat_exemplar1.jpg'},
    {'name': 'stimuli/biplane_exemplar1.jpg', 'path': 'stimuli/biplane_exemplar1.jpg'},
    {'name': 'stimuli/mixer_exemplar1.jpg', 'path': 'stimuli/mixer_exemplar1.jpg'},
    {'name': 'stimuli/purse_exemplar1.jpg', 'path': 'stimuli/purse_exemplar1.jpg'},
    {'name': 'stimuli/snowflake_exemplar1.jpg', 'path': 'stimuli/snowflake_exemplar1.jpg'},
    {'name': 'stimuli/greenhouse_exemplar1.jpg', 'path': 'stimuli/greenhouse_exemplar1.jpg'},
    {'name': 'stimuli/mocassins_exemplar1.jpg', 'path': 'stimuli/mocassins_exemplar1.jpg'},
    {'name': 'stimuli/elliptical_exemplar1.jpg', 'path': 'stimuli/elliptical_exemplar1.jpg'},
    {'name': 'stimuli/sailor_hat_exemplar1.jpg', 'path': 'stimuli/sailor_hat_exemplar1.jpg'},
    {'name': 'stimuli/truck_exemplar1.jpg', 'path': 'stimuli/truck_exemplar1.jpg'},
    {'name': 'stimuli/printer_exemplar1.jpg', 'path': 'stimuli/printer_exemplar1.jpg'},
    {'name': 'stimuli/dinosaur_toy_exemplar1.jpg', 'path': 'stimuli/dinosaur_toy_exemplar1.jpg'},
    {'name': 'stimuli/goose_exemplar1.jpg', 'path': 'stimuli/goose_exemplar1.jpg'},
    {'name': 'stimuli/jet_exemplar1.jpg', 'path': 'stimuli/jet_exemplar1.jpg'},
    {'name': 'stimuli/pepper_shaker_exemplar1.jpg', 'path': 'stimuli/pepper_shaker_exemplar1.jpg'},
    {'name': 'stimuli/eyeglasses_exemplar1.jpg', 'path': 'stimuli/eyeglasses_exemplar1.jpg'},
    {'name': 'stimuli/armchair_exemplar1.jpg', 'path': 'stimuli/armchair_exemplar1.jpg'},
    {'name': 'stimuli/bush_exemplar1.jpg', 'path': 'stimuli/bush_exemplar1.jpg'},
    {'name': 'stimuli/jack-o-lantern_exemplar1.jpg', 'path': 'stimuli/jack-o-lantern_exemplar1.jpg'},
    {'name': 'stimuli/computer_keyboard_exemplar1.jpg', 'path': 'stimuli/computer_keyboard_exemplar1.jpg'},
    {'name': 'stimuli/leopard_exemplar1.jpg', 'path': 'stimuli/leopard_exemplar1.jpg'},
    {'name': 'stimuli/fire_hydrant_exemplar1.jpg', 'path': 'stimuli/fire_hydrant_exemplar1.jpg'},
    {'name': 'stimuli/fireplace_exemplar1.jpg', 'path': 'stimuli/fireplace_exemplar1.jpg'},
    {'name': 'stimuli/crate_exemplar1.jpg', 'path': 'stimuli/crate_exemplar1.jpg'},
    {'name': 'stimuli/hearse_exemplar1.jpg', 'path': 'stimuli/hearse_exemplar1.jpg'},
    {'name': 'stimuli/refrigerator_exemplar1.jpg', 'path': 'stimuli/refrigerator_exemplar1.jpg'},
    {'name': 'stimuli/bowler_hat_exemplar1.jpg', 'path': 'stimuli/bowler_hat_exemplar1.jpg'},
    {'name': 'stimuli/toy_exemplar1.jpg', 'path': 'stimuli/toy_exemplar1.jpg'},
    {'name': 'stimuli/outdoor_table_exemplar1.jpg', 'path': 'stimuli/outdoor_table_exemplar1.jpg'},
    {'name': 'stimuli/clarinet_exemplar1.jpg', 'path': 'stimuli/clarinet_exemplar1.jpg'},
    {'name': 'stimuli/television_exemplar1.jpg', 'path': 'stimuli/television_exemplar1.jpg'},
    {'name': 'stimuli/blender_exemplar1.jpg', 'path': 'stimuli/blender_exemplar1.jpg'},
    {'name': 'stimuli/screen_exemplar1.jpg', 'path': 'stimuli/screen_exemplar1.jpg'},
    {'name': 'stimuli/combat_boot_exemplar1.jpg', 'path': 'stimuli/combat_boot_exemplar1.jpg'},
    {'name': 'stimuli/cowbell_exemplar1.jpg', 'path': 'stimuli/cowbell_exemplar1.jpg'},
    {'name': 'stimuli/slipper_exemplar1.jpg', 'path': 'stimuli/slipper_exemplar1.jpg'},
    {'name': 'stimuli/cassette_tape_exemplar1.jpg', 'path': 'stimuli/cassette_tape_exemplar1.jpg'},
    {'name': 'stimuli/fountain_exemplar1.jpg', 'path': 'stimuli/fountain_exemplar1.jpg'},
    {'name': 'stimuli/road_exemplar1.jpg', 'path': 'stimuli/road_exemplar1.jpg'},
    {'name': 'stimuli/microphone_exemplar1.jpg', 'path': 'stimuli/microphone_exemplar1.jpg'},
    {'name': 'stimuli/pocketwatch_exemplar1.jpg', 'path': 'stimuli/pocketwatch_exemplar1.jpg'},
    {'name': 'stimuli/football_exemplar1.jpg', 'path': 'stimuli/football_exemplar1.jpg'},
    {'name': 'stimuli/pager_exemplar1.jpg', 'path': 'stimuli/pager_exemplar1.jpg'},
    {'name': 'stimuli/totempole_exemplar1.jpg', 'path': 'stimuli/totempole_exemplar1.jpg'},
    {'name': 'stimuli/tour_bus_exemplar1.jpg', 'path': 'stimuli/tour_bus_exemplar1.jpg'},
    {'name': 'stimuli/water_fountain_exemplar1.jpg', 'path': 'stimuli/water_fountain_exemplar1.jpg'},
    {'name': 'stimuli/sock_exemplar1.jpg', 'path': 'stimuli/sock_exemplar1.jpg'},
    {'name': 'stimuli/driver_exemplar1.jpg', 'path': 'stimuli/driver_exemplar1.jpg'},
    {'name': 'stimuli/grater_exemplar1.jpg', 'path': 'stimuli/grater_exemplar1.jpg'},
    {'name': 'stimuli/computer_mouse_exemplar1.jpg', 'path': 'stimuli/computer_mouse_exemplar1.jpg'},
    {'name': 'stimuli/tanktop_exemplar1.jpg', 'path': 'stimuli/tanktop_exemplar1.jpg'},
    {'name': 'stimuli/frying_pan_exemplar1.jpg', 'path': 'stimuli/frying_pan_exemplar1.jpg'},
    {'name': 'stimuli/guardrail_exemplar1.jpg', 'path': 'stimuli/guardrail_exemplar1.jpg'},
    {'name': 'stimuli/baseball_exemplar1.jpg', 'path': 'stimuli/baseball_exemplar1.jpg'},
    {'name': 'stimuli/armoire_exemplar1.jpg', 'path': 'stimuli/armoire_exemplar1.jpg'},
    {'name': 'stimuli/piano_exemplar1.jpg', 'path': 'stimuli/piano_exemplar1.jpg'},
    {'name': 'stimuli/microwave_exemplar1.jpg', 'path': 'stimuli/microwave_exemplar1.jpg'},
    {'name': 'stimuli/tombstone_exemplar1.jpg', 'path': 'stimuli/tombstone_exemplar1.jpg'},
    {'name': 'stims_final_1.csv', 'path': 'stims_final_1.csv'},
    {'name': 'stimuli/toy_indian_exemplar1.jpg', 'path': 'stimuli/toy_indian_exemplar1.jpg'},
    {'name': 'stimuli/temporal_slider_1.png', 'path': 'stimuli/temporal_slider_1.png'},
    {'name': 'stimuli/booties_exemplar1.jpg', 'path': 'stimuli/booties_exemplar1.jpg'},
    {'name': 'stimuli/dollhouse_exemplar1.jpg', 'path': 'stimuli/dollhouse_exemplar1.jpg'},
    {'name': 'stimuli/beer_bottle_exemplar1.jpg', 'path': 'stimuli/beer_bottle_exemplar1.jpg'},
    {'name': 'stimuli/acoustic_guitar_exemplar1.jpg', 'path': 'stimuli/acoustic_guitar_exemplar1.jpg'},
    {'name': 'stimuli/recycling_bin_exemplar1.jpg', 'path': 'stimuli/recycling_bin_exemplar1.jpg'},
    {'name': 'stimuli/pearl_necklace_exemplar1.jpg', 'path': 'stimuli/pearl_necklace_exemplar1.jpg'},
    {'name': 'stimuli/ghost_exemplar1.jpg', 'path': 'stimuli/ghost_exemplar1.jpg'},
    {'name': 'stimuli/radio_exemplar1.jpg', 'path': 'stimuli/radio_exemplar1.jpg'},
    {'name': 'stimuli/easter_egg_exemplar1.jpg', 'path': 'stimuli/easter_egg_exemplar1.jpg'},
    {'name': 'stimuli/wooden_fence_exemplar1.jpg', 'path': 'stimuli/wooden_fence_exemplar1.jpg'},
    {'name': 'stimuli/tray_exemplar1.jpg', 'path': 'stimuli/tray_exemplar1.jpg'},
    {'name': 'stimuli/pinata_exemplar1.jpg', 'path': 'stimuli/pinata_exemplar1.jpg'},
    {'name': 'stimuli/umbrella_exemplar1.jpg', 'path': 'stimuli/umbrella_exemplar1.jpg'},
    {'name': 'stimuli/packing_tape_exemplar1.jpg', 'path': 'stimuli/packing_tape_exemplar1.jpg'},
    {'name': 'stimuli/pillow_exemplar1.jpg', 'path': 'stimuli/pillow_exemplar1.jpg'},
    {'name': 'stimuli/hammock_exemplar1.jpg', 'path': 'stimuli/hammock_exemplar1.jpg'},
    {'name': 'stimuli/cupboard_exemplar1.jpg', 'path': 'stimuli/cupboard_exemplar1.jpg'},
    {'name': 'stimuli/female_suit_exemplar1.jpg', 'path': 'stimuli/female_suit_exemplar1.jpg'},
    {'name': 'stimuli/menorah_exemplar1.jpg', 'path': 'stimuli/menorah_exemplar1.jpg'},
    {'name': 'stimuli/bathtub_exemplar1.jpg', 'path': 'stimuli/bathtub_exemplar1.jpg'},
    {'name': 'stimuli/rollerskates_exemplar1.jpg', 'path': 'stimuli/rollerskates_exemplar1.jpg'},
    {'name': 'stimuli/bracelet_exemplar1.jpg', 'path': 'stimuli/bracelet_exemplar1.jpg'},
    {'name': 'stimuli/toaster_oven_exemplar1.jpg', 'path': 'stimuli/toaster_oven_exemplar1.jpg'},
    {'name': 'stimuli/binder_exemplar1.jpg', 'path': 'stimuli/binder_exemplar1.jpg'},
    {'name': 'stimuli/record_exemplar1.jpg', 'path': 'stimuli/record_exemplar1.jpg'},
    {'name': 'stimuli/pool_ball_exemplar1.jpg', 'path': 'stimuli/pool_ball_exemplar1.jpg'},
    {'name': 'stimuli/hamster_wheel_exemplar1.jpg', 'path': 'stimuli/hamster_wheel_exemplar1.jpg'},
    {'name': 'stimuli/ham_radio_exemplar1.jpg', 'path': 'stimuli/ham_radio_exemplar1.jpg'},
    {'name': 'stimuli/van_exemplar1.jpg', 'path': 'stimuli/van_exemplar1.jpg'},
    {'name': 'stimuli/dumpster_exemplar1.jpg', 'path': 'stimuli/dumpster_exemplar1.jpg'},
    {'name': 'stimuli/fork_exemplar1.jpg', 'path': 'stimuli/fork_exemplar1.jpg'},
    {'name': 'stimuli/fishbowl_exemplar1.jpg', 'path': 'stimuli/fishbowl_exemplar1.jpg'},
    {'name': 'stimuli/headdress_exemplar1.jpg', 'path': 'stimuli/headdress_exemplar1.jpg'},
    {'name': 'stimuli/headphone_exemplar1.jpg', 'path': 'stimuli/headphone_exemplar1.jpg'},
    {'name': 'stimuli/beanbag_exemplar1.jpg', 'path': 'stimuli/beanbag_exemplar1.jpg'},
    {'name': 'stimuli/jacket_exemplar1.jpg', 'path': 'stimuli/jacket_exemplar1.jpg'},
    {'name': 'stimuli/ambulance_exemplar1.jpg', 'path': 'stimuli/ambulance_exemplar1.jpg'},
    {'name': 'stimuli/cooking_pot_exemplar1.jpg', 'path': 'stimuli/cooking_pot_exemplar1.jpg'},
    {'name': 'stimuli/wastebasket_exemplar1.jpg', 'path': 'stimuli/wastebasket_exemplar1.jpg'},
    {'name': 'stimuli/tape_exemplar1.jpg', 'path': 'stimuli/tape_exemplar1.jpg'},
    {'name': 'stimuli/helicopter_exemplar1.jpg', 'path': 'stimuli/helicopter_exemplar1.jpg'}
  ]
});

psychoJS.experimentLogger.setLevel(core.Logger.ServerLevel.EXP);


var frameDur;
function updateInfo() {
  expInfo['date'] = util.MonotonicClock.getDateStr();  // add a simple timestamp
  expInfo['expName'] = expName;
  expInfo['psychopyVersion'] = '2020.2.5';
  expInfo['OS'] = window.navigator.platform;

  // store frame rate of monitor if we can measure it successfully
  expInfo['frameRate'] = psychoJS.window.getActualFrameRate();
  if (typeof expInfo['frameRate'] !== 'undefined')
    frameDur = 1.0 / Math.round(expInfo['frameRate']);
  else
    frameDur = 1.0 / 60.0; // couldn't get a reliable measure so guess

  // add info from the URL:
  util.addInfoFromUrl(expInfo);
  psychoJS.setRedirectUrls('https://app.prolific.co/submissions/complete?cc=F9AFE3C9', '');

  return Scheduler.Event.NEXT;
}


var welcome_1Clock;
var text_4;
var key_resp_3;
var stims;
var labels;
var instructions_1Clock;
var text;
var key_resp;
var instructions_2Clock;
var text_3;
var key_resp_2;
var instructions_3Clock;
var text_5;
var key_resp_5;
var instructions_5Clock;
var text_24;
var key_resp_21;
var instructions_7Clock;
var key_resp_22;
var text_25;
var image_6;
var text_26;
var instructions_8Clock;
var text_27;
var key_resp_23;
var attention_1Clock;
var text_14;
var key_resp_15;
var trialClock;
var intro;
var key_resp_4;
var encode_reminderClock;
var text_19;
var key_resp_19;
var practice_uploadClock;
var stim_uploadClock;
var listClock;
var stim_label;
var key_resp_9;
var polygon_2;
var text_22;
var image;
var polygon_5;
var temporal_sourceClock;
var mouse;
var text_23;
var key_resp_20;
var image_2;
var image_3;
var polygon_8;
var stim_label2;
var cross_practClock;
var polygon_7;
var reminder1Clock;
var text_9;
var key_resp_8;
var crossClock;
var polygon;
var _break_1Clock;
var text_20;
var key_resp_14;
var conclusionClock;
var text_7;
var key_resp_13;
var globalClock;
var routineTimer;
function experimentInit() {
  // Initialize components for Routine "welcome_1"
  welcome_1Clock = new util.Clock();
  text_4 = new visual.TextStim({
    win: psychoJS.window,
    name: 'text_4',
    text: 'Welcome to the experiment!\n\nPlease take a moment to make sure you are in a non-disruptive environment. If there are any distractions, such as TV or music on, please turn those off now. \n\nPlease make sure you have at least 45 minutes to set aside for this experiment. Thank you for your participation.\n\nPlease press SPACE to begin with the instructions.',
    font: 'Arial',
    units: undefined, 
    pos: [0, 0], height: 0.04,  wrapWidth: undefined, ori: 0,
    color: new util.Color('white'),  opacity: 1,
    depth: 0.0 
  });
  
  key_resp_3 = new core.Keyboard({psychoJS: psychoJS, clock: new util.Clock(), waitForStart: true});
  
  stims = [];
  labels = [];
  
  // Initialize components for Routine "instructions_1"
  instructions_1Clock = new util.Clock();
  text = new visual.TextStim({
    win: psychoJS.window,
    name: 'text',
    text: 'In this experiment, you will see images you saw yesterday, mixed in with new images you did not see yesterday.\n\nYour job will be to judge whether or not you saw the word during the experiment yesterday (OLD) or if you did not see the word during the experiment yesterday (NEW).\n\nPlease press SPACE to continue with the intructions.\n\n',
    font: 'Arial',
    units: undefined, 
    pos: [0, 0], height: 0.04,  wrapWidth: undefined, ori: 0,
    color: new util.Color('white'),  opacity: 1,
    depth: 0.0 
  });
  
  key_resp = new core.Keyboard({psychoJS: psychoJS, clock: new util.Clock(), waitForStart: true});
  
  // Initialize components for Routine "instructions_2"
  instructions_2Clock = new util.Clock();
  text_3 = new visual.TextStim({
    win: psychoJS.window,
    name: 'text_3',
    text: 'You will use buttons 1, 2, 3, or 4 to indicate your confidence in your judgment of each image:\n\n1 = "Definitely old"\n2 = "Maybe old"\n3 = "Maybe new"\n4 = "Definitely new"\n\nPlease press SPACE to continue with the instructions.',
    font: 'Arial',
    units: undefined, 
    pos: [0, 0], height: 0.04,  wrapWidth: undefined, ori: 0,
    color: new util.Color('white'),  opacity: 1,
    depth: 0.0 
  });
  
  key_resp_2 = new core.Keyboard({psychoJS: psychoJS, clock: new util.Clock(), waitForStart: true});
  
  // Initialize components for Routine "instructions_3"
  instructions_3Clock = new util.Clock();
  text_5 = new visual.TextStim({
    win: psychoJS.window,
    name: 'text_5',
    text: 'You will have 4 seconds to respond to each image. Please make a response to the best of your ability, even if you feel like you are just guessing. Once you press 1, 2, 3, or 4, the screen will show you the next image.\n\nPlease press SPACE to continue.',
    font: 'Arial',
    units: undefined, 
    pos: [0, 0], height: 0.04,  wrapWidth: undefined, ori: 0,
    color: new util.Color('white'),  opacity: 1,
    depth: 0.0 
  });
  
  key_resp_5 = new core.Keyboard({psychoJS: psychoJS, clock: new util.Clock(), waitForStart: true});
  
  // Initialize components for Routine "instructions_5"
  instructions_5Clock = new util.Clock();
  text_24 = new visual.TextStim({
    win: psychoJS.window,
    name: 'text_24',
    text: 'Remember that yesterday you saw lists of 24 images while you listened to music.\n\nAfter you judge whether an image is OLD, you will then indicate WHEN you saw the image in its list, from position 1 to position 24.\n\nYou will do this using your mouse with a slider. With the slider, you will be able to control a red circle on a scale labeled from 1 to 24. You will then click your mouse to make your judgment for WHEN you remember seeing the image.\n\nPress SPACE for an example of the slider.',
    font: 'Arial',
    units: undefined, 
    pos: [0, 0], height: 0.04,  wrapWidth: undefined, ori: 0,
    color: new util.Color('white'),  opacity: 1,
    depth: 0.0 
  });
  
  key_resp_21 = new core.Keyboard({psychoJS: psychoJS, clock: new util.Clock(), waitForStart: true});
  
  // Initialize components for Routine "instructions_7"
  instructions_7Clock = new util.Clock();
  key_resp_22 = new core.Keyboard({psychoJS: psychoJS, clock: new util.Clock(), waitForStart: true});
  
  text_25 = new visual.TextStim({
    win: psychoJS.window,
    name: 'text_25',
    text: 'This is what the slider looks like. You will be able to control the red circle with your cursor, and then click your mouse to indicate WHEN you remember seeing the image.\n\nFor example, the red dot on this slider is in position "15", which indicates that you remember seeing this object 15th in its list.',
    font: 'Arial',
    units: undefined, 
    pos: [0, 0.25], height: 0.04,  wrapWidth: undefined, ori: 0,
    color: new util.Color('white'),  opacity: 1,
    depth: -1.0 
  });
  
  image_6 = new visual.ImageStim({
    win : psychoJS.window,
    name : 'image_6', units : undefined, 
    image : undefined, mask : undefined,
    ori : 0, pos : [0, (- 0.05)], size : [1.45, 0.125],
    color : new util.Color([1, 1, 1]), opacity : 1,
    flipHoriz : false, flipVert : false,
    texRes : 128, interpolate : true, depth : -2.0 
  });
  text_26 = new visual.TextStim({
    win: psychoJS.window,
    name: 'text_26',
    text: 'Press SPACE when you are done seeing the example of the slider.',
    font: 'Arial',
    units: undefined, 
    pos: [0, (- 0.275)], height: 0.04,  wrapWidth: undefined, ori: 0,
    color: new util.Color('white'),  opacity: 1,
    depth: -3.0 
  });
  
  // Initialize components for Routine "instructions_8"
  instructions_8Clock = new util.Clock();
  text_27 = new visual.TextStim({
    win: psychoJS.window,
    name: 'text_27',
    text: 'You will make a judgment about WHEN you saw the image, even if you are just guessing. You will only be asked to make this judgment if you indicated that the image is OLD.\n\nPlease press SPACE to continue with the instructions.',
    font: 'Arial',
    units: undefined, 
    pos: [0, 0], height: 0.04,  wrapWidth: undefined, ori: 0,
    color: new util.Color('white'),  opacity: 1,
    depth: 0.0 
  });
  
  key_resp_23 = new core.Keyboard({psychoJS: psychoJS, clock: new util.Clock(), waitForStart: true});
  
  // Initialize components for Routine "attention_1"
  attention_1Clock = new util.Clock();
  text_14 = new visual.TextStim({
    win: psychoJS.window,
    name: 'text_14',
    text: 'Are you paying attention?\n\nYes: Press 1\n\nNo: Press 2\n\nWhere am I? Press 3',
    font: 'Arial',
    units: undefined, 
    pos: [0, 0], height: 0.04,  wrapWidth: undefined, ori: 0,
    color: new util.Color('white'),  opacity: 1,
    depth: 0.0 
  });
  
  key_resp_15 = new core.Keyboard({psychoJS: psychoJS, clock: new util.Clock(), waitForStart: true});
  
  // Initialize components for Routine "trial"
  trialClock = new util.Clock();
  intro = new visual.TextStim({
    win: psychoJS.window,
    name: 'intro',
    text: 'In summary, you will see images you saw yesterday along with new images you did not see yesterday. Your job is to indicate whether or not you saw the image yesterday, along with your confidence of this judgment.\n\nYou will then use the slider to indicate WHEN in its list you remember seeing the image, even if you then the image is new.\n\nYou will now do a practice run of this task now. \n\nWhen you are ready, press SPACE to begin the practice run.',
    font: 'Arial',
    units: undefined, 
    pos: [0, 0], height: 0.04,  wrapWidth: undefined, ori: 0,
    color: new util.Color('white'),  opacity: 1,
    depth: 0.0 
  });
  
  key_resp_4 = new core.Keyboard({psychoJS: psychoJS, clock: new util.Clock(), waitForStart: true});
  
  // Initialize components for Routine "encode_reminder"
  encode_reminderClock = new util.Clock();
  text_19 = new visual.TextStim({
    win: psychoJS.window,
    name: 'text_19',
    text: 'Reminder that you will use the following buttons to judge each image:\n\n"1" = Definitely new\n"2" = Maybe new\n"3" = Maybe old\n"4" = Definitely old\n\nAnd then you will use your mouse on the slider to select WHEN you remember seeing the image in its list.\n\nPlease press SPACE to begin.\n\n',
    font: 'Arial',
    units: undefined, 
    pos: [0, 0], height: 0.04,  wrapWidth: undefined, ori: 0,
    color: new util.Color('white'),  opacity: 1,
    depth: 0.0 
  });
  
  key_resp_19 = new core.Keyboard({psychoJS: psychoJS, clock: new util.Clock(), waitForStart: true});
  
  // Initialize components for Routine "practice_upload"
  practice_uploadClock = new util.Clock();
  // Initialize components for Routine "stim_upload"
  stim_uploadClock = new util.Clock();
  // Initialize components for Routine "list"
  listClock = new util.Clock();
  stim_label = new visual.TextStim({
    win: psychoJS.window,
    name: 'stim_label',
    text: 'default text',
    font: 'Arial',
    units: undefined, 
    pos: [0, (- 0.2)], height: 0.04,  wrapWidth: undefined, ori: 0,
    color: new util.Color('White'),  opacity: 1,
    depth: 0.0 
  });
  
  key_resp_9 = new core.Keyboard({psychoJS: psychoJS, clock: new util.Clock(), waitForStart: true});
  
  polygon_2 = new visual.ShapeStim ({
    win: psychoJS.window, name: 'polygon_2', 
    vertices: 'cross', size:[0.07, 0.07],
    ori: 0, pos: [0, 0],
    lineWidth: 0.4, lineColor: new util.Color([1, 1, 1]),
    fillColor: new util.Color([1, 1, 1]),
    opacity: 1, depth: -2, interpolate: true,
  });
  
  text_22 = new visual.TextStim({
    win: psychoJS.window,
    name: 'text_22',
    text: '(1) definitely new |  (2) maybe new  |  (3) maybe old  |  (4) definitely old',
    font: 'Arial',
    units: undefined, 
    pos: [0, (- 0.3)], height: 0.03,  wrapWidth: undefined, ori: 0,
    color: new util.Color('white'),  opacity: 1,
    depth: -3.0 
  });
  
  image = new visual.ImageStim({
    win : psychoJS.window,
    name : 'image', units : undefined, 
    image : undefined, mask : undefined,
    ori : 0, pos : [0, 0.1], size : [0.5, 0.5],
    color : new util.Color([1, 1, 1]), opacity : 1,
    flipHoriz : false, flipVert : false,
    texRes : 128, interpolate : true, depth : -4.0 
  });
  polygon_5 = new visual.ShapeStim ({
    win: psychoJS.window, name: 'polygon_5', 
    vertices: 'cross', size:[0.07, 0.07],
    ori: 0, pos: [0, 0],
    lineWidth: 0.4, lineColor: new util.Color([1, 1, 1]),
    fillColor: new util.Color([1, 1, 1]),
    opacity: 1, depth: -5, interpolate: true,
  });
  
  // Initialize components for Routine "temporal_source"
  temporal_sourceClock = new util.Clock();
  mouse = new core.Mouse({
    win: psychoJS.window,
  });
  mouse.mouseClock = new util.Clock();
  text_23 = new visual.TextStim({
    win: psychoJS.window,
    name: 'text_23',
    text: 'When did you see this image?',
    font: 'Arial',
    units: undefined, 
    pos: [0, 0.4], height: 0.04,  wrapWidth: undefined, ori: 0,
    color: new util.Color('white'),  opacity: 1,
    depth: -1.0 
  });
  
  key_resp_20 = new core.Keyboard({psychoJS: psychoJS, clock: new util.Clock(), waitForStart: true});
  
  image_2 = new visual.ImageStim({
    win : psychoJS.window,
    name : 'image_2', units : undefined, 
    image : undefined, mask : undefined,
    ori : 0, pos : [0, 0.1], size : [0.5, 0.5],
    color : new util.Color([1, 1, 1]), opacity : 1,
    flipHoriz : false, flipVert : false,
    texRes : 128, interpolate : true, depth : -3.0 
  });
  image_3 = new visual.ImageStim({
    win : psychoJS.window,
    name : 'image_3', units : undefined, 
    image : undefined, mask : undefined,
    ori : 0, pos : [0, (- 0.35)], size : [1.25, 0.15],
    color : new util.Color([1, 1, 1]), opacity : 1,
    flipHoriz : false, flipVert : false,
    texRes : 128, interpolate : true, depth : -5.0 
  });
  polygon_8 = new visual.Polygon ({
    win: psychoJS.window, name: 'polygon_8', 
    edges: 99, size:[0.05, 0.05],
    ori: 90, pos: [0, 0],
    lineWidth: 1, lineColor: new util.Color([1, (- 1), (- 1)]),
    fillColor: new util.Color([1, (- 1), (- 1)]),
    opacity: 1, depth: -6, interpolate: true,
  });
  
  stim_label2 = new visual.TextStim({
    win: psychoJS.window,
    name: 'stim_label2',
    text: 'default text',
    font: 'Arial',
    units: undefined, 
    pos: [0, (- 0.2)], height: 0.04,  wrapWidth: undefined, ori: 0,
    color: new util.Color('white'),  opacity: 1,
    depth: -7.0 
  });
  
  // Initialize components for Routine "cross_pract"
  cross_practClock = new util.Clock();
  polygon_7 = new visual.ShapeStim ({
    win: psychoJS.window, name: 'polygon_7', 
    vertices: 'cross', size:[0.07, 0.07],
    ori: 0, pos: [0, 0],
    lineWidth: 1, lineColor: new util.Color([1, 1, 1]),
    fillColor: new util.Color([1, 1, 1]),
    opacity: 1, depth: 0, interpolate: true,
  });
  
  // Initialize components for Routine "reminder1"
  reminder1Clock = new util.Clock();
  text_9 = new visual.TextStim({
    win: psychoJS.window,
    name: 'text_9',
    text: 'You have now finished the practice block. Please take a short break before continuing. \n\nWhenever you are ready, press SPACE to begin the actual experiment.',
    font: 'Arial',
    units: undefined, 
    pos: [0, 0], height: 0.04,  wrapWidth: undefined, ori: 0,
    color: new util.Color('white'),  opacity: 1,
    depth: 0.0 
  });
  
  key_resp_8 = new core.Keyboard({psychoJS: psychoJS, clock: new util.Clock(), waitForStart: true});
  
  // Initialize components for Routine "encode_reminder"
  encode_reminderClock = new util.Clock();
  text_19 = new visual.TextStim({
    win: psychoJS.window,
    name: 'text_19',
    text: 'Reminder that you will use the following buttons to judge each image:\n\n"1" = Definitely new\n"2" = Maybe new\n"3" = Maybe old\n"4" = Definitely old\n\nAnd then you will use your mouse on the slider to select WHEN you remember seeing the image in its list.\n\nPlease press SPACE to begin.\n\n',
    font: 'Arial',
    units: undefined, 
    pos: [0, 0], height: 0.04,  wrapWidth: undefined, ori: 0,
    color: new util.Color('white'),  opacity: 1,
    depth: 0.0 
  });
  
  key_resp_19 = new core.Keyboard({psychoJS: psychoJS, clock: new util.Clock(), waitForStart: true});
  
  // Initialize components for Routine "cross"
  crossClock = new util.Clock();
  polygon = new visual.ShapeStim ({
    win: psychoJS.window, name: 'polygon', 
    vertices: 'cross', size:[0.07, 0.07],
    ori: 0, pos: [0, 0],
    lineWidth: 0.5, lineColor: new util.Color([1, 1, 1]),
    fillColor: new util.Color([1, 1, 1]),
    opacity: 1, depth: 0, interpolate: true,
  });
  
  // Initialize components for Routine "list"
  listClock = new util.Clock();
  stim_label = new visual.TextStim({
    win: psychoJS.window,
    name: 'stim_label',
    text: 'default text',
    font: 'Arial',
    units: undefined, 
    pos: [0, (- 0.2)], height: 0.04,  wrapWidth: undefined, ori: 0,
    color: new util.Color('White'),  opacity: 1,
    depth: 0.0 
  });
  
  key_resp_9 = new core.Keyboard({psychoJS: psychoJS, clock: new util.Clock(), waitForStart: true});
  
  polygon_2 = new visual.ShapeStim ({
    win: psychoJS.window, name: 'polygon_2', 
    vertices: 'cross', size:[0.07, 0.07],
    ori: 0, pos: [0, 0],
    lineWidth: 0.4, lineColor: new util.Color([1, 1, 1]),
    fillColor: new util.Color([1, 1, 1]),
    opacity: 1, depth: -2, interpolate: true,
  });
  
  text_22 = new visual.TextStim({
    win: psychoJS.window,
    name: 'text_22',
    text: '(1) definitely new |  (2) maybe new  |  (3) maybe old  |  (4) definitely old',
    font: 'Arial',
    units: undefined, 
    pos: [0, (- 0.3)], height: 0.03,  wrapWidth: undefined, ori: 0,
    color: new util.Color('white'),  opacity: 1,
    depth: -3.0 
  });
  
  image = new visual.ImageStim({
    win : psychoJS.window,
    name : 'image', units : undefined, 
    image : undefined, mask : undefined,
    ori : 0, pos : [0, 0.1], size : [0.5, 0.5],
    color : new util.Color([1, 1, 1]), opacity : 1,
    flipHoriz : false, flipVert : false,
    texRes : 128, interpolate : true, depth : -4.0 
  });
  polygon_5 = new visual.ShapeStim ({
    win: psychoJS.window, name: 'polygon_5', 
    vertices: 'cross', size:[0.07, 0.07],
    ori: 0, pos: [0, 0],
    lineWidth: 0.4, lineColor: new util.Color([1, 1, 1]),
    fillColor: new util.Color([1, 1, 1]),
    opacity: 1, depth: -5, interpolate: true,
  });
  
  // Initialize components for Routine "temporal_source"
  temporal_sourceClock = new util.Clock();
  mouse = new core.Mouse({
    win: psychoJS.window,
  });
  mouse.mouseClock = new util.Clock();
  text_23 = new visual.TextStim({
    win: psychoJS.window,
    name: 'text_23',
    text: 'When did you see this image?',
    font: 'Arial',
    units: undefined, 
    pos: [0, 0.4], height: 0.04,  wrapWidth: undefined, ori: 0,
    color: new util.Color('white'),  opacity: 1,
    depth: -1.0 
  });
  
  key_resp_20 = new core.Keyboard({psychoJS: psychoJS, clock: new util.Clock(), waitForStart: true});
  
  image_2 = new visual.ImageStim({
    win : psychoJS.window,
    name : 'image_2', units : undefined, 
    image : undefined, mask : undefined,
    ori : 0, pos : [0, 0.1], size : [0.5, 0.5],
    color : new util.Color([1, 1, 1]), opacity : 1,
    flipHoriz : false, flipVert : false,
    texRes : 128, interpolate : true, depth : -3.0 
  });
  image_3 = new visual.ImageStim({
    win : psychoJS.window,
    name : 'image_3', units : undefined, 
    image : undefined, mask : undefined,
    ori : 0, pos : [0, (- 0.35)], size : [1.25, 0.15],
    color : new util.Color([1, 1, 1]), opacity : 1,
    flipHoriz : false, flipVert : false,
    texRes : 128, interpolate : true, depth : -5.0 
  });
  polygon_8 = new visual.Polygon ({
    win: psychoJS.window, name: 'polygon_8', 
    edges: 99, size:[0.05, 0.05],
    ori: 90, pos: [0, 0],
    lineWidth: 1, lineColor: new util.Color([1, (- 1), (- 1)]),
    fillColor: new util.Color([1, (- 1), (- 1)]),
    opacity: 1, depth: -6, interpolate: true,
  });
  
  stim_label2 = new visual.TextStim({
    win: psychoJS.window,
    name: 'stim_label2',
    text: 'default text',
    font: 'Arial',
    units: undefined, 
    pos: [0, (- 0.2)], height: 0.04,  wrapWidth: undefined, ori: 0,
    color: new util.Color('white'),  opacity: 1,
    depth: -7.0 
  });
  
  // Initialize components for Routine "_break_1"
  _break_1Clock = new util.Clock();
  text_20 = new visual.TextStim({
    win: psychoJS.window,
    name: 'text_20',
    text: 'Please take a brief break if you need it.\n\nWhenever you are ready to proceed, press space.',
    font: 'Arial',
    units: undefined, 
    pos: [0, 0], height: 0.06,  wrapWidth: undefined, ori: 0,
    color: new util.Color('white'),  opacity: 1,
    depth: 0.0 
  });
  
  key_resp_14 = new core.Keyboard({psychoJS: psychoJS, clock: new util.Clock(), waitForStart: true});
  
  // Initialize components for Routine "conclusion"
  conclusionClock = new util.Clock();
  text_7 = new visual.TextStim({
    win: psychoJS.window,
    name: 'text_7',
    text: 'Thank you for your participation! You are complete with the current task and have one brief survey left to finish.\n\nWhen you press SPACE, you will be redirected to Qualtrics to complete the last brief survey. This may take a moment, so please be patient.\n\nPlease press SPACE to return to Qualtrics.\n\n\n',
    font: 'Arial',
    units: undefined, 
    pos: [0, 0], height: 0.04,  wrapWidth: undefined, ori: 0,
    color: new util.Color('white'),  opacity: 1,
    depth: 0.0 
  });
  
  key_resp_13 = new core.Keyboard({psychoJS: psychoJS, clock: new util.Clock(), waitForStart: true});
  
  // Create some handy timers
  globalClock = new util.Clock();  // to track the time since experiment started
  routineTimer = new util.CountdownTimer();  // to track time remaining of each (non-slip) routine
  
  return Scheduler.Event.NEXT;
}


var t;
var frameN;
var _key_resp_3_allKeys;
var welcome_1Components;
function welcome_1RoutineBegin(snapshot) {
  return function () {
    //------Prepare to start Routine 'welcome_1'-------
    t = 0;
    welcome_1Clock.reset(); // clock
    frameN = -1;
    // update component parameters for each repeat
    key_resp_3.keys = undefined;
    key_resp_3.rt = undefined;
    _key_resp_3_allKeys = [];
    // keep track of which components have finished
    welcome_1Components = [];
    welcome_1Components.push(text_4);
    welcome_1Components.push(key_resp_3);
    
    for (const thisComponent of welcome_1Components)
      if ('status' in thisComponent)
        thisComponent.status = PsychoJS.Status.NOT_STARTED;
    // check if the Routine should terminate
    if (!continueRoutine) {  // a component has requested a forced-end of Routine
      return Scheduler.Event.NEXT;
    }
  };
}


var continueRoutine;
function welcome_1RoutineEachFrame(snapshot) {
  return function () {
    //------Loop for each frame of Routine 'welcome_1'-------
    let continueRoutine = true; // until we're told otherwise
    // get current time
    t = welcome_1Clock.getTime();
    frameN = frameN + 1;// number of completed frames (so 0 is the first frame)
    // update/draw components on each frame
    
    // *text_4* updates
    if (t >= 0.0 && text_4.status === PsychoJS.Status.NOT_STARTED) {
      // keep track of start time/frame for later
      text_4.tStart = t;  // (not accounting for frame time here)
      text_4.frameNStart = frameN;  // exact frame index
      
      text_4.setAutoDraw(true);
    }

    
    // *key_resp_3* updates
    if (t >= 0.0 && key_resp_3.status === PsychoJS.Status.NOT_STARTED) {
      // keep track of start time/frame for later
      key_resp_3.tStart = t;  // (not accounting for frame time here)
      key_resp_3.frameNStart = frameN;  // exact frame index
      
      // keyboard checking is just starting
      psychoJS.window.callOnFlip(function() { key_resp_3.clock.reset(); });  // t=0 on next screen flip
      psychoJS.window.callOnFlip(function() { key_resp_3.start(); }); // start on screen flip
      psychoJS.window.callOnFlip(function() { key_resp_3.clearEvents(); });
    }

    if (key_resp_3.status === PsychoJS.Status.STARTED) {
      let theseKeys = key_resp_3.getKeys({keyList: ['1', 'space'], waitRelease: false});
      _key_resp_3_allKeys = _key_resp_3_allKeys.concat(theseKeys);
      if (_key_resp_3_allKeys.length > 0) {
        key_resp_3.keys = _key_resp_3_allKeys[_key_resp_3_allKeys.length - 1].name;  // just the last key pressed
        key_resp_3.rt = _key_resp_3_allKeys[_key_resp_3_allKeys.length - 1].rt;
        // a response ends the routine
        continueRoutine = false;
      }
    }
    
    // check for quit (typically the Esc key)
    if (psychoJS.experiment.experimentEnded || psychoJS.eventManager.getKeys({keyList:['escape']}).length > 0) {
      return quitPsychoJS('The [Escape] key was pressed. Goodbye!', false);
    }
    
    // check if the Routine should terminate
    if (!continueRoutine) {  // a component has requested a forced-end of Routine
      return Scheduler.Event.NEXT;
    }
    
    continueRoutine = false;  // reverts to True if at least one component still running
    for (const thisComponent of welcome_1Components)
      if ('status' in thisComponent && thisComponent.status !== PsychoJS.Status.FINISHED) {
        continueRoutine = true;
        break;
      }
    
    // refresh the screen if continuing
    if (continueRoutine) {
      return Scheduler.Event.FLIP_REPEAT;
    } else {
      return Scheduler.Event.NEXT;
    }
  };
}


function welcome_1RoutineEnd(snapshot) {
  return function () {
    //------Ending Routine 'welcome_1'-------
    for (const thisComponent of welcome_1Components) {
      if (typeof thisComponent.setAutoDraw === 'function') {
        thisComponent.setAutoDraw(false);
      }
    }
    psychoJS.experiment.addData('key_resp_3.keys', key_resp_3.keys);
    if (typeof key_resp_3.keys !== 'undefined') {  // we had a response
        psychoJS.experiment.addData('key_resp_3.rt', key_resp_3.rt);
        routineTimer.reset();
        }
    
    key_resp_3.stop();
    // the Routine "welcome_1" was not non-slip safe, so reset the non-slip timer
    routineTimer.reset();
    
    return Scheduler.Event.NEXT;
  };
}


var _key_resp_allKeys;
var instructions_1Components;
function instructions_1RoutineBegin(snapshot) {
  return function () {
    //------Prepare to start Routine 'instructions_1'-------
    t = 0;
    instructions_1Clock.reset(); // clock
    frameN = -1;
    // update component parameters for each repeat
    key_resp.keys = undefined;
    key_resp.rt = undefined;
    _key_resp_allKeys = [];
    // keep track of which components have finished
    instructions_1Components = [];
    instructions_1Components.push(text);
    instructions_1Components.push(key_resp);
    
    for (const thisComponent of instructions_1Components)
      if ('status' in thisComponent)
        thisComponent.status = PsychoJS.Status.NOT_STARTED;
    // check if the Routine should terminate
    if (!continueRoutine) {  // a component has requested a forced-end of Routine
      return Scheduler.Event.NEXT;
    }
  };
}


function instructions_1RoutineEachFrame(snapshot) {
  return function () {
    //------Loop for each frame of Routine 'instructions_1'-------
    let continueRoutine = true; // until we're told otherwise
    // get current time
    t = instructions_1Clock.getTime();
    frameN = frameN + 1;// number of completed frames (so 0 is the first frame)
    // update/draw components on each frame
    
    // *text* updates
    if (t >= 0.0 && text.status === PsychoJS.Status.NOT_STARTED) {
      // keep track of start time/frame for later
      text.tStart = t;  // (not accounting for frame time here)
      text.frameNStart = frameN;  // exact frame index
      
      text.setAutoDraw(true);
    }

    
    // *key_resp* updates
    if (t >= 0.0 && key_resp.status === PsychoJS.Status.NOT_STARTED) {
      // keep track of start time/frame for later
      key_resp.tStart = t;  // (not accounting for frame time here)
      key_resp.frameNStart = frameN;  // exact frame index
      
      // keyboard checking is just starting
      psychoJS.window.callOnFlip(function() { key_resp.clock.reset(); });  // t=0 on next screen flip
      psychoJS.window.callOnFlip(function() { key_resp.start(); }); // start on screen flip
      psychoJS.window.callOnFlip(function() { key_resp.clearEvents(); });
    }

    if (key_resp.status === PsychoJS.Status.STARTED) {
      let theseKeys = key_resp.getKeys({keyList: ['1', 'space'], waitRelease: false});
      _key_resp_allKeys = _key_resp_allKeys.concat(theseKeys);
      if (_key_resp_allKeys.length > 0) {
        key_resp.keys = _key_resp_allKeys[_key_resp_allKeys.length - 1].name;  // just the last key pressed
        key_resp.rt = _key_resp_allKeys[_key_resp_allKeys.length - 1].rt;
        // a response ends the routine
        continueRoutine = false;
      }
    }
    
    // check for quit (typically the Esc key)
    if (psychoJS.experiment.experimentEnded || psychoJS.eventManager.getKeys({keyList:['escape']}).length > 0) {
      return quitPsychoJS('The [Escape] key was pressed. Goodbye!', false);
    }
    
    // check if the Routine should terminate
    if (!continueRoutine) {  // a component has requested a forced-end of Routine
      return Scheduler.Event.NEXT;
    }
    
    continueRoutine = false;  // reverts to True if at least one component still running
    for (const thisComponent of instructions_1Components)
      if ('status' in thisComponent && thisComponent.status !== PsychoJS.Status.FINISHED) {
        continueRoutine = true;
        break;
      }
    
    // refresh the screen if continuing
    if (continueRoutine) {
      return Scheduler.Event.FLIP_REPEAT;
    } else {
      return Scheduler.Event.NEXT;
    }
  };
}


function instructions_1RoutineEnd(snapshot) {
  return function () {
    //------Ending Routine 'instructions_1'-------
    for (const thisComponent of instructions_1Components) {
      if (typeof thisComponent.setAutoDraw === 'function') {
        thisComponent.setAutoDraw(false);
      }
    }
    psychoJS.experiment.addData('key_resp.keys', key_resp.keys);
    if (typeof key_resp.keys !== 'undefined') {  // we had a response
        psychoJS.experiment.addData('key_resp.rt', key_resp.rt);
        routineTimer.reset();
        }
    
    key_resp.stop();
    // the Routine "instructions_1" was not non-slip safe, so reset the non-slip timer
    routineTimer.reset();
    
    return Scheduler.Event.NEXT;
  };
}


var _key_resp_2_allKeys;
var instructions_2Components;
function instructions_2RoutineBegin(snapshot) {
  return function () {
    //------Prepare to start Routine 'instructions_2'-------
    t = 0;
    instructions_2Clock.reset(); // clock
    frameN = -1;
    // update component parameters for each repeat
    key_resp_2.keys = undefined;
    key_resp_2.rt = undefined;
    _key_resp_2_allKeys = [];
    // keep track of which components have finished
    instructions_2Components = [];
    instructions_2Components.push(text_3);
    instructions_2Components.push(key_resp_2);
    
    for (const thisComponent of instructions_2Components)
      if ('status' in thisComponent)
        thisComponent.status = PsychoJS.Status.NOT_STARTED;
    // check if the Routine should terminate
    if (!continueRoutine) {  // a component has requested a forced-end of Routine
      return Scheduler.Event.NEXT;
    }
  };
}


function instructions_2RoutineEachFrame(snapshot) {
  return function () {
    //------Loop for each frame of Routine 'instructions_2'-------
    let continueRoutine = true; // until we're told otherwise
    // get current time
    t = instructions_2Clock.getTime();
    frameN = frameN + 1;// number of completed frames (so 0 is the first frame)
    // update/draw components on each frame
    
    // *text_3* updates
    if (t >= 0.0 && text_3.status === PsychoJS.Status.NOT_STARTED) {
      // keep track of start time/frame for later
      text_3.tStart = t;  // (not accounting for frame time here)
      text_3.frameNStart = frameN;  // exact frame index
      
      text_3.setAutoDraw(true);
    }

    
    // *key_resp_2* updates
    if (t >= 0.0 && key_resp_2.status === PsychoJS.Status.NOT_STARTED) {
      // keep track of start time/frame for later
      key_resp_2.tStart = t;  // (not accounting for frame time here)
      key_resp_2.frameNStart = frameN;  // exact frame index
      
      // keyboard checking is just starting
      psychoJS.window.callOnFlip(function() { key_resp_2.clock.reset(); });  // t=0 on next screen flip
      psychoJS.window.callOnFlip(function() { key_resp_2.start(); }); // start on screen flip
      psychoJS.window.callOnFlip(function() { key_resp_2.clearEvents(); });
    }

    if (key_resp_2.status === PsychoJS.Status.STARTED) {
      let theseKeys = key_resp_2.getKeys({keyList: ['1', 'space'], waitRelease: false});
      _key_resp_2_allKeys = _key_resp_2_allKeys.concat(theseKeys);
      if (_key_resp_2_allKeys.length > 0) {
        key_resp_2.keys = _key_resp_2_allKeys[_key_resp_2_allKeys.length - 1].name;  // just the last key pressed
        key_resp_2.rt = _key_resp_2_allKeys[_key_resp_2_allKeys.length - 1].rt;
        // a response ends the routine
        continueRoutine = false;
      }
    }
    
    // check for quit (typically the Esc key)
    if (psychoJS.experiment.experimentEnded || psychoJS.eventManager.getKeys({keyList:['escape']}).length > 0) {
      return quitPsychoJS('The [Escape] key was pressed. Goodbye!', false);
    }
    
    // check if the Routine should terminate
    if (!continueRoutine) {  // a component has requested a forced-end of Routine
      return Scheduler.Event.NEXT;
    }
    
    continueRoutine = false;  // reverts to True if at least one component still running
    for (const thisComponent of instructions_2Components)
      if ('status' in thisComponent && thisComponent.status !== PsychoJS.Status.FINISHED) {
        continueRoutine = true;
        break;
      }
    
    // refresh the screen if continuing
    if (continueRoutine) {
      return Scheduler.Event.FLIP_REPEAT;
    } else {
      return Scheduler.Event.NEXT;
    }
  };
}


function instructions_2RoutineEnd(snapshot) {
  return function () {
    //------Ending Routine 'instructions_2'-------
    for (const thisComponent of instructions_2Components) {
      if (typeof thisComponent.setAutoDraw === 'function') {
        thisComponent.setAutoDraw(false);
      }
    }
    psychoJS.experiment.addData('key_resp_2.keys', key_resp_2.keys);
    if (typeof key_resp_2.keys !== 'undefined') {  // we had a response
        psychoJS.experiment.addData('key_resp_2.rt', key_resp_2.rt);
        routineTimer.reset();
        }
    
    key_resp_2.stop();
    // the Routine "instructions_2" was not non-slip safe, so reset the non-slip timer
    routineTimer.reset();
    
    return Scheduler.Event.NEXT;
  };
}


var _key_resp_5_allKeys;
var instructions_3Components;
function instructions_3RoutineBegin(snapshot) {
  return function () {
    //------Prepare to start Routine 'instructions_3'-------
    t = 0;
    instructions_3Clock.reset(); // clock
    frameN = -1;
    // update component parameters for each repeat
    key_resp_5.keys = undefined;
    key_resp_5.rt = undefined;
    _key_resp_5_allKeys = [];
    // keep track of which components have finished
    instructions_3Components = [];
    instructions_3Components.push(text_5);
    instructions_3Components.push(key_resp_5);
    
    for (const thisComponent of instructions_3Components)
      if ('status' in thisComponent)
        thisComponent.status = PsychoJS.Status.NOT_STARTED;
    // check if the Routine should terminate
    if (!continueRoutine) {  // a component has requested a forced-end of Routine
      return Scheduler.Event.NEXT;
    }
  };
}


function instructions_3RoutineEachFrame(snapshot) {
  return function () {
    //------Loop for each frame of Routine 'instructions_3'-------
    let continueRoutine = true; // until we're told otherwise
    // get current time
    t = instructions_3Clock.getTime();
    frameN = frameN + 1;// number of completed frames (so 0 is the first frame)
    // update/draw components on each frame
    
    // *text_5* updates
    if (t >= 0.0 && text_5.status === PsychoJS.Status.NOT_STARTED) {
      // keep track of start time/frame for later
      text_5.tStart = t;  // (not accounting for frame time here)
      text_5.frameNStart = frameN;  // exact frame index
      
      text_5.setAutoDraw(true);
    }

    
    // *key_resp_5* updates
    if (t >= 0.0 && key_resp_5.status === PsychoJS.Status.NOT_STARTED) {
      // keep track of start time/frame for later
      key_resp_5.tStart = t;  // (not accounting for frame time here)
      key_resp_5.frameNStart = frameN;  // exact frame index
      
      // keyboard checking is just starting
      psychoJS.window.callOnFlip(function() { key_resp_5.clock.reset(); });  // t=0 on next screen flip
      psychoJS.window.callOnFlip(function() { key_resp_5.start(); }); // start on screen flip
      psychoJS.window.callOnFlip(function() { key_resp_5.clearEvents(); });
    }

    if (key_resp_5.status === PsychoJS.Status.STARTED) {
      let theseKeys = key_resp_5.getKeys({keyList: ['y', 'n', 'left', 'right', 'space'], waitRelease: false});
      _key_resp_5_allKeys = _key_resp_5_allKeys.concat(theseKeys);
      if (_key_resp_5_allKeys.length > 0) {
        key_resp_5.keys = _key_resp_5_allKeys[_key_resp_5_allKeys.length - 1].name;  // just the last key pressed
        key_resp_5.rt = _key_resp_5_allKeys[_key_resp_5_allKeys.length - 1].rt;
        // a response ends the routine
        continueRoutine = false;
      }
    }
    
    // check for quit (typically the Esc key)
    if (psychoJS.experiment.experimentEnded || psychoJS.eventManager.getKeys({keyList:['escape']}).length > 0) {
      return quitPsychoJS('The [Escape] key was pressed. Goodbye!', false);
    }
    
    // check if the Routine should terminate
    if (!continueRoutine) {  // a component has requested a forced-end of Routine
      return Scheduler.Event.NEXT;
    }
    
    continueRoutine = false;  // reverts to True if at least one component still running
    for (const thisComponent of instructions_3Components)
      if ('status' in thisComponent && thisComponent.status !== PsychoJS.Status.FINISHED) {
        continueRoutine = true;
        break;
      }
    
    // refresh the screen if continuing
    if (continueRoutine) {
      return Scheduler.Event.FLIP_REPEAT;
    } else {
      return Scheduler.Event.NEXT;
    }
  };
}


function instructions_3RoutineEnd(snapshot) {
  return function () {
    //------Ending Routine 'instructions_3'-------
    for (const thisComponent of instructions_3Components) {
      if (typeof thisComponent.setAutoDraw === 'function') {
        thisComponent.setAutoDraw(false);
      }
    }
    psychoJS.experiment.addData('key_resp_5.keys', key_resp_5.keys);
    if (typeof key_resp_5.keys !== 'undefined') {  // we had a response
        psychoJS.experiment.addData('key_resp_5.rt', key_resp_5.rt);
        routineTimer.reset();
        }
    
    key_resp_5.stop();
    // the Routine "instructions_3" was not non-slip safe, so reset the non-slip timer
    routineTimer.reset();
    
    return Scheduler.Event.NEXT;
  };
}


var _key_resp_21_allKeys;
var instructions_5Components;
function instructions_5RoutineBegin(snapshot) {
  return function () {
    //------Prepare to start Routine 'instructions_5'-------
    t = 0;
    instructions_5Clock.reset(); // clock
    frameN = -1;
    // update component parameters for each repeat
    key_resp_21.keys = undefined;
    key_resp_21.rt = undefined;
    _key_resp_21_allKeys = [];
    // keep track of which components have finished
    instructions_5Components = [];
    instructions_5Components.push(text_24);
    instructions_5Components.push(key_resp_21);
    
    for (const thisComponent of instructions_5Components)
      if ('status' in thisComponent)
        thisComponent.status = PsychoJS.Status.NOT_STARTED;
    // check if the Routine should terminate
    if (!continueRoutine) {  // a component has requested a forced-end of Routine
      return Scheduler.Event.NEXT;
    }
  };
}


function instructions_5RoutineEachFrame(snapshot) {
  return function () {
    //------Loop for each frame of Routine 'instructions_5'-------
    let continueRoutine = true; // until we're told otherwise
    // get current time
    t = instructions_5Clock.getTime();
    frameN = frameN + 1;// number of completed frames (so 0 is the first frame)
    // update/draw components on each frame
    
    // *text_24* updates
    if (t >= 0.0 && text_24.status === PsychoJS.Status.NOT_STARTED) {
      // keep track of start time/frame for later
      text_24.tStart = t;  // (not accounting for frame time here)
      text_24.frameNStart = frameN;  // exact frame index
      
      text_24.setAutoDraw(true);
    }

    
    // *key_resp_21* updates
    if (t >= 0.0 && key_resp_21.status === PsychoJS.Status.NOT_STARTED) {
      // keep track of start time/frame for later
      key_resp_21.tStart = t;  // (not accounting for frame time here)
      key_resp_21.frameNStart = frameN;  // exact frame index
      
      // keyboard checking is just starting
      psychoJS.window.callOnFlip(function() { key_resp_21.clock.reset(); });  // t=0 on next screen flip
      psychoJS.window.callOnFlip(function() { key_resp_21.start(); }); // start on screen flip
      psychoJS.window.callOnFlip(function() { key_resp_21.clearEvents(); });
    }

    if (key_resp_21.status === PsychoJS.Status.STARTED) {
      let theseKeys = key_resp_21.getKeys({keyList: ['y', 'n', 'left', 'right', 'space'], waitRelease: false});
      _key_resp_21_allKeys = _key_resp_21_allKeys.concat(theseKeys);
      if (_key_resp_21_allKeys.length > 0) {
        key_resp_21.keys = _key_resp_21_allKeys[_key_resp_21_allKeys.length - 1].name;  // just the last key pressed
        key_resp_21.rt = _key_resp_21_allKeys[_key_resp_21_allKeys.length - 1].rt;
        // a response ends the routine
        continueRoutine = false;
      }
    }
    
    // check for quit (typically the Esc key)
    if (psychoJS.experiment.experimentEnded || psychoJS.eventManager.getKeys({keyList:['escape']}).length > 0) {
      return quitPsychoJS('The [Escape] key was pressed. Goodbye!', false);
    }
    
    // check if the Routine should terminate
    if (!continueRoutine) {  // a component has requested a forced-end of Routine
      return Scheduler.Event.NEXT;
    }
    
    continueRoutine = false;  // reverts to True if at least one component still running
    for (const thisComponent of instructions_5Components)
      if ('status' in thisComponent && thisComponent.status !== PsychoJS.Status.FINISHED) {
        continueRoutine = true;
        break;
      }
    
    // refresh the screen if continuing
    if (continueRoutine) {
      return Scheduler.Event.FLIP_REPEAT;
    } else {
      return Scheduler.Event.NEXT;
    }
  };
}


function instructions_5RoutineEnd(snapshot) {
  return function () {
    //------Ending Routine 'instructions_5'-------
    for (const thisComponent of instructions_5Components) {
      if (typeof thisComponent.setAutoDraw === 'function') {
        thisComponent.setAutoDraw(false);
      }
    }
    psychoJS.experiment.addData('key_resp_21.keys', key_resp_21.keys);
    if (typeof key_resp_21.keys !== 'undefined') {  // we had a response
        psychoJS.experiment.addData('key_resp_21.rt', key_resp_21.rt);
        routineTimer.reset();
        }
    
    key_resp_21.stop();
    // the Routine "instructions_5" was not non-slip safe, so reset the non-slip timer
    routineTimer.reset();
    
    return Scheduler.Event.NEXT;
  };
}


var _key_resp_22_allKeys;
var instructions_7Components;
function instructions_7RoutineBegin(snapshot) {
  return function () {
    //------Prepare to start Routine 'instructions_7'-------
    t = 0;
    instructions_7Clock.reset(); // clock
    frameN = -1;
    // update component parameters for each repeat
    key_resp_22.keys = undefined;
    key_resp_22.rt = undefined;
    _key_resp_22_allKeys = [];
    image_6.setImage('stimuli/temp_slider_example_1.png');
    // keep track of which components have finished
    instructions_7Components = [];
    instructions_7Components.push(key_resp_22);
    instructions_7Components.push(text_25);
    instructions_7Components.push(image_6);
    instructions_7Components.push(text_26);
    
    for (const thisComponent of instructions_7Components)
      if ('status' in thisComponent)
        thisComponent.status = PsychoJS.Status.NOT_STARTED;
    // check if the Routine should terminate
    if (!continueRoutine) {  // a component has requested a forced-end of Routine
      return Scheduler.Event.NEXT;
    }
  };
}


function instructions_7RoutineEachFrame(snapshot) {
  return function () {
    //------Loop for each frame of Routine 'instructions_7'-------
    let continueRoutine = true; // until we're told otherwise
    // get current time
    t = instructions_7Clock.getTime();
    frameN = frameN + 1;// number of completed frames (so 0 is the first frame)
    // update/draw components on each frame
    
    // *key_resp_22* updates
    if (t >= 0.0 && key_resp_22.status === PsychoJS.Status.NOT_STARTED) {
      // keep track of start time/frame for later
      key_resp_22.tStart = t;  // (not accounting for frame time here)
      key_resp_22.frameNStart = frameN;  // exact frame index
      
      // keyboard checking is just starting
      psychoJS.window.callOnFlip(function() { key_resp_22.clock.reset(); });  // t=0 on next screen flip
      psychoJS.window.callOnFlip(function() { key_resp_22.start(); }); // start on screen flip
      psychoJS.window.callOnFlip(function() { key_resp_22.clearEvents(); });
    }

    if (key_resp_22.status === PsychoJS.Status.STARTED) {
      let theseKeys = key_resp_22.getKeys({keyList: ['y', 'n', 'left', 'right', 'space'], waitRelease: false});
      _key_resp_22_allKeys = _key_resp_22_allKeys.concat(theseKeys);
      if (_key_resp_22_allKeys.length > 0) {
        key_resp_22.keys = _key_resp_22_allKeys[_key_resp_22_allKeys.length - 1].name;  // just the last key pressed
        key_resp_22.rt = _key_resp_22_allKeys[_key_resp_22_allKeys.length - 1].rt;
        // a response ends the routine
        continueRoutine = false;
      }
    }
    
    
    // *text_25* updates
    if (t >= 0.0 && text_25.status === PsychoJS.Status.NOT_STARTED) {
      // keep track of start time/frame for later
      text_25.tStart = t;  // (not accounting for frame time here)
      text_25.frameNStart = frameN;  // exact frame index
      
      text_25.setAutoDraw(true);
    }

    
    // *image_6* updates
    if (t >= 0.0 && image_6.status === PsychoJS.Status.NOT_STARTED) {
      // keep track of start time/frame for later
      image_6.tStart = t;  // (not accounting for frame time here)
      image_6.frameNStart = frameN;  // exact frame index
      
      image_6.setAutoDraw(true);
    }

    
    // *text_26* updates
    if (t >= 0.0 && text_26.status === PsychoJS.Status.NOT_STARTED) {
      // keep track of start time/frame for later
      text_26.tStart = t;  // (not accounting for frame time here)
      text_26.frameNStart = frameN;  // exact frame index
      
      text_26.setAutoDraw(true);
    }

    // check for quit (typically the Esc key)
    if (psychoJS.experiment.experimentEnded || psychoJS.eventManager.getKeys({keyList:['escape']}).length > 0) {
      return quitPsychoJS('The [Escape] key was pressed. Goodbye!', false);
    }
    
    // check if the Routine should terminate
    if (!continueRoutine) {  // a component has requested a forced-end of Routine
      return Scheduler.Event.NEXT;
    }
    
    continueRoutine = false;  // reverts to True if at least one component still running
    for (const thisComponent of instructions_7Components)
      if ('status' in thisComponent && thisComponent.status !== PsychoJS.Status.FINISHED) {
        continueRoutine = true;
        break;
      }
    
    // refresh the screen if continuing
    if (continueRoutine) {
      return Scheduler.Event.FLIP_REPEAT;
    } else {
      return Scheduler.Event.NEXT;
    }
  };
}


function instructions_7RoutineEnd(snapshot) {
  return function () {
    //------Ending Routine 'instructions_7'-------
    for (const thisComponent of instructions_7Components) {
      if (typeof thisComponent.setAutoDraw === 'function') {
        thisComponent.setAutoDraw(false);
      }
    }
    psychoJS.experiment.addData('key_resp_22.keys', key_resp_22.keys);
    if (typeof key_resp_22.keys !== 'undefined') {  // we had a response
        psychoJS.experiment.addData('key_resp_22.rt', key_resp_22.rt);
        routineTimer.reset();
        }
    
    key_resp_22.stop();
    // the Routine "instructions_7" was not non-slip safe, so reset the non-slip timer
    routineTimer.reset();
    
    return Scheduler.Event.NEXT;
  };
}


var _key_resp_23_allKeys;
var instructions_8Components;
function instructions_8RoutineBegin(snapshot) {
  return function () {
    //------Prepare to start Routine 'instructions_8'-------
    t = 0;
    instructions_8Clock.reset(); // clock
    frameN = -1;
    // update component parameters for each repeat
    key_resp_23.keys = undefined;
    key_resp_23.rt = undefined;
    _key_resp_23_allKeys = [];
    // keep track of which components have finished
    instructions_8Components = [];
    instructions_8Components.push(text_27);
    instructions_8Components.push(key_resp_23);
    
    for (const thisComponent of instructions_8Components)
      if ('status' in thisComponent)
        thisComponent.status = PsychoJS.Status.NOT_STARTED;
    // check if the Routine should terminate
    if (!continueRoutine) {  // a component has requested a forced-end of Routine
      return Scheduler.Event.NEXT;
    }
  };
}


function instructions_8RoutineEachFrame(snapshot) {
  return function () {
    //------Loop for each frame of Routine 'instructions_8'-------
    let continueRoutine = true; // until we're told otherwise
    // get current time
    t = instructions_8Clock.getTime();
    frameN = frameN + 1;// number of completed frames (so 0 is the first frame)
    // update/draw components on each frame
    
    // *text_27* updates
    if (t >= 0.0 && text_27.status === PsychoJS.Status.NOT_STARTED) {
      // keep track of start time/frame for later
      text_27.tStart = t;  // (not accounting for frame time here)
      text_27.frameNStart = frameN;  // exact frame index
      
      text_27.setAutoDraw(true);
    }

    
    // *key_resp_23* updates
    if (t >= 0.0 && key_resp_23.status === PsychoJS.Status.NOT_STARTED) {
      // keep track of start time/frame for later
      key_resp_23.tStart = t;  // (not accounting for frame time here)
      key_resp_23.frameNStart = frameN;  // exact frame index
      
      // keyboard checking is just starting
      psychoJS.window.callOnFlip(function() { key_resp_23.clock.reset(); });  // t=0 on next screen flip
      psychoJS.window.callOnFlip(function() { key_resp_23.start(); }); // start on screen flip
      psychoJS.window.callOnFlip(function() { key_resp_23.clearEvents(); });
    }

    if (key_resp_23.status === PsychoJS.Status.STARTED) {
      let theseKeys = key_resp_23.getKeys({keyList: ['y', 'n', 'left', 'right', 'space'], waitRelease: false});
      _key_resp_23_allKeys = _key_resp_23_allKeys.concat(theseKeys);
      if (_key_resp_23_allKeys.length > 0) {
        key_resp_23.keys = _key_resp_23_allKeys[_key_resp_23_allKeys.length - 1].name;  // just the last key pressed
        key_resp_23.rt = _key_resp_23_allKeys[_key_resp_23_allKeys.length - 1].rt;
        // a response ends the routine
        continueRoutine = false;
      }
    }
    
    // check for quit (typically the Esc key)
    if (psychoJS.experiment.experimentEnded || psychoJS.eventManager.getKeys({keyList:['escape']}).length > 0) {
      return quitPsychoJS('The [Escape] key was pressed. Goodbye!', false);
    }
    
    // check if the Routine should terminate
    if (!continueRoutine) {  // a component has requested a forced-end of Routine
      return Scheduler.Event.NEXT;
    }
    
    continueRoutine = false;  // reverts to True if at least one component still running
    for (const thisComponent of instructions_8Components)
      if ('status' in thisComponent && thisComponent.status !== PsychoJS.Status.FINISHED) {
        continueRoutine = true;
        break;
      }
    
    // refresh the screen if continuing
    if (continueRoutine) {
      return Scheduler.Event.FLIP_REPEAT;
    } else {
      return Scheduler.Event.NEXT;
    }
  };
}


function instructions_8RoutineEnd(snapshot) {
  return function () {
    //------Ending Routine 'instructions_8'-------
    for (const thisComponent of instructions_8Components) {
      if (typeof thisComponent.setAutoDraw === 'function') {
        thisComponent.setAutoDraw(false);
      }
    }
    psychoJS.experiment.addData('key_resp_23.keys', key_resp_23.keys);
    if (typeof key_resp_23.keys !== 'undefined') {  // we had a response
        psychoJS.experiment.addData('key_resp_23.rt', key_resp_23.rt);
        routineTimer.reset();
        }
    
    key_resp_23.stop();
    // the Routine "instructions_8" was not non-slip safe, so reset the non-slip timer
    routineTimer.reset();
    
    return Scheduler.Event.NEXT;
  };
}


var _key_resp_15_allKeys;
var attention_1Components;
function attention_1RoutineBegin(snapshot) {
  return function () {
    //------Prepare to start Routine 'attention_1'-------
    t = 0;
    attention_1Clock.reset(); // clock
    frameN = -1;
    // update component parameters for each repeat
    key_resp_15.keys = undefined;
    key_resp_15.rt = undefined;
    _key_resp_15_allKeys = [];
    // keep track of which components have finished
    attention_1Components = [];
    attention_1Components.push(text_14);
    attention_1Components.push(key_resp_15);
    
    for (const thisComponent of attention_1Components)
      if ('status' in thisComponent)
        thisComponent.status = PsychoJS.Status.NOT_STARTED;
    // check if the Routine should terminate
    if (!continueRoutine) {  // a component has requested a forced-end of Routine
      return Scheduler.Event.NEXT;
    }
  };
}


function attention_1RoutineEachFrame(snapshot) {
  return function () {
    //------Loop for each frame of Routine 'attention_1'-------
    let continueRoutine = true; // until we're told otherwise
    // get current time
    t = attention_1Clock.getTime();
    frameN = frameN + 1;// number of completed frames (so 0 is the first frame)
    // update/draw components on each frame
    
    // *text_14* updates
    if (t >= 0.0 && text_14.status === PsychoJS.Status.NOT_STARTED) {
      // keep track of start time/frame for later
      text_14.tStart = t;  // (not accounting for frame time here)
      text_14.frameNStart = frameN;  // exact frame index
      
      text_14.setAutoDraw(true);
    }

    
    // *key_resp_15* updates
    if (t >= 0.0 && key_resp_15.status === PsychoJS.Status.NOT_STARTED) {
      // keep track of start time/frame for later
      key_resp_15.tStart = t;  // (not accounting for frame time here)
      key_resp_15.frameNStart = frameN;  // exact frame index
      
      // keyboard checking is just starting
      psychoJS.window.callOnFlip(function() { key_resp_15.clock.reset(); });  // t=0 on next screen flip
      psychoJS.window.callOnFlip(function() { key_resp_15.start(); }); // start on screen flip
      psychoJS.window.callOnFlip(function() { key_resp_15.clearEvents(); });
    }

    if (key_resp_15.status === PsychoJS.Status.STARTED) {
      let theseKeys = key_resp_15.getKeys({keyList: ['1', '2', '3', 'right', 'space'], waitRelease: false});
      _key_resp_15_allKeys = _key_resp_15_allKeys.concat(theseKeys);
      if (_key_resp_15_allKeys.length > 0) {
        key_resp_15.keys = _key_resp_15_allKeys[_key_resp_15_allKeys.length - 1].name;  // just the last key pressed
        key_resp_15.rt = _key_resp_15_allKeys[_key_resp_15_allKeys.length - 1].rt;
        // a response ends the routine
        continueRoutine = false;
      }
    }
    
    // check for quit (typically the Esc key)
    if (psychoJS.experiment.experimentEnded || psychoJS.eventManager.getKeys({keyList:['escape']}).length > 0) {
      return quitPsychoJS('The [Escape] key was pressed. Goodbye!', false);
    }
    
    // check if the Routine should terminate
    if (!continueRoutine) {  // a component has requested a forced-end of Routine
      return Scheduler.Event.NEXT;
    }
    
    continueRoutine = false;  // reverts to True if at least one component still running
    for (const thisComponent of attention_1Components)
      if ('status' in thisComponent && thisComponent.status !== PsychoJS.Status.FINISHED) {
        continueRoutine = true;
        break;
      }
    
    // refresh the screen if continuing
    if (continueRoutine) {
      return Scheduler.Event.FLIP_REPEAT;
    } else {
      return Scheduler.Event.NEXT;
    }
  };
}


function attention_1RoutineEnd(snapshot) {
  return function () {
    //------Ending Routine 'attention_1'-------
    for (const thisComponent of attention_1Components) {
      if (typeof thisComponent.setAutoDraw === 'function') {
        thisComponent.setAutoDraw(false);
      }
    }
    psychoJS.experiment.addData('key_resp_15.keys', key_resp_15.keys);
    if (typeof key_resp_15.keys !== 'undefined') {  // we had a response
        psychoJS.experiment.addData('key_resp_15.rt', key_resp_15.rt);
        routineTimer.reset();
        }
    
    key_resp_15.stop();
    // the Routine "attention_1" was not non-slip safe, so reset the non-slip timer
    routineTimer.reset();
    
    return Scheduler.Event.NEXT;
  };
}


var _key_resp_4_allKeys;
var trialComponents;
function trialRoutineBegin(snapshot) {
  return function () {
    //------Prepare to start Routine 'trial'-------
    t = 0;
    trialClock.reset(); // clock
    frameN = -1;
    // update component parameters for each repeat
    key_resp_4.keys = undefined;
    key_resp_4.rt = undefined;
    _key_resp_4_allKeys = [];
    // keep track of which components have finished
    trialComponents = [];
    trialComponents.push(intro);
    trialComponents.push(key_resp_4);
    
    for (const thisComponent of trialComponents)
      if ('status' in thisComponent)
        thisComponent.status = PsychoJS.Status.NOT_STARTED;
    // check if the Routine should terminate
    if (!continueRoutine) {  // a component has requested a forced-end of Routine
      return Scheduler.Event.NEXT;
    }
  };
}


function trialRoutineEachFrame(snapshot) {
  return function () {
    //------Loop for each frame of Routine 'trial'-------
    let continueRoutine = true; // until we're told otherwise
    // get current time
    t = trialClock.getTime();
    frameN = frameN + 1;// number of completed frames (so 0 is the first frame)
    // update/draw components on each frame
    
    // *intro* updates
    if (t >= 0.0 && intro.status === PsychoJS.Status.NOT_STARTED) {
      // keep track of start time/frame for later
      intro.tStart = t;  // (not accounting for frame time here)
      intro.frameNStart = frameN;  // exact frame index
      
      intro.setAutoDraw(true);
    }

    
    // *key_resp_4* updates
    if (t >= 0.0 && key_resp_4.status === PsychoJS.Status.NOT_STARTED) {
      // keep track of start time/frame for later
      key_resp_4.tStart = t;  // (not accounting for frame time here)
      key_resp_4.frameNStart = frameN;  // exact frame index
      
      // keyboard checking is just starting
      psychoJS.window.callOnFlip(function() { key_resp_4.clock.reset(); });  // t=0 on next screen flip
      psychoJS.window.callOnFlip(function() { key_resp_4.start(); }); // start on screen flip
      psychoJS.window.callOnFlip(function() { key_resp_4.clearEvents(); });
    }

    if (key_resp_4.status === PsychoJS.Status.STARTED) {
      let theseKeys = key_resp_4.getKeys({keyList: ['right', 'space'], waitRelease: false});
      _key_resp_4_allKeys = _key_resp_4_allKeys.concat(theseKeys);
      if (_key_resp_4_allKeys.length > 0) {
        key_resp_4.keys = _key_resp_4_allKeys[_key_resp_4_allKeys.length - 1].name;  // just the last key pressed
        key_resp_4.rt = _key_resp_4_allKeys[_key_resp_4_allKeys.length - 1].rt;
        // a response ends the routine
        continueRoutine = false;
      }
    }
    
    // check for quit (typically the Esc key)
    if (psychoJS.experiment.experimentEnded || psychoJS.eventManager.getKeys({keyList:['escape']}).length > 0) {
      return quitPsychoJS('The [Escape] key was pressed. Goodbye!', false);
    }
    
    // check if the Routine should terminate
    if (!continueRoutine) {  // a component has requested a forced-end of Routine
      return Scheduler.Event.NEXT;
    }
    
    continueRoutine = false;  // reverts to True if at least one component still running
    for (const thisComponent of trialComponents)
      if ('status' in thisComponent && thisComponent.status !== PsychoJS.Status.FINISHED) {
        continueRoutine = true;
        break;
      }
    
    // refresh the screen if continuing
    if (continueRoutine) {
      return Scheduler.Event.FLIP_REPEAT;
    } else {
      return Scheduler.Event.NEXT;
    }
  };
}


function trialRoutineEnd(snapshot) {
  return function () {
    //------Ending Routine 'trial'-------
    for (const thisComponent of trialComponents) {
      if (typeof thisComponent.setAutoDraw === 'function') {
        thisComponent.setAutoDraw(false);
      }
    }
    psychoJS.experiment.addData('key_resp_4.keys', key_resp_4.keys);
    if (typeof key_resp_4.keys !== 'undefined') {  // we had a response
        psychoJS.experiment.addData('key_resp_4.rt', key_resp_4.rt);
        routineTimer.reset();
        }
    
    key_resp_4.stop();
    // the Routine "trial" was not non-slip safe, so reset the non-slip timer
    routineTimer.reset();
    
    return Scheduler.Event.NEXT;
  };
}


var _key_resp_19_allKeys;
var encode_reminderComponents;
function encode_reminderRoutineBegin(snapshot) {
  return function () {
    //------Prepare to start Routine 'encode_reminder'-------
    t = 0;
    encode_reminderClock.reset(); // clock
    frameN = -1;
    // update component parameters for each repeat
    key_resp_19.keys = undefined;
    key_resp_19.rt = undefined;
    _key_resp_19_allKeys = [];
    // keep track of which components have finished
    encode_reminderComponents = [];
    encode_reminderComponents.push(text_19);
    encode_reminderComponents.push(key_resp_19);
    
    for (const thisComponent of encode_reminderComponents)
      if ('status' in thisComponent)
        thisComponent.status = PsychoJS.Status.NOT_STARTED;
    // check if the Routine should terminate
    if (!continueRoutine) {  // a component has requested a forced-end of Routine
      return Scheduler.Event.NEXT;
    }
  };
}


function encode_reminderRoutineEachFrame(snapshot) {
  return function () {
    //------Loop for each frame of Routine 'encode_reminder'-------
    let continueRoutine = true; // until we're told otherwise
    // get current time
    t = encode_reminderClock.getTime();
    frameN = frameN + 1;// number of completed frames (so 0 is the first frame)
    // update/draw components on each frame
    
    // *text_19* updates
    if (t >= 0.0 && text_19.status === PsychoJS.Status.NOT_STARTED) {
      // keep track of start time/frame for later
      text_19.tStart = t;  // (not accounting for frame time here)
      text_19.frameNStart = frameN;  // exact frame index
      
      text_19.setAutoDraw(true);
    }

    
    // *key_resp_19* updates
    if (t >= 0.0 && key_resp_19.status === PsychoJS.Status.NOT_STARTED) {
      // keep track of start time/frame for later
      key_resp_19.tStart = t;  // (not accounting for frame time here)
      key_resp_19.frameNStart = frameN;  // exact frame index
      
      // keyboard checking is just starting
      psychoJS.window.callOnFlip(function() { key_resp_19.clock.reset(); });  // t=0 on next screen flip
      psychoJS.window.callOnFlip(function() { key_resp_19.start(); }); // start on screen flip
      psychoJS.window.callOnFlip(function() { key_resp_19.clearEvents(); });
    }

    if (key_resp_19.status === PsychoJS.Status.STARTED) {
      let theseKeys = key_resp_19.getKeys({keyList: ['right', 'space'], waitRelease: false});
      _key_resp_19_allKeys = _key_resp_19_allKeys.concat(theseKeys);
      if (_key_resp_19_allKeys.length > 0) {
        key_resp_19.keys = _key_resp_19_allKeys[_key_resp_19_allKeys.length - 1].name;  // just the last key pressed
        key_resp_19.rt = _key_resp_19_allKeys[_key_resp_19_allKeys.length - 1].rt;
        // a response ends the routine
        continueRoutine = false;
      }
    }
    
    // check for quit (typically the Esc key)
    if (psychoJS.experiment.experimentEnded || psychoJS.eventManager.getKeys({keyList:['escape']}).length > 0) {
      return quitPsychoJS('The [Escape] key was pressed. Goodbye!', false);
    }
    
    // check if the Routine should terminate
    if (!continueRoutine) {  // a component has requested a forced-end of Routine
      return Scheduler.Event.NEXT;
    }
    
    continueRoutine = false;  // reverts to True if at least one component still running
    for (const thisComponent of encode_reminderComponents)
      if ('status' in thisComponent && thisComponent.status !== PsychoJS.Status.FINISHED) {
        continueRoutine = true;
        break;
      }
    
    // refresh the screen if continuing
    if (continueRoutine) {
      return Scheduler.Event.FLIP_REPEAT;
    } else {
      return Scheduler.Event.NEXT;
    }
  };
}


function encode_reminderRoutineEnd(snapshot) {
  return function () {
    //------Ending Routine 'encode_reminder'-------
    for (const thisComponent of encode_reminderComponents) {
      if (typeof thisComponent.setAutoDraw === 'function') {
        thisComponent.setAutoDraw(false);
      }
    }
    psychoJS.experiment.addData('key_resp_19.keys', key_resp_19.keys);
    if (typeof key_resp_19.keys !== 'undefined') {  // we had a response
        psychoJS.experiment.addData('key_resp_19.rt', key_resp_19.rt);
        routineTimer.reset();
        }
    
    key_resp_19.stop();
    // the Routine "encode_reminder" was not non-slip safe, so reset the non-slip timer
    routineTimer.reset();
    
    return Scheduler.Event.NEXT;
  };
}


var trials_2;
var currentLoop;
function trials_2LoopBegin(trials_2LoopScheduler) {
  // set up handler to look after randomisation of conditions etc
  trials_2 = new TrialHandler({
    psychoJS: psychoJS,
    nReps: 1, method: TrialHandler.Method.RANDOM,
    extraInfo: expInfo, originPath: undefined,
    trialList: 'stims_test_1.csv',
    seed: undefined, name: 'trials_2'
  });
  psychoJS.experiment.addLoop(trials_2); // add the loop to the experiment
  currentLoop = trials_2;  // we're now the current loop

  // Schedule all the trials in the trialList:
  for (const thisTrial_2 of trials_2) {
    const snapshot = trials_2.getSnapshot();
    trials_2LoopScheduler.add(importConditions(snapshot));
    trials_2LoopScheduler.add(practice_uploadRoutineBegin(snapshot));
    trials_2LoopScheduler.add(practice_uploadRoutineEachFrame(snapshot));
    trials_2LoopScheduler.add(practice_uploadRoutineEnd(snapshot));
    trials_2LoopScheduler.add(endLoopIteration(trials_2LoopScheduler, snapshot));
  }

  return Scheduler.Event.NEXT;
}


function trials_2LoopEnd() {
  psychoJS.experiment.removeLoop(trials_2);

  return Scheduler.Event.NEXT;
}


var trials_6;
function trials_6LoopBegin(trials_6LoopScheduler) {
  // set up handler to look after randomisation of conditions etc
  trials_6 = new TrialHandler({
    psychoJS: psychoJS,
    nReps: 1, method: TrialHandler.Method.RANDOM,
    extraInfo: expInfo, originPath: undefined,
    trialList: 'stims_final_1.csv',
    seed: undefined, name: 'trials_6'
  });
  psychoJS.experiment.addLoop(trials_6); // add the loop to the experiment
  currentLoop = trials_6;  // we're now the current loop

  // Schedule all the trials in the trialList:
  for (const thisTrial_6 of trials_6) {
    const snapshot = trials_6.getSnapshot();
    trials_6LoopScheduler.add(importConditions(snapshot));
    trials_6LoopScheduler.add(stim_uploadRoutineBegin(snapshot));
    trials_6LoopScheduler.add(stim_uploadRoutineEachFrame(snapshot));
    trials_6LoopScheduler.add(stim_uploadRoutineEnd(snapshot));
    trials_6LoopScheduler.add(endLoopIteration(trials_6LoopScheduler, snapshot));
  }

  return Scheduler.Event.NEXT;
}


function trials_6LoopEnd() {
  psychoJS.experiment.removeLoop(trials_6);

  return Scheduler.Event.NEXT;
}


var trials;
function trialsLoopBegin(trialsLoopScheduler) {
  // set up handler to look after randomisation of conditions etc
  trials = new TrialHandler({
    psychoJS: psychoJS,
    nReps: 10, method: TrialHandler.Method.RANDOM,
    extraInfo: expInfo, originPath: undefined,
    trialList: undefined,
    seed: undefined, name: 'trials'
  });
  psychoJS.experiment.addLoop(trials); // add the loop to the experiment
  currentLoop = trials;  // we're now the current loop

  // Schedule all the trials in the trialList:
  for (const thisTrial of trials) {
    const snapshot = trials.getSnapshot();
    trialsLoopScheduler.add(importConditions(snapshot));
    trialsLoopScheduler.add(listRoutineBegin(snapshot));
    trialsLoopScheduler.add(listRoutineEachFrame(snapshot));
    trialsLoopScheduler.add(listRoutineEnd(snapshot));
    trialsLoopScheduler.add(temporal_sourceRoutineBegin(snapshot));
    trialsLoopScheduler.add(temporal_sourceRoutineEachFrame(snapshot));
    trialsLoopScheduler.add(temporal_sourceRoutineEnd(snapshot));
    trialsLoopScheduler.add(endLoopIteration(trialsLoopScheduler, snapshot));
  }

  return Scheduler.Event.NEXT;
}


function trialsLoopEnd() {
  psychoJS.experiment.removeLoop(trials);

  return Scheduler.Event.NEXT;
}


var trials_5;
function trials_5LoopBegin(trials_5LoopScheduler) {
  // set up handler to look after randomisation of conditions etc
  trials_5 = new TrialHandler({
    psychoJS: psychoJS,
    nReps: 3, method: TrialHandler.Method.RANDOM,
    extraInfo: expInfo, originPath: undefined,
    trialList: undefined,
    seed: undefined, name: 'trials_5'
  });
  psychoJS.experiment.addLoop(trials_5); // add the loop to the experiment
  currentLoop = trials_5;  // we're now the current loop

  // Schedule all the trials in the trialList:
  for (const thisTrial_5 of trials_5) {
    const snapshot = trials_5.getSnapshot();
    trials_5LoopScheduler.add(importConditions(snapshot));
    trials_5LoopScheduler.add(encode_reminderRoutineBegin(snapshot));
    trials_5LoopScheduler.add(encode_reminderRoutineEachFrame(snapshot));
    trials_5LoopScheduler.add(encode_reminderRoutineEnd(snapshot));
    trials_5LoopScheduler.add(crossRoutineBegin(snapshot));
    trials_5LoopScheduler.add(crossRoutineEachFrame(snapshot));
    trials_5LoopScheduler.add(crossRoutineEnd(snapshot));
    const trials_3LoopScheduler = new Scheduler(psychoJS);
    trials_5LoopScheduler.add(trials_3LoopBegin, trials_3LoopScheduler);
    trials_5LoopScheduler.add(trials_3LoopScheduler);
    trials_5LoopScheduler.add(trials_3LoopEnd);
    trials_5LoopScheduler.add(_break_1RoutineBegin(snapshot));
    trials_5LoopScheduler.add(_break_1RoutineEachFrame(snapshot));
    trials_5LoopScheduler.add(_break_1RoutineEnd(snapshot));
    trials_5LoopScheduler.add(endLoopIteration(trials_5LoopScheduler, snapshot));
  }

  return Scheduler.Event.NEXT;
}


var trials_3;
function trials_3LoopBegin(trials_3LoopScheduler) {
  // set up handler to look after randomisation of conditions etc
  trials_3 = new TrialHandler({
    psychoJS: psychoJS,
    nReps: 128, method: TrialHandler.Method.RANDOM,
    extraInfo: expInfo, originPath: undefined,
    trialList: undefined,
    seed: undefined, name: 'trials_3'
  });
  psychoJS.experiment.addLoop(trials_3); // add the loop to the experiment
  currentLoop = trials_3;  // we're now the current loop

  // Schedule all the trials in the trialList:
  for (const thisTrial_3 of trials_3) {
    const snapshot = trials_3.getSnapshot();
    trials_3LoopScheduler.add(importConditions(snapshot));
    trials_3LoopScheduler.add(listRoutineBegin(snapshot));
    trials_3LoopScheduler.add(listRoutineEachFrame(snapshot));
    trials_3LoopScheduler.add(listRoutineEnd(snapshot));
    trials_3LoopScheduler.add(temporal_sourceRoutineBegin(snapshot));
    trials_3LoopScheduler.add(temporal_sourceRoutineEachFrame(snapshot));
    trials_3LoopScheduler.add(temporal_sourceRoutineEnd(snapshot));
    trials_3LoopScheduler.add(endLoopIteration(trials_3LoopScheduler, snapshot));
  }

  return Scheduler.Event.NEXT;
}


function trials_3LoopEnd() {
  psychoJS.experiment.removeLoop(trials_3);

  return Scheduler.Event.NEXT;
}


function trials_5LoopEnd() {
  psychoJS.experiment.removeLoop(trials_5);

  return Scheduler.Event.NEXT;
}


var z;
var practice_uploadComponents;
function practice_uploadRoutineBegin(snapshot) {
  return function () {
    //------Prepare to start Routine 'practice_upload'-------
    t = 0;
    practice_uploadClock.reset(); // clock
    frameN = -1;
    // update component parameters for each repeat
    stims.append(filepath);
    labels.append(label);
    console.log(stims);
    z = 0;
    
    // keep track of which components have finished
    practice_uploadComponents = [];
    
    for (const thisComponent of practice_uploadComponents)
      if ('status' in thisComponent)
        thisComponent.status = PsychoJS.Status.NOT_STARTED;
    // check if the Routine should terminate
    if (!continueRoutine) {  // a component has requested a forced-end of Routine
      return Scheduler.Event.NEXT;
    }
  };
}


function practice_uploadRoutineEachFrame(snapshot) {
  return function () {
    //------Loop for each frame of Routine 'practice_upload'-------
    let continueRoutine = true; // until we're told otherwise
    // get current time
    t = practice_uploadClock.getTime();
    frameN = frameN + 1;// number of completed frames (so 0 is the first frame)
    // update/draw components on each frame
    // check for quit (typically the Esc key)
    if (psychoJS.experiment.experimentEnded || psychoJS.eventManager.getKeys({keyList:['escape']}).length > 0) {
      return quitPsychoJS('The [Escape] key was pressed. Goodbye!', false);
    }
    
    // check if the Routine should terminate
    if (!continueRoutine) {  // a component has requested a forced-end of Routine
      return Scheduler.Event.NEXT;
    }
    
    continueRoutine = false;  // reverts to True if at least one component still running
    for (const thisComponent of practice_uploadComponents)
      if ('status' in thisComponent && thisComponent.status !== PsychoJS.Status.FINISHED) {
        continueRoutine = true;
        break;
      }
    
    // refresh the screen if continuing
    if (continueRoutine) {
      return Scheduler.Event.FLIP_REPEAT;
    } else {
      return Scheduler.Event.NEXT;
    }
  };
}


function practice_uploadRoutineEnd(snapshot) {
  return function () {
    //------Ending Routine 'practice_upload'-------
    for (const thisComponent of practice_uploadComponents) {
      if (typeof thisComponent.setAutoDraw === 'function') {
        thisComponent.setAutoDraw(false);
      }
    }
    // the Routine "practice_upload" was not non-slip safe, so reset the non-slip timer
    routineTimer.reset();
    
    return Scheduler.Event.NEXT;
  };
}


var stim_uploadComponents;
function stim_uploadRoutineBegin(snapshot) {
  return function () {
    //------Prepare to start Routine 'stim_upload'-------
    t = 0;
    stim_uploadClock.reset(); // clock
    frameN = -1;
    // update component parameters for each repeat
    stims.append(filepath);
    labels.append(label);
    console.log(stims);
    
    // keep track of which components have finished
    stim_uploadComponents = [];
    
    for (const thisComponent of stim_uploadComponents)
      if ('status' in thisComponent)
        thisComponent.status = PsychoJS.Status.NOT_STARTED;
    // check if the Routine should terminate
    if (!continueRoutine) {  // a component has requested a forced-end of Routine
      return Scheduler.Event.NEXT;
    }
  };
}


function stim_uploadRoutineEachFrame(snapshot) {
  return function () {
    //------Loop for each frame of Routine 'stim_upload'-------
    let continueRoutine = true; // until we're told otherwise
    // get current time
    t = stim_uploadClock.getTime();
    frameN = frameN + 1;// number of completed frames (so 0 is the first frame)
    // update/draw components on each frame
    // check for quit (typically the Esc key)
    if (psychoJS.experiment.experimentEnded || psychoJS.eventManager.getKeys({keyList:['escape']}).length > 0) {
      return quitPsychoJS('The [Escape] key was pressed. Goodbye!', false);
    }
    
    // check if the Routine should terminate
    if (!continueRoutine) {  // a component has requested a forced-end of Routine
      return Scheduler.Event.NEXT;
    }
    
    continueRoutine = false;  // reverts to True if at least one component still running
    for (const thisComponent of stim_uploadComponents)
      if ('status' in thisComponent && thisComponent.status !== PsychoJS.Status.FINISHED) {
        continueRoutine = true;
        break;
      }
    
    // refresh the screen if continuing
    if (continueRoutine) {
      return Scheduler.Event.FLIP_REPEAT;
    } else {
      return Scheduler.Event.NEXT;
    }
  };
}


function stim_uploadRoutineEnd(snapshot) {
  return function () {
    //------Ending Routine 'stim_upload'-------
    for (const thisComponent of stim_uploadComponents) {
      if (typeof thisComponent.setAutoDraw === 'function') {
        thisComponent.setAutoDraw(false);
      }
    }
    // the Routine "stim_upload" was not non-slip safe, so reset the non-slip timer
    routineTimer.reset();
    
    return Scheduler.Event.NEXT;
  };
}


var _key_resp_9_allKeys;
var listComponents;
function listRoutineBegin(snapshot) {
  return function () {
    //------Prepare to start Routine 'list'-------
    t = 0;
    listClock.reset(); // clock
    frameN = -1;
    routineTimer.add(6.000000);
    // update component parameters for each repeat
    stim_label.setText(labels[z]);
    key_resp_9.keys = undefined;
    key_resp_9.rt = undefined;
    _key_resp_9_allKeys = [];
    image.setImage(stims[z]);
    // keep track of which components have finished
    listComponents = [];
    listComponents.push(stim_label);
    listComponents.push(key_resp_9);
    listComponents.push(polygon_2);
    listComponents.push(text_22);
    listComponents.push(image);
    listComponents.push(polygon_5);
    
    for (const thisComponent of listComponents)
      if ('status' in thisComponent)
        thisComponent.status = PsychoJS.Status.NOT_STARTED;
    // check if the Routine should terminate
    if (!continueRoutine) {  // a component has requested a forced-end of Routine
      return Scheduler.Event.NEXT;
    }
  };
}


var frameRemains;
function listRoutineEachFrame(snapshot) {
  return function () {
    //------Loop for each frame of Routine 'list'-------
    let continueRoutine = true; // until we're told otherwise
    // get current time
    t = listClock.getTime();
    frameN = frameN + 1;// number of completed frames (so 0 is the first frame)
    // update/draw components on each frame
    
    // *stim_label* updates
    if (t >= 1.0 && stim_label.status === PsychoJS.Status.NOT_STARTED) {
      // keep track of start time/frame for later
      stim_label.tStart = t;  // (not accounting for frame time here)
      stim_label.frameNStart = frameN;  // exact frame index
      
      stim_label.setAutoDraw(true);
    }

    frameRemains = 1.0 + 4.0 - psychoJS.window.monitorFramePeriod * 0.75;  // most of one frame period left
    if ((stim_label.status === PsychoJS.Status.STARTED || stim_label.status === PsychoJS.Status.FINISHED) && t >= frameRemains) {
      stim_label.setAutoDraw(false);
    }
    
    // *key_resp_9* updates
    if (t >= 1.0 && key_resp_9.status === PsychoJS.Status.NOT_STARTED) {
      // keep track of start time/frame for later
      key_resp_9.tStart = t;  // (not accounting for frame time here)
      key_resp_9.frameNStart = frameN;  // exact frame index
      
      // keyboard checking is just starting
      psychoJS.window.callOnFlip(function() { key_resp_9.clock.reset(); });  // t=0 on next screen flip
      psychoJS.window.callOnFlip(function() { key_resp_9.start(); }); // start on screen flip
      psychoJS.window.callOnFlip(function() { key_resp_9.clearEvents(); });
    }

    frameRemains = 1.0 + 4 - psychoJS.window.monitorFramePeriod * 0.75;  // most of one frame period left
    if ((key_resp_9.status === PsychoJS.Status.STARTED || key_resp_9.status === PsychoJS.Status.FINISHED) && t >= frameRemains) {
      key_resp_9.status = PsychoJS.Status.FINISHED;
  }

    if (key_resp_9.status === PsychoJS.Status.STARTED) {
      let theseKeys = key_resp_9.getKeys({keyList: ['1', '2', '3', '4'], waitRelease: false});
      _key_resp_9_allKeys = _key_resp_9_allKeys.concat(theseKeys);
      if (_key_resp_9_allKeys.length > 0) {
        key_resp_9.keys = _key_resp_9_allKeys[0].name;  // just the first key pressed
        key_resp_9.rt = _key_resp_9_allKeys[0].rt;
        // a response ends the routine
        continueRoutine = false;
      }
    }
    
    
    // *polygon_2* updates
    if (t >= 0.0 && polygon_2.status === PsychoJS.Status.NOT_STARTED) {
      // keep track of start time/frame for later
      polygon_2.tStart = t;  // (not accounting for frame time here)
      polygon_2.frameNStart = frameN;  // exact frame index
      
      polygon_2.setAutoDraw(true);
    }

    frameRemains = 0.0 + 1.0 - psychoJS.window.monitorFramePeriod * 0.75;  // most of one frame period left
    if ((polygon_2.status === PsychoJS.Status.STARTED || polygon_2.status === PsychoJS.Status.FINISHED) && t >= frameRemains) {
      polygon_2.setAutoDraw(false);
    }
    
    // *text_22* updates
    if (t >= 1.0 && text_22.status === PsychoJS.Status.NOT_STARTED) {
      // keep track of start time/frame for later
      text_22.tStart = t;  // (not accounting for frame time here)
      text_22.frameNStart = frameN;  // exact frame index
      
      text_22.setAutoDraw(true);
    }

    frameRemains = 1.0 + 4.0 - psychoJS.window.monitorFramePeriod * 0.75;  // most of one frame period left
    if ((text_22.status === PsychoJS.Status.STARTED || text_22.status === PsychoJS.Status.FINISHED) && t >= frameRemains) {
      text_22.setAutoDraw(false);
    }
    
    // *image* updates
    if (t >= 1 && image.status === PsychoJS.Status.NOT_STARTED) {
      // keep track of start time/frame for later
      image.tStart = t;  // (not accounting for frame time here)
      image.frameNStart = frameN;  // exact frame index
      
      image.setAutoDraw(true);
    }

    frameRemains = 1 + 4 - psychoJS.window.monitorFramePeriod * 0.75;  // most of one frame period left
    if ((image.status === PsychoJS.Status.STARTED || image.status === PsychoJS.Status.FINISHED) && t >= frameRemains) {
      image.setAutoDraw(false);
    }
    
    // *polygon_5* updates
    if (t >= 5 && polygon_5.status === PsychoJS.Status.NOT_STARTED) {
      // keep track of start time/frame for later
      polygon_5.tStart = t;  // (not accounting for frame time here)
      polygon_5.frameNStart = frameN;  // exact frame index
      
      polygon_5.setAutoDraw(true);
    }

    frameRemains = 5 + 1.0 - psychoJS.window.monitorFramePeriod * 0.75;  // most of one frame period left
    if ((polygon_5.status === PsychoJS.Status.STARTED || polygon_5.status === PsychoJS.Status.FINISHED) && t >= frameRemains) {
      polygon_5.setAutoDraw(false);
    }
    if (((key_resp_9.keys === "1") || (key_resp_9.keys === "2"))) {
        console.log("1");
        continueRoutine = false;
    }
    
    // check for quit (typically the Esc key)
    if (psychoJS.experiment.experimentEnded || psychoJS.eventManager.getKeys({keyList:['escape']}).length > 0) {
      return quitPsychoJS('The [Escape] key was pressed. Goodbye!', false);
    }
    
    // check if the Routine should terminate
    if (!continueRoutine) {  // a component has requested a forced-end of Routine
      return Scheduler.Event.NEXT;
    }
    
    continueRoutine = false;  // reverts to True if at least one component still running
    for (const thisComponent of listComponents)
      if ('status' in thisComponent && thisComponent.status !== PsychoJS.Status.FINISHED) {
        continueRoutine = true;
        break;
      }
    
    // refresh the screen if continuing
    if (continueRoutine && routineTimer.getTime() > 0) {
      return Scheduler.Event.FLIP_REPEAT;
    } else {
      return Scheduler.Event.NEXT;
    }
  };
}


function listRoutineEnd(snapshot) {
  return function () {
    //------Ending Routine 'list'-------
    for (const thisComponent of listComponents) {
      if (typeof thisComponent.setAutoDraw === 'function') {
        thisComponent.setAutoDraw(false);
      }
    }
    psychoJS.experiment.addData('key_resp_9.keys', key_resp_9.keys);
    if (typeof key_resp_9.keys !== 'undefined') {  // we had a response
        psychoJS.experiment.addData('key_resp_9.rt', key_resp_9.rt);
        routineTimer.reset();
        }
    
    key_resp_9.stop();
    /* Syntax Error: Fix Python code */
    return Scheduler.Event.NEXT;
  };
}


var gotValidClick;
var _key_resp_20_allKeys;
var mouseloc;
var mouse_x;
var mouse_y;
var temporal_sourceComponents;
function temporal_sourceRoutineBegin(snapshot) {
  return function () {
    //------Prepare to start Routine 'temporal_source'-------
    t = 0;
    temporal_sourceClock.reset(); // clock
    frameN = -1;
    // update component parameters for each repeat
    // setup some python lists for storing info about the mouse
    gotValidClick = false; // until a click is received
    key_resp_20.keys = undefined;
    key_resp_20.rt = undefined;
    _key_resp_20_allKeys = [];
    image_2.setImage(stims[z]);
    mouseloc = mouse.getPos();
    mouse_x = mouse.getPos()[0];
    mouse_y = mouse.getPos()[1];
    
    image_3.setImage('stimuli/temporal_slider_1.png');
    stim_label2.setText(labels[z]);
    // keep track of which components have finished
    temporal_sourceComponents = [];
    temporal_sourceComponents.push(mouse);
    temporal_sourceComponents.push(text_23);
    temporal_sourceComponents.push(key_resp_20);
    temporal_sourceComponents.push(image_2);
    temporal_sourceComponents.push(image_3);
    temporal_sourceComponents.push(polygon_8);
    temporal_sourceComponents.push(stim_label2);
    
    for (const thisComponent of temporal_sourceComponents)
      if ('status' in thisComponent)
        thisComponent.status = PsychoJS.Status.NOT_STARTED;
    // check if the Routine should terminate
    if (!continueRoutine) {  // a component has requested a forced-end of Routine
      return Scheduler.Event.NEXT;
    }
  };
}


var prevButtonState;
var _mouseButtons;
var mouse_xf;
function temporal_sourceRoutineEachFrame(snapshot) {
  return function () {
    //------Loop for each frame of Routine 'temporal_source'-------
    let continueRoutine = true; // until we're told otherwise
    // get current time
    t = temporal_sourceClock.getTime();
    frameN = frameN + 1;// number of completed frames (so 0 is the first frame)
    // update/draw components on each frame
    // *mouse* updates
    if (t >= 0.0 && mouse.status === PsychoJS.Status.NOT_STARTED) {
      // keep track of start time/frame for later
      mouse.tStart = t;  // (not accounting for frame time here)
      mouse.frameNStart = frameN;  // exact frame index
      
      mouse.status = PsychoJS.Status.STARTED;
      mouse.mouseClock.reset();
      prevButtonState = mouse.getPressed();  // if button is down already this ISN'T a new click
      }
    if (mouse.status === PsychoJS.Status.STARTED) {  // only update if started and not finished!
      _mouseButtons = mouse.getPressed();
      if (!_mouseButtons.every( (e,i,) => (e == prevButtonState[i]) )) { // button state changed?
        prevButtonState = _mouseButtons;
        if (_mouseButtons.reduce( (e, acc) => (e+acc) ) > 0) { // state changed to a new click
          // abort routine on response
          continueRoutine = false;
        }
      }
    }
    
    // *text_23* updates
    if (t >= 0.0 && text_23.status === PsychoJS.Status.NOT_STARTED) {
      // keep track of start time/frame for later
      text_23.tStart = t;  // (not accounting for frame time here)
      text_23.frameNStart = frameN;  // exact frame index
      
      text_23.setAutoDraw(true);
    }

    
    // *key_resp_20* updates
    if (t >= 0.0 && key_resp_20.status === PsychoJS.Status.NOT_STARTED) {
      // keep track of start time/frame for later
      key_resp_20.tStart = t;  // (not accounting for frame time here)
      key_resp_20.frameNStart = frameN;  // exact frame index
      
      // keyboard checking is just starting
      psychoJS.window.callOnFlip(function() { key_resp_20.clock.reset(); });  // t=0 on next screen flip
      psychoJS.window.callOnFlip(function() { key_resp_20.start(); }); // start on screen flip
      psychoJS.window.callOnFlip(function() { key_resp_20.clearEvents(); });
    }

    if (key_resp_20.status === PsychoJS.Status.STARTED) {
      let theseKeys = key_resp_20.getKeys({keyList: ['y', 'n', 'left', 'right', 'space'], waitRelease: false});
      _key_resp_20_allKeys = _key_resp_20_allKeys.concat(theseKeys);
      if (_key_resp_20_allKeys.length > 0) {
        key_resp_20.keys = _key_resp_20_allKeys[_key_resp_20_allKeys.length - 1].name;  // just the last key pressed
        key_resp_20.rt = _key_resp_20_allKeys[_key_resp_20_allKeys.length - 1].rt;
        // a response ends the routine
        continueRoutine = false;
      }
    }
    
    
    // *image_2* updates
    if (t >= 0.0 && image_2.status === PsychoJS.Status.NOT_STARTED) {
      // keep track of start time/frame for later
      image_2.tStart = t;  // (not accounting for frame time here)
      image_2.frameNStart = frameN;  // exact frame index
      
      image_2.setAutoDraw(true);
    }

    mouseloc = mouse.getPos();
    mouse_x = mouse.getPos()[0];
    mouse_y = mouse.getPos()[1];
    if (((mouse_x > (- 0.61)) && (mouse_x < 0.61))) {
        mouse_xf = mouse_x;
    }
    
    
    // *image_3* updates
    if (t >= 0.0 && image_3.status === PsychoJS.Status.NOT_STARTED) {
      // keep track of start time/frame for later
      image_3.tStart = t;  // (not accounting for frame time here)
      image_3.frameNStart = frameN;  // exact frame index
      
      image_3.setAutoDraw(true);
    }

    
    // *polygon_8* updates
    if (t >= 0.0 && polygon_8.status === PsychoJS.Status.NOT_STARTED) {
      // keep track of start time/frame for later
      polygon_8.tStart = t;  // (not accounting for frame time here)
      polygon_8.frameNStart = frameN;  // exact frame index
      
      polygon_8.setAutoDraw(true);
    }

    
    if (polygon_8.status === PsychoJS.Status.STARTED){ // only update if being drawn
      polygon_8.setPos([mouse_xf, (- 0.315)]);
    }
    
    // *stim_label2* updates
    if (t >= 0.0 && stim_label2.status === PsychoJS.Status.NOT_STARTED) {
      // keep track of start time/frame for later
      stim_label2.tStart = t;  // (not accounting for frame time here)
      stim_label2.frameNStart = frameN;  // exact frame index
      
      stim_label2.setAutoDraw(true);
    }

    if (((key_resp_9.keys === "1") || (key_resp_9.keys === "2"))) {
        console.log("1");
        continueRoutine = false;
    }
    
    // check for quit (typically the Esc key)
    if (psychoJS.experiment.experimentEnded || psychoJS.eventManager.getKeys({keyList:['escape']}).length > 0) {
      return quitPsychoJS('The [Escape] key was pressed. Goodbye!', false);
    }
    
    // check if the Routine should terminate
    if (!continueRoutine) {  // a component has requested a forced-end of Routine
      return Scheduler.Event.NEXT;
    }
    
    continueRoutine = false;  // reverts to True if at least one component still running
    for (const thisComponent of temporal_sourceComponents)
      if ('status' in thisComponent && thisComponent.status !== PsychoJS.Status.FINISHED) {
        continueRoutine = true;
        break;
      }
    
    // refresh the screen if continuing
    if (continueRoutine) {
      return Scheduler.Event.FLIP_REPEAT;
    } else {
      return Scheduler.Event.NEXT;
    }
  };
}


var _mouseXYs;
function temporal_sourceRoutineEnd(snapshot) {
  return function () {
    //------Ending Routine 'temporal_source'-------
    for (const thisComponent of temporal_sourceComponents) {
      if (typeof thisComponent.setAutoDraw === 'function') {
        thisComponent.setAutoDraw(false);
      }
    }
    // store data for thisExp (ExperimentHandler)
    _mouseXYs = mouse.getPos();
    _mouseButtons = mouse.getPressed();
    psychoJS.experiment.addData('mouse.x', _mouseXYs[0]);
    psychoJS.experiment.addData('mouse.y', _mouseXYs[1]);
    psychoJS.experiment.addData('mouse.leftButton', _mouseButtons[0]);
    psychoJS.experiment.addData('mouse.midButton', _mouseButtons[1]);
    psychoJS.experiment.addData('mouse.rightButton', _mouseButtons[2]);
    psychoJS.experiment.addData('key_resp_20.keys', key_resp_20.keys);
    if (typeof key_resp_20.keys !== 'undefined') {  // we had a response
        psychoJS.experiment.addData('key_resp_20.rt', key_resp_20.rt);
        routineTimer.reset();
        }
    
    key_resp_20.stop();
    z += 1;
    console.log(z);
    
    // the Routine "temporal_source" was not non-slip safe, so reset the non-slip timer
    routineTimer.reset();
    
    return Scheduler.Event.NEXT;
  };
}


var cross_practComponents;
function cross_practRoutineBegin(snapshot) {
  return function () {
    //------Prepare to start Routine 'cross_pract'-------
    t = 0;
    cross_practClock.reset(); // clock
    frameN = -1;
    routineTimer.add(2.000000);
    // update component parameters for each repeat
    // keep track of which components have finished
    cross_practComponents = [];
    cross_practComponents.push(polygon_7);
    
    for (const thisComponent of cross_practComponents)
      if ('status' in thisComponent)
        thisComponent.status = PsychoJS.Status.NOT_STARTED;
    // check if the Routine should terminate
    if (!continueRoutine) {  // a component has requested a forced-end of Routine
      return Scheduler.Event.NEXT;
    }
  };
}


function cross_practRoutineEachFrame(snapshot) {
  return function () {
    //------Loop for each frame of Routine 'cross_pract'-------
    let continueRoutine = true; // until we're told otherwise
    // get current time
    t = cross_practClock.getTime();
    frameN = frameN + 1;// number of completed frames (so 0 is the first frame)
    // update/draw components on each frame
    
    // *polygon_7* updates
    if (t >= 0.0 && polygon_7.status === PsychoJS.Status.NOT_STARTED) {
      // keep track of start time/frame for later
      polygon_7.tStart = t;  // (not accounting for frame time here)
      polygon_7.frameNStart = frameN;  // exact frame index
      
      polygon_7.setAutoDraw(true);
    }

    frameRemains = 0.0 + 2.0 - psychoJS.window.monitorFramePeriod * 0.75;  // most of one frame period left
    if ((polygon_7.status === PsychoJS.Status.STARTED || polygon_7.status === PsychoJS.Status.FINISHED) && t >= frameRemains) {
      polygon_7.setAutoDraw(false);
    }
    // check for quit (typically the Esc key)
    if (psychoJS.experiment.experimentEnded || psychoJS.eventManager.getKeys({keyList:['escape']}).length > 0) {
      return quitPsychoJS('The [Escape] key was pressed. Goodbye!', false);
    }
    
    // check if the Routine should terminate
    if (!continueRoutine) {  // a component has requested a forced-end of Routine
      return Scheduler.Event.NEXT;
    }
    
    continueRoutine = false;  // reverts to True if at least one component still running
    for (const thisComponent of cross_practComponents)
      if ('status' in thisComponent && thisComponent.status !== PsychoJS.Status.FINISHED) {
        continueRoutine = true;
        break;
      }
    
    // refresh the screen if continuing
    if (continueRoutine && routineTimer.getTime() > 0) {
      return Scheduler.Event.FLIP_REPEAT;
    } else {
      return Scheduler.Event.NEXT;
    }
  };
}


function cross_practRoutineEnd(snapshot) {
  return function () {
    //------Ending Routine 'cross_pract'-------
    for (const thisComponent of cross_practComponents) {
      if (typeof thisComponent.setAutoDraw === 'function') {
        thisComponent.setAutoDraw(false);
      }
    }
    return Scheduler.Event.NEXT;
  };
}


var _key_resp_8_allKeys;
var reminder1Components;
function reminder1RoutineBegin(snapshot) {
  return function () {
    //------Prepare to start Routine 'reminder1'-------
    t = 0;
    reminder1Clock.reset(); // clock
    frameN = -1;
    // update component parameters for each repeat
    key_resp_8.keys = undefined;
    key_resp_8.rt = undefined;
    _key_resp_8_allKeys = [];
    // keep track of which components have finished
    reminder1Components = [];
    reminder1Components.push(text_9);
    reminder1Components.push(key_resp_8);
    
    for (const thisComponent of reminder1Components)
      if ('status' in thisComponent)
        thisComponent.status = PsychoJS.Status.NOT_STARTED;
    // check if the Routine should terminate
    if (!continueRoutine) {  // a component has requested a forced-end of Routine
      return Scheduler.Event.NEXT;
    }
  };
}


function reminder1RoutineEachFrame(snapshot) {
  return function () {
    //------Loop for each frame of Routine 'reminder1'-------
    let continueRoutine = true; // until we're told otherwise
    // get current time
    t = reminder1Clock.getTime();
    frameN = frameN + 1;// number of completed frames (so 0 is the first frame)
    // update/draw components on each frame
    
    // *text_9* updates
    if (t >= 0.0 && text_9.status === PsychoJS.Status.NOT_STARTED) {
      // keep track of start time/frame for later
      text_9.tStart = t;  // (not accounting for frame time here)
      text_9.frameNStart = frameN;  // exact frame index
      
      text_9.setAutoDraw(true);
    }

    
    // *key_resp_8* updates
    if (t >= 0.0 && key_resp_8.status === PsychoJS.Status.NOT_STARTED) {
      // keep track of start time/frame for later
      key_resp_8.tStart = t;  // (not accounting for frame time here)
      key_resp_8.frameNStart = frameN;  // exact frame index
      
      // keyboard checking is just starting
      psychoJS.window.callOnFlip(function() { key_resp_8.clock.reset(); });  // t=0 on next screen flip
      psychoJS.window.callOnFlip(function() { key_resp_8.start(); }); // start on screen flip
      psychoJS.window.callOnFlip(function() { key_resp_8.clearEvents(); });
    }

    if (key_resp_8.status === PsychoJS.Status.STARTED) {
      let theseKeys = key_resp_8.getKeys({keyList: ['y', 'n', 'left', 'right', 'space'], waitRelease: false});
      _key_resp_8_allKeys = _key_resp_8_allKeys.concat(theseKeys);
      if (_key_resp_8_allKeys.length > 0) {
        key_resp_8.keys = _key_resp_8_allKeys[_key_resp_8_allKeys.length - 1].name;  // just the last key pressed
        key_resp_8.rt = _key_resp_8_allKeys[_key_resp_8_allKeys.length - 1].rt;
        // a response ends the routine
        continueRoutine = false;
      }
    }
    
    // check for quit (typically the Esc key)
    if (psychoJS.experiment.experimentEnded || psychoJS.eventManager.getKeys({keyList:['escape']}).length > 0) {
      return quitPsychoJS('The [Escape] key was pressed. Goodbye!', false);
    }
    
    // check if the Routine should terminate
    if (!continueRoutine) {  // a component has requested a forced-end of Routine
      return Scheduler.Event.NEXT;
    }
    
    continueRoutine = false;  // reverts to True if at least one component still running
    for (const thisComponent of reminder1Components)
      if ('status' in thisComponent && thisComponent.status !== PsychoJS.Status.FINISHED) {
        continueRoutine = true;
        break;
      }
    
    // refresh the screen if continuing
    if (continueRoutine) {
      return Scheduler.Event.FLIP_REPEAT;
    } else {
      return Scheduler.Event.NEXT;
    }
  };
}


function reminder1RoutineEnd(snapshot) {
  return function () {
    //------Ending Routine 'reminder1'-------
    for (const thisComponent of reminder1Components) {
      if (typeof thisComponent.setAutoDraw === 'function') {
        thisComponent.setAutoDraw(false);
      }
    }
    psychoJS.experiment.addData('key_resp_8.keys', key_resp_8.keys);
    if (typeof key_resp_8.keys !== 'undefined') {  // we had a response
        psychoJS.experiment.addData('key_resp_8.rt', key_resp_8.rt);
        routineTimer.reset();
        }
    
    key_resp_8.stop();
    // the Routine "reminder1" was not non-slip safe, so reset the non-slip timer
    routineTimer.reset();
    
    return Scheduler.Event.NEXT;
  };
}


var crossComponents;
function crossRoutineBegin(snapshot) {
  return function () {
    //------Prepare to start Routine 'cross'-------
    t = 0;
    crossClock.reset(); // clock
    frameN = -1;
    routineTimer.add(2.000000);
    // update component parameters for each repeat
    // keep track of which components have finished
    crossComponents = [];
    crossComponents.push(polygon);
    
    for (const thisComponent of crossComponents)
      if ('status' in thisComponent)
        thisComponent.status = PsychoJS.Status.NOT_STARTED;
    // check if the Routine should terminate
    if (!continueRoutine) {  // a component has requested a forced-end of Routine
      return Scheduler.Event.NEXT;
    }
  };
}


function crossRoutineEachFrame(snapshot) {
  return function () {
    //------Loop for each frame of Routine 'cross'-------
    let continueRoutine = true; // until we're told otherwise
    // get current time
    t = crossClock.getTime();
    frameN = frameN + 1;// number of completed frames (so 0 is the first frame)
    // update/draw components on each frame
    
    // *polygon* updates
    if (t >= 0.0 && polygon.status === PsychoJS.Status.NOT_STARTED) {
      // keep track of start time/frame for later
      polygon.tStart = t;  // (not accounting for frame time here)
      polygon.frameNStart = frameN;  // exact frame index
      
      polygon.setAutoDraw(true);
    }

    frameRemains = 0.0 + 2.0 - psychoJS.window.monitorFramePeriod * 0.75;  // most of one frame period left
    if ((polygon.status === PsychoJS.Status.STARTED || polygon.status === PsychoJS.Status.FINISHED) && t >= frameRemains) {
      polygon.setAutoDraw(false);
    }
    // check for quit (typically the Esc key)
    if (psychoJS.experiment.experimentEnded || psychoJS.eventManager.getKeys({keyList:['escape']}).length > 0) {
      return quitPsychoJS('The [Escape] key was pressed. Goodbye!', false);
    }
    
    // check if the Routine should terminate
    if (!continueRoutine) {  // a component has requested a forced-end of Routine
      return Scheduler.Event.NEXT;
    }
    
    continueRoutine = false;  // reverts to True if at least one component still running
    for (const thisComponent of crossComponents)
      if ('status' in thisComponent && thisComponent.status !== PsychoJS.Status.FINISHED) {
        continueRoutine = true;
        break;
      }
    
    // refresh the screen if continuing
    if (continueRoutine && routineTimer.getTime() > 0) {
      return Scheduler.Event.FLIP_REPEAT;
    } else {
      return Scheduler.Event.NEXT;
    }
  };
}


function crossRoutineEnd(snapshot) {
  return function () {
    //------Ending Routine 'cross'-------
    for (const thisComponent of crossComponents) {
      if (typeof thisComponent.setAutoDraw === 'function') {
        thisComponent.setAutoDraw(false);
      }
    }
    return Scheduler.Event.NEXT;
  };
}


var _key_resp_14_allKeys;
var _break_1Components;
function _break_1RoutineBegin(snapshot) {
  return function () {
    //------Prepare to start Routine '_break_1'-------
    t = 0;
    _break_1Clock.reset(); // clock
    frameN = -1;
    // update component parameters for each repeat
    key_resp_14.keys = undefined;
    key_resp_14.rt = undefined;
    _key_resp_14_allKeys = [];
    // keep track of which components have finished
    _break_1Components = [];
    _break_1Components.push(text_20);
    _break_1Components.push(key_resp_14);
    
    for (const thisComponent of _break_1Components)
      if ('status' in thisComponent)
        thisComponent.status = PsychoJS.Status.NOT_STARTED;
    // check if the Routine should terminate
    if (!continueRoutine) {  // a component has requested a forced-end of Routine
      return Scheduler.Event.NEXT;
    }
  };
}


function _break_1RoutineEachFrame(snapshot) {
  return function () {
    //------Loop for each frame of Routine '_break_1'-------
    let continueRoutine = true; // until we're told otherwise
    // get current time
    t = _break_1Clock.getTime();
    frameN = frameN + 1;// number of completed frames (so 0 is the first frame)
    // update/draw components on each frame
    
    // *text_20* updates
    if (t >= 0.0 && text_20.status === PsychoJS.Status.NOT_STARTED) {
      // keep track of start time/frame for later
      text_20.tStart = t;  // (not accounting for frame time here)
      text_20.frameNStart = frameN;  // exact frame index
      
      text_20.setAutoDraw(true);
    }

    
    // *key_resp_14* updates
    if (t >= 0.0 && key_resp_14.status === PsychoJS.Status.NOT_STARTED) {
      // keep track of start time/frame for later
      key_resp_14.tStart = t;  // (not accounting for frame time here)
      key_resp_14.frameNStart = frameN;  // exact frame index
      
      // keyboard checking is just starting
      psychoJS.window.callOnFlip(function() { key_resp_14.clock.reset(); });  // t=0 on next screen flip
      psychoJS.window.callOnFlip(function() { key_resp_14.start(); }); // start on screen flip
      psychoJS.window.callOnFlip(function() { key_resp_14.clearEvents(); });
    }

    if (key_resp_14.status === PsychoJS.Status.STARTED) {
      let theseKeys = key_resp_14.getKeys({keyList: ['y', 'n', 'left', 'right', 'space'], waitRelease: false});
      _key_resp_14_allKeys = _key_resp_14_allKeys.concat(theseKeys);
      if (_key_resp_14_allKeys.length > 0) {
        key_resp_14.keys = _key_resp_14_allKeys[_key_resp_14_allKeys.length - 1].name;  // just the last key pressed
        key_resp_14.rt = _key_resp_14_allKeys[_key_resp_14_allKeys.length - 1].rt;
        // a response ends the routine
        continueRoutine = false;
      }
    }
    
    // check for quit (typically the Esc key)
    if (psychoJS.experiment.experimentEnded || psychoJS.eventManager.getKeys({keyList:['escape']}).length > 0) {
      return quitPsychoJS('The [Escape] key was pressed. Goodbye!', false);
    }
    
    // check if the Routine should terminate
    if (!continueRoutine) {  // a component has requested a forced-end of Routine
      return Scheduler.Event.NEXT;
    }
    
    continueRoutine = false;  // reverts to True if at least one component still running
    for (const thisComponent of _break_1Components)
      if ('status' in thisComponent && thisComponent.status !== PsychoJS.Status.FINISHED) {
        continueRoutine = true;
        break;
      }
    
    // refresh the screen if continuing
    if (continueRoutine) {
      return Scheduler.Event.FLIP_REPEAT;
    } else {
      return Scheduler.Event.NEXT;
    }
  };
}


function _break_1RoutineEnd(snapshot) {
  return function () {
    //------Ending Routine '_break_1'-------
    for (const thisComponent of _break_1Components) {
      if (typeof thisComponent.setAutoDraw === 'function') {
        thisComponent.setAutoDraw(false);
      }
    }
    psychoJS.experiment.addData('key_resp_14.keys', key_resp_14.keys);
    if (typeof key_resp_14.keys !== 'undefined') {  // we had a response
        psychoJS.experiment.addData('key_resp_14.rt', key_resp_14.rt);
        routineTimer.reset();
        }
    
    key_resp_14.stop();
    // the Routine "_break_1" was not non-slip safe, so reset the non-slip timer
    routineTimer.reset();
    
    return Scheduler.Event.NEXT;
  };
}


var _key_resp_13_allKeys;
var conclusionComponents;
function conclusionRoutineBegin(snapshot) {
  return function () {
    //------Prepare to start Routine 'conclusion'-------
    t = 0;
    conclusionClock.reset(); // clock
    frameN = -1;
    // update component parameters for each repeat
    key_resp_13.keys = undefined;
    key_resp_13.rt = undefined;
    _key_resp_13_allKeys = [];
    // keep track of which components have finished
    conclusionComponents = [];
    conclusionComponents.push(text_7);
    conclusionComponents.push(key_resp_13);
    
    for (const thisComponent of conclusionComponents)
      if ('status' in thisComponent)
        thisComponent.status = PsychoJS.Status.NOT_STARTED;
    // check if the Routine should terminate
    if (!continueRoutine) {  // a component has requested a forced-end of Routine
      return Scheduler.Event.NEXT;
    }
  };
}


function conclusionRoutineEachFrame(snapshot) {
  return function () {
    //------Loop for each frame of Routine 'conclusion'-------
    let continueRoutine = true; // until we're told otherwise
    // get current time
    t = conclusionClock.getTime();
    frameN = frameN + 1;// number of completed frames (so 0 is the first frame)
    // update/draw components on each frame
    
    // *text_7* updates
    if (t >= 0.0 && text_7.status === PsychoJS.Status.NOT_STARTED) {
      // keep track of start time/frame for later
      text_7.tStart = t;  // (not accounting for frame time here)
      text_7.frameNStart = frameN;  // exact frame index
      
      text_7.setAutoDraw(true);
    }

    
    // *key_resp_13* updates
    if (t >= 0.0 && key_resp_13.status === PsychoJS.Status.NOT_STARTED) {
      // keep track of start time/frame for later
      key_resp_13.tStart = t;  // (not accounting for frame time here)
      key_resp_13.frameNStart = frameN;  // exact frame index
      
      // keyboard checking is just starting
      psychoJS.window.callOnFlip(function() { key_resp_13.clock.reset(); });  // t=0 on next screen flip
      psychoJS.window.callOnFlip(function() { key_resp_13.start(); }); // start on screen flip
      psychoJS.window.callOnFlip(function() { key_resp_13.clearEvents(); });
    }

    if (key_resp_13.status === PsychoJS.Status.STARTED) {
      let theseKeys = key_resp_13.getKeys({keyList: ['1', 'space'], waitRelease: false});
      _key_resp_13_allKeys = _key_resp_13_allKeys.concat(theseKeys);
      if (_key_resp_13_allKeys.length > 0) {
        key_resp_13.keys = _key_resp_13_allKeys[_key_resp_13_allKeys.length - 1].name;  // just the last key pressed
        key_resp_13.rt = _key_resp_13_allKeys[_key_resp_13_allKeys.length - 1].rt;
        // a response ends the routine
        continueRoutine = false;
      }
    }
    
    // check for quit (typically the Esc key)
    if (psychoJS.experiment.experimentEnded || psychoJS.eventManager.getKeys({keyList:['escape']}).length > 0) {
      return quitPsychoJS('The [Escape] key was pressed. Goodbye!', false);
    }
    
    // check if the Routine should terminate
    if (!continueRoutine) {  // a component has requested a forced-end of Routine
      return Scheduler.Event.NEXT;
    }
    
    continueRoutine = false;  // reverts to True if at least one component still running
    for (const thisComponent of conclusionComponents)
      if ('status' in thisComponent && thisComponent.status !== PsychoJS.Status.FINISHED) {
        continueRoutine = true;
        break;
      }
    
    // refresh the screen if continuing
    if (continueRoutine) {
      return Scheduler.Event.FLIP_REPEAT;
    } else {
      return Scheduler.Event.NEXT;
    }
  };
}


function conclusionRoutineEnd(snapshot) {
  return function () {
    //------Ending Routine 'conclusion'-------
    for (const thisComponent of conclusionComponents) {
      if (typeof thisComponent.setAutoDraw === 'function') {
        thisComponent.setAutoDraw(false);
      }
    }
    psychoJS.experiment.addData('key_resp_13.keys', key_resp_13.keys);
    if (typeof key_resp_13.keys !== 'undefined') {  // we had a response
        psychoJS.experiment.addData('key_resp_13.rt', key_resp_13.rt);
        routineTimer.reset();
        }
    
    key_resp_13.stop();
    // the Routine "conclusion" was not non-slip safe, so reset the non-slip timer
    routineTimer.reset();
    
    return Scheduler.Event.NEXT;
  };
}


function endLoopIteration(scheduler, snapshot) {
  // ------Prepare for next entry------
  return function () {
    if (typeof snapshot !== 'undefined') {
      // ------Check if user ended loop early------
      if (snapshot.finished) {
        // Check for and save orphaned data
        if (psychoJS.experiment.isEntryEmpty()) {
          psychoJS.experiment.nextEntry(snapshot);
        }
        scheduler.stop();
      } else {
        const thisTrial = snapshot.getCurrentTrial();
        if (typeof thisTrial === 'undefined' || !('isTrials' in thisTrial) || thisTrial.isTrials) {
          psychoJS.experiment.nextEntry(snapshot);
        }
      }
    return Scheduler.Event.NEXT;
    }
  };
}


function importConditions(currentLoop) {
  return function () {
    psychoJS.importAttributes(currentLoop.getCurrentTrial());
    return Scheduler.Event.NEXT;
    };
}


function quitPsychoJS(message, isCompleted) {
  // Check for and save orphaned data
  if (psychoJS.experiment.isEntryEmpty()) {
    psychoJS.experiment.nextEntry();
  }
  
  
  
  
  
  
  
  
  
  
  
  
  
  
  
  
  
  
  
  
  
  
  
  
  
  
  
  
  psychoJS.window.close();
  psychoJS.quit({message: message, isCompleted: isCompleted});
  
  return Scheduler.Event.QUIT;
}
