# Supplementary material for: Dynamic emotional states shape the episodic structure of memory
Source: Nat Commun. 2023 Oct 17;14:6533. doi: 10.1038/s41467-023-42241-2 (PMC10582075; doi:10.1038/s41467-023-42241-2)
Supplement: Supplementary file 4 — Supplementary Software [file 41467_2023_42241_MOESM4_ESM.zip › Supplementary_Software_1/musevent_day_2.psyexp]

<?xml version="1.0" ?>
<PsychoPy2experiment encoding="utf-8" version="2020.2.5">
  <Settings>
    <Param name="Audio latency priority" updates="None" val="use prefs" valType="str"/>
    <Param name="Audio lib" updates="None" val="use prefs" valType="str"/>
    <Param name="Completed URL" updates="None" val="https://app.prolific.co/submissions/complete?cc=F9AFE3C9" valType="str"/>
    <Param name="Data file delimiter" updates="None" val="auto" valType="str"/>
    <Param name="Data filename" updates="None" val="u'data/%s_%s_%s' % (expInfo['participant'], expName, expInfo['date'])" valType="code"/>
    <Param name="Enable Escape" updates="None" val="True" valType="bool"/>
    <Param name="Experiment info" updates="None" val="{'participant': '', 'session': '001'}" valType="code"/>
    <Param name="Force stereo" updates="None" val="True" valType="bool"/>
    <Param name="Full-screen window" updates="None" val="True" valType="bool"/>
    <Param name="HTML path" updates="None" val="" valType="str"/>
    <Param name="Incomplete URL" updates="None" val="" valType="str"/>
    <Param name="Monitor" updates="None" val="testMonitor" valType="str"/>
    <Param name="Resources" updates="None" val="[]" valType="fileList"/>
    <Param name="Save csv file" updates="None" val="False" valType="bool"/>
    <Param name="Save excel file" updates="None" val="False" valType="bool"/>
    <Param name="Save log file" updates="None" val="True" valType="bool"/>
    <Param name="Save psydat file" updates="None" val="True" valType="bool"/>
    <Param name="Save wide csv file" updates="None" val="True" valType="bool"/>
    <Param name="Screen" updates="None" val="1" valType="num"/>
    <Param name="Show info dlg" updates="None" val="True" valType="bool"/>
    <Param name="Show mouse" updates="None" val="False" valType="bool"/>
    <Param name="Units" updates="None" val="height" valType="str"/>
    <Param name="Use version" updates="None" val="" valType="str"/>
    <Param name="Window size (pixels)" updates="None" val="[1536, 960]" valType="code"/>
    <Param name="blendMode" updates="None" val="avg" valType="str"/>
    <Param name="color" updates="None" val="$[0,0,0]" valType="str"/>
    <Param name="colorSpace" updates="None" val="rgb" valType="str"/>
    <Param name="expName" updates="None" val="retroclust_1" valType="str"/>
    <Param name="exportHTML" updates="None" val="on Sync" valType="str"/>
    <Param name="logging level" updates="None" val="exp" valType="code"/>
  </Settings>
  <Routines>
    <Routine name="trial">
      <TextComponent name="intro">
        <Param name="color" updates="constant" val="white" valType="str"/>
        <Param name="colorSpace" updates="constant" val="rgb" valType="str"/>
        <Param name="disabled" updates="None" val="False" valType="bool"/>
        <Param name="durationEstim" updates="None" val="" valType="code"/>
        <Param name="flip" updates="constant" val="" valType="str"/>
        <Param name="font" updates="constant" val="Arial" valType="str"/>
        <Param name="languageStyle" updates="None" val="LTR" valType="str"/>
        <Param name="letterHeight" updates="constant" val="0.04" valType="code"/>
        <Param name="name" updates="None" val="intro" valType="code"/>
        <Param name="opacity" updates="constant" val="1" valType="code"/>
        <Param name="ori" updates="constant" val="0" valType="code"/>
        <Param name="pos" updates="constant" val="(0, 0)" valType="code"/>
        <Param name="saveStartStop" updates="None" val="True" valType="bool"/>
        <Param name="startEstim" updates="None" val="" valType="code"/>
        <Param name="startType" updates="None" val="time (s)" valType="str"/>
        <Param name="startVal" updates="None" val="0.0" valType="code"/>
        <Param name="stopType" updates="None" val="duration (s)" valType="str"/>
        <Param name="stopVal" updates="constant" val="" valType="code"/>
        <Param name="syncScreenRefresh" updates="None" val="True" valType="bool"/>
        <Param name="text" updates="constant" val="In summary, you will see images you saw yesterday along with new images you did not see yesterday. Your job is to indicate whether or not you saw the image yesterday, along with your confidence of this judgment.&amp;#10;&amp;#10;You will then use the slider to indicate WHEN in its list you remember seeing the image, even if you then the image is new.&amp;#10;&amp;#10;You will now do a practice run of this task now. &amp;#10;&amp;#10;When you are ready, press SPACE to begin the practice run." valType="extendedStr"/>
        <Param name="units" updates="None" val="from exp settings" valType="str"/>
        <Param name="wrapWidth" updates="constant" val="" valType="code"/>
      </TextComponent>
      <KeyboardComponent name="key_resp_4">
        <Param name="allowedKeys" updates="constant" val="'right','space'" valType="code"/>
        <Param name="correctAns" updates="constant" val="" valType="str"/>
        <Param name="disabled" updates="None" val="False" valType="bool"/>
        <Param name="discard previous" updates="constant" val="True" valType="bool"/>
        <Param name="durationEstim" updates="None" val="" valType="code"/>
        <Param name="forceEndRoutine" updates="constant" val="True" valType="bool"/>
        <Param name="name" updates="None" val="key_resp_4" valType="code"/>
        <Param name="saveStartStop" updates="None" val="True" valType="bool"/>
        <Param name="startEstim" updates="None" val="" valType="code"/>
        <Param name="startType" updates="None" val="time (s)" valType="str"/>
        <Param name="startVal" updates="None" val="0.0" valType="code"/>
        <Param name="stopType" updates="None" val="duration (s)" valType="str"/>
        <Param name="stopVal" updates="constant" val="" valType="code"/>
        <Param name="store" updates="constant" val="last key" valType="str"/>
        <Param name="storeCorrect" updates="constant" val="False" valType="bool"/>
        <Param name="syncScreenRefresh" updates="constant" val="True" valType="bool"/>
      </KeyboardComponent>
    </Routine>
    <Routine name="list">
      <TextComponent name="stim_label">
        <Param name="color" updates="constant" val="White" valType="str"/>
        <Param name="colorSpace" updates="constant" val="rgb" valType="str"/>
        <Param name="disabled" updates="None" val="False" valType="bool"/>
        <Param name="durationEstim" updates="None" val="" valType="code"/>
        <Param name="flip" updates="constant" val="" valType="str"/>
        <Param name="font" updates="constant" val="Arial" valType="str"/>
        <Param name="languageStyle" updates="None" val="LTR" valType="str"/>
        <Param name="letterHeight" updates="constant" val=".04" valType="code"/>
        <Param name="name" updates="None" val="stim_label" valType="code"/>
        <Param name="opacity" updates="constant" val="1" valType="code"/>
        <Param name="ori" updates="constant" val="0" valType="code"/>
        <Param name="pos" updates="constant" val="(0, -.2)" valType="code"/>
        <Param name="saveStartStop" updates="None" val="True" valType="bool"/>
        <Param name="startEstim" updates="None" val="" valType="code"/>
        <Param name="startType" updates="None" val="time (s)" valType="str"/>
        <Param name="startVal" updates="None" val="1.0" valType="code"/>
        <Param name="stopType" updates="None" val="duration (s)" valType="str"/>
        <Param name="stopVal" updates="constant" val="4.0" valType="code"/>
        <Param name="syncScreenRefresh" updates="None" val="True" valType="bool"/>
        <Param name="text" updates="set every repeat" val="$labels[z]" valType="extendedStr"/>
        <Param name="units" updates="None" val="from exp settings" valType="str"/>
        <Param name="wrapWidth" updates="constant" val="" valType="code"/>
      </TextComponent>
      <KeyboardComponent name="key_resp_9">
        <Param name="allowedKeys" updates="constant" val="'1','2','3','4'" valType="code"/>
        <Param name="correctAns" updates="constant" val="" valType="str"/>
        <Param name="disabled" updates="None" val="False" valType="bool"/>
        <Param name="discard previous" updates="constant" val="True" valType="bool"/>
        <Param name="durationEstim" updates="None" val="" valType="code"/>
        <Param name="forceEndRoutine" updates="constant" val="True" valType="bool"/>
        <Param name="name" updates="None" val="key_resp_9" valType="code"/>
        <Param name="saveStartStop" updates="None" val="True" valType="bool"/>
        <Param name="startEstim" updates="None" val="" valType="code"/>
        <Param name="startType" updates="None" val="time (s)" valType="str"/>
        <Param name="startVal" updates="None" val="1.0" valType="code"/>
        <Param name="stopType" updates="None" val="duration (s)" valType="str"/>
        <Param name="stopVal" updates="constant" val="4" valType="code"/>
        <Param name="store" updates="constant" val="first key" valType="str"/>
        <Param name="storeCorrect" updates="constant" val="False" valType="bool"/>
        <Param name="syncScreenRefresh" updates="constant" val="True" valType="bool"/>
      </KeyboardComponent>
      <PolygonComponent name="polygon_2">
        <Param name="disabled" updates="None" val="False" valType="bool"/>
        <Param name="durationEstim" updates="None" val="" valType="code"/>
        <Param name="fillColor" updates="constant" val="$[1,1,1]" valType="str"/>
        <Param name="fillColorSpace" updates="constant" val="rgb" valType="str"/>
        <Param name="interpolate" updates="constant" val="linear" valType="str"/>
        <Param name="lineColor" updates="constant" val="$[1,1,1]" valType="str"/>
        <Param name="lineColorSpace" updates="constant" val="rgb" valType="str"/>
        <Param name="lineWidth" updates="constant" val=".4" valType="code"/>
        <Param name="nVertices" updates="constant" val="4" valType="int"/>
        <Param name="name" updates="None" val="polygon_2" valType="code"/>
        <Param name="opacity" updates="constant" val="1" valType="code"/>
        <Param name="ori" updates="constant" val="0" valType="code"/>
        <Param name="pos" updates="constant" val="(0, 0)" valType="code"/>
        <Param name="saveStartStop" updates="None" val="True" valType="bool"/>
        <Param name="shape" updates="constant" val="cross" valType="str"/>
        <Param name="size" updates="constant" val="(0.07, 0.07)" valType="code"/>
        <Param name="startEstim" updates="None" val="" valType="code"/>
        <Param name="startType" updates="None" val="time (s)" valType="str"/>
        <Param name="startVal" updates="None" val="0.0" valType="code"/>
        <Param name="stopType" updates="None" val="duration (s)" valType="str"/>
        <Param name="stopVal" updates="constant" val="1.0" valType="code"/>
        <Param name="syncScreenRefresh" updates="None" val="True" valType="bool"/>
        <Param name="units" updates="None" val="from exp settings" valType="str"/>
      </PolygonComponent>
      <TextComponent name="text_22">
        <Param name="color" updates="constant" val="white" valType="str"/>
        <Param name="colorSpace" updates="constant" val="rgb" valType="str"/>
        <Param name="disabled" updates="None" val="False" valType="bool"/>
        <Param name="durationEstim" updates="None" val="" valType="code"/>
        <Param name="flip" updates="constant" val="" valType="str"/>
        <Param name="font" updates="constant" val="Arial" valType="str"/>
        <Param name="languageStyle" updates="None" val="LTR" valType="str"/>
        <Param name="letterHeight" updates="constant" val="0.03" valType="code"/>
        <Param name="name" updates="None" val="text_22" valType="code"/>
        <Param name="opacity" updates="constant" val="1" valType="code"/>
        <Param name="ori" updates="constant" val="0" valType="code"/>
        <Param name="pos" updates="constant" val="(0, -.3)" valType="code"/>
        <Param name="saveStartStop" updates="None" val="True" valType="bool"/>
        <Param name="startEstim" updates="None" val="" valType="code"/>
        <Param name="startType" updates="None" val="time (s)" valType="str"/>
        <Param name="startVal" updates="None" val="1.0" valType="code"/>
        <Param name="stopType" updates="None" val="duration (s)" valType="str"/>
        <Param name="stopVal" updates="constant" val="4.0" valType="code"/>
        <Param name="syncScreenRefresh" updates="None" val="True" valType="bool"/>
        <Param name="text" updates="constant" val="(1) definitely new |  (2) maybe new  |  (3) maybe old  |  (4) definitely old" valType="extendedStr"/>
        <Param name="units" updates="None" val="from exp settings" valType="str"/>
        <Param name="wrapWidth" updates="constant" val="" valType="code"/>
      </TextComponent>
      <ImageComponent name="image">
        <Param name="color" updates="constant" val="$[1,1,1]" valType="str"/>
        <Param name="colorSpace" updates="constant" val="rgb" valType="str"/>
        <Param name="disabled" updates="None" val="False" valType="bool"/>
        <Param name="durationEstim" updates="None" val="" valType="code"/>
        <Param name="flipHoriz" updates="constant" val="False" valType="bool"/>
        <Param name="flipVert" updates="constant" val="False" valType="bool"/>
        <Param name="image" updates="set every repeat" val="$stims[z]" valType="str"/>
        <Param name="interpolate" updates="constant" val="linear" valType="str"/>
        <Param name="mask" updates="constant" val="None" valType="str"/>
        <Param name="name" updates="None" val="image" valType="code"/>
        <Param name="opacity" updates="constant" val="1" valType="code"/>
        <Param name="ori" updates="constant" val="0" valType="code"/>
        <Param name="pos" updates="constant" val="(0, .1)" valType="code"/>
        <Param name="saveStartStop" updates="None" val="True" valType="bool"/>
        <Param name="size" updates="constant" val="(0.5, 0.5)" valType="code"/>
        <Param name="startEstim" updates="None" val="" valType="code"/>
        <Param name="startType" updates="None" val="time (s)" valType="str"/>
        <Param name="startVal" updates="None" val="1" valType="code"/>
        <Param name="stopType" updates="None" val="duration (s)" valType="str"/>
        <Param name="stopVal" updates="constant" val="4" valType="code"/>
        <Param name="syncScreenRefresh" updates="None" val="True" valType="bool"/>
        <Param name="texture resolution" updates="constant" val="128" valType="code"/>
        <Param name="units" updates="None" val="from exp settings" valType="str"/>
      </ImageComponent>
      <PolygonComponent name="polygon_5">
        <Param name="disabled" updates="None" val="False" valType="bool"/>
        <Param name="durationEstim" updates="None" val="" valType="code"/>
        <Param name="fillColor" updates="constant" val="$[1,1,1]" valType="str"/>
        <Param name="fillColorSpace" updates="constant" val="rgb" valType="str"/>
        <Param name="interpolate" updates="constant" val="linear" valType="str"/>
        <Param name="lineColor" updates="constant" val="$[1,1,1]" valType="str"/>
        <Param name="lineColorSpace" updates="constant" val="rgb" valType="str"/>
        <Param name="lineWidth" updates="constant" val=".4" valType="code"/>
        <Param name="nVertices" updates="constant" val="4" valType="int"/>
        <Param name="name" updates="None" val="polygon_5" valType="code"/>
        <Param name="opacity" updates="constant" val="1" valType="code"/>
        <Param name="ori" updates="constant" val="0" valType="code"/>
        <Param name="pos" updates="constant" val="(0, 0)" valType="code"/>
        <Param name="saveStartStop" updates="None" val="True" valType="bool"/>
        <Param name="shape" updates="constant" val="cross" valType="str"/>
        <Param name="size" updates="constant" val="(0.07, 0.07)" valType="code"/>
        <Param name="startEstim" updates="None" val="" valType="code"/>
        <Param name="startType" updates="None" val="time (s)" valType="str"/>
        <Param name="startVal" updates="None" val="5" valType="code"/>
        <Param name="stopType" updates="None" val="duration (s)" valType="str"/>
        <Param name="stopVal" updates="constant" val="1.0" valType="code"/>
        <Param name="syncScreenRefresh" updates="None" val="True" valType="bool"/>
        <Param name="units" updates="None" val="from exp settings" valType="str"/>
      </PolygonComponent>
      <CodeComponent name="code_5">
        <Param name="Before Experiment" updates="constant" val="" valType="extendedCode"/>
        <Param name="Before JS Experiment" updates="constant" val="" valType="extendedCode"/>
        <Param name="Begin Experiment" updates="constant" val="" valType="extendedCode"/>
        <Param name="Begin JS Experiment" updates="constant" val="" valType="extendedCode"/>
        <Param name="Begin JS Routine" updates="constant" val="" valType="extendedCode"/>
        <Param name="Begin Routine" updates="constant" val="" valType="extendedCode"/>
        <Param name="Code Type" updates="None" val="Auto-&gt;JS" valType="str"/>
        <Param name="Each Frame" updates="constant" val="if key_resp_9.keys == '1' or key_resp_9.keys == '2':&amp;#10;    print('1')&amp;#10;    continueRoutine = False" valType="extendedCode"/>
        <Param name="Each JS Frame" updates="constant" val="if (((key_resp_9.keys === &quot;1&quot;) || (key_resp_9.keys === &quot;2&quot;))) {&amp;#10;    console.log(&quot;1&quot;);&amp;#10;    continueRoutine = false;&amp;#10;}&amp;#10;" valType="extendedCode"/>
        <Param name="End Experiment" updates="constant" val="" valType="extendedCode"/>
        <Param name="End JS Experiment" updates="constant" val="" valType="extendedCode"/>
        <Param name="End JS Routine" updates="constant" val="/* Syntax Error: Fix Python code */" valType="extendedCode"/>
        <Param name="End Routine" updates="constant" val="#if z &gt; 9:&amp;#10;#if key_resp_9.keys != '1':&amp;#10;#    continueRoutine = False" valType="extendedCode"/>
        <Param name="disabled" updates="None" val="False" valType="bool"/>
        <Param name="name" updates="None" val="code_5" valType="code"/>
      </CodeComponent>
    </Routine>
    <Routine name="break_2"/>
    <Routine name="conclusion">
      <TextComponent name="text_7">
        <Param name="color" updates="constant" val="white" valType="str"/>
        <Param name="colorSpace" updates="constant" val="rgb" valType="str"/>
        <Param name="disabled" updates="None" val="False" valType="bool"/>
        <Param name="durationEstim" updates="None" val="" valType="code"/>
        <Param name="flip" updates="constant" val="" valType="str"/>
        <Param name="font" updates="constant" val="Arial" valType="str"/>
        <Param name="languageStyle" updates="None" val="LTR" valType="str"/>
        <Param name="letterHeight" updates="constant" val="0.04" valType="code"/>
        <Param name="name" updates="None" val="text_7" valType="code"/>
        <Param name="opacity" updates="constant" val="1" valType="code"/>
        <Param name="ori" updates="constant" val="0" valType="code"/>
        <Param name="pos" updates="constant" val="(0, 0)" valType="code"/>
        <Param name="saveStartStop" updates="None" val="True" valType="bool"/>
        <Param name="startEstim" updates="None" val="" valType="code"/>
        <Param name="startType" updates="None" val="time (s)" valType="str"/>
        <Param name="startVal" updates="None" val="0.0" valType="code"/>
        <Param name="stopType" updates="None" val="duration (s)" valType="str"/>
        <Param name="stopVal" updates="constant" val="" valType="code"/>
        <Param name="syncScreenRefresh" updates="None" val="True" valType="bool"/>
        <Param name="text" updates="constant" val="Thank you for your participation! You are complete with the current task and have one brief survey left to finish.&amp;#10;&amp;#10;When you press SPACE, you will be redirected to Qualtrics to complete the last brief survey. This may take a moment, so please be patient.&amp;#10;&amp;#10;Please press SPACE to return to Qualtrics.&amp;#10;&amp;#10;&amp;#10;" valType="extendedStr"/>
        <Param name="units" updates="None" val="from exp settings" valType="str"/>
        <Param name="wrapWidth" updates="constant" val="" valType="code"/>
      </TextComponent>
      <KeyboardComponent name="key_resp_13">
        <Param name="allowedKeys" updates="constant" val="'1','space'" valType="code"/>
        <Param name="correctAns" updates="constant" val="" valType="str"/>
        <Param name="disabled" updates="None" val="False" valType="bool"/>
        <Param name="discard previous" updates="constant" val="True" valType="bool"/>
        <Param name="durationEstim" updates="None" val="" valType="code"/>
        <Param name="forceEndRoutine" updates="constant" val="True" valType="bool"/>
        <Param name="name" updates="None" val="key_resp_13" valType="code"/>
        <Param name="saveStartStop" updates="None" val="True" valType="bool"/>
        <Param name="startEstim" updates="None" val="" valType="code"/>
        <Param name="startType" updates="None" val="time (s)" valType="str"/>
        <Param name="startVal" updates="None" val="0.0" valType="code"/>
        <Param name="stopType" updates="None" val="duration (s)" valType="str"/>
        <Param name="stopVal" updates="constant" val="" valType="code"/>
        <Param name="store" updates="constant" val="last key" valType="str"/>
        <Param name="storeCorrect" updates="constant" val="False" valType="bool"/>
        <Param name="syncScreenRefresh" updates="constant" val="True" valType="bool"/>
      </KeyboardComponent>
    </Routine>
    <Routine name="instructions_1">
      <TextComponent name="text">
        <Param name="color" updates="constant" val="white" valType="str"/>
        <Param name="colorSpace" updates="constant" val="rgb" valType="str"/>
        <Param name="disabled" updates="None" val="False" valType="bool"/>
        <Param name="durationEstim" updates="None" val="" valType="code"/>
        <Param name="flip" updates="constant" val="" valType="str"/>
        <Param name="font" updates="constant" val="Arial" valType="str"/>
        <Param name="languageStyle" updates="None" val="LTR" valType="str"/>
        <Param name="letterHeight" updates="constant" val="0.04" valType="code"/>
        <Param name="name" updates="None" val="text" valType="code"/>
        <Param name="opacity" updates="constant" val="1" valType="code"/>
        <Param name="ori" updates="constant" val="0" valType="code"/>
        <Param name="pos" updates="constant" val="(0, 0)" valType="code"/>
        <Param name="saveStartStop" updates="None" val="True" valType="bool"/>
        <Param name="startEstim" updates="None" val="" valType="code"/>
        <Param name="startType" updates="None" val="time (s)" valType="str"/>
        <Param name="startVal" updates="None" val="0.0" valType="code"/>
        <Param name="stopType" updates="None" val="duration (s)" valType="str"/>
        <Param name="stopVal" updates="constant" val="" valType="code"/>
        <Param name="syncScreenRefresh" updates="None" val="True" valType="bool"/>
        <Param name="text" updates="constant" val="In this experiment, you will see images you saw yesterday, mixed in with new images you did not see yesterday.&amp;#10;&amp;#10;Your job will be to judge whether or not you saw the word during the experiment yesterday (OLD) or if you did not see the word during the experiment yesterday (NEW).&amp;#10;&amp;#10;Please press SPACE to continue with the intructions.&amp;#10;&amp;#10;" valType="extendedStr"/>
        <Param name="units" updates="None" val="from exp settings" valType="str"/>
        <Param name="wrapWidth" updates="constant" val="" valType="code"/>
      </TextComponent>
      <KeyboardComponent name="key_resp">
        <Param name="allowedKeys" updates="constant" val="'1','space'" valType="code"/>
        <Param name="correctAns" updates="constant" val="" valType="str"/>
        <Param name="disabled" updates="None" val="False" valType="bool"/>
        <Param name="discard previous" updates="constant" val="True" valType="bool"/>
        <Param name="durationEstim" updates="None" val="" valType="code"/>
        <Param name="forceEndRoutine" updates="constant" val="True" valType="bool"/>
        <Param name="name" updates="None" val="key_resp" valType="code"/>
        <Param name="saveStartStop" updates="None" val="True" valType="bool"/>
        <Param name="startEstim" updates="None" val="" valType="code"/>
        <Param name="startType" updates="None" val="time (s)" valType="str"/>
        <Param name="startVal" updates="None" val="0.0" valType="code"/>
        <Param name="stopType" updates="None" val="duration (s)" valType="str"/>
        <Param name="stopVal" updates="constant" val="" valType="code"/>
        <Param name="store" updates="constant" val="last key" valType="str"/>
        <Param name="storeCorrect" updates="constant" val="False" valType="bool"/>
        <Param name="syncScreenRefresh" updates="constant" val="True" valType="bool"/>
      </KeyboardComponent>
    </Routine>
    <Routine name="instructions_2">
      <TextComponent name="text_3">
        <Param name="color" updates="constant" val="white" valType="str"/>
        <Param name="colorSpace" updates="constant" val="rgb" valType="str"/>
        <Param name="disabled" updates="None" val="False" valType="bool"/>
        <Param name="durationEstim" updates="None" val="" valType="code"/>
        <Param name="flip" updates="constant" val="" valType="str"/>
        <Param name="font" updates="constant" val="Arial" valType="str"/>
        <Param name="languageStyle" updates="None" val="LTR" valType="str"/>
        <Param name="letterHeight" updates="constant" val="0.04" valType="code"/>
        <Param name="name" updates="None" val="text_3" valType="code"/>
        <Param name="opacity" updates="constant" val="1" valType="code"/>
        <Param name="ori" updates="constant" val="0" valType="code"/>
        <Param name="pos" updates="constant" val="(0, 0)" valType="code"/>
        <Param name="saveStartStop" updates="None" val="True" valType="bool"/>
        <Param name="startEstim" updates="None" val="" valType="code"/>
        <Param name="startType" updates="None" val="time (s)" valType="str"/>
        <Param name="startVal" updates="None" val="0.0" valType="code"/>
        <Param name="stopType" updates="None" val="duration (s)" valType="str"/>
        <Param name="stopVal" updates="constant" val="" valType="code"/>
        <Param name="syncScreenRefresh" updates="None" val="True" valType="bool"/>
        <Param name="text" updates="constant" val="You will use buttons 1, 2, 3, or 4 to indicate your confidence in your judgment of each image:&amp;#10;&amp;#10;1 = &quot;Definitely old&quot;&amp;#10;2 = &quot;Maybe old&quot;&amp;#10;3 = &quot;Maybe new&quot;&amp;#10;4 = &quot;Definitely new&quot;&amp;#10;&amp;#10;Please press SPACE to continue with the instructions." valType="extendedStr"/>
        <Param name="units" updates="None" val="from exp settings" valType="str"/>
        <Param name="wrapWidth" updates="constant" val="" valType="code"/>
      </TextComponent>
      <KeyboardComponent name="key_resp_2">
        <Param name="allowedKeys" updates="constant" val="'1','space'" valType="code"/>
        <Param name="correctAns" updates="constant" val="" valType="str"/>
        <Param name="disabled" updates="None" val="False" valType="bool"/>
        <Param name="discard previous" updates="constant" val="True" valType="bool"/>
        <Param name="durationEstim" updates="None" val="" valType="code"/>
        <Param name="forceEndRoutine" updates="constant" val="True" valType="bool"/>
        <Param name="name" updates="None" val="key_resp_2" valType="code"/>
        <Param name="saveStartStop" updates="None" val="True" valType="bool"/>
        <Param name="startEstim" updates="None" val="" valType="code"/>
        <Param name="startType" updates="None" val="time (s)" valType="str"/>
        <Param name="startVal" updates="None" val="0.0" valType="code"/>
        <Param name="stopType" updates="None" val="duration (s)" valType="str"/>
        <Param name="stopVal" updates="constant" val="" valType="code"/>
        <Param name="store" updates="constant" val="last key" valType="str"/>
        <Param name="storeCorrect" updates="constant" val="False" valType="bool"/>
        <Param name="syncScreenRefresh" updates="constant" val="True" valType="bool"/>
      </KeyboardComponent>
    </Routine>
    <Routine name="welcome_1">
      <TextComponent name="text_4">
        <Param name="color" updates="constant" val="white" valType="str"/>
        <Param name="colorSpace" updates="constant" val="rgb" valType="str"/>
        <Param name="disabled" updates="None" val="False" valType="bool"/>
        <Param name="durationEstim" updates="None" val="" valType="code"/>
        <Param name="flip" updates="constant" val="" valType="str"/>
        <Param name="font" updates="constant" val="Arial" valType="str"/>
        <Param name="languageStyle" updates="None" val="LTR" valType="str"/>
        <Param name="letterHeight" updates="constant" val="0.04" valType="code"/>
        <Param name="name" updates="None" val="text_4" valType="code"/>
        <Param name="opacity" updates="constant" val="1" valType="code"/>
        <Param name="ori" updates="constant" val="0" valType="code"/>
        <Param name="pos" updates="constant" val="(0, 0)" valType="code"/>
        <Param name="saveStartStop" updates="None" val="True" valType="bool"/>
        <Param name="startEstim" updates="None" val="" valType="code"/>
        <Param name="startType" updates="None" val="time (s)" valType="str"/>
        <Param name="startVal" updates="None" val="0.0" valType="code"/>
        <Param name="stopType" updates="None" val="duration (s)" valType="str"/>
        <Param name="stopVal" updates="constant" val="" valType="code"/>
        <Param name="syncScreenRefresh" updates="None" val="True" valType="bool"/>
        <Param name="text" updates="constant" val="Welcome to the experiment!&amp;#10;&amp;#10;Please take a moment to make sure you are in a non-disruptive environment. If there are any distractions, such as TV or music on, please turn those off now. &amp;#10;&amp;#10;Please make sure you have at least 45 minutes to set aside for this experiment. Thank you for your participation.&amp;#10;&amp;#10;Please press SPACE to begin with the instructions." valType="extendedStr"/>
        <Param name="units" updates="None" val="from exp settings" valType="str"/>
        <Param name="wrapWidth" updates="constant" val="" valType="code"/>
      </TextComponent>
      <KeyboardComponent name="key_resp_3">
        <Param name="allowedKeys" updates="constant" val="'1','space'" valType="code"/>
        <Param name="correctAns" updates="constant" val="" valType="str"/>
        <Param name="disabled" updates="None" val="False" valType="bool"/>
        <Param name="discard previous" updates="constant" val="True" valType="bool"/>
        <Param name="durationEstim" updates="None" val="" valType="code"/>
        <Param name="forceEndRoutine" updates="constant" val="True" valType="bool"/>
        <Param name="name" updates="None" val="key_resp_3" valType="code"/>
        <Param name="saveStartStop" updates="None" val="True" valType="bool"/>
        <Param name="startEstim" updates="None" val="" valType="code"/>
        <Param name="startType" updates="None" val="time (s)" valType="str"/>
        <Param name="startVal" updates="None" val="0.0" valType="code"/>
        <Param name="stopType" updates="None" val="duration (s)" valType="str"/>
        <Param name="stopVal" updates="constant" val="" valType="code"/>
        <Param name="store" updates="constant" val="last key" valType="str"/>
        <Param name="storeCorrect" updates="constant" val="False" valType="bool"/>
        <Param name="syncScreenRefresh" updates="constant" val="True" valType="bool"/>
      </KeyboardComponent>
      <CodeComponent name="code_14">
        <Param name="Before Experiment" updates="constant" val="" valType="extendedCode"/>
        <Param name="Before JS Experiment" updates="constant" val="" valType="extendedCode"/>
        <Param name="Begin Experiment" updates="constant" val="stims=[]&amp;#10;labels=[]" valType="extendedCode"/>
        <Param name="Begin JS Experiment" updates="constant" val="stims = [];&amp;#10;labels = [];&amp;#10;" valType="extendedCode"/>
        <Param name="Begin JS Routine" updates="constant" val="" valType="extendedCode"/>
        <Param name="Begin Routine" updates="constant" val="" valType="extendedCode"/>
        <Param name="Code Type" updates="None" val="Auto-&gt;JS" valType="str"/>
        <Param name="Each Frame" updates="constant" val="" valType="extendedCode"/>
        <Param name="Each JS Frame" updates="constant" val="" valType="extendedCode"/>
        <Param name="End Experiment" updates="constant" val="" valType="extendedCode"/>
        <Param name="End JS Experiment" updates="constant" val="" valType="extendedCode"/>
        <Param name="End JS Routine" updates="constant" val="" valType="extendedCode"/>
        <Param name="End Routine" updates="constant" val="" valType="extendedCode"/>
        <Param name="disabled" updates="None" val="False" valType="bool"/>
        <Param name="name" updates="None" val="code_14" valType="code"/>
      </CodeComponent>
    </Routine>
    <Routine name="instructions_3">
      <TextComponent name="text_5">
        <Param name="color" updates="constant" val="white" valType="str"/>
        <Param name="colorSpace" updates="constant" val="rgb" valType="str"/>
        <Param name="disabled" updates="None" val="False" valType="bool"/>
        <Param name="durationEstim" updates="None" val="" valType="code"/>
        <Param name="flip" updates="constant" val="" valType="str"/>
        <Param name="font" updates="constant" val="Arial" valType="str"/>
        <Param name="languageStyle" updates="None" val="LTR" valType="str"/>
        <Param name="letterHeight" updates="constant" val="0.04" valType="code"/>
        <Param name="name" updates="None" val="text_5" valType="code"/>
        <Param name="opacity" updates="constant" val="1" valType="code"/>
        <Param name="ori" updates="constant" val="0" valType="code"/>
        <Param name="pos" updates="constant" val="(0, 0)" valType="code"/>
        <Param name="saveStartStop" updates="None" val="True" valType="bool"/>
        <Param name="startEstim" updates="None" val="" valType="code"/>
        <Param name="startType" updates="None" val="time (s)" valType="str"/>
        <Param name="startVal" updates="None" val="0.0" valType="code"/>
        <Param name="stopType" updates="None" val="duration (s)" valType="str"/>
        <Param name="stopVal" updates="constant" val="" valType="code"/>
        <Param name="syncScreenRefresh" updates="None" val="True" valType="bool"/>
        <Param name="text" updates="constant" val="You will have 4 seconds to respond to each image. Please make a response to the best of your ability, even if you feel like you are just guessing. Once you press 1, 2, 3, or 4, the screen will show you the next image.&amp;#10;&amp;#10;Please press SPACE to continue." valType="extendedStr"/>
        <Param name="units" updates="None" val="from exp settings" valType="str"/>
        <Param name="wrapWidth" updates="constant" val="" valType="code"/>
      </TextComponent>
      <KeyboardComponent name="key_resp_5">
        <Param name="allowedKeys" updates="constant" val="'y','n','left','right','space'" valType="code"/>
        <Param name="correctAns" updates="constant" val="" valType="str"/>
        <Param name="disabled" updates="None" val="False" valType="bool"/>
        <Param name="discard previous" updates="constant" val="True" valType="bool"/>
        <Param name="durationEstim" updates="None" val="" valType="code"/>
        <Param name="forceEndRoutine" updates="constant" val="True" valType="bool"/>
        <Param name="name" updates="None" val="key_resp_5" valType="code"/>
        <Param name="saveStartStop" updates="None" val="True" valType="bool"/>
        <Param name="startEstim" updates="None" val="" valType="code"/>
        <Param name="startType" updates="None" val="time (s)" valType="str"/>
        <Param name="startVal" updates="None" val="0.0" valType="code"/>
        <Param name="stopType" updates="None" val="duration (s)" valType="str"/>
        <Param name="stopVal" updates="constant" val="" valType="code"/>
        <Param name="store" updates="constant" val="last key" valType="str"/>
        <Param name="storeCorrect" updates="constant" val="False" valType="bool"/>
        <Param name="syncScreenRefresh" updates="constant" val="True" valType="bool"/>
      </KeyboardComponent>
      <TextComponent name="text_15">
        <Param name="color" updates="constant" val="white" valType="str"/>
        <Param name="colorSpace" updates="constant" val="rgb" valType="str"/>
        <Param name="disabled" updates="None" val="True" valType="bool"/>
        <Param name="durationEstim" updates="None" val="" valType="code"/>
        <Param name="flip" updates="constant" val="" valType="str"/>
        <Param name="font" updates="constant" val="Arial" valType="str"/>
        <Param name="languageStyle" updates="None" val="LTR" valType="str"/>
        <Param name="letterHeight" updates="constant" val="0.05" valType="code"/>
        <Param name="name" updates="None" val="text_15" valType="code"/>
        <Param name="opacity" updates="constant" val="1" valType="code"/>
        <Param name="ori" updates="constant" val="0" valType="code"/>
        <Param name="pos" updates="constant" val="(0, 0.0175)" valType="code"/>
        <Param name="saveStartStop" updates="None" val="True" valType="bool"/>
        <Param name="startEstim" updates="None" val="" valType="code"/>
        <Param name="startType" updates="None" val="time (s)" valType="str"/>
        <Param name="startVal" updates="None" val="0.0" valType="code"/>
        <Param name="stopType" updates="None" val="duration (s)" valType="str"/>
        <Param name="stopVal" updates="constant" val="" valType="code"/>
        <Param name="syncScreenRefresh" updates="None" val="True" valType="bool"/>
        <Param name="text" updates="constant" val="1) Distance Between Items: &amp;#10;&amp;#10;&amp;#10;&amp;#10;&amp;#10;&amp;#10;2) Order Memory: " valType="extendedStr"/>
        <Param name="units" updates="None" val="from exp settings" valType="str"/>
        <Param name="wrapWidth" updates="constant" val="" valType="code"/>
      </TextComponent>
    </Routine>
    <Routine name="instructions_4">
      <TextComponent name="text_6">
        <Param name="color" updates="constant" val="white" valType="str"/>
        <Param name="colorSpace" updates="constant" val="rgb" valType="str"/>
        <Param name="disabled" updates="None" val="False" valType="bool"/>
        <Param name="durationEstim" updates="None" val="" valType="code"/>
        <Param name="flip" updates="constant" val="" valType="str"/>
        <Param name="font" updates="constant" val="Arial" valType="str"/>
        <Param name="languageStyle" updates="None" val="LTR" valType="str"/>
        <Param name="letterHeight" updates="constant" val="0.04" valType="code"/>
        <Param name="name" updates="None" val="text_6" valType="code"/>
        <Param name="opacity" updates="constant" val="1" valType="code"/>
        <Param name="ori" updates="constant" val="0" valType="code"/>
        <Param name="pos" updates="constant" val="(0, .125)" valType="code"/>
        <Param name="saveStartStop" updates="None" val="True" valType="bool"/>
        <Param name="startEstim" updates="None" val="" valType="code"/>
        <Param name="startType" updates="None" val="time (s)" valType="str"/>
        <Param name="startVal" updates="None" val="0.0" valType="code"/>
        <Param name="stopType" updates="None" val="duration (s)" valType="str"/>
        <Param name="stopVal" updates="constant" val="" valType="code"/>
        <Param name="syncScreenRefresh" updates="None" val="True" valType="bool"/>
        <Param name="text" updates="constant" val="Here’s what the memory tests will look like. &amp;#10;&amp;#10;For each pair of words, you will answer two questions in a row: the temporal distance choice, and then the temporal order choice. You will have FOUR options for temporal distance, and FOUR options for temporal order. &amp;#10;&amp;#10;&amp;#10;&amp;#10;" valType="extendedStr"/>
        <Param name="units" updates="None" val="from exp settings" valType="str"/>
        <Param name="wrapWidth" updates="constant" val="" valType="code"/>
      </TextComponent>
      <KeyboardComponent name="key_resp_6">
        <Param name="allowedKeys" updates="constant" val="'y','n','left','right','space'" valType="code"/>
        <Param name="correctAns" updates="constant" val="" valType="str"/>
        <Param name="disabled" updates="None" val="False" valType="bool"/>
        <Param name="discard previous" updates="constant" val="True" valType="bool"/>
        <Param name="durationEstim" updates="None" val="" valType="code"/>
        <Param name="forceEndRoutine" updates="constant" val="True" valType="bool"/>
        <Param name="name" updates="None" val="key_resp_6" valType="code"/>
        <Param name="saveStartStop" updates="None" val="True" valType="bool"/>
        <Param name="startEstim" updates="None" val="" valType="code"/>
        <Param name="startType" updates="None" val="time (s)" valType="str"/>
        <Param name="startVal" updates="None" val="0.0" valType="code"/>
        <Param name="stopType" updates="None" val="duration (s)" valType="str"/>
        <Param name="stopVal" updates="constant" val="" valType="code"/>
        <Param name="store" updates="constant" val="last key" valType="str"/>
        <Param name="storeCorrect" updates="constant" val="False" valType="bool"/>
        <Param name="syncScreenRefresh" updates="constant" val="True" valType="bool"/>
      </KeyboardComponent>
      <TextComponent name="text_21">
        <Param name="color" updates="constant" val="white" valType="str"/>
        <Param name="colorSpace" updates="constant" val="rgb" valType="str"/>
        <Param name="disabled" updates="None" val="False" valType="bool"/>
        <Param name="durationEstim" updates="None" val="" valType="code"/>
        <Param name="flip" updates="constant" val="" valType="str"/>
        <Param name="font" updates="constant" val="Arial" valType="str"/>
        <Param name="languageStyle" updates="None" val="LTR" valType="str"/>
        <Param name="letterHeight" updates="constant" val="0.04" valType="code"/>
        <Param name="name" updates="None" val="text_21" valType="code"/>
        <Param name="opacity" updates="constant" val="1" valType="code"/>
        <Param name="ori" updates="constant" val="0" valType="code"/>
        <Param name="pos" updates="constant" val="(0, -.35)" valType="code"/>
        <Param name="saveStartStop" updates="None" val="True" valType="bool"/>
        <Param name="startEstim" updates="None" val="" valType="code"/>
        <Param name="startType" updates="None" val="time (s)" valType="str"/>
        <Param name="startVal" updates="None" val="0.0" valType="code"/>
        <Param name="stopType" updates="None" val="duration (s)" valType="str"/>
        <Param name="stopVal" updates="constant" val="" valType="code"/>
        <Param name="syncScreenRefresh" updates="None" val="True" valType="bool"/>
        <Param name="text" updates="constant" val="Press SPACE to continue with the instructions." valType="extendedStr"/>
        <Param name="units" updates="None" val="from exp settings" valType="str"/>
        <Param name="wrapWidth" updates="constant" val="" valType="code"/>
      </TextComponent>
    </Routine>
    <Routine name="break_reminder">
      <CodeComponent name="code_13">
        <Param name="Before Experiment" updates="constant" val="" valType="extendedCode"/>
        <Param name="Before JS Experiment" updates="constant" val="" valType="extendedCode"/>
        <Param name="Begin Experiment" updates="constant" val="" valType="extendedCode"/>
        <Param name="Begin JS Experiment" updates="constant" val="" valType="extendedCode"/>
        <Param name="Begin JS Routine" updates="constant" val="stims.append(filepath);&amp;#10;label.append(label);&amp;#10;util.shuffle(stims);&amp;#10;util.shuffle(label);&amp;#10;z = 0;&amp;#10;" valType="extendedCode"/>
        <Param name="Begin Routine" updates="constant" val="stims.append(filepath)&amp;#10;label.append(label)&amp;#10;&amp;#10;util.shuffle(stims)&amp;#10;util.shuffle(label)&amp;#10;z=0" valType="extendedCode"/>
        <Param name="Code Type" updates="None" val="Auto-&gt;JS" valType="str"/>
        <Param name="Each Frame" updates="constant" val="" valType="extendedCode"/>
        <Param name="Each JS Frame" updates="constant" val="" valType="extendedCode"/>
        <Param name="End Experiment" updates="constant" val="" valType="extendedCode"/>
        <Param name="End JS Experiment" updates="constant" val="" valType="extendedCode"/>
        <Param name="End JS Routine" updates="constant" val="" valType="extendedCode"/>
        <Param name="End Routine" updates="constant" val="" valType="extendedCode"/>
        <Param name="disabled" updates="None" val="False" valType="bool"/>
        <Param name="name" updates="None" val="code_13" valType="code"/>
      </CodeComponent>
    </Routine>
    <Routine name="arrows">
      <TextComponent name="text_10">
        <Param name="color" updates="constant" val="white" valType="str"/>
        <Param name="colorSpace" updates="constant" val="rgb" valType="str"/>
        <Param name="disabled" updates="None" val="False" valType="bool"/>
        <Param name="durationEstim" updates="None" val="" valType="code"/>
        <Param name="flip" updates="constant" val="" valType="str"/>
        <Param name="font" updates="constant" val="Arial" valType="str"/>
        <Param name="languageStyle" updates="None" val="LTR" valType="str"/>
        <Param name="letterHeight" updates="constant" val="0.2" valType="code"/>
        <Param name="name" updates="None" val="text_10" valType="code"/>
        <Param name="opacity" updates="constant" val="1" valType="code"/>
        <Param name="ori" updates="constant" val="0" valType="code"/>
        <Param name="pos" updates="constant" val="(0, 0)" valType="code"/>
        <Param name="saveStartStop" updates="None" val="True" valType="bool"/>
        <Param name="startEstim" updates="None" val="" valType="code"/>
        <Param name="startType" updates="None" val="time (s)" valType="str"/>
        <Param name="startVal" updates="None" val="0.0" valType="code"/>
        <Param name="stopType" updates="None" val="duration (s)" valType="str"/>
        <Param name="stopVal" updates="constant" val=".5" valType="code"/>
        <Param name="syncScreenRefresh" updates="None" val="True" valType="bool"/>
        <Param name="text" updates="set every repeat" val="$arrow" valType="extendedStr"/>
        <Param name="units" updates="None" val="from exp settings" valType="str"/>
        <Param name="wrapWidth" updates="constant" val="" valType="code"/>
      </TextComponent>
      <KeyboardComponent name="key_resp_10">
        <Param name="allowedKeys" updates="constant" val="'1','2','left arrow', 'right arrow'" valType="code"/>
        <Param name="correctAns" updates="constant" val="" valType="str"/>
        <Param name="disabled" updates="None" val="False" valType="bool"/>
        <Param name="discard previous" updates="constant" val="True" valType="bool"/>
        <Param name="durationEstim" updates="None" val="" valType="code"/>
        <Param name="forceEndRoutine" updates="constant" val="False" valType="bool"/>
        <Param name="name" updates="None" val="key_resp_10" valType="code"/>
        <Param name="saveStartStop" updates="None" val="True" valType="bool"/>
        <Param name="startEstim" updates="None" val="" valType="code"/>
        <Param name="startType" updates="None" val="time (s)" valType="str"/>
        <Param name="startVal" updates="None" val="0.0" valType="code"/>
        <Param name="stopType" updates="None" val="duration (s)" valType="str"/>
        <Param name="stopVal" updates="constant" val="0.5" valType="code"/>
        <Param name="store" updates="constant" val="all keys" valType="str"/>
        <Param name="storeCorrect" updates="constant" val="False" valType="bool"/>
        <Param name="syncScreenRefresh" updates="constant" val="True" valType="bool"/>
      </KeyboardComponent>
      <PolygonComponent name="polygon_3">
        <Param name="disabled" updates="None" val="False" valType="bool"/>
        <Param name="durationEstim" updates="None" val="" valType="code"/>
        <Param name="fillColor" updates="constant" val="$[1,1,1]" valType="str"/>
        <Param name="fillColorSpace" updates="constant" val="rgb" valType="str"/>
        <Param name="interpolate" updates="constant" val="linear" valType="str"/>
        <Param name="lineColor" updates="constant" val="$[1,1,1]" valType="str"/>
        <Param name="lineColorSpace" updates="constant" val="rgb" valType="str"/>
        <Param name="lineWidth" updates="constant" val="1" valType="code"/>
        <Param name="nVertices" updates="constant" val="4" valType="int"/>
        <Param name="name" updates="None" val="polygon_3" valType="code"/>
        <Param name="opacity" updates="constant" val="1" valType="code"/>
        <Param name="ori" updates="constant" val="0" valType="code"/>
        <Param name="pos" updates="constant" val="(0, 0)" valType="code"/>
        <Param name="saveStartStop" updates="None" val="True" valType="bool"/>
        <Param name="shape" updates="constant" val="cross" valType="str"/>
        <Param name="size" updates="constant" val="(0.07, 0.07)" valType="code"/>
        <Param name="startEstim" updates="None" val="" valType="code"/>
        <Param name="startType" updates="None" val="time (s)" valType="str"/>
        <Param name="startVal" updates="None" val=".5" valType="code"/>
        <Param name="stopType" updates="None" val="duration (s)" valType="str"/>
        <Param name="stopVal" updates="constant" val="1.0" valType="code"/>
        <Param name="syncScreenRefresh" updates="None" val="True" valType="bool"/>
        <Param name="units" updates="None" val="from exp settings" valType="str"/>
      </PolygonComponent>
      <CodeComponent name="code_4">
        <Param name="Before Experiment" updates="constant" val="" valType="extendedCode"/>
        <Param name="Before JS Experiment" updates="constant" val="" valType="extendedCode"/>
        <Param name="Begin Experiment" updates="constant" val="" valType="extendedCode"/>
        <Param name="Begin JS Experiment" updates="constant" val="" valType="extendedCode"/>
        <Param name="Begin JS Routine" updates="constant" val="z = 0;&amp;#10;" valType="extendedCode"/>
        <Param name="Begin Routine" updates="constant" val="z=0" valType="extendedCode"/>
        <Param name="Code Type" updates="None" val="Auto-&gt;JS" valType="str"/>
        <Param name="Each Frame" updates="constant" val="" valType="extendedCode"/>
        <Param name="Each JS Frame" updates="constant" val="" valType="extendedCode"/>
        <Param name="End Experiment" updates="constant" val="" valType="extendedCode"/>
        <Param name="End JS Experiment" updates="constant" val="" valType="extendedCode"/>
        <Param name="End JS Routine" updates="constant" val="" valType="extendedCode"/>
        <Param name="End Routine" updates="constant" val="" valType="extendedCode"/>
        <Param name="disabled" updates="None" val="False" valType="bool"/>
        <Param name="name" updates="None" val="code_4" valType="code"/>
      </CodeComponent>
    </Routine>
    <Routine name="intsructions_5">
      <TextComponent name="text_8">
        <Param name="color" updates="constant" val="white" valType="str"/>
        <Param name="colorSpace" updates="constant" val="rgb" valType="str"/>
        <Param name="disabled" updates="None" val="False" valType="bool"/>
        <Param name="durationEstim" updates="None" val="" valType="code"/>
        <Param name="flip" updates="constant" val="" valType="str"/>
        <Param name="font" updates="constant" val="Arial" valType="str"/>
        <Param name="languageStyle" updates="None" val="LTR" valType="str"/>
        <Param name="letterHeight" updates="constant" val="0.04" valType="code"/>
        <Param name="name" updates="None" val="text_8" valType="code"/>
        <Param name="opacity" updates="constant" val="1" valType="code"/>
        <Param name="ori" updates="constant" val="0" valType="code"/>
        <Param name="pos" updates="constant" val="(0, 0)" valType="code"/>
        <Param name="saveStartStop" updates="None" val="True" valType="bool"/>
        <Param name="startEstim" updates="None" val="" valType="code"/>
        <Param name="startType" updates="None" val="time (s)" valType="str"/>
        <Param name="startVal" updates="None" val="0.0" valType="code"/>
        <Param name="stopType" updates="None" val="duration (s)" valType="str"/>
        <Param name="stopVal" updates="constant" val="" valType="code"/>
        <Param name="syncScreenRefresh" updates="None" val="True" valType="bool"/>
        <Param name="text" updates="constant" val="You will now do a brief arrow detection task. You will see a rapid stream of arrow symbols in the middle of the screen. Each arrow is either pointed to the left (&quot;&lt;&quot;) or to the right (&quot;&gt;&quot;) and will pop up on the screen for 0.5 seconds. Your job is to press a button to indicate which direction the arrow is pointing. This task will last 45 seconds. The buttons you will press are as follows:&amp;#10;&amp;#10;Left arrow key = left-facing arrow (&quot;&lt;&quot;)&amp;#10;Right arrow key = right-facing arrow (&quot;&gt;&quot;)&amp;#10;&amp;#10;Please press SPACE to begin the arrow detection task.&amp;#10;" valType="extendedStr"/>
        <Param name="units" updates="None" val="from exp settings" valType="str"/>
        <Param name="wrapWidth" updates="constant" val="" valType="code"/>
      </TextComponent>
      <KeyboardComponent name="key_resp_7">
        <Param name="allowedKeys" updates="constant" val="'y','n','left','right','space'" valType="code"/>
        <Param name="correctAns" updates="constant" val="" valType="str"/>
        <Param name="disabled" updates="None" val="False" valType="bool"/>
        <Param name="discard previous" updates="constant" val="True" valType="bool"/>
        <Param name="durationEstim" updates="None" val="" valType="code"/>
        <Param name="forceEndRoutine" updates="constant" val="True" valType="bool"/>
        <Param name="name" updates="None" val="key_resp_7" valType="code"/>
        <Param name="saveStartStop" updates="None" val="True" valType="bool"/>
        <Param name="startEstim" updates="None" val="" valType="code"/>
        <Param name="startType" updates="None" val="time (s)" valType="str"/>
        <Param name="startVal" updates="None" val="0.0" valType="code"/>
        <Param name="stopType" updates="None" val="duration (s)" valType="str"/>
        <Param name="stopVal" updates="constant" val="" valType="code"/>
        <Param name="store" updates="constant" val="last key" valType="str"/>
        <Param name="storeCorrect" updates="constant" val="False" valType="bool"/>
        <Param name="syncScreenRefresh" updates="constant" val="True" valType="bool"/>
      </KeyboardComponent>
      <ImageComponent name="image_4">
        <Param name="color" updates="constant" val="$[1,1,1]" valType="str"/>
        <Param name="colorSpace" updates="constant" val="rgb" valType="str"/>
        <Param name="disabled" updates="None" val="False" valType="bool"/>
        <Param name="durationEstim" updates="None" val="" valType="code"/>
        <Param name="flipHoriz" updates="constant" val="False" valType="bool"/>
        <Param name="flipVert" updates="constant" val="False" valType="bool"/>
        <Param name="image" updates="constant" val="None" valType="str"/>
        <Param name="interpolate" updates="constant" val="linear" valType="str"/>
        <Param name="mask" updates="constant" val="None" valType="str"/>
        <Param name="name" updates="None" val="image_4" valType="code"/>
        <Param name="opacity" updates="constant" val="1" valType="code"/>
        <Param name="ori" updates="constant" val="0" valType="code"/>
        <Param name="pos" updates="constant" val="(0, 0)" valType="code"/>
        <Param name="saveStartStop" updates="None" val="True" valType="bool"/>
        <Param name="size" updates="constant" val="(0.5, 0.5)" valType="code"/>
        <Param name="startEstim" updates="None" val="" valType="code"/>
        <Param name="startType" updates="None" val="time (s)" valType="str"/>
        <Param name="startVal" updates="None" val="0.0" valType="code"/>
        <Param name="stopType" updates="None" val="duration (s)" valType="str"/>
        <Param name="stopVal" updates="constant" val="" valType="code"/>
        <Param name="syncScreenRefresh" updates="None" val="True" valType="bool"/>
        <Param name="texture resolution" updates="constant" val="128" valType="code"/>
        <Param name="units" updates="None" val="from exp settings" valType="str"/>
      </ImageComponent>
    </Routine>
    <Routine name="order"/>
    <Routine name="cross">
      <PolygonComponent name="polygon">
        <Param name="disabled" updates="None" val="False" valType="bool"/>
        <Param name="durationEstim" updates="None" val="" valType="code"/>
        <Param name="fillColor" updates="constant" val="$[1,1,1]" valType="str"/>
        <Param name="fillColorSpace" updates="constant" val="rgb" valType="str"/>
        <Param name="interpolate" updates="constant" val="linear" valType="str"/>
        <Param name="lineColor" updates="constant" val="$[1,1,1]" valType="str"/>
        <Param name="lineColorSpace" updates="constant" val="rgb" valType="str"/>
        <Param name="lineWidth" updates="constant" val=".5" valType="code"/>
        <Param name="nVertices" updates="constant" val="4" valType="int"/>
        <Param name="name" updates="None" val="polygon" valType="code"/>
        <Param name="opacity" updates="constant" val="1" valType="code"/>
        <Param name="ori" updates="constant" val="0" valType="code"/>
        <Param name="pos" updates="constant" val="(0, 0)" valType="code"/>
        <Param name="saveStartStop" updates="None" val="True" valType="bool"/>
        <Param name="shape" updates="constant" val="cross" valType="str"/>
        <Param name="size" updates="constant" val="(0.07, 0.07)" valType="code"/>
        <Param name="startEstim" updates="None" val="" valType="code"/>
        <Param name="startType" updates="None" val="time (s)" valType="str"/>
        <Param name="startVal" updates="None" val="0.0" valType="code"/>
        <Param name="stopType" updates="None" val="duration (s)" valType="str"/>
        <Param name="stopVal" updates="constant" val="2.0" valType="code"/>
        <Param name="syncScreenRefresh" updates="None" val="True" valType="bool"/>
        <Param name="units" updates="None" val="from exp settings" valType="str"/>
      </PolygonComponent>
    </Routine>
    <Routine name="reminder_arrow">
      <TextComponent name="text_11">
        <Param name="color" updates="constant" val="white" valType="str"/>
        <Param name="colorSpace" updates="constant" val="rgb" valType="str"/>
        <Param name="disabled" updates="None" val="False" valType="bool"/>
        <Param name="durationEstim" updates="None" val="" valType="code"/>
        <Param name="flip" updates="constant" val="" valType="str"/>
        <Param name="font" updates="constant" val="Arial" valType="str"/>
        <Param name="languageStyle" updates="None" val="LTR" valType="str"/>
        <Param name="letterHeight" updates="constant" val="0.04" valType="code"/>
        <Param name="name" updates="None" val="text_11" valType="code"/>
        <Param name="opacity" updates="constant" val="1" valType="code"/>
        <Param name="ori" updates="constant" val="0" valType="code"/>
        <Param name="pos" updates="constant" val="(0, 0)" valType="code"/>
        <Param name="saveStartStop" updates="None" val="True" valType="bool"/>
        <Param name="startEstim" updates="None" val="" valType="code"/>
        <Param name="startType" updates="None" val="time (s)" valType="str"/>
        <Param name="startVal" updates="None" val="0.0" valType="code"/>
        <Param name="stopType" updates="None" val="duration (s)" valType="str"/>
        <Param name="stopVal" updates="constant" val="20.0" valType="code"/>
        <Param name="syncScreenRefresh" updates="None" val="True" valType="bool"/>
        <Param name="text" updates="constant" val="Reminder that in the next task you will see a series of left and right arrows. &amp;#10;&amp;#10;Your task is to make a judgment as quickly and accurately as possibe: &amp;#10;&amp;#10;left arrow key = left arrow &amp;#10;right arrow key = right arrow&amp;#10;&amp;#10;You will begin the arrow detection task shortly." valType="extendedStr"/>
        <Param name="units" updates="None" val="from exp settings" valType="str"/>
        <Param name="wrapWidth" updates="constant" val="" valType="code"/>
      </TextComponent>
    </Routine>
    <Routine name="reminder_temp">
      <TextComponent name="text_12">
        <Param name="color" updates="constant" val="white" valType="str"/>
        <Param name="colorSpace" updates="constant" val="rgb" valType="str"/>
        <Param name="disabled" updates="None" val="False" valType="bool"/>
        <Param name="durationEstim" updates="None" val="" valType="code"/>
        <Param name="flip" updates="constant" val="" valType="str"/>
        <Param name="font" updates="constant" val="Arial" valType="str"/>
        <Param name="languageStyle" updates="None" val="LTR" valType="str"/>
        <Param name="letterHeight" updates="constant" val="0.04" valType="code"/>
        <Param name="name" updates="None" val="text_12" valType="code"/>
        <Param name="opacity" updates="constant" val="1" valType="code"/>
        <Param name="ori" updates="constant" val="0" valType="code"/>
        <Param name="pos" updates="constant" val="(0, 0)" valType="code"/>
        <Param name="saveStartStop" updates="None" val="True" valType="bool"/>
        <Param name="startEstim" updates="None" val="" valType="code"/>
        <Param name="startType" updates="None" val="time (s)" valType="str"/>
        <Param name="startVal" updates="None" val="0.0" valType="code"/>
        <Param name="stopType" updates="None" val="duration (s)" valType="str"/>
        <Param name="stopVal" updates="constant" val="20.0" valType="code"/>
        <Param name="syncScreenRefresh" updates="None" val="True" valType="bool"/>
        <Param name="text" updates="constant" val="Reminder that you will now be tested on the temporal distance and order of pairs of words you just saw. You will have 4 options for each question.&amp;#10;&amp;#10;TEMPORAL DISTANCE:&amp;#10;&quot;1&quot; = very close; &quot;2&quot; = close; &quot;3&quot; = far; or &quot;4&quot; = very far&amp;#10;&amp;#10;TEMPORAL ORDER:&amp;#10;&quot;1&quot; = left definitely came first; &quot;2&quot; = left maybe came first&amp;#10;&quot;3&quot; = right maybe came first; &quot;4&quot; = right definitely came first &amp;#10;&amp;#10;You will have 8 seconds to make each judgment.&amp;#10;&amp;#10;You will begin the distance and order task shortly." valType="extendedStr"/>
        <Param name="units" updates="None" val="from exp settings" valType="str"/>
        <Param name="wrapWidth" updates="constant" val="" valType="code"/>
      </TextComponent>
      <CodeComponent name="code_11">
        <Param name="Before Experiment" updates="constant" val="" valType="extendedCode"/>
        <Param name="Before JS Experiment" updates="constant" val="" valType="extendedCode"/>
        <Param name="Begin Experiment" updates="constant" val="" valType="extendedCode"/>
        <Param name="Begin JS Experiment" updates="constant" val="" valType="extendedCode"/>
        <Param name="Begin JS Routine" updates="constant" val="z = 0;&amp;#10;" valType="extendedCode"/>
        <Param name="Begin Routine" updates="constant" val="z=0" valType="extendedCode"/>
        <Param name="Code Type" updates="None" val="Auto-&gt;JS" valType="str"/>
        <Param name="Each Frame" updates="constant" val="" valType="extendedCode"/>
        <Param name="Each JS Frame" updates="constant" val="" valType="extendedCode"/>
        <Param name="End Experiment" updates="constant" val="" valType="extendedCode"/>
        <Param name="End JS Experiment" updates="constant" val="" valType="extendedCode"/>
        <Param name="End JS Routine" updates="constant" val="" valType="extendedCode"/>
        <Param name="End Routine" updates="constant" val="" valType="extendedCode"/>
        <Param name="disabled" updates="None" val="False" valType="bool"/>
        <Param name="name" updates="None" val="code_11" valType="code"/>
      </CodeComponent>
    </Routine>
    <Routine name="instructions_4_2">
      <TextComponent name="text_13">
        <Param name="color" updates="constant" val="white" valType="str"/>
        <Param name="colorSpace" updates="constant" val="rgb" valType="str"/>
        <Param name="disabled" updates="None" val="False" valType="bool"/>
        <Param name="durationEstim" updates="None" val="" valType="code"/>
        <Param name="flip" updates="constant" val="" valType="str"/>
        <Param name="font" updates="constant" val="Arial" valType="str"/>
        <Param name="languageStyle" updates="None" val="LTR" valType="str"/>
        <Param name="letterHeight" updates="constant" val="0.035" valType="code"/>
        <Param name="name" updates="None" val="text_13" valType="code"/>
        <Param name="opacity" updates="constant" val="1" valType="code"/>
        <Param name="ori" updates="constant" val="0" valType="code"/>
        <Param name="pos" updates="constant" val="(0, 0)" valType="code"/>
        <Param name="saveStartStop" updates="None" val="True" valType="bool"/>
        <Param name="startEstim" updates="None" val="" valType="code"/>
        <Param name="startType" updates="None" val="time (s)" valType="str"/>
        <Param name="startVal" updates="None" val="0.0" valType="code"/>
        <Param name="stopType" updates="None" val="duration (s)" valType="str"/>
        <Param name="stopVal" updates="constant" val="" valType="code"/>
        <Param name="syncScreenRefresh" updates="None" val="True" valType="bool"/>
        <Param name="text" updates="constant" val="For the distance rating , the options will range from ‘Very Close’ (or virtually adjacent in the sequence) to ‘Very Far’ apart. To make this selection, you will use buttons 1-4 as follows:&amp;#10;&amp;#10;Very close = &quot;1&quot;&amp;#10;Close = &quot;2&quot;&amp;#10;Far = &quot;3&quot;&amp;#10;Very far = &quot;4&quot;&amp;#10;&amp;#10;For the order judgement, you will select the item that came first based on which side of the screen it is currently on. You will also indicate the confidence in your decision. To make this selection, you will use buttons 1-4 as follows:&amp;#10;&amp;#10;Left word definitely came first = &quot;1&quot;&amp;#10;Left word maybe came first = &quot;2&quot;&amp;#10;Right word maybe came first = &quot;3&quot;&amp;#10;Right word definitely came first = &quot;4&quot;&amp;#10;&amp;#10;Please press SPACE to continue with the instructions." valType="extendedStr"/>
        <Param name="units" updates="None" val="from exp settings" valType="str"/>
        <Param name="wrapWidth" updates="constant" val="" valType="code"/>
      </TextComponent>
      <KeyboardComponent name="key_resp_16">
        <Param name="allowedKeys" updates="constant" val="'y','n','left','right','space'" valType="code"/>
        <Param name="correctAns" updates="constant" val="" valType="str"/>
        <Param name="disabled" updates="None" val="False" valType="bool"/>
        <Param name="discard previous" updates="constant" val="True" valType="bool"/>
        <Param name="durationEstim" updates="None" val="" valType="code"/>
        <Param name="forceEndRoutine" updates="constant" val="True" valType="bool"/>
        <Param name="name" updates="None" val="key_resp_16" valType="code"/>
        <Param name="saveStartStop" updates="None" val="True" valType="bool"/>
        <Param name="startEstim" updates="None" val="" valType="code"/>
        <Param name="startType" updates="None" val="time (s)" valType="str"/>
        <Param name="startVal" updates="None" val="0.0" valType="code"/>
        <Param name="stopType" updates="None" val="duration (s)" valType="str"/>
        <Param name="stopVal" updates="constant" val="" valType="code"/>
        <Param name="store" updates="constant" val="last key" valType="str"/>
        <Param name="storeCorrect" updates="constant" val="False" valType="bool"/>
        <Param name="syncScreenRefresh" updates="constant" val="True" valType="bool"/>
      </KeyboardComponent>
    </Routine>
    <Routine name="cross_pract">
      <PolygonComponent name="polygon_7">
        <Param name="disabled" updates="None" val="False" valType="bool"/>
        <Param name="durationEstim" updates="None" val="" valType="code"/>
        <Param name="fillColor" updates="constant" val="$[1,1,1]" valType="str"/>
        <Param name="fillColorSpace" updates="constant" val="rgb" valType="str"/>
        <Param name="interpolate" updates="constant" val="linear" valType="str"/>
        <Param name="lineColor" updates="constant" val="$[1,1,1]" valType="str"/>
        <Param name="lineColorSpace" updates="constant" val="rgb" valType="str"/>
        <Param name="lineWidth" updates="constant" val="1" valType="code"/>
        <Param name="nVertices" updates="constant" val="4" valType="int"/>
        <Param name="name" updates="None" val="polygon_7" valType="code"/>
        <Param name="opacity" updates="constant" val="1" valType="code"/>
        <Param name="ori" updates="constant" val="0" valType="code"/>
        <Param name="pos" updates="constant" val="(0, 0)" valType="code"/>
        <Param name="saveStartStop" updates="None" val="True" valType="bool"/>
        <Param name="shape" updates="constant" val="cross" valType="str"/>
        <Param name="size" updates="constant" val="(0.07, 0.07)" valType="code"/>
        <Param name="startEstim" updates="None" val="" valType="code"/>
        <Param name="startType" updates="None" val="time (s)" valType="str"/>
        <Param name="startVal" updates="None" val="0.0" valType="code"/>
        <Param name="stopType" updates="None" val="duration (s)" valType="str"/>
        <Param name="stopVal" updates="constant" val="2.0" valType="code"/>
        <Param name="syncScreenRefresh" updates="None" val="True" valType="bool"/>
        <Param name="units" updates="None" val="from exp settings" valType="str"/>
      </PolygonComponent>
    </Routine>
    <Routine name="instructions_6">
      <TextComponent name="text_16">
        <Param name="color" updates="constant" val="white" valType="str"/>
        <Param name="colorSpace" updates="constant" val="rgb" valType="str"/>
        <Param name="disabled" updates="None" val="False" valType="bool"/>
        <Param name="durationEstim" updates="None" val="" valType="code"/>
        <Param name="flip" updates="constant" val="" valType="str"/>
        <Param name="font" updates="constant" val="Arial" valType="str"/>
        <Param name="languageStyle" updates="None" val="LTR" valType="str"/>
        <Param name="letterHeight" updates="constant" val="0.04" valType="code"/>
        <Param name="name" updates="None" val="text_16" valType="code"/>
        <Param name="opacity" updates="constant" val="1" valType="code"/>
        <Param name="ori" updates="constant" val="0" valType="code"/>
        <Param name="pos" updates="constant" val="(0, .05)" valType="code"/>
        <Param name="saveStartStop" updates="None" val="True" valType="bool"/>
        <Param name="startEstim" updates="None" val="" valType="code"/>
        <Param name="startType" updates="None" val="time (s)" valType="str"/>
        <Param name="startVal" updates="None" val="0.0" valType="code"/>
        <Param name="stopType" updates="None" val="duration (s)" valType="str"/>
        <Param name="stopVal" updates="constant" val="" valType="code"/>
        <Param name="syncScreenRefresh" updates="None" val="True" valType="bool"/>
        <Param name="text" updates="constant" val="After you select the temporal distance and the order of the words in the pair, you will then compare how conceptually related the words are using a slider. You must click on the slider and slide to the left or right to determine the relatedness. Right will indicate &quot;more similar&quot;, whereas left will indicate &quot;less similar&quot;.&amp;#10;&amp;#10;After you select how similar the words are, you will press SPACE to continue to the next word pair.&amp;#10;&amp;#10;&amp;#10;&amp;#10;&amp;#10;&amp;#10;&amp;#10;Please press SPACE to continue with the instructions." valType="extendedStr"/>
        <Param name="units" updates="None" val="from exp settings" valType="str"/>
        <Param name="wrapWidth" updates="constant" val="" valType="code"/>
      </TextComponent>
      <ImageComponent name="image_5">
        <Param name="color" updates="constant" val="$[1,1,1]" valType="str"/>
        <Param name="colorSpace" updates="constant" val="rgb" valType="str"/>
        <Param name="disabled" updates="None" val="False" valType="bool"/>
        <Param name="durationEstim" updates="None" val="" valType="code"/>
        <Param name="flipHoriz" updates="constant" val="False" valType="bool"/>
        <Param name="flipVert" updates="constant" val="False" valType="bool"/>
        <Param name="image" updates="set every repeat" val="instructions_slider.jpeg" valType="str"/>
        <Param name="interpolate" updates="constant" val="linear" valType="str"/>
        <Param name="mask" updates="constant" val="None" valType="str"/>
        <Param name="name" updates="None" val="image_5" valType="code"/>
        <Param name="opacity" updates="constant" val="1" valType="code"/>
        <Param name="ori" updates="constant" val="0" valType="code"/>
        <Param name="pos" updates="constant" val="(0,-.1)" valType="code"/>
        <Param name="saveStartStop" updates="None" val="True" valType="bool"/>
        <Param name="size" updates="constant" val="(0.55, 0.15)" valType="code"/>
        <Param name="startEstim" updates="None" val="" valType="code"/>
        <Param name="startType" updates="None" val="time (s)" valType="str"/>
        <Param name="startVal" updates="None" val="0.0" valType="code"/>
        <Param name="stopType" updates="None" val="duration (s)" valType="str"/>
        <Param name="stopVal" updates="constant" val="" valType="code"/>
        <Param name="syncScreenRefresh" updates="None" val="True" valType="bool"/>
        <Param name="texture resolution" updates="constant" val="128" valType="code"/>
        <Param name="units" updates="None" val="from exp settings" valType="str"/>
      </ImageComponent>
      <KeyboardComponent name="key_resp_17">
        <Param name="allowedKeys" updates="constant" val="'1','space'" valType="code"/>
        <Param name="correctAns" updates="constant" val="" valType="str"/>
        <Param name="disabled" updates="None" val="False" valType="bool"/>
        <Param name="discard previous" updates="constant" val="True" valType="bool"/>
        <Param name="durationEstim" updates="None" val="" valType="code"/>
        <Param name="forceEndRoutine" updates="constant" val="True" valType="bool"/>
        <Param name="name" updates="None" val="key_resp_17" valType="code"/>
        <Param name="saveStartStop" updates="None" val="True" valType="bool"/>
        <Param name="startEstim" updates="None" val="" valType="code"/>
        <Param name="startType" updates="None" val="time (s)" valType="str"/>
        <Param name="startVal" updates="None" val="0.0" valType="code"/>
        <Param name="stopType" updates="None" val="duration (s)" valType="str"/>
        <Param name="stopVal" updates="constant" val="" valType="code"/>
        <Param name="store" updates="constant" val="last key" valType="str"/>
        <Param name="storeCorrect" updates="constant" val="False" valType="bool"/>
        <Param name="syncScreenRefresh" updates="constant" val="True" valType="bool"/>
      </KeyboardComponent>
    </Routine>
    <Routine name="practice_complete_1"/>
    <Routine name="list_pause_begin">
      <TextComponent name="text_17">
        <Param name="color" updates="constant" val="white" valType="str"/>
        <Param name="colorSpace" updates="constant" val="rgb" valType="str"/>
        <Param name="disabled" updates="None" val="False" valType="bool"/>
        <Param name="durationEstim" updates="None" val="" valType="code"/>
        <Param name="flip" updates="constant" val="" valType="str"/>
        <Param name="font" updates="constant" val="Arial" valType="str"/>
        <Param name="languageStyle" updates="None" val="LTR" valType="str"/>
        <Param name="letterHeight" updates="constant" val="0.04" valType="code"/>
        <Param name="name" updates="None" val="text_17" valType="code"/>
        <Param name="opacity" updates="constant" val="1" valType="code"/>
        <Param name="ori" updates="constant" val="0" valType="code"/>
        <Param name="pos" updates="constant" val="(0, 0)" valType="code"/>
        <Param name="saveStartStop" updates="None" val="True" valType="bool"/>
        <Param name="startEstim" updates="None" val="" valType="code"/>
        <Param name="startType" updates="None" val="time (s)" valType="str"/>
        <Param name="startVal" updates="None" val="0.0" valType="code"/>
        <Param name="stopType" updates="None" val="duration (s)" valType="str"/>
        <Param name="stopVal" updates="constant" val="30" valType="code"/>
        <Param name="syncScreenRefresh" updates="None" val="True" valType="bool"/>
        <Param name="text" updates="constant" val="You are now beginning block:      out of 14.&amp;#10;&amp;#10;Please take a brief break (up to 30 seconds) if you need it. &amp;#10;&amp;#10;Press SPACE if you are ready now. Otherwise you will automatically continue in 30 seconds. " valType="extendedStr"/>
        <Param name="units" updates="None" val="from exp settings" valType="str"/>
        <Param name="wrapWidth" updates="constant" val="" valType="code"/>
      </TextComponent>
      <KeyboardComponent name="key_resp_18">
        <Param name="allowedKeys" updates="constant" val="'right','space'" valType="code"/>
        <Param name="correctAns" updates="constant" val="" valType="str"/>
        <Param name="disabled" updates="None" val="False" valType="bool"/>
        <Param name="discard previous" updates="constant" val="True" valType="bool"/>
        <Param name="durationEstim" updates="None" val="" valType="code"/>
        <Param name="forceEndRoutine" updates="constant" val="True" valType="bool"/>
        <Param name="name" updates="None" val="key_resp_18" valType="code"/>
        <Param name="saveStartStop" updates="None" val="True" valType="bool"/>
        <Param name="startEstim" updates="None" val="" valType="code"/>
        <Param name="startType" updates="None" val="time (s)" valType="str"/>
        <Param name="startVal" updates="None" val="0.0" valType="code"/>
        <Param name="stopType" updates="None" val="duration (s)" valType="str"/>
        <Param name="stopVal" updates="constant" val="30" valType="code"/>
        <Param name="store" updates="constant" val="last key" valType="str"/>
        <Param name="storeCorrect" updates="constant" val="False" valType="bool"/>
        <Param name="syncScreenRefresh" updates="constant" val="True" valType="bool"/>
      </KeyboardComponent>
      <TextComponent name="text_18">
        <Param name="color" updates="constant" val="white" valType="str"/>
        <Param name="colorSpace" updates="constant" val="rgb" valType="str"/>
        <Param name="disabled" updates="None" val="False" valType="bool"/>
        <Param name="durationEstim" updates="None" val="" valType="code"/>
        <Param name="flip" updates="constant" val="" valType="str"/>
        <Param name="font" updates="constant" val="Arial" valType="str"/>
        <Param name="languageStyle" updates="None" val="LTR" valType="str"/>
        <Param name="letterHeight" updates="constant" val="0.04" valType="code"/>
        <Param name="name" updates="None" val="text_18" valType="code"/>
        <Param name="opacity" updates="constant" val="1" valType="code"/>
        <Param name="ori" updates="constant" val="0" valType="code"/>
        <Param name="pos" updates="constant" val="(.16, .13)" valType="code"/>
        <Param name="saveStartStop" updates="None" val="True" valType="bool"/>
        <Param name="startEstim" updates="None" val="" valType="code"/>
        <Param name="startType" updates="None" val="time (s)" valType="str"/>
        <Param name="startVal" updates="None" val="0.0" valType="code"/>
        <Param name="stopType" updates="None" val="duration (s)" valType="str"/>
        <Param name="stopVal" updates="constant" val="30" valType="code"/>
        <Param name="syncScreenRefresh" updates="None" val="True" valType="bool"/>
        <Param name="text" updates="set every repeat" val="$listnumber" valType="extendedStr"/>
        <Param name="units" updates="None" val="from exp settings" valType="str"/>
        <Param name="wrapWidth" updates="constant" val="" valType="code"/>
      </TextComponent>
      <CodeComponent name="code_8">
        <Param name="Before Experiment" updates="constant" val="listnumber=1" valType="extendedCode"/>
        <Param name="Before JS Experiment" updates="constant" val="listnumber = 1;&amp;#10;" valType="extendedCode"/>
        <Param name="Begin Experiment" updates="constant" val="" valType="extendedCode"/>
        <Param name="Begin JS Experiment" updates="constant" val="" valType="extendedCode"/>
        <Param name="Begin JS Routine" updates="constant" val="psychoJS.experiment.addData(&quot;emo&quot;, selectEmo[listInd]);&amp;#10;psychoJS.experiment.addData(&quot;list&quot;, listnumber);&amp;#10;listnumber += 1;&amp;#10;" valType="extendedCode"/>
        <Param name="Begin Routine" updates="constant" val="psychoJS.experiment.addData('emo', selectEmo[listInd])&amp;#10;psychoJS.experiment.addData('list', listnumber)&amp;#10;&amp;#10;listnumber+=1&amp;#10;" valType="extendedCode"/>
        <Param name="Code Type" updates="None" val="Auto-&gt;JS" valType="str"/>
        <Param name="Each Frame" updates="constant" val="" valType="extendedCode"/>
        <Param name="Each JS Frame" updates="constant" val="" valType="extendedCode"/>
        <Param name="End Experiment" updates="constant" val="" valType="extendedCode"/>
        <Param name="End JS Experiment" updates="constant" val="" valType="extendedCode"/>
        <Param name="End JS Routine" updates="constant" val="" valType="extendedCode"/>
        <Param name="End Routine" updates="constant" val="" valType="extendedCode"/>
        <Param name="disabled" updates="None" val="False" valType="bool"/>
        <Param name="name" updates="None" val="code_8" valType="code"/>
      </CodeComponent>
    </Routine>
    <Routine name="encode_reminder">
      <TextComponent name="text_19">
        <Param name="color" updates="constant" val="white" valType="str"/>
        <Param name="colorSpace" updates="constant" val="rgb" valType="str"/>
        <Param name="disabled" updates="None" val="False" valType="bool"/>
        <Param name="durationEstim" updates="None" val="" valType="code"/>
        <Param name="flip" updates="constant" val="" valType="str"/>
        <Param name="font" updates="constant" val="Arial" valType="str"/>
        <Param name="languageStyle" updates="None" val="LTR" valType="str"/>
        <Param name="letterHeight" updates="constant" val="0.04" valType="code"/>
        <Param name="name" updates="None" val="text_19" valType="code"/>
        <Param name="opacity" updates="constant" val="1" valType="code"/>
        <Param name="ori" updates="constant" val="0" valType="code"/>
        <Param name="pos" updates="constant" val="(0, 0)" valType="code"/>
        <Param name="saveStartStop" updates="None" val="True" valType="bool"/>
        <Param name="startEstim" updates="None" val="" valType="code"/>
        <Param name="startType" updates="None" val="time (s)" valType="str"/>
        <Param name="startVal" updates="None" val="0.0" valType="code"/>
        <Param name="stopType" updates="None" val="duration (s)" valType="str"/>
        <Param name="stopVal" updates="constant" val="" valType="code"/>
        <Param name="syncScreenRefresh" updates="None" val="True" valType="bool"/>
        <Param name="text" updates="constant" val="Reminder that you will use the following buttons to judge each image:&amp;#10;&amp;#10;&quot;1&quot; = Definitely new&amp;#10;&quot;2&quot; = Maybe new&amp;#10;&quot;3&quot; = Maybe old&amp;#10;&quot;4&quot; = Definitely old&amp;#10;&amp;#10;And then you will use your mouse on the slider to select WHEN you remember seeing the image in its list.&amp;#10;&amp;#10;Please press SPACE to begin.&amp;#10;&amp;#10;" valType="extendedStr"/>
        <Param name="units" updates="None" val="from exp settings" valType="str"/>
        <Param name="wrapWidth" updates="constant" val="" valType="code"/>
      </TextComponent>
      <KeyboardComponent name="key_resp_19">
        <Param name="allowedKeys" updates="constant" val="'right','space'" valType="code"/>
        <Param name="correctAns" updates="constant" val="" valType="str"/>
        <Param name="disabled" updates="None" val="False" valType="bool"/>
        <Param name="discard previous" updates="constant" val="True" valType="bool"/>
        <Param name="durationEstim" updates="None" val="" valType="code"/>
        <Param name="forceEndRoutine" updates="constant" val="True" valType="bool"/>
        <Param name="name" updates="None" val="key_resp_19" valType="code"/>
        <Param name="saveStartStop" updates="None" val="True" valType="bool"/>
        <Param name="startEstim" updates="None" val="" valType="code"/>
        <Param name="startType" updates="None" val="time (s)" valType="str"/>
        <Param name="startVal" updates="None" val="0.0" valType="code"/>
        <Param name="stopType" updates="None" val="duration (s)" valType="str"/>
        <Param name="stopVal" updates="constant" val="" valType="code"/>
        <Param name="store" updates="constant" val="last key" valType="str"/>
        <Param name="storeCorrect" updates="constant" val="False" valType="bool"/>
        <Param name="syncScreenRefresh" updates="constant" val="True" valType="bool"/>
      </KeyboardComponent>
    </Routine>
    <Routine name="temp_ord">
      <CodeComponent name="code_10">
        <Param name="Before Experiment" updates="constant" val="" valType="extendedCode"/>
        <Param name="Before JS Experiment" updates="constant" val="" valType="extendedCode"/>
        <Param name="Begin Experiment" updates="constant" val="" valType="extendedCode"/>
        <Param name="Begin JS Experiment" updates="constant" val="" valType="extendedCode"/>
        <Param name="Begin JS Routine" updates="constant" val="testnow = testpairs[z];&amp;#10;console.log(z);&amp;#10;console.log(testnow);&amp;#10;" valType="extendedCode"/>
        <Param name="Begin Routine" updates="constant" val="testnow=testpairs[z]&amp;#10;print(z)&amp;#10;print(testnow)" valType="extendedCode"/>
        <Param name="Code Type" updates="None" val="Auto-&gt;JS" valType="str"/>
        <Param name="Each Frame" updates="constant" val="" valType="extendedCode"/>
        <Param name="Each JS Frame" updates="constant" val="" valType="extendedCode"/>
        <Param name="End Experiment" updates="constant" val="" valType="extendedCode"/>
        <Param name="End JS Experiment" updates="constant" val="" valType="extendedCode"/>
        <Param name="End JS Routine" updates="constant" val="" valType="extendedCode"/>
        <Param name="End Routine" updates="constant" val="" valType="extendedCode"/>
        <Param name="disabled" updates="None" val="False" valType="bool"/>
        <Param name="name" updates="None" val="code_10" valType="code"/>
      </CodeComponent>
      <TextComponent name="word_1">
        <Param name="color" updates="constant" val="white" valType="str"/>
        <Param name="colorSpace" updates="constant" val="rgb" valType="str"/>
        <Param name="disabled" updates="None" val="False" valType="bool"/>
        <Param name="durationEstim" updates="None" val="" valType="code"/>
        <Param name="flip" updates="constant" val="" valType="str"/>
        <Param name="font" updates="constant" val="Arial" valType="str"/>
        <Param name="languageStyle" updates="None" val="LTR" valType="str"/>
        <Param name="letterHeight" updates="constant" val="0.1" valType="code"/>
        <Param name="name" updates="None" val="word_1" valType="code"/>
        <Param name="opacity" updates="constant" val="1" valType="code"/>
        <Param name="ori" updates="constant" val="0" valType="code"/>
        <Param name="pos" updates="constant" val="(-.3, 0)" valType="code"/>
        <Param name="saveStartStop" updates="None" val="True" valType="bool"/>
        <Param name="startEstim" updates="None" val="" valType="code"/>
        <Param name="startType" updates="None" val="time (s)" valType="str"/>
        <Param name="startVal" updates="None" val="1.0" valType="code"/>
        <Param name="stopType" updates="None" val="duration (s)" valType="str"/>
        <Param name="stopVal" updates="constant" val="8.0" valType="code"/>
        <Param name="syncScreenRefresh" updates="None" val="True" valType="bool"/>
        <Param name="text" updates="set every repeat" val="$testnow[0]" valType="extendedStr"/>
        <Param name="units" updates="None" val="from exp settings" valType="str"/>
        <Param name="wrapWidth" updates="constant" val="" valType="code"/>
      </TextComponent>
      <TextComponent name="word_2">
        <Param name="color" updates="constant" val="white" valType="str"/>
        <Param name="colorSpace" updates="constant" val="rgb" valType="str"/>
        <Param name="disabled" updates="None" val="False" valType="bool"/>
        <Param name="durationEstim" updates="None" val="" valType="code"/>
        <Param name="flip" updates="constant" val="" valType="str"/>
        <Param name="font" updates="constant" val="Arial" valType="str"/>
        <Param name="languageStyle" updates="None" val="LTR" valType="str"/>
        <Param name="letterHeight" updates="constant" val="0.1" valType="code"/>
        <Param name="name" updates="None" val="word_2" valType="code"/>
        <Param name="opacity" updates="constant" val="1" valType="code"/>
        <Param name="ori" updates="constant" val="0" valType="code"/>
        <Param name="pos" updates="constant" val="(0.3, 0)" valType="code"/>
        <Param name="saveStartStop" updates="None" val="True" valType="bool"/>
        <Param name="startEstim" updates="None" val="" valType="code"/>
        <Param name="startType" updates="None" val="time (s)" valType="str"/>
        <Param name="startVal" updates="None" val="1.0" valType="code"/>
        <Param name="stopType" updates="None" val="duration (s)" valType="str"/>
        <Param name="stopVal" updates="constant" val="8.0" valType="code"/>
        <Param name="syncScreenRefresh" updates="None" val="True" valType="bool"/>
        <Param name="text" updates="set every repeat" val="$testnow[1]" valType="extendedStr"/>
        <Param name="units" updates="None" val="from exp settings" valType="str"/>
        <Param name="wrapWidth" updates="constant" val="" valType="code"/>
      </TextComponent>
      <TextComponent name="instruction_1">
        <Param name="color" updates="constant" val="White" valType="str"/>
        <Param name="colorSpace" updates="constant" val="rgb" valType="str"/>
        <Param name="disabled" updates="None" val="False" valType="bool"/>
        <Param name="durationEstim" updates="None" val="" valType="code"/>
        <Param name="flip" updates="constant" val="" valType="str"/>
        <Param name="font" updates="constant" val="Arial" valType="str"/>
        <Param name="languageStyle" updates="None" val="LTR" valType="str"/>
        <Param name="letterHeight" updates="constant" val="0.08" valType="code"/>
        <Param name="name" updates="None" val="instruction_1" valType="code"/>
        <Param name="opacity" updates="constant" val="1" valType="code"/>
        <Param name="ori" updates="constant" val="0" valType="code"/>
        <Param name="pos" updates="constant" val="(0, .3)" valType="code"/>
        <Param name="saveStartStop" updates="None" val="True" valType="bool"/>
        <Param name="startEstim" updates="None" val="" valType="code"/>
        <Param name="startType" updates="None" val="time (s)" valType="str"/>
        <Param name="startVal" updates="None" val="1.0" valType="code"/>
        <Param name="stopType" updates="None" val="duration (s)" valType="str"/>
        <Param name="stopVal" updates="constant" val="8.0" valType="code"/>
        <Param name="syncScreenRefresh" updates="None" val="True" valType="bool"/>
        <Param name="text" updates="constant" val="How far apart?" valType="extendedStr"/>
        <Param name="units" updates="None" val="from exp settings" valType="str"/>
        <Param name="wrapWidth" updates="constant" val="" valType="code"/>
      </TextComponent>
      <TextComponent name="text_2">
        <Param name="color" updates="constant" val="white" valType="str"/>
        <Param name="colorSpace" updates="constant" val="rgb" valType="str"/>
        <Param name="disabled" updates="None" val="False" valType="bool"/>
        <Param name="durationEstim" updates="None" val="" valType="code"/>
        <Param name="flip" updates="constant" val="" valType="str"/>
        <Param name="font" updates="constant" val="Arial" valType="str"/>
        <Param name="languageStyle" updates="None" val="LTR" valType="str"/>
        <Param name="letterHeight" updates="constant" val="0.04" valType="code"/>
        <Param name="name" updates="None" val="text_2" valType="code"/>
        <Param name="opacity" updates="constant" val="1" valType="code"/>
        <Param name="ori" updates="constant" val="0" valType="code"/>
        <Param name="pos" updates="constant" val="(0, -.3)" valType="code"/>
        <Param name="saveStartStop" updates="None" val="True" valType="bool"/>
        <Param name="startEstim" updates="None" val="" valType="code"/>
        <Param name="startType" updates="None" val="time (s)" valType="str"/>
        <Param name="startVal" updates="None" val="1.0" valType="code"/>
        <Param name="stopType" updates="None" val="duration (s)" valType="str"/>
        <Param name="stopVal" updates="constant" val="8.0" valType="code"/>
        <Param name="syncScreenRefresh" updates="None" val="True" valType="bool"/>
        <Param name="text" updates="constant" val="(1) very close  |  (2) close  |  (3) far  |  (4) very far" valType="extendedStr"/>
        <Param name="units" updates="None" val="from exp settings" valType="str"/>
        <Param name="wrapWidth" updates="constant" val="" valType="code"/>
      </TextComponent>
      <KeyboardComponent name="key_resp_11">
        <Param name="allowedKeys" updates="constant" val="'1','2','3','4'" valType="code"/>
        <Param name="correctAns" updates="constant" val="" valType="str"/>
        <Param name="disabled" updates="None" val="False" valType="bool"/>
        <Param name="discard previous" updates="constant" val="False" valType="bool"/>
        <Param name="durationEstim" updates="None" val="" valType="code"/>
        <Param name="forceEndRoutine" updates="constant" val="True" valType="bool"/>
        <Param name="name" updates="None" val="key_resp_11" valType="code"/>
        <Param name="saveStartStop" updates="None" val="True" valType="bool"/>
        <Param name="startEstim" updates="None" val="" valType="code"/>
        <Param name="startType" updates="None" val="time (s)" valType="str"/>
        <Param name="startVal" updates="None" val="1.0" valType="code"/>
        <Param name="stopType" updates="None" val="duration (s)" valType="str"/>
        <Param name="stopVal" updates="constant" val="8.0" valType="code"/>
        <Param name="store" updates="constant" val="all keys" valType="str"/>
        <Param name="storeCorrect" updates="constant" val="False" valType="bool"/>
        <Param name="syncScreenRefresh" updates="constant" val="True" valType="bool"/>
      </KeyboardComponent>
      <CodeComponent name="code_3">
        <Param name="Before Experiment" updates="constant" val="" valType="extendedCode"/>
        <Param name="Before JS Experiment" updates="constant" val="" valType="extendedCode"/>
        <Param name="Begin Experiment" updates="constant" val="" valType="extendedCode"/>
        <Param name="Begin JS Experiment" updates="constant" val="" valType="extendedCode"/>
        <Param name="Begin JS Routine" updates="constant" val="" valType="extendedCode"/>
        <Param name="Begin Routine" updates="constant" val="" valType="extendedCode"/>
        <Param name="Code Type" updates="None" val="Auto-&gt;JS" valType="str"/>
        <Param name="Each Frame" updates="constant" val="" valType="extendedCode"/>
        <Param name="Each JS Frame" updates="constant" val="" valType="extendedCode"/>
        <Param name="End Experiment" updates="constant" val="" valType="extendedCode"/>
        <Param name="End JS Experiment" updates="constant" val="" valType="extendedCode"/>
        <Param name="End JS Routine" updates="constant" val="" valType="extendedCode"/>
        <Param name="End Routine" updates="constant" val="" valType="extendedCode"/>
        <Param name="disabled" updates="None" val="False" valType="bool"/>
        <Param name="name" updates="None" val="code_3" valType="code"/>
      </CodeComponent>
      <PolygonComponent name="polygon_6">
        <Param name="disabled" updates="None" val="False" valType="bool"/>
        <Param name="durationEstim" updates="None" val="" valType="code"/>
        <Param name="fillColor" updates="constant" val="$[1,1,1]" valType="str"/>
        <Param name="fillColorSpace" updates="constant" val="rgb" valType="str"/>
        <Param name="interpolate" updates="constant" val="linear" valType="str"/>
        <Param name="lineColor" updates="constant" val="$[1,1,1]" valType="str"/>
        <Param name="lineColorSpace" updates="constant" val="rgb" valType="str"/>
        <Param name="lineWidth" updates="constant" val="1" valType="code"/>
        <Param name="nVertices" updates="constant" val="4" valType="int"/>
        <Param name="name" updates="None" val="polygon_6" valType="code"/>
        <Param name="opacity" updates="constant" val="1" valType="code"/>
        <Param name="ori" updates="constant" val="0" valType="code"/>
        <Param name="pos" updates="constant" val="(0, 0)" valType="code"/>
        <Param name="saveStartStop" updates="None" val="True" valType="bool"/>
        <Param name="shape" updates="constant" val="cross" valType="str"/>
        <Param name="size" updates="constant" val="(0.07, 0.07)" valType="code"/>
        <Param name="startEstim" updates="None" val="" valType="code"/>
        <Param name="startType" updates="None" val="time (s)" valType="str"/>
        <Param name="startVal" updates="None" val="0.0" valType="code"/>
        <Param name="stopType" updates="None" val="duration (s)" valType="str"/>
        <Param name="stopVal" updates="constant" val="1.0" valType="code"/>
        <Param name="syncScreenRefresh" updates="None" val="True" valType="bool"/>
        <Param name="units" updates="None" val="from exp settings" valType="str"/>
      </PolygonComponent>
      <CodeComponent name="code_9">
        <Param name="Before Experiment" updates="constant" val="" valType="extendedCode"/>
        <Param name="Before JS Experiment" updates="constant" val="" valType="extendedCode"/>
        <Param name="Begin Experiment" updates="constant" val="" valType="extendedCode"/>
        <Param name="Begin JS Experiment" updates="constant" val="" valType="extendedCode"/>
        <Param name="Begin JS Routine" updates="constant" val="" valType="extendedCode"/>
        <Param name="Begin Routine" updates="constant" val="" valType="extendedCode"/>
        <Param name="Code Type" updates="None" val="Auto-&gt;JS" valType="str"/>
        <Param name="Each Frame" updates="constant" val="" valType="extendedCode"/>
        <Param name="Each JS Frame" updates="constant" val="" valType="extendedCode"/>
        <Param name="End Experiment" updates="constant" val="" valType="extendedCode"/>
        <Param name="End JS Experiment" updates="constant" val="" valType="extendedCode"/>
        <Param name="End JS Routine" updates="constant" val="psychoJS.experiment.addData(&quot;left_stim&quot;, testnow[0]);&amp;#10;psychoJS.experiment.addData(&quot;right_stim&quot;, testnow[1]);&amp;#10;z = (z + 1);&amp;#10;console.log(z);&amp;#10;" valType="extendedCode"/>
        <Param name="End Routine" updates="constant" val="psychoJS.experiment.addData('left_stim', testnow[0]) &amp;#10;psychoJS.experiment.addData('right_stim', testnow[1])&amp;#10;z=z+1&amp;#10;print(z)&amp;#10;" valType="extendedCode"/>
        <Param name="disabled" updates="None" val="False" valType="bool"/>
        <Param name="name" updates="None" val="code_9" valType="code"/>
      </CodeComponent>
    </Routine>
    <Routine name="temp_dist">
      <PolygonComponent name="polygon_4">
        <Param name="disabled" updates="None" val="False" valType="bool"/>
        <Param name="durationEstim" updates="None" val="" valType="code"/>
        <Param name="fillColor" updates="constant" val="$[1,1,1]" valType="str"/>
        <Param name="fillColorSpace" updates="constant" val="rgb" valType="str"/>
        <Param name="interpolate" updates="constant" val="linear" valType="str"/>
        <Param name="lineColor" updates="constant" val="$[1,1,1]" valType="str"/>
        <Param name="lineColorSpace" updates="constant" val="rgb" valType="str"/>
        <Param name="lineWidth" updates="constant" val="1" valType="code"/>
        <Param name="nVertices" updates="constant" val="4" valType="int"/>
        <Param name="name" updates="None" val="polygon_4" valType="code"/>
        <Param name="opacity" updates="constant" val="1" valType="code"/>
        <Param name="ori" updates="constant" val="0" valType="code"/>
        <Param name="pos" updates="constant" val="(0, 0)" valType="code"/>
        <Param name="saveStartStop" updates="None" val="True" valType="bool"/>
        <Param name="shape" updates="constant" val="cross" valType="str"/>
        <Param name="size" updates="constant" val="(0.07, 0.07)" valType="code"/>
        <Param name="startEstim" updates="None" val="" valType="code"/>
        <Param name="startType" updates="None" val="time (s)" valType="str"/>
        <Param name="startVal" updates="None" val="0.0" valType="code"/>
        <Param name="stopType" updates="None" val="duration (s)" valType="str"/>
        <Param name="stopVal" updates="constant" val="1.0" valType="code"/>
        <Param name="syncScreenRefresh" updates="None" val="True" valType="bool"/>
        <Param name="units" updates="None" val="from exp settings" valType="str"/>
      </PolygonComponent>
      <TextComponent name="word_2_2">
        <Param name="color" updates="constant" val="white" valType="str"/>
        <Param name="colorSpace" updates="constant" val="rgb" valType="str"/>
        <Param name="disabled" updates="None" val="False" valType="bool"/>
        <Param name="durationEstim" updates="None" val="" valType="code"/>
        <Param name="flip" updates="constant" val="" valType="str"/>
        <Param name="font" updates="constant" val="Arial" valType="str"/>
        <Param name="languageStyle" updates="None" val="LTR" valType="str"/>
        <Param name="letterHeight" updates="constant" val="0.1" valType="code"/>
        <Param name="name" updates="None" val="word_2_2" valType="code"/>
        <Param name="opacity" updates="constant" val="1" valType="code"/>
        <Param name="ori" updates="constant" val="0" valType="code"/>
        <Param name="pos" updates="constant" val="(0, 0)" valType="code"/>
        <Param name="saveStartStop" updates="None" val="True" valType="bool"/>
        <Param name="startEstim" updates="None" val="" valType="code"/>
        <Param name="startType" updates="None" val="time (s)" valType="str"/>
        <Param name="startVal" updates="None" val="1.0" valType="code"/>
        <Param name="stopType" updates="None" val="duration (s)" valType="str"/>
        <Param name="stopVal" updates="constant" val="4.0" valType="code"/>
        <Param name="syncScreenRefresh" updates="None" val="True" valType="bool"/>
        <Param name="text" updates="set every repeat" val="$testnow[1]" valType="extendedStr"/>
        <Param name="units" updates="None" val="from exp settings" valType="str"/>
        <Param name="wrapWidth" updates="constant" val="" valType="code"/>
      </TextComponent>
      <TextComponent name="instruction_2">
        <Param name="color" updates="constant" val="white" valType="str"/>
        <Param name="colorSpace" updates="constant" val="rgb" valType="str"/>
        <Param name="disabled" updates="None" val="False" valType="bool"/>
        <Param name="durationEstim" updates="None" val="" valType="code"/>
        <Param name="flip" updates="constant" val="" valType="str"/>
        <Param name="font" updates="constant" val="Arial" valType="str"/>
        <Param name="languageStyle" updates="None" val="LTR" valType="str"/>
        <Param name="letterHeight" updates="constant" val="0.08" valType="code"/>
        <Param name="name" updates="None" val="instruction_2" valType="code"/>
        <Param name="opacity" updates="constant" val="1" valType="code"/>
        <Param name="ori" updates="constant" val="0" valType="code"/>
        <Param name="pos" updates="constant" val="(0, 0.3)" valType="code"/>
        <Param name="saveStartStop" updates="None" val="True" valType="bool"/>
        <Param name="startEstim" updates="None" val="" valType="code"/>
        <Param name="startType" updates="None" val="time (s)" valType="str"/>
        <Param name="startVal" updates="None" val="1.0" valType="code"/>
        <Param name="stopType" updates="None" val="duration (s)" valType="str"/>
        <Param name="stopVal" updates="constant" val="8.0" valType="code"/>
        <Param name="syncScreenRefresh" updates="None" val="True" valType="bool"/>
        <Param name="text" updates="constant" val="When in the list?" valType="extendedStr"/>
        <Param name="units" updates="None" val="from exp settings" valType="str"/>
        <Param name="wrapWidth" updates="constant" val="" valType="code"/>
      </TextComponent>
      <KeyboardComponent name="key_resp_12">
        <Param name="allowedKeys" updates="constant" val="'1','2','3','4'" valType="code"/>
        <Param name="correctAns" updates="constant" val="" valType="str"/>
        <Param name="disabled" updates="None" val="False" valType="bool"/>
        <Param name="discard previous" updates="constant" val="False" valType="bool"/>
        <Param name="durationEstim" updates="None" val="" valType="code"/>
        <Param name="forceEndRoutine" updates="constant" val="True" valType="bool"/>
        <Param name="name" updates="None" val="key_resp_12" valType="code"/>
        <Param name="saveStartStop" updates="None" val="True" valType="bool"/>
        <Param name="startEstim" updates="None" val="" valType="code"/>
        <Param name="startType" updates="None" val="time (s)" valType="str"/>
        <Param name="startVal" updates="None" val="1.0" valType="code"/>
        <Param name="stopType" updates="None" val="duration (s)" valType="str"/>
        <Param name="stopVal" updates="constant" val="8.0" valType="code"/>
        <Param name="store" updates="constant" val="all keys" valType="str"/>
        <Param name="storeCorrect" updates="constant" val="False" valType="bool"/>
        <Param name="syncScreenRefresh" updates="constant" val="True" valType="bool"/>
      </KeyboardComponent>
      <SliderComponent name="slider">
        <Param name="color" updates="constant" val="LightGray" valType="str"/>
        <Param name="colorSpace" updates="constant" val="rgb" valType="str"/>
        <Param name="disabled" updates="None" val="False" valType="bool"/>
        <Param name="durationEstim" updates="None" val="" valType="code"/>
        <Param name="flip" updates="constant" val="False" valType="bool"/>
        <Param name="font" updates="constant" val="HelveticaBold" valType="str"/>
        <Param name="forceEndRoutine" updates="constant" val="True" valType="bool"/>
        <Param name="granularity" updates="constant" val="0" valType="code"/>
        <Param name="labels" updates="constant" val="" valType="list"/>
        <Param name="name" updates="None" val="slider" valType="code"/>
        <Param name="opacity" updates="constant" val="1" valType="code"/>
        <Param name="ori" updates="constant" val="0" valType="code"/>
        <Param name="pos" updates="constant" val="(0, -0.4)" valType="code"/>
        <Param name="saveStartStop" updates="None" val="True" valType="bool"/>
        <Param name="size" updates="constant" val="(1.0, 0.1)" valType="code"/>
        <Param name="startEstim" updates="None" val="" valType="code"/>
        <Param name="startType" updates="None" val="time (s)" valType="str"/>
        <Param name="startVal" updates="None" val="0.0" valType="code"/>
        <Param name="stopType" updates="None" val="condition" valType="str"/>
        <Param name="stopVal" updates="constant" val="" valType="code"/>
        <Param name="storeHistory" updates="constant" val="False" valType="bool"/>
        <Param name="storeRating" updates="constant" val="True" valType="bool"/>
        <Param name="storeRatingTime" updates="constant" val="True" valType="bool"/>
        <Param name="styles" updates="constant" val="['rating']" valType="fixedList"/>
        <Param name="syncScreenRefresh" updates="None" val="True" valType="bool"/>
        <Param name="ticks" updates="constant" val="(1, 2, 3, 4, 5)" valType="list"/>
        <Param name="units" updates="None" val="from exp settings" valType="str"/>
      </SliderComponent>
    </Routine>
    <Routine name="_break_1">
      <TextComponent name="text_20">
        <Param name="color" updates="constant" val="white" valType="str"/>
        <Param name="colorSpace" updates="constant" val="rgb" valType="str"/>
        <Param name="disabled" updates="None" val="False" valType="bool"/>
        <Param name="durationEstim" updates="None" val="" valType="code"/>
        <Param name="flip" updates="constant" val="" valType="str"/>
        <Param name="font" updates="constant" val="Arial" valType="str"/>
        <Param name="languageStyle" updates="None" val="LTR" valType="str"/>
        <Param name="letterHeight" updates="constant" val="0.06" valType="code"/>
        <Param name="name" updates="None" val="text_20" valType="code"/>
        <Param name="opacity" updates="constant" val="1" valType="code"/>
        <Param name="ori" updates="constant" val="0" valType="code"/>
        <Param name="pos" updates="constant" val="(0, 0)" valType="code"/>
        <Param name="saveStartStop" updates="None" val="True" valType="bool"/>
        <Param name="startEstim" updates="None" val="" valType="code"/>
        <Param name="startType" updates="None" val="time (s)" valType="str"/>
        <Param name="startVal" updates="None" val="0.0" valType="code"/>
        <Param name="stopType" updates="None" val="duration (s)" valType="str"/>
        <Param name="stopVal" updates="constant" val="" valType="code"/>
        <Param name="syncScreenRefresh" updates="None" val="True" valType="bool"/>
        <Param name="text" updates="constant" val="Please take a brief break if you need it.&amp;#10;&amp;#10;Whenever you are ready to proceed, press space." valType="extendedStr"/>
        <Param name="units" updates="None" val="from exp settings" valType="str"/>
        <Param name="wrapWidth" updates="constant" val="" valType="code"/>
      </TextComponent>
      <KeyboardComponent name="key_resp_14">
        <Param name="allowedKeys" updates="constant" val="'y','n','left','right','space'" valType="code"/>
        <Param name="correctAns" updates="constant" val="" valType="str"/>
        <Param name="disabled" updates="None" val="False" valType="bool"/>
        <Param name="discard previous" updates="constant" val="True" valType="bool"/>
        <Param name="durationEstim" updates="None" val="" valType="code"/>
        <Param name="forceEndRoutine" updates="constant" val="True" valType="bool"/>
        <Param name="name" updates="None" val="key_resp_14" valType="code"/>
        <Param name="saveStartStop" updates="None" val="True" valType="bool"/>
        <Param name="startEstim" updates="None" val="" valType="code"/>
        <Param name="startType" updates="None" val="time (s)" valType="str"/>
        <Param name="startVal" updates="None" val="0.0" valType="code"/>
        <Param name="stopType" updates="None" val="duration (s)" valType="str"/>
        <Param name="stopVal" updates="constant" val="" valType="code"/>
        <Param name="store" updates="constant" val="last key" valType="str"/>
        <Param name="storeCorrect" updates="constant" val="False" valType="bool"/>
        <Param name="syncScreenRefresh" updates="constant" val="True" valType="bool"/>
      </KeyboardComponent>
    </Routine>
    <Routine name="reminder1">
      <TextComponent name="text_9">
        <Param name="color" updates="constant" val="white" valType="str"/>
        <Param name="colorSpace" updates="constant" val="rgb" valType="str"/>
        <Param name="disabled" updates="None" val="False" valType="bool"/>
        <Param name="durationEstim" updates="None" val="" valType="code"/>
        <Param name="flip" updates="constant" val="" valType="str"/>
        <Param name="font" updates="constant" val="Arial" valType="str"/>
        <Param name="languageStyle" updates="None" val="LTR" valType="str"/>
        <Param name="letterHeight" updates="constant" val="0.04" valType="code"/>
        <Param name="name" updates="None" val="text_9" valType="code"/>
        <Param name="opacity" updates="constant" val="1" valType="code"/>
        <Param name="ori" updates="constant" val="0" valType="code"/>
        <Param name="pos" updates="constant" val="(0, 0)" valType="code"/>
        <Param name="saveStartStop" updates="None" val="True" valType="bool"/>
        <Param name="startEstim" updates="None" val="" valType="code"/>
        <Param name="startType" updates="None" val="time (s)" valType="str"/>
        <Param name="startVal" updates="None" val="0.0" valType="code"/>
        <Param name="stopType" updates="None" val="duration (s)" valType="str"/>
        <Param name="stopVal" updates="constant" val="" valType="code"/>
        <Param name="syncScreenRefresh" updates="None" val="True" valType="bool"/>
        <Param name="text" updates="constant" val="You have now finished the practice block. Please take a short break before continuing. &amp;#10;&amp;#10;Whenever you are ready, press SPACE to begin the actual experiment." valType="extendedStr"/>
        <Param name="units" updates="None" val="from exp settings" valType="str"/>
        <Param name="wrapWidth" updates="constant" val="" valType="code"/>
      </TextComponent>
      <KeyboardComponent name="key_resp_8">
        <Param name="allowedKeys" updates="constant" val="'y','n','left','right','space'" valType="code"/>
        <Param name="correctAns" updates="constant" val="" valType="str"/>
        <Param name="disabled" updates="None" val="False" valType="bool"/>
        <Param name="discard previous" updates="constant" val="True" valType="bool"/>
        <Param name="durationEstim" updates="None" val="" valType="code"/>
        <Param name="forceEndRoutine" updates="constant" val="True" valType="bool"/>
        <Param name="name" updates="None" val="key_resp_8" valType="code"/>
        <Param name="saveStartStop" updates="None" val="True" valType="bool"/>
        <Param name="startEstim" updates="None" val="" valType="code"/>
        <Param name="startType" updates="None" val="time (s)" valType="str"/>
        <Param name="startVal" updates="None" val="0.0" valType="code"/>
        <Param name="stopType" updates="None" val="duration (s)" valType="str"/>
        <Param name="stopVal" updates="constant" val="" valType="code"/>
        <Param name="store" updates="constant" val="last key" valType="str"/>
        <Param name="storeCorrect" updates="constant" val="False" valType="bool"/>
        <Param name="syncScreenRefresh" updates="constant" val="True" valType="bool"/>
      </KeyboardComponent>
    </Routine>
    <Routine name="practice_list">
      <CodeComponent name="code_2">
        <Param name="Before Experiment" updates="constant" val="" valType="extendedCode"/>
        <Param name="Before JS Experiment" updates="constant" val="" valType="extendedCode"/>
        <Param name="Begin Experiment" updates="constant" val="z=0&amp;#10;&amp;#10;stims.append(words)&amp;#10;util.shuffle(stims)" valType="extendedCode"/>
        <Param name="Begin JS Experiment" updates="constant" val="z = 0;&amp;#10;stims.append(words);&amp;#10;util.shuffle(stims);&amp;#10;" valType="extendedCode"/>
        <Param name="Begin JS Routine" updates="constant" val="" valType="extendedCode"/>
        <Param name="Begin Routine" updates="constant" val="" valType="extendedCode"/>
        <Param name="Code Type" updates="None" val="Auto-&gt;JS" valType="str"/>
        <Param name="Each Frame" updates="constant" val="" valType="extendedCode"/>
        <Param name="Each JS Frame" updates="constant" val="" valType="extendedCode"/>
        <Param name="End Experiment" updates="constant" val="" valType="extendedCode"/>
        <Param name="End JS Experiment" updates="constant" val="" valType="extendedCode"/>
        <Param name="End JS Routine" updates="constant" val="" valType="extendedCode"/>
        <Param name="End Routine" updates="constant" val="" valType="extendedCode"/>
        <Param name="disabled" updates="None" val="False" valType="bool"/>
        <Param name="name" updates="None" val="code_2" valType="code"/>
      </CodeComponent>
    </Routine>
    <Routine name="practice_upload">
      <CodeComponent name="code_7">
        <Param name="Before Experiment" updates="constant" val="" valType="extendedCode"/>
        <Param name="Before JS Experiment" updates="constant" val="" valType="extendedCode"/>
        <Param name="Begin Experiment" updates="constant" val="" valType="extendedCode"/>
        <Param name="Begin JS Experiment" updates="constant" val="" valType="extendedCode"/>
        <Param name="Begin JS Routine" updates="constant" val="stims.append(filepath);&amp;#10;labels.append(label);&amp;#10;console.log(stims);&amp;#10;z = 0;&amp;#10;" valType="extendedCode"/>
        <Param name="Begin Routine" updates="constant" val="stims.append(filepath)&amp;#10;labels.append(label)&amp;#10;&amp;#10;print(stims)&amp;#10;z=0" valType="extendedCode"/>
        <Param name="Code Type" updates="None" val="Auto-&gt;JS" valType="str"/>
        <Param name="Each Frame" updates="constant" val="" valType="extendedCode"/>
        <Param name="Each JS Frame" updates="constant" val="" valType="extendedCode"/>
        <Param name="End Experiment" updates="constant" val="" valType="extendedCode"/>
        <Param name="End JS Experiment" updates="constant" val="" valType="extendedCode"/>
        <Param name="End JS Routine" updates="constant" val="" valType="extendedCode"/>
        <Param name="End Routine" updates="constant" val="" valType="extendedCode"/>
        <Param name="disabled" updates="None" val="False" valType="bool"/>
        <Param name="name" updates="None" val="code_7" valType="code"/>
      </CodeComponent>
    </Routine>
    <Routine name="attention_1">
      <TextComponent name="text_14">
        <Param name="color" updates="constant" val="white" valType="str"/>
        <Param name="colorSpace" updates="constant" val="rgb" valType="str"/>
        <Param name="disabled" updates="None" val="False" valType="bool"/>
        <Param name="durationEstim" updates="None" val="" valType="code"/>
        <Param name="flip" updates="constant" val="" valType="str"/>
        <Param name="font" updates="constant" val="Arial" valType="str"/>
        <Param name="languageStyle" updates="None" val="LTR" valType="str"/>
        <Param name="letterHeight" updates="constant" val="0.04" valType="code"/>
        <Param name="name" updates="None" val="text_14" valType="code"/>
        <Param name="opacity" updates="constant" val="1" valType="code"/>
        <Param name="ori" updates="constant" val="0" valType="code"/>
        <Param name="pos" updates="constant" val="(0, 0)" valType="code"/>
        <Param name="saveStartStop" updates="None" val="True" valType="bool"/>
        <Param name="startEstim" updates="None" val="" valType="code"/>
        <Param name="startType" updates="None" val="time (s)" valType="str"/>
        <Param name="startVal" updates="None" val="0.0" valType="code"/>
        <Param name="stopType" updates="None" val="duration (s)" valType="str"/>
        <Param name="stopVal" updates="constant" val="" valType="code"/>
        <Param name="syncScreenRefresh" updates="None" val="True" valType="bool"/>
        <Param name="text" updates="constant" val="Are you paying attention?&amp;#10;&amp;#10;Yes: Press 1&amp;#10;&amp;#10;No: Press 2&amp;#10;&amp;#10;Where am I? Press 3" valType="extendedStr"/>
        <Param name="units" updates="None" val="from exp settings" valType="str"/>
        <Param name="wrapWidth" updates="constant" val="" valType="code"/>
      </TextComponent>
      <KeyboardComponent name="key_resp_15">
        <Param name="allowedKeys" updates="constant" val="'1','2','3','right','space'" valType="code"/>
        <Param name="correctAns" updates="constant" val="" valType="str"/>
        <Param name="disabled" updates="None" val="False" valType="bool"/>
        <Param name="discard previous" updates="constant" val="True" valType="bool"/>
        <Param name="durationEstim" updates="None" val="" valType="code"/>
        <Param name="forceEndRoutine" updates="constant" val="True" valType="bool"/>
        <Param name="name" updates="None" val="key_resp_15" valType="code"/>
        <Param name="saveStartStop" updates="None" val="True" valType="bool"/>
        <Param name="startEstim" updates="None" val="" valType="code"/>
        <Param name="startType" updates="None" val="time (s)" valType="str"/>
        <Param name="startVal" updates="None" val="0.0" valType="code"/>
        <Param name="stopType" updates="None" val="duration (s)" valType="str"/>
        <Param name="stopVal" updates="constant" val="" valType="code"/>
        <Param name="store" updates="constant" val="last key" valType="str"/>
        <Param name="storeCorrect" updates="constant" val="False" valType="bool"/>
        <Param name="syncScreenRefresh" updates="constant" val="True" valType="bool"/>
      </KeyboardComponent>
    </Routine>
    <Routine name="temporal_source">
      <MouseComponent name="mouse">
        <Param name="clickable" updates="constant" val="" valType="code"/>
        <Param name="disabled" updates="None" val="False" valType="bool"/>
        <Param name="durationEstim" updates="None" val="" valType="code"/>
        <Param name="forceEndRoutineOnPress" updates="constant" val="any click" valType="str"/>
        <Param name="name" updates="None" val="mouse" valType="code"/>
        <Param name="newClicksOnly" updates="constant" val="True" valType="bool"/>
        <Param name="saveMouseState" updates="None" val="final" valType="str"/>
        <Param name="saveParamsClickable" updates="constant" val="name," valType="code"/>
        <Param name="saveStartStop" updates="None" val="True" valType="bool"/>
        <Param name="startEstim" updates="None" val="" valType="code"/>
        <Param name="startType" updates="None" val="time (s)" valType="str"/>
        <Param name="startVal" updates="None" val="0.0" valType="code"/>
        <Param name="stopType" updates="None" val="duration (s)" valType="str"/>
        <Param name="stopVal" updates="constant" val="" valType="code"/>
        <Param name="syncScreenRefresh" updates="None" val="False" valType="bool"/>
        <Param name="timeRelativeTo" updates="constant" val="mouse onset" valType="str"/>
      </MouseComponent>
      <TextComponent name="text_23">
        <Param name="color" updates="constant" val="white" valType="str"/>
        <Param name="colorSpace" updates="constant" val="rgb" valType="str"/>
        <Param name="disabled" updates="None" val="False" valType="bool"/>
        <Param name="durationEstim" updates="None" val="" valType="code"/>
        <Param name="flip" updates="constant" val="" valType="str"/>
        <Param name="font" updates="constant" val="Arial" valType="str"/>
        <Param name="languageStyle" updates="None" val="LTR" valType="str"/>
        <Param name="letterHeight" updates="constant" val="0.04" valType="code"/>
        <Param name="name" updates="None" val="text_23" valType="code"/>
        <Param name="opacity" updates="constant" val="1" valType="code"/>
        <Param name="ori" updates="constant" val="0" valType="code"/>
        <Param name="pos" updates="constant" val="(0, .4)" valType="code"/>
        <Param name="saveStartStop" updates="None" val="True" valType="bool"/>
        <Param name="startEstim" updates="None" val="" valType="code"/>
        <Param name="startType" updates="None" val="time (s)" valType="str"/>
        <Param name="startVal" updates="None" val="0.0" valType="code"/>
        <Param name="stopType" updates="None" val="condition" valType="str"/>
        <Param name="stopVal" updates="constant" val="" valType="code"/>
        <Param name="syncScreenRefresh" updates="None" val="True" valType="bool"/>
        <Param name="text" updates="constant" val="When did you see this image?" valType="extendedStr"/>
        <Param name="units" updates="None" val="from exp settings" valType="str"/>
        <Param name="wrapWidth" updates="constant" val="" valType="code"/>
      </TextComponent>
      <KeyboardComponent name="key_resp_20">
        <Param name="allowedKeys" updates="constant" val="'y','n','left','right','space'" valType="code"/>
        <Param name="correctAns" updates="constant" val="" valType="str"/>
        <Param name="disabled" updates="None" val="False" valType="bool"/>
        <Param name="discard previous" updates="constant" val="True" valType="bool"/>
        <Param name="durationEstim" updates="None" val="" valType="code"/>
        <Param name="forceEndRoutine" updates="constant" val="True" valType="bool"/>
        <Param name="name" updates="None" val="key_resp_20" valType="code"/>
        <Param name="saveStartStop" updates="None" val="True" valType="bool"/>
        <Param name="startEstim" updates="None" val="" valType="code"/>
        <Param name="startType" updates="None" val="time (s)" valType="str"/>
        <Param name="startVal" updates="None" val="0.0" valType="code"/>
        <Param name="stopType" updates="None" val="condition" valType="str"/>
        <Param name="stopVal" updates="constant" val="" valType="code"/>
        <Param name="store" updates="constant" val="last key" valType="str"/>
        <Param name="storeCorrect" updates="constant" val="False" valType="bool"/>
        <Param name="syncScreenRefresh" updates="constant" val="True" valType="bool"/>
      </KeyboardComponent>
      <ImageComponent name="image_2">
        <Param name="color" updates="constant" val="$[1,1,1]" valType="str"/>
        <Param name="colorSpace" updates="constant" val="rgb" valType="str"/>
        <Param name="disabled" updates="None" val="False" valType="bool"/>
        <Param name="durationEstim" updates="None" val="" valType="code"/>
        <Param name="flipHoriz" updates="constant" val="False" valType="bool"/>
        <Param name="flipVert" updates="constant" val="False" valType="bool"/>
        <Param name="image" updates="set every repeat" val="$stims[z]" valType="str"/>
        <Param name="interpolate" updates="constant" val="linear" valType="str"/>
        <Param name="mask" updates="constant" val="None" valType="str"/>
        <Param name="name" updates="None" val="image_2" valType="code"/>
        <Param name="opacity" updates="constant" val="1" valType="code"/>
        <Param name="ori" updates="constant" val="0" valType="code"/>
        <Param name="pos" updates="constant" val="(0, .1)" valType="code"/>
        <Param name="saveStartStop" updates="None" val="True" valType="bool"/>
        <Param name="size" updates="constant" val="(0.5, 0.5)" valType="code"/>
        <Param name="startEstim" updates="None" val="" valType="code"/>
        <Param name="startType" updates="None" val="time (s)" valType="str"/>
        <Param name="startVal" updates="None" val="0.0" valType="code"/>
        <Param name="stopType" updates="None" val="condition" valType="str"/>
        <Param name="stopVal" updates="constant" val="" valType="code"/>
        <Param name="syncScreenRefresh" updates="None" val="True" valType="bool"/>
        <Param name="texture resolution" updates="constant" val="128" valType="code"/>
        <Param name="units" updates="None" val="from exp settings" valType="str"/>
      </ImageComponent>
      <CodeComponent name="code_15">
        <Param name="Before Experiment" updates="constant" val="" valType="extendedCode"/>
        <Param name="Before JS Experiment" updates="constant" val="" valType="extendedCode"/>
        <Param name="Begin Experiment" updates="constant" val="" valType="extendedCode"/>
        <Param name="Begin JS Experiment" updates="constant" val="" valType="extendedCode"/>
        <Param name="Begin JS Routine" updates="constant" val="mouseloc = mouse.getPos();&amp;#10;mouse_x = mouse.getPos()[0];&amp;#10;mouse_y = mouse.getPos()[1];&amp;#10;" valType="extendedCode"/>
        <Param name="Begin Routine" updates="constant" val="mouseloc = mouse.getPos()&amp;#10;&amp;#10;mouse_x=mouse.getPos()[0]&amp;#10;mouse_y=mouse.getPos()[1]&amp;#10;" valType="extendedCode"/>
        <Param name="Code Type" updates="None" val="Auto-&gt;JS" valType="str"/>
        <Param name="Each Frame" updates="constant" val="mouseloc = mouse.getPos()&amp;#10;&amp;#10;mouse_x=mouse.getPos()[0]&amp;#10;mouse_y=mouse.getPos()[1]&amp;#10;&amp;#10;if mouse_x &gt; -.61 and mouse_x &lt; .61:&amp;#10;    mouse_xf=mouse_x" valType="extendedCode"/>
        <Param name="Each JS Frame" updates="constant" val="mouseloc = mouse.getPos();&amp;#10;mouse_x = mouse.getPos()[0];&amp;#10;mouse_y = mouse.getPos()[1];&amp;#10;if (((mouse_x &gt; (- 0.61)) &amp;&amp; (mouse_x &lt; 0.61))) {&amp;#10;    mouse_xf = mouse_x;&amp;#10;}&amp;#10;" valType="extendedCode"/>
        <Param name="End Experiment" updates="constant" val="" valType="extendedCode"/>
        <Param name="End JS Experiment" updates="constant" val="" valType="extendedCode"/>
        <Param name="End JS Routine" updates="constant" val="" valType="extendedCode"/>
        <Param name="End Routine" updates="constant" val="" valType="extendedCode"/>
        <Param name="disabled" updates="None" val="False" valType="bool"/>
        <Param name="name" updates="None" val="code_15" valType="code"/>
      </CodeComponent>
      <ImageComponent name="image_3">
        <Param name="color" updates="constant" val="$[1,1,1]" valType="str"/>
        <Param name="colorSpace" updates="constant" val="rgb" valType="str"/>
        <Param name="disabled" updates="None" val="False" valType="bool"/>
        <Param name="durationEstim" updates="None" val="" valType="code"/>
        <Param name="flipHoriz" updates="constant" val="False" valType="bool"/>
        <Param name="flipVert" updates="constant" val="False" valType="bool"/>
        <Param name="image" updates="set every repeat" val="stimuli/temporal_slider_1.png" valType="str"/>
        <Param name="interpolate" updates="constant" val="linear" valType="str"/>
        <Param name="mask" updates="constant" val="None" valType="str"/>
        <Param name="name" updates="None" val="image_3" valType="code"/>
        <Param name="opacity" updates="constant" val="1" valType="code"/>
        <Param name="ori" updates="constant" val="0" valType="code"/>
        <Param name="pos" updates="constant" val="(0, -.35)" valType="code"/>
        <Param name="saveStartStop" updates="None" val="True" valType="bool"/>
        <Param name="size" updates="constant" val="(1.25, 0.15)" valType="code"/>
        <Param name="startEstim" updates="None" val="" valType="code"/>
        <Param name="startType" updates="None" val="time (s)" valType="str"/>
        <Param name="startVal" updates="None" val="0.0" valType="code"/>
        <Param name="stopType" updates="None" val="duration (s)" valType="str"/>
        <Param name="stopVal" updates="constant" val="" valType="code"/>
        <Param name="syncScreenRefresh" updates="None" val="True" valType="bool"/>
        <Param name="texture resolution" updates="constant" val="128" valType="code"/>
        <Param name="units" updates="None" val="from exp settings" valType="str"/>
      </ImageComponent>
      <PolygonComponent name="polygon_8">
        <Param name="disabled" updates="None" val="False" valType="bool"/>
        <Param name="durationEstim" updates="None" val="" valType="code"/>
        <Param name="fillColor" updates="constant" val="$[1,-1,-1]" valType="str"/>
        <Param name="fillColorSpace" updates="constant" val="rgb" valType="str"/>
        <Param name="interpolate" updates="constant" val="linear" valType="str"/>
        <Param name="lineColor" updates="constant" val="$[1,-1,-1]" valType="str"/>
        <Param name="lineColorSpace" updates="constant" val="rgb" valType="str"/>
        <Param name="lineWidth" updates="constant" val="1" valType="code"/>
        <Param name="nVertices" updates="constant" val="99" valType="int"/>
        <Param name="name" updates="None" val="polygon_8" valType="code"/>
        <Param name="opacity" updates="constant" val="1" valType="code"/>
        <Param name="ori" updates="constant" val="90" valType="code"/>
        <Param name="pos" updates="set every frame" val="$[mouse_xf, -.315]" valType="code"/>
        <Param name="saveStartStop" updates="None" val="True" valType="bool"/>
        <Param name="shape" updates="constant" val="regular polygon..." valType="str"/>
        <Param name="size" updates="constant" val="(0.05, 0.05)" valType="code"/>
        <Param name="startEstim" updates="None" val="" valType="code"/>
        <Param name="startType" updates="None" val="time (s)" valType="str"/>
        <Param name="startVal" updates="None" val="0.0" valType="code"/>
        <Param name="stopType" updates="None" val="duration (s)" valType="str"/>
        <Param name="stopVal" updates="constant" val="" valType="code"/>
        <Param name="syncScreenRefresh" updates="None" val="True" valType="bool"/>
        <Param name="units" updates="None" val="from exp settings" valType="str"/>
      </PolygonComponent>
      <TextComponent name="stim_label2">
        <Param name="color" updates="constant" val="white" valType="str"/>
        <Param name="colorSpace" updates="constant" val="rgb" valType="str"/>
        <Param name="disabled" updates="None" val="False" valType="bool"/>
        <Param name="durationEstim" updates="None" val="" valType="code"/>
        <Param name="flip" updates="constant" val="" valType="str"/>
        <Param name="font" updates="constant" val="Arial" valType="str"/>
        <Param name="languageStyle" updates="None" val="LTR" valType="str"/>
        <Param name="letterHeight" updates="constant" val="0.04" valType="code"/>
        <Param name="name" updates="None" val="stim_label2" valType="code"/>
        <Param name="opacity" updates="constant" val="1" valType="code"/>
        <Param name="ori" updates="constant" val="0" valType="code"/>
        <Param name="pos" updates="constant" val="(0, -.2)" valType="code"/>
        <Param name="saveStartStop" updates="None" val="True" valType="bool"/>
        <Param name="startEstim" updates="None" val="" valType="code"/>
        <Param name="startType" updates="None" val="time (s)" valType="str"/>
        <Param name="startVal" updates="None" val="0.0" valType="code"/>
        <Param name="stopType" updates="None" val="duration (s)" valType="str"/>
        <Param name="stopVal" updates="constant" val="" valType="code"/>
        <Param name="syncScreenRefresh" updates="None" val="True" valType="bool"/>
        <Param name="text" updates="set every repeat" val="$labels[z]" valType="extendedStr"/>
        <Param name="units" updates="None" val="from exp settings" valType="str"/>
        <Param name="wrapWidth" updates="constant" val="" valType="code"/>
      </TextComponent>
      <CodeComponent name="code">
        <Param name="Before Experiment" updates="constant" val="" valType="extendedCode"/>
        <Param name="Before JS Experiment" updates="constant" val="" valType="extendedCode"/>
        <Param name="Begin Experiment" updates="constant" val="" valType="extendedCode"/>
        <Param name="Begin JS Experiment" updates="constant" val="" valType="extendedCode"/>
        <Param name="Begin JS Routine" updates="constant" val="" valType="extendedCode"/>
        <Param name="Begin Routine" updates="constant" val="" valType="extendedCode"/>
        <Param name="Code Type" updates="None" val="Auto-&gt;JS" valType="str"/>
        <Param name="Each Frame" updates="constant" val="if key_resp_9.keys == '1' or key_resp_9.keys == '2':&amp;#10;    print('1')&amp;#10;    continueRoutine = False" valType="extendedCode"/>
        <Param name="Each JS Frame" updates="constant" val="if (((key_resp_9.keys === &quot;1&quot;) || (key_resp_9.keys === &quot;2&quot;))) {&amp;#10;    console.log(&quot;1&quot;);&amp;#10;    continueRoutine = false;&amp;#10;}&amp;#10;" valType="extendedCode"/>
        <Param name="End Experiment" updates="constant" val="" valType="extendedCode"/>
        <Param name="End JS Experiment" updates="constant" val="" valType="extendedCode"/>
        <Param name="End JS Routine" updates="constant" val="z += 1;&amp;#10;console.log(z);&amp;#10;" valType="extendedCode"/>
        <Param name="End Routine" updates="constant" val="z+=1&amp;#10;print(z)" valType="extendedCode"/>
        <Param name="disabled" updates="None" val="False" valType="bool"/>
        <Param name="name" updates="None" val="code" valType="code"/>
      </CodeComponent>
    </Routine>
    <Routine name="instructions"/>
    <Routine name="instructions_5">
      <TextComponent name="text_24">
        <Param name="color" updates="constant" val="white" valType="str"/>
        <Param name="colorSpace" updates="constant" val="rgb" valType="str"/>
        <Param name="disabled" updates="None" val="False" valType="bool"/>
        <Param name="durationEstim" updates="None" val="" valType="code"/>
        <Param name="flip" updates="constant" val="" valType="str"/>
        <Param name="font" updates="constant" val="Arial" valType="str"/>
        <Param name="languageStyle" updates="None" val="LTR" valType="str"/>
        <Param name="letterHeight" updates="constant" val="0.04" valType="code"/>
        <Param name="name" updates="None" val="text_24" valType="code"/>
        <Param name="opacity" updates="constant" val="1" valType="code"/>
        <Param name="ori" updates="constant" val="0" valType="code"/>
        <Param name="pos" updates="constant" val="(0, 0)" valType="code"/>
        <Param name="saveStartStop" updates="None" val="True" valType="bool"/>
        <Param name="startEstim" updates="None" val="" valType="code"/>
        <Param name="startType" updates="None" val="time (s)" valType="str"/>
        <Param name="startVal" updates="None" val="0.0" valType="code"/>
        <Param name="stopType" updates="None" val="duration (s)" valType="str"/>
        <Param name="stopVal" updates="constant" val="" valType="code"/>
        <Param name="syncScreenRefresh" updates="None" val="True" valType="bool"/>
        <Param name="text" updates="constant" val="Remember that yesterday you saw lists of 24 images while you listened to music.&amp;#10;&amp;#10;After you judge whether an image is OLD, you will then indicate WHEN you saw the image in its list, from position 1 to position 24.&amp;#10;&amp;#10;You will do this using your mouse with a slider. With the slider, you will be able to control a red circle on a scale labeled from 1 to 24. You will then click your mouse to make your judgment for WHEN you remember seeing the image.&amp;#10;&amp;#10;Press SPACE for an example of the slider." valType="extendedStr"/>
        <Param name="units" updates="None" val="from exp settings" valType="str"/>
        <Param name="wrapWidth" updates="constant" val="" valType="code"/>
      </TextComponent>
      <KeyboardComponent name="key_resp_21">
        <Param name="allowedKeys" updates="constant" val="'y','n','left','right','space'" valType="code"/>
        <Param name="correctAns" updates="constant" val="" valType="str"/>
        <Param name="disabled" updates="None" val="False" valType="bool"/>
        <Param name="discard previous" updates="constant" val="True" valType="bool"/>
        <Param name="durationEstim" updates="None" val="" valType="code"/>
        <Param name="forceEndRoutine" updates="constant" val="True" valType="bool"/>
        <Param name="name" updates="None" val="key_resp_21" valType="code"/>
        <Param name="saveStartStop" updates="None" val="True" valType="bool"/>
        <Param name="startEstim" updates="None" val="" valType="code"/>
        <Param name="startType" updates="None" val="time (s)" valType="str"/>
        <Param name="startVal" updates="None" val="0.0" valType="code"/>
        <Param name="stopType" updates="None" val="duration (s)" valType="str"/>
        <Param name="stopVal" updates="constant" val="" valType="code"/>
        <Param name="store" updates="constant" val="last key" valType="str"/>
        <Param name="storeCorrect" updates="constant" val="False" valType="bool"/>
        <Param name="syncScreenRefresh" updates="constant" val="True" valType="bool"/>
      </KeyboardComponent>
    </Routine>
    <Routine name="stim_upload">
      <CodeComponent name="code_16">
        <Param name="Before Experiment" updates="constant" val="" valType="extendedCode"/>
        <Param name="Before JS Experiment" updates="constant" val="" valType="extendedCode"/>
        <Param name="Begin Experiment" updates="constant" val="" valType="extendedCode"/>
        <Param name="Begin JS Experiment" updates="constant" val="" valType="extendedCode"/>
        <Param name="Begin JS Routine" updates="constant" val="stims.append(filepath);&amp;#10;labels.append(label);&amp;#10;console.log(stims);&amp;#10;" valType="extendedCode"/>
        <Param name="Begin Routine" updates="constant" val="stims.append(filepath)&amp;#10;labels.append(label)&amp;#10;&amp;#10;&amp;#10;print(stims)" valType="extendedCode"/>
        <Param name="Code Type" updates="None" val="Auto-&gt;JS" valType="str"/>
        <Param name="Each Frame" updates="constant" val="" valType="extendedCode"/>
        <Param name="Each JS Frame" updates="constant" val="" valType="extendedCode"/>
        <Param name="End Experiment" updates="constant" val="" valType="extendedCode"/>
        <Param name="End JS Experiment" updates="constant" val="" valType="extendedCode"/>
        <Param name="End JS Routine" updates="constant" val="" valType="extendedCode"/>
        <Param name="End Routine" updates="constant" val="" valType="extendedCode"/>
        <Param name="disabled" updates="None" val="False" valType="bool"/>
        <Param name="name" updates="None" val="code_16" valType="code"/>
      </CodeComponent>
    </Routine>
    <Routine name="instructions_7">
      <KeyboardComponent name="key_resp_22">
        <Param name="allowedKeys" updates="constant" val="'y','n','left','right','space'" valType="code"/>
        <Param name="correctAns" updates="constant" val="" valType="str"/>
        <Param name="disabled" updates="None" val="False" valType="bool"/>
        <Param name="discard previous" updates="constant" val="True" valType="bool"/>
        <Param name="durationEstim" updates="None" val="" valType="code"/>
        <Param name="forceEndRoutine" updates="constant" val="True" valType="bool"/>
        <Param name="name" updates="None" val="key_resp_22" valType="code"/>
        <Param name="saveStartStop" updates="None" val="True" valType="bool"/>
        <Param name="startEstim" updates="None" val="" valType="code"/>
        <Param name="startType" updates="None" val="time (s)" valType="str"/>
        <Param name="startVal" updates="None" val="0.0" valType="code"/>
        <Param name="stopType" updates="None" val="duration (s)" valType="str"/>
        <Param name="stopVal" updates="constant" val="" valType="code"/>
        <Param name="store" updates="constant" val="last key" valType="str"/>
        <Param name="storeCorrect" updates="constant" val="False" valType="bool"/>
        <Param name="syncScreenRefresh" updates="constant" val="True" valType="bool"/>
      </KeyboardComponent>
      <TextComponent name="text_25">
        <Param name="color" updates="constant" val="white" valType="str"/>
        <Param name="colorSpace" updates="constant" val="rgb" valType="str"/>
        <Param name="disabled" updates="None" val="False" valType="bool"/>
        <Param name="durationEstim" updates="None" val="" valType="code"/>
        <Param name="flip" updates="constant" val="" valType="str"/>
        <Param name="font" updates="constant" val="Arial" valType="str"/>
        <Param name="languageStyle" updates="None" val="LTR" valType="str"/>
        <Param name="letterHeight" updates="constant" val="0.04" valType="code"/>
        <Param name="name" updates="None" val="text_25" valType="code"/>
        <Param name="opacity" updates="constant" val="1" valType="code"/>
        <Param name="ori" updates="constant" val="0" valType="code"/>
        <Param name="pos" updates="constant" val="(0, .25)" valType="code"/>
        <Param name="saveStartStop" updates="None" val="True" valType="bool"/>
        <Param name="startEstim" updates="None" val="" valType="code"/>
        <Param name="startType" updates="None" val="time (s)" valType="str"/>
        <Param name="startVal" updates="None" val="0.0" valType="code"/>
        <Param name="stopType" updates="None" val="duration (s)" valType="str"/>
        <Param name="stopVal" updates="constant" val="" valType="code"/>
        <Param name="syncScreenRefresh" updates="None" val="True" valType="bool"/>
        <Param name="text" updates="constant" val="This is what the slider looks like. You will be able to control the red circle with your cursor, and then click your mouse to indicate WHEN you remember seeing the image.&amp;#10;&amp;#10;For example, the red dot on this slider is in position &quot;15&quot;, which indicates that you remember seeing this object 15th in its list." valType="extendedStr"/>
        <Param name="units" updates="None" val="from exp settings" valType="str"/>
        <Param name="wrapWidth" updates="constant" val="" valType="code"/>
      </TextComponent>
      <ImageComponent name="image_6">
        <Param name="color" updates="constant" val="$[1,1,1]" valType="str"/>
        <Param name="colorSpace" updates="constant" val="rgb" valType="str"/>
        <Param name="disabled" updates="None" val="False" valType="bool"/>
        <Param name="durationEstim" updates="None" val="" valType="code"/>
        <Param name="flipHoriz" updates="constant" val="False" valType="bool"/>
        <Param name="flipVert" updates="constant" val="False" valType="bool"/>
        <Param name="image" updates="set every repeat" val="stimuli/temp_slider_example_1.png" valType="str"/>
        <Param name="interpolate" updates="constant" val="linear" valType="str"/>
        <Param name="mask" updates="constant" val="None" valType="str"/>
        <Param name="name" updates="None" val="image_6" valType="code"/>
        <Param name="opacity" updates="constant" val="1" valType="code"/>
        <Param name="ori" updates="constant" val="0" valType="code"/>
        <Param name="pos" updates="constant" val="(0, -.05)" valType="code"/>
        <Param name="saveStartStop" updates="None" val="True" valType="bool"/>
        <Param name="size" updates="constant" val="(1.45, 0.125)" valType="code"/>
        <Param name="startEstim" updates="None" val="" valType="code"/>
        <Param name="startType" updates="None" val="time (s)" valType="str"/>
        <Param name="startVal" updates="None" val="0.0" valType="code"/>
        <Param name="stopType" updates="None" val="duration (s)" valType="str"/>
        <Param name="stopVal" updates="constant" val="" valType="code"/>
        <Param name="syncScreenRefresh" updates="None" val="True" valType="bool"/>
        <Param name="texture resolution" updates="constant" val="128" valType="code"/>
        <Param name="units" updates="None" val="from exp settings" valType="str"/>
      </ImageComponent>
      <TextComponent name="text_26">
        <Param name="color" updates="constant" val="white" valType="str"/>
        <Param name="colorSpace" updates="constant" val="rgb" valType="str"/>
        <Param name="disabled" updates="None" val="False" valType="bool"/>
        <Param name="durationEstim" updates="None" val="" valType="code"/>
        <Param name="flip" updates="constant" val="" valType="str"/>
        <Param name="font" updates="constant" val="Arial" valType="str"/>
        <Param name="languageStyle" updates="None" val="LTR" valType="str"/>
        <Param name="letterHeight" updates="constant" val="0.04" valType="code"/>
        <Param name="name" updates="None" val="text_26" valType="code"/>
        <Param name="opacity" updates="constant" val="1" valType="code"/>
        <Param name="ori" updates="constant" val="0" valType="code"/>
        <Param name="pos" updates="constant" val="(0, -.275)" valType="code"/>
        <Param name="saveStartStop" updates="None" val="True" valType="bool"/>
        <Param name="startEstim" updates="None" val="" valType="code"/>
        <Param name="startType" updates="None" val="time (s)" valType="str"/>
        <Param name="startVal" updates="None" val="0.0" valType="code"/>
        <Param name="stopType" updates="None" val="duration (s)" valType="str"/>
        <Param name="stopVal" updates="constant" val="" valType="code"/>
        <Param name="syncScreenRefresh" updates="None" val="True" valType="bool"/>
        <Param name="text" updates="constant" val="Press SPACE when you are done seeing the example of the slider." valType="extendedStr"/>
        <Param name="units" updates="None" val="from exp settings" valType="str"/>
        <Param name="wrapWidth" updates="constant" val="" valType="code"/>
      </TextComponent>
    </Routine>
    <Routine name="instructions_8">
      <TextComponent name="text_27">
        <Param name="color" updates="constant" val="white" valType="str"/>
        <Param name="colorSpace" updates="constant" val="rgb" valType="str"/>
        <Param name="disabled" updates="None" val="False" valType="bool"/>
        <Param name="durationEstim" updates="None" val="" valType="code"/>
        <Param name="flip" updates="constant" val="" valType="str"/>
        <Param name="font" updates="constant" val="Arial" valType="str"/>
        <Param name="languageStyle" updates="None" val="LTR" valType="str"/>
        <Param name="letterHeight" updates="constant" val="0.04" valType="code"/>
        <Param name="name" updates="None" val="text_27" valType="code"/>
        <Param name="opacity" updates="constant" val="1" valType="code"/>
        <Param name="ori" updates="constant" val="0" valType="code"/>
        <Param name="pos" updates="constant" val="(0, 0)" valType="code"/>
        <Param name="saveStartStop" updates="None" val="True" valType="bool"/>
        <Param name="startEstim" updates="None" val="" valType="code"/>
        <Param name="startType" updates="None" val="time (s)" valType="str"/>
        <Param name="startVal" updates="None" val="0.0" valType="code"/>
        <Param name="stopType" updates="None" val="duration (s)" valType="str"/>
        <Param name="stopVal" updates="constant" val="" valType="code"/>
        <Param name="syncScreenRefresh" updates="None" val="True" valType="bool"/>
        <Param name="text" updates="constant" val="You will make a judgment about WHEN you saw the image, even if you are just guessing. You will only be asked to make this judgment if you indicated that the image is OLD.&amp;#10;&amp;#10;Please press SPACE to continue with the instructions." valType="extendedStr"/>
        <Param name="units" updates="None" val="from exp settings" valType="str"/>
        <Param name="wrapWidth" updates="constant" val="" valType="code"/>
      </TextComponent>
      <KeyboardComponent name="key_resp_23">
        <Param name="allowedKeys" updates="constant" val="'y','n','left','right','space'" valType="code"/>
        <Param name="correctAns" updates="constant" val="" valType="str"/>
        <Param name="disabled" updates="None" val="False" valType="bool"/>
        <Param name="discard previous" updates="constant" val="True" valType="bool"/>
        <Param name="durationEstim" updates="None" val="" valType="code"/>
        <Param name="forceEndRoutine" updates="constant" val="True" valType="bool"/>
        <Param name="name" updates="None" val="key_resp_23" valType="code"/>
        <Param name="saveStartStop" updates="None" val="True" valType="bool"/>
        <Param name="startEstim" updates="None" val="" valType="code"/>
        <Param name="startType" updates="None" val="time (s)" valType="str"/>
        <Param name="startVal" updates="None" val="0.0" valType="code"/>
        <Param name="stopType" updates="None" val="duration (s)" valType="str"/>
        <Param name="stopVal" updates="constant" val="" valType="code"/>
        <Param name="store" updates="constant" val="last key" valType="str"/>
        <Param name="storeCorrect" updates="constant" val="False" valType="bool"/>
        <Param name="syncScreenRefresh" updates="constant" val="True" valType="bool"/>
      </KeyboardComponent>
    </Routine>
  </Routines>
  <Flow>
    <Routine name="welcome_1"/>
    <Routine name="instructions_1"/>
    <Routine name="instructions_2"/>
    <Routine name="instructions_3"/>
    <Routine name="instructions_5"/>
    <Routine name="instructions_7"/>
    <Routine name="instructions_8"/>
    <Routine name="attention_1"/>
    <Routine name="trial"/>
    <Routine name="encode_reminder"/>
    <LoopInitiator loopType="TrialHandler" name="trials_2">
      <Param name="Selected rows" updates="None" val="" valType="str"/>
      <Param name="conditions" updates="None" val="[OrderedDict([('label', 'leopard'), ('filepath', 'stimuli/leopard_exemplar1.jpg')]), OrderedDict([('label', 'lion'), ('filepath', 'stimuli/lion_exemplar1.jpg')]), OrderedDict([('label', 'cardinal'), ('filepath', 'stimuli/cardinal_exemplar1.jpg')]), OrderedDict([('label', 'cat'), ('filepath', 'stimuli/cat_exemplar1.jpg')]), OrderedDict([('label', 'caterpillar'), ('filepath', 'stimuli/caterpillar_exemplar1.jpg')]), OrderedDict([('label', 'collie'), ('filepath', 'stimuli/collie_exemplar1.jpg')]), OrderedDict([('label', 'elephant'), ('filepath', 'stimuli/elephant_exemplar1.jpg')]), OrderedDict([('label', 'german shepard'), ('filepath', 'stimuli/german_shepard_exemplar1.jpg')]), OrderedDict([('label', 'giraffe'), ('filepath', 'stimuli/giraffe_exemplar1.jpg')]), OrderedDict([('label', 'goose'), ('filepath', 'stimuli/goose_exemplar1.jpg')])]" valType="str"/>
      <Param name="conditionsFile" updates="None" val="stims_test_1.csv" valType="str"/>
      <Param name="endPoints" updates="None" val="[0, 1]" valType="num"/>
      <Param name="isTrials" updates="None" val="True" valType="bool"/>
      <Param name="loopType" updates="None" val="random" valType="str"/>
      <Param name="nReps" updates="None" val="1" valType="code"/>
      <Param name="name" updates="None" val="trials_2" valType="code"/>
      <Param name="random seed" updates="None" val="" valType="code"/>
    </LoopInitiator>
    <Routine name="practice_upload"/>
    <LoopTerminator name="trials_2"/>
    <LoopInitiator loopType="TrialHandler" name="trials_6">
      <Param name="Selected rows" updates="None" val="" valType="str"/>
      <Param name="conditions" updates="None" val="[OrderedDict([('index', 1), ('filepath', 'stimuli/step_stool_exemplar1.jpg'), ('label', 'step stool'), ('category', 'furniture')]), OrderedDict([('index', 2), ('filepath', 'stimuli/flower_pot_exemplar1.jpg'), ('label', 'flower pot'), ('category', 'household items')]), OrderedDict([('index', 3), ('filepath', 'stimuli/tray_exemplar1.jpg'), ('label', 'tray'), ('category', 'kitchen items')]), OrderedDict([('index', 4), ('filepath', 'stimuli/slipper_exemplar1.jpg'), ('label', 'slipper'), ('category', 'clothing')]), OrderedDict([('index', 5), ('filepath', 'stimuli/coffeepot_exemplar1.jpg'), ('label', 'coffeepot'), ('category', 'kitchen items')]), OrderedDict([('index', 6), ('filepath', 'stimuli/wristwatch_exemplar1.jpg'), ('label', 'wristwatch'), ('category', 'clothing')]), OrderedDict([('index', 7), ('filepath', 'stimuli/beach_chair_exemplar1.jpg'), ('label', 'beach chair'), ('category', 'furniture')]), OrderedDict([('index', 8), ('filepath', 'stimuli/banjo_exemplar1.jpg'), ('label', 'banjo'), ('category', 'musical instruments')]), OrderedDict([('index', 9), ('filepath', 'stimuli/mens_hat_exemplar1.jpg'), ('label', 'mens hat'), ('category', 'clothing')]), OrderedDict([('index', 10), ('filepath', 'stimuli/diploma_exemplar1.jpg'), ('label', 'diploma'), ('category', 'office tool')]), OrderedDict([('index', 11), ('filepath', 'stimuli/combat_boot_exemplar1.jpg'), ('label', 'combat boot'), ('category', 'clothing')]), OrderedDict([('index', 12), ('filepath', 'stimuli/bush_exemplar1.jpg'), ('label', 'bush'), ('category', 'street items')]), OrderedDict([('index', 13), ('filepath', 'stimuli/racecar_exemplar1.jpg'), ('label', 'racecar'), ('category', 'vehicle')]), OrderedDict([('index', 14), ('filepath', 'stimuli/dollhouse_exemplar1.jpg'), ('label', 'dollhouse'), ('category', 'toys')]), OrderedDict([('index', 15), ('filepath', 'stimuli/doubledecker_bus_exemplar1.jpg'), ('label', 'doubledecker bus'), ('category', 'vehicle')]), OrderedDict([('index', 16), ('filepath', 'stimuli/frame_exemplar1.jpg'), ('label', 'frame'), ('category', 'household items')]), OrderedDict([('index', 17), ('filepath', 'stimuli/crate_exemplar1.jpg'), ('label', 'crate'), ('category', 'household items')]), OrderedDict([('index', 18), ('filepath', 'stimuli/computer_mouse_exemplar1.jpg'), ('label', 'computer mouse'), ('category', 'electronics')]), OrderedDict([('index', 19), ('filepath', 'stimuli/glass_exemplar1.jpg'), ('label', 'glass'), ('category', 'kitchen items')]), OrderedDict([('index', 20), ('filepath', 'stimuli/tophat_exemplar1.jpg'), ('label', 'tophat'), ('category', 'clothing')]), OrderedDict([('index', 21), ('filepath', 'stimuli/metronome_exemplar1.jpg'), ('label', 'metronome'), ('category', 'musical instruments')]), OrderedDict([('index', 22), ('filepath', 'stimuli/bed_exemplar1.jpg'), ('label', 'bed'), ('category', 'furniture')]), OrderedDict([('index', 23), ('filepath', 'stimuli/van_exemplar1.jpg'), ('label', 'van'), ('category', 'vehicle')]), OrderedDict([('index', 24), ('filepath', 'stimuli/totempole_exemplar1.jpg'), ('label', 'totem pole'), ('category', 'building')]), OrderedDict([('index', 25), ('filepath', 'stimuli/hockey_stick_exemplar1.jpg'), ('label', 'hockey stick'), ('category', 'sports')]), OrderedDict([('index', 26), ('filepath', 'stimuli/sleigh_exemplar1.jpg'), ('label', 'sleigh'), ('category', 'vehicle')]), OrderedDict([('index', 27), ('filepath', 'stimuli/house_exemplar1.jpg'), ('label', 'house'), ('category', 'building')]), OrderedDict([('index', 28), ('filepath', 'stimuli/handbell_exemplar1.jpg'), ('label', 'handbell'), ('category', 'musical instruments')]), OrderedDict([('index', 29), ('filepath', 'stimuli/office_building_exemplar1.jpg'), ('label', 'office building'), ('category', 'building')]), OrderedDict([('index', 30), ('filepath', 'stimuli/toy_soldier_exemplar1.jpg'), ('label', 'toy soldier'), ('category', 'toys')]), OrderedDict([('index', 31), ('filepath', 'stimuli/desk_lamp_exemplar1.jpg'), ('label', 'desk lamp'), ('category', 'furniture')]), OrderedDict([('index', 32), ('filepath', 'stimuli/poker_table_exemplar1.jpg'), ('label', 'poker table'), ('category', 'furniture')]), OrderedDict([('index', 33), ('filepath', 'stimuli/compact_car_exemplar1.jpg'), ('label', 'compact car'), ('category', 'vehicle')]), OrderedDict([('index', 34), ('filepath', 'stimuli/umbrella_exemplar1.jpg'), ('label', 'umbrella'), ('category', 'household items')]), OrderedDict([('index', 35), ('filepath', 'stimuli/kettle_exemplar1.jpg'), ('label', 'kettle'), ('category', 'kitchen items')]), OrderedDict([('index', 36), ('filepath', 'stimuli/harmonica_exemplar1.jpg'), ('label', 'harmonica'), ('category', 'musical instruments')]), OrderedDict([('index', 37), ('filepath', 'stimuli/chalkboard_exemplar1.jpg'), ('label', 'chalkboard'), ('category', 'furniture')]), OrderedDict([('index', 38), ('filepath', 'stimuli/skateboard_exemplar1.jpg'), ('label', 'skateboard'), ('category', 'sports')]), OrderedDict([('index', 39), ('filepath', 'stimuli/thermos_exemplar1.jpg'), ('label', 'thermos'), ('category', 'sports')]), OrderedDict([('index', 40), ('filepath', 'stimuli/car_exemplar1.jpg'), ('label', 'car'), ('category', 'vehicle')]), OrderedDict([('index', 41), ('filepath', 'stimuli/booties_exemplar1.jpg'), ('label', 'booties'), ('category', 'baby')]), OrderedDict([('index', 42), ('filepath', 'stimuli/booster_seat_exemplar1.jpg'), ('label', 'booster seat'), ('category', 'furniture')]), OrderedDict([('index', 43), ('filepath', 'stimuli/toy_indian_exemplar1.jpg'), ('label', 'toy indian'), ('category', 'toys')]), OrderedDict([('index', 44), ('filepath', 'stimuli/greenhouse_exemplar1.jpg'), ('label', 'greenhouse'), ('category', 'building')]), OrderedDict([('index', 45), ('filepath', 'stimuli/mug_exemplar1.jpg'), ('label', 'mug'), ('category', 'kitchen items')]), OrderedDict([('index', 46), ('filepath', 'stimuli/ruler_exemplar1.jpg'), ('label', 'ruler'), ('category', 'office tool')]), OrderedDict([('index', 47), ('filepath', 'stimuli/mailbox_exemplar1.jpg'), ('label', 'mailbox'), ('category', 'street items')]), OrderedDict([('index', 48), ('filepath', 'stimuli/printer_exemplar1.jpg'), ('label', 'printer'), ('category', 'electronics')]), OrderedDict([('index', 49), ('filepath', 'stimuli/muffin_tin_exemplar1.jpg'), ('label', 'muffin tin'), ('category', 'kitchen items')]), OrderedDict([('index', 50), ('filepath', 'stimuli/breadbox_exemplar1.jpg'), ('label', 'breadbox'), ('category', 'kitchen items')]), OrderedDict([('index', 51), ('filepath', 'stimuli/grater_exemplar1.jpg'), ('label', 'grater'), ('category', 'kitchen items')]), OrderedDict([('index', 52), ('filepath', 'stimuli/stepladder_exemplar1.jpg'), ('label', 'stepladder'), ('category', 'furniture')]), OrderedDict([('index', 53), ('filepath', 'stimuli/pushpin_exemplar1.jpg'), ('label', 'pushpin'), ('category', 'office tool')]), OrderedDict([('index', 54), ('filepath', 'stimuli/wheelchair_exemplar1.jpg'), ('label', 'wheelchair'), ('category', 'vehicle')]), OrderedDict([('index', 55), ('filepath', 'stimuli/mosque_exemplar1.jpg'), ('label', 'mosque'), ('category', 'building')]), OrderedDict([('index', 56), ('filepath', 'stimuli/coffin_exemplar1.jpg'), ('label', 'coffin'), ('category', 'furniture')]), OrderedDict([('index', 57), ('filepath', 'stimuli/nutcracker_exemplar1.jpg'), ('label', 'nutcracker'), ('category', 'holiday')]), OrderedDict([('index', 58), ('filepath', 'stimuli/easter_egg_exemplar1.jpg'), ('label', 'easter egg'), ('category', 'holiday')]), OrderedDict([('index', 59), ('filepath', 'stimuli/headband_exemplar1.jpg'), ('label', 'headband'), ('category', 'clothing')]), OrderedDict([('index', 60), ('filepath', 'stimuli/baseball_exemplar1.jpg'), ('label', 'baseball'), ('category', 'sports')]), OrderedDict([('index', 61), ('filepath', 'stimuli/snowmobile_exemplar1.jpg'), ('label', 'snowmobile'), ('category', 'vehicle')]), OrderedDict([('index', 62), ('filepath', 'stimuli/mirror_exemplar1.jpg'), ('label', 'mirror'), ('category', 'furniture')]), OrderedDict([('index', 63), ('filepath', 'stimuli/ballet_slipper_exemplar1.jpg'), ('label', 'ballet slipper'), ('category', 'clothing')]), OrderedDict([('index', 64), ('filepath', 'stimuli/hunting_bow_exemplar1.jpg'), ('label', 'hunting bow'), ('category', 'sports')]), OrderedDict([('index', 65), ('filepath', 'stimuli/bowler_hat_exemplar1.jpg'), ('label', 'bowler hat'), ('category', 'clothing')]), OrderedDict([('index', 66), ('filepath', 'stimuli/covered_wagon_exemplar1.jpg'), ('label', 'covered wagon'), ('category', 'vehicle')]), OrderedDict([('index', 67), ('filepath', 'stimuli/walkietalkie_exemplar1.jpg'), ('label', 'walkietalkie'), ('category', 'electronics')]), OrderedDict([('index', 68), ('filepath', 'stimuli/sombrero_exemplar1.jpg'), ('label', 'sombrero'), ('category', 'clothing')]), OrderedDict([('index', 69), ('filepath', 'stimuli/camera_exemplar1.jpg'), ('label', 'camera'), ('category', 'electronics')]), OrderedDict([('index', 70), ('filepath', 'stimuli/globe_exemplar1.jpg'), ('label', 'globe'), ('category', 'decorative')]), OrderedDict([('index', 71), ('filepath', 'stimuli/shaker_exemplar1.jpg'), ('label', 'shaker'), ('category', 'kitchen items')]), OrderedDict([('index', 72), ('filepath', 'stimuli/hookah_exemplar1.jpg'), ('label', 'hookah'), ('category', 'decorative')]), OrderedDict([('index', 73), ('filepath', 'stimuli/card_table_exemplar1.jpg'), ('label', 'card table'), ('category', 'furniture')]), OrderedDict([('index', 74), ('filepath', 'stimuli/jacket_exemplar1.jpg'), ('label', 'jacket'), ('category', 'clothing')]), OrderedDict([('index', 75), ('filepath', 'stimuli/cello_exemplar1.jpg'), ('label', 'cello'), ('category', 'musical instruments')]), OrderedDict([('index', 76), ('filepath', 'stimuli/pager_exemplar1.jpg'), ('label', 'pager'), ('category', 'electronics')]), OrderedDict([('index', 77), ('filepath', 'stimuli/christmas_lightbulb_exemplar1.jpg'), ('label', 'christmas lightbulb'), ('category', 'holiday')]), OrderedDict([('index', 78), ('filepath', 'stimuli/drum_exemplar1.jpg'), ('label', 'drum'), ('category', 'musical instruments')]), OrderedDict([('index', 79), ('filepath', 'stimuli/thimble_exemplar1.jpg'), ('label', 'thimble'), ('category', 'household items')]), OrderedDict([('index', 80), ('filepath', 'stimuli/doorknob_exemplar1.jpg'), ('label', 'doorknob'), ('category', 'house parts')]), OrderedDict([('index', 81), ('filepath', 'stimuli/ambulance_exemplar1.jpg'), ('label', 'ambulance'), ('category', 'vehicle')]), OrderedDict([('index', 82), ('filepath', 'stimuli/hearse_exemplar1.jpg'), ('label', 'hearse'), ('category', 'vehicle')]), OrderedDict([('index', 83), ('filepath', 'stimuli/iron_exemplar1.jpg'), ('label', 'iron'), ('category', 'appliances')]), OrderedDict([('index', 84), ('filepath', 'stimuli/barrel_exemplar1.jpg'), ('label', 'barrel'), ('category', 'furniture')]), OrderedDict([('index', 85), ('filepath', 'stimuli/alarm_clock_exemplar1.jpg'), ('label', 'alarm clock'), ('category', 'household items')]), OrderedDict([('index', 86), ('filepath', 'stimuli/lamppost_exemplar1.jpg'), ('label', 'lamppost'), ('category', 'street items')]), OrderedDict([('index', 87), ('filepath', 'stimuli/drum_set_exemplar1.jpg'), ('label', 'drum set'), ('category', 'musical instruments')]), OrderedDict([('index', 88), ('filepath', 'stimuli/backpack_exemplar1.jpg'), ('label', 'backpack'), ('category', 'clothing')]), OrderedDict([('index', 89), ('filepath', 'stimuli/motorboat_exemplar1.jpg'), ('label', 'motorboat'), ('category', 'vehicle')]), OrderedDict([('index', 90), ('filepath', 'stimuli/gift_bag_exemplar1.jpg'), ('label', 'gift bag'), ('category', 'holiday')]), OrderedDict([('index', 91), ('filepath', 'stimuli/pencil_exemplar1.jpg'), ('label', 'pencil'), ('category', 'household items')]), OrderedDict([('index', 92), ('filepath', 'stimuli/golf_club_exemplar1.jpg'), ('label', 'golf club'), ('category', 'sports')]), OrderedDict([('index', 93), ('filepath', 'stimuli/womens_hat_exemplar1.jpg'), ('label', 'womens hat'), ('category', 'clothing')]), OrderedDict([('index', 94), ('filepath', 'stimuli/glove_exemplar1.jpg'), ('label', 'glove'), ('category', 'clothing')]), OrderedDict([('index', 95), ('filepath', 'stimuli/construction_helmet_exemplar1.jpg'), ('label', 'construction helmet'), ('category', 'clothing')]), OrderedDict([('index', 96), ('filepath', 'stimuli/headphone_exemplar1.jpg'), ('label', 'headphone'), ('category', 'electronics')]), OrderedDict([('index', 97), ('filepath', 'stimuli/pinata_exemplar1.jpg'), ('label', 'pinata'), ('category', 'decorative')]), OrderedDict([('index', 98), ('filepath', 'stimuli/gramophone_exemplar1.jpg'), ('label', 'gramophone'), ('category', 'musical instruments')]), OrderedDict([('index', 99), ('filepath', 'stimuli/tombstone_exemplar1.jpg'), ('label', 'tombstone'), ('category', 'street items')]), OrderedDict([('index', 100), ('filepath', 'stimuli/rollerskates_exemplar1.jpg'), ('label', 'rollerskates'), ('category', 'sports')]), OrderedDict([('index', 101), ('filepath', 'stimuli/wooden_fence_exemplar1.jpg'), ('label', 'wooden fence'), ('category', 'street items')]), OrderedDict([('index', 102), ('filepath', 'stimuli/chess_bishop_exemplar1.jpg'), ('label', 'chess bishop'), ('category', 'toys')]), OrderedDict([('index', 103), ('filepath', 'stimuli/loveseat_exemplar1.jpg'), ('label', 'loveseat'), ('category', 'furniture')]), OrderedDict([('index', 104), ('filepath', 'stimuli/baby_monitor_exemplar1.jpg'), ('label', 'baby monitor'), ('category', 'electronics')]), OrderedDict([('index', 105), ('filepath', 'stimuli/packing_tape_exemplar1.jpg'), ('label', 'packing tape'), ('category', 'office tool')]), OrderedDict([('index', 106), ('filepath', 'stimuli/toothbrush_exemplar1.jpg'), ('label', 'toothbrush'), ('category', 'household items')]), OrderedDict([('index', 107), ('filepath', 'stimuli/rug_exemplar1.jpg'), ('label', 'rug'), ('category', 'furniture')]), OrderedDict([('index', 108), ('filepath', 'stimuli/firetruck_exemplar1.jpg'), ('label', 'firetruck'), ('category', 'vehicle')]), OrderedDict([('index', 109), ('filepath', 'stimuli/dome_exemplar1.jpg'), ('label', 'dome'), ('category', 'building')]), OrderedDict([('index', 110), ('filepath', 'stimuli/toilet_exemplar1.jpg'), ('label', 'toilet'), ('category', 'furniture')]), OrderedDict([('index', 111), ('filepath', 'stimuli/jet-ski_exemplar1.jpg'), ('label', 'jet-ski'), ('category', 'vehicle')]), OrderedDict([('index', 112), ('filepath', 'stimuli/mocassins_exemplar1.jpg'), ('label', 'mocassins'), ('category', 'clothing')]), OrderedDict([('index', 113), ('filepath', 'stimuli/door_exemplar1.jpg'), ('label', 'door'), ('category', 'house parts')]), OrderedDict([('index', 114), ('filepath', 'stimuli/sarcophagus_exemplar1.jpg'), ('label', 'sarcophagus'), ('category', 'decorative')]), OrderedDict([('index', 115), ('filepath', 'stimuli/trailer_exemplar1.jpg'), ('label', 'trailer'), ('category', 'vehicle')]), OrderedDict([('index', 116), ('filepath', 'stimuli/lamborghini_exemplar1.jpg'), ('label', 'lamborghini'), ('category', 'vehicle')]), OrderedDict([('index', 117), ('filepath', 'stimuli/helmet_exemplar1.jpg'), ('label', 'helmet'), ('category', 'clothing')]), OrderedDict([('index', 118), ('filepath', 'stimuli/satellitedish_exemplar1.jpg'), ('label', 'satellite dish'), ('category', 'street items')]), OrderedDict([('index', 119), ('filepath', 'stimuli/hut_exemplar1.jpg'), ('label', 'hut'), ('category', 'building')]), OrderedDict([('index', 120), ('filepath', 'stimuli/toilet_paper_exemplar1.jpg'), ('label', 'toilet paper'), ('category', 'household items')]), OrderedDict([('index', 121), ('filepath', 'stimuli/crib_exemplar1.jpg'), ('label', 'crib'), ('category', 'furniture')]), OrderedDict([('index', 122), ('filepath', 'stimuli/grill_exemplar1.jpg'), ('label', 'grill'), ('category', 'furniture')]), OrderedDict([('index', 123), ('filepath', 'stimuli/blender_exemplar1.jpg'), ('label', 'blender'), ('category', 'appliances')]), OrderedDict([('index', 124), ('filepath', 'stimuli/camcorder_exemplar1.jpg'), ('label', 'camcorder'), ('category', 'electronics')]), OrderedDict([('index', 125), ('filepath', 'stimuli/menorah_exemplar1.jpg'), ('label', 'menorah'), ('category', 'holiday')]), OrderedDict([('index', 126), ('filepath', 'stimuli/cabinet_exemplar1.jpg'), ('label', 'cabinet'), ('category', 'furniture')]), OrderedDict([('index', 127), ('filepath', 'stimuli/doghouse_exemplar1.jpg'), ('label', 'doghouse'), ('category', 'street items')]), OrderedDict([('index', 128), ('filepath', 'stimuli/saltshaker_exemplar1.jpg'), ('label', 'saltshaker'), ('category', 'kitchen items')]), OrderedDict([('index', 129), ('filepath', 'stimuli/hamster_wheel_exemplar1.jpg'), ('label', 'hamster wheel'), ('category', 'household items')]), OrderedDict([('index', 130), ('filepath', 'stimuli/ski_mask_exemplar1.jpg'), ('label', 'ski mask'), ('category', 'clothing')]), OrderedDict([('index', 131), ('filepath', 'stimuli/tie_exemplar1.jpg'), ('label', 'tie'), ('category', 'clothing')]), OrderedDict([('index', 132), ('filepath', 'stimuli/outlet_exemplar1.jpg'), ('label', 'outlet'), ('category', 'house parts')]), OrderedDict([('index', 133), ('filepath', 'stimuli/raft_exemplar1.jpg'), ('label', 'raft'), ('category', 'vehicle')]), OrderedDict([('index', 134), ('filepath', 'stimuli/vanity_mirror_exemplar1.jpg'), ('label', 'vanity mirror'), ('category', 'furniture')]), OrderedDict([('index', 135), ('filepath', 'stimuli/shoelace_exemplar1.jpg'), ('label', 'shoelace'), ('category', 'clothing')]), OrderedDict([('index', 136), ('filepath', 'stimuli/snowflake_exemplar1.jpg'), ('label', 'snowflake'), ('category', 'decorative')]), OrderedDict([('index', 137), ('filepath', 'stimuli/baking_pan_exemplar1.jpg'), ('label', 'baking pan'), ('category', 'kitchen items')]), OrderedDict([('index', 138), ('filepath', 'stimuli/crossbow_exemplar1.jpg'), ('label', 'crossbow'), ('category', 'sports')]), OrderedDict([('index', 139), ('filepath', 'stimuli/bassoon_exemplar1.jpg'), ('label', 'bassoon'), ('category', 'musical instruments')]), OrderedDict([('index', 140), ('filepath', 'stimuli/jukebox_exemplar1.jpg'), ('label', 'jukebox'), ('category', 'musical instruments')]), OrderedDict([('index', 141), ('filepath', 'stimuli/castle_exemplar1.jpg'), ('label', 'castle'), ('category', 'building')]), OrderedDict([('index', 142), ('filepath', 'stimuli/tuba_exemplar1.jpg'), ('label', 'tuba'), ('category', 'musical instruments')]), OrderedDict([('index', 143), ('filepath', 'stimuli/sunglasses_exemplar1.jpg'), ('label', 'sunglasses'), ('category', 'clothing')]), OrderedDict([('index', 144), ('filepath', 'stimuli/ironing_board_exemplar1.jpg'), ('label', 'ironing board'), ('category', 'household items')]), OrderedDict([('index', 145), ('filepath', 'stimuli/hanger_exemplar1.jpg'), ('label', 'hanger'), ('category', 'household items')]), OrderedDict([('index', 146), ('filepath', 'stimuli/beanbag_exemplar1.jpg'), ('label', 'beanbag'), ('category', 'furniture')]), OrderedDict([('index', 147), ('filepath', 'stimuli/shield_exemplar1.jpg'), ('label', 'shield'), ('category', 'decorative')]), OrderedDict([('index', 148), ('filepath', 'stimuli/outdoor_table_exemplar1.jpg'), ('label', 'outdoor table'), ('category', 'furniture')]), OrderedDict([('index', 149), ('filepath', 'stimuli/golfcart_exemplar1.jpg'), ('label', 'golfcart'), ('category', 'vehicle')]), OrderedDict([('index', 150), ('filepath', 'stimuli/slot_machine_exemplar1.jpg'), ('label', 'slot machine'), ('category', 'electronics')]), OrderedDict([('index', 151), ('filepath', 'stimuli/vent_exemplar1.jpg'), ('label', 'vent'), ('category', 'house parts')]), OrderedDict([('index', 152), ('filepath', 'stimuli/fountain_exemplar1.jpg'), ('label', 'fountain'), ('category', 'street items')]), OrderedDict([('index', 153), ('filepath', 'stimuli/corkscrew_exemplar1.jpg'), ('label', 'corkscrew'), ('category', 'kitchen items')]), OrderedDict([('index', 154), ('filepath', 'stimuli/clog_exemplar1.jpg'), ('label', 'clog'), ('category', 'clothing')]), OrderedDict([('index', 155), ('filepath', 'stimuli/building_exemplar1.jpg'), ('label', 'building'), ('category', 'building')]), OrderedDict([('index', 156), ('filepath', 'stimuli/handheld_vacuum_exemplar1.jpg'), ('label', 'handheld vacuum'), ('category', 'appliances')]), OrderedDict([('index', 157), ('filepath', 'stimuli/battery_exemplar1.jpg'), ('label', 'battery'), ('category', 'electronics')]), OrderedDict([('index', 158), ('filepath', 'stimuli/scanner_exemplar1.jpg'), ('label', 'scanner'), ('category', 'electronics')]), OrderedDict([('index', 159), ('filepath', 'stimuli/loudspeaker_exemplar1.jpg'), ('label', 'loudspeaker'), ('category', 'electronics')]), OrderedDict([('index', 160), ('filepath', 'stimuli/chair_exemplar1.jpg'), ('label', 'chair'), ('category', 'furniture')]), OrderedDict([('index', 161), ('filepath', 'stimuli/candy_exemplar1.jpg'), ('label', 'candy'), ('category', 'holiday')]), OrderedDict([('index', 162), ('filepath', 'stimuli/bar_exemplar1.jpg'), ('label', 'bar'), ('category', 'furniture')]), OrderedDict([('index', 163), ('filepath', 'stimuli/factory_exemplar1.jpg'), ('label', 'factory'), ('category', 'building')]), OrderedDict([('index', 164), ('filepath', 'stimuli/ghost_exemplar1.jpg'), ('label', 'ghost'), ('category', 'holiday')]), OrderedDict([('index', 165), ('filepath', 'stimuli/viking_helmet_exemplar1.jpg'), ('label', 'viking helmet'), ('category', 'clothing')]), OrderedDict([('index', 166), ('filepath', 'stimuli/guitar_tuner_exemplar1.jpg'), ('label', 'guitar tuner'), ('category', 'electronics')]), OrderedDict([('index', 167), ('filepath', 'stimuli/recorder_exemplar1.jpg'), ('label', 'recorder'), ('category', 'musical instruments')]), OrderedDict([('index', 168), ('filepath', 'stimuli/picnic_table_exemplar1.jpg'), ('label', 'picnic table'), ('category', 'street items')]), OrderedDict([('index', 169), ('filepath', 'stimuli/space_shuttle_exemplar1.jpg'), ('label', 'space shuttle'), ('category', 'vehicle')]), OrderedDict([('index', 170), ('filepath', 'stimuli/bowling_ball_exemplar1.jpg'), ('label', 'bowling ball'), ('category', 'sports')]), OrderedDict([('index', 171), ('filepath', 'stimuli/fishbowl_exemplar1.jpg'), ('label', 'fishbowl'), ('category', 'furniture')]), OrderedDict([('index', 172), ('filepath', 'stimuli/armored_personnel_vehicle_exemplar1.jpg'), ('label', 'armored personnel vehicle'), ('category', 'vehicle')]), OrderedDict([('index', 173), ('filepath', 'stimuli/piano_exemplar1.jpg'), ('label', 'piano'), ('category', 'musical instruments')]), OrderedDict([('index', 174), ('filepath', 'stimuli/bookcase_exemplar1.jpg'), ('label', 'bookcase'), ('category', 'furniture')]), OrderedDict([('index', 175), ('filepath', 'stimuli/waffle_iron_exemplar1.jpg'), ('label', 'waffle iron'), ('category', 'appliances')]), OrderedDict([('index', 176), ('filepath', 'stimuli/truck_exemplar1.jpg'), ('label', 'truck'), ('category', 'vehicle')]), OrderedDict([('index', 177), ('filepath', 'stimuli/screen_exemplar1.jpg'), ('label', 'screen'), ('category', 'furniture')]), OrderedDict([('index', 178), ('filepath', 'stimuli/trolley_exemplar1.jpg'), ('label', 'trolley'), ('category', 'vehicle')]), OrderedDict([('index', 179), ('filepath', 'stimuli/couch_exemplar1.jpg'), ('label', 'couch'), ('category', 'furniture')]), OrderedDict([('index', 180), ('filepath', 'stimuli/tour_bus_exemplar1.jpg'), ('label', 'tour bus'), ('category', 'vehicle')]), OrderedDict([('index', 181), ('filepath', 'stimuli/pool_ball_exemplar1.jpg'), ('label', 'pool ball'), ('category', 'sports')]), OrderedDict([('index', 182), ('filepath', 'stimuli/hammock_exemplar1.jpg'), ('label', 'hammock'), ('category', 'furniture')]), OrderedDict([('index', 183), ('filepath', 'stimuli/cassette_tape_exemplar1.jpg'), ('label', 'cassette tape'), ('category', 'office tool')]), OrderedDict([('index', 184), ('filepath', 'stimuli/ski_exemplar1.jpg'), ('label', 'ski'), ('category', 'sports')]), OrderedDict([('index', 185), ('filepath', 'stimuli/jack-o-lantern_exemplar1.jpg'), ('label', 'jack-o-lantern'), ('category', 'holiday')]), OrderedDict([('index', 186), ('filepath', 'stimuli/cellphone_exemplar1.jpg'), ('label', 'cellphone'), ('category', 'electronics')]), OrderedDict([('index', 187), ('filepath', 'stimuli/football_exemplar1.jpg'), ('label', 'football'), ('category', 'sports')]), OrderedDict([('index', 188), ('filepath', 'stimuli/lighthouse_exemplar1.jpg'), ('label', 'lighthouse'), ('category', 'building')]), OrderedDict([('index', 189), ('filepath', 'stimuli/flag_exemplar1.jpg'), ('label', 'flag'), ('category', 'street items')]), OrderedDict([('index', 190), ('filepath', 'stimuli/tennis_ball_exemplar1.jpg'), ('label', 'tennis ball'), ('category', 'sports')]), OrderedDict([('index', 191), ('filepath', 'stimuli/recycling_bin_exemplar1.jpg'), ('label', 'recycling bin'), ('category', 'street items')]), OrderedDict([('index', 192), ('filepath', 'stimuli/soccerball_exemplar1.jpg'), ('label', 'soccer ball'), ('category', 'sports')]), OrderedDict([('index', 193), ('filepath', 'stimuli/bell_exemplar1.jpg'), ('label', 'bell'), ('category', 'musical instruments')]), OrderedDict([('index', 194), ('filepath', 'stimuli/mixer_exemplar1.jpg'), ('label', 'mixer'), ('category', 'appliances')]), OrderedDict([('index', 195), ('filepath', 'stimuli/sidetable_exemplar1.jpg'), ('label', 'sidetable'), ('category', 'furniture')]), OrderedDict([('index', 196), ('filepath', 'stimuli/dustpan_exemplar1.jpg'), ('label', 'dustpan'), ('category', 'household items')]), OrderedDict([('index', 197), ('filepath', 'stimuli/computer_monitor_exemplar1.jpg'), ('label', 'computer monitor'), ('category', 'electronics')]), OrderedDict([('index', 198), ('filepath', 'stimuli/volkswagen_beetle_exemplar1.jpg'), ('label', 'volkswagen beetle'), ('category', 'vehicle')]), OrderedDict([('index', 199), ('filepath', 'stimuli/camera_lens_exemplar1.jpg'), ('label', 'camera lens'), ('category', 'electronics')]), OrderedDict([('index', 200), ('filepath', 'stimuli/gamepad_exemplar1.jpg'), ('label', 'gamepad'), ('category', 'electronics')]), OrderedDict([('index', 201), ('filepath', 'stimuli/pearl_necklace_exemplar1.jpg'), ('label', 'pearl necklace'), ('category', 'clothing')]), OrderedDict([('index', 202), ('filepath', 'stimuli/pen_exemplar1.jpg'), ('label', 'pen'), ('category', 'office tool')]), OrderedDict([('index', 203), ('filepath', 'stimuli/bench_exemplar1.jpg'), ('label', 'bench'), ('category', 'street items')]), OrderedDict([('index', 204), ('filepath', 'stimuli/cooking_pot_exemplar1.jpg'), ('label', 'cooking pot'), ('category', 'kitchen items')]), OrderedDict([('index', 205), ('filepath', 'stimuli/clarinet_exemplar1.jpg'), ('label', 'clarinet'), ('category', 'musical instruments')]), OrderedDict([('index', 206), ('filepath', 'stimuli/inkwell_exemplar1.jpg'), ('label', 'inkwell'), ('category', 'household items')]), OrderedDict([('index', 207), ('filepath', 'stimuli/tractor_exemplar1.jpg'), ('label', 'tractor'), ('category', 'vehicle')]), OrderedDict([('index', 208), ('filepath', 'stimuli/ladder_exemplar1.jpg'), ('label', 'ladder'), ('category', 'furniture')]), OrderedDict([('index', 209), ('filepath', 'stimuli/radio_exemplar1.jpg'), ('label', 'radio'), ('category', 'electronics')]), OrderedDict([('index', 210), ('filepath', 'stimuli/charm_exemplar1.jpg'), ('label', 'charm'), ('category', 'clothing')]), OrderedDict([('index', 211), ('filepath', 'stimuli/wetsuit_exemplar1.jpg'), ('label', 'wetsuit'), ('category', 'clothing')]), OrderedDict([('index', 212), ('filepath', 'stimuli/loafer_exemplar1.jpg'), ('label', 'loafer'), ('category', 'clothing')]), OrderedDict([('index', 213), ('filepath', 'stimuli/bridge_exemplar1.jpg'), ('label', 'bridge'), ('category', 'building')]), OrderedDict([('index', 214), ('filepath', 'stimuli/ray_exemplar1.jpg'), ('label', 'ray'), ('category', 'sea')]), OrderedDict([('index', 215), ('filepath', 'stimuli/helicopter_exemplar1.jpg'), ('label', 'helicopter'), ('category', 'vehicle')]), OrderedDict([('index', 216), ('filepath', 'stimuli/water_fountain_exemplar1.jpg'), ('label', 'water fountain'), ('category', 'street items')]), OrderedDict([('index', 217), ('filepath', 'stimuli/scoop_exemplar1.jpg'), ('label', 'scoop'), ('category', 'household items')]), OrderedDict([('index', 218), ('filepath', 'stimuli/calculator_exemplar1.jpg'), ('label', 'calculator'), ('category', 'electronics')]), OrderedDict([('index', 219), ('filepath', 'stimuli/christmas_lights_exemplar1.jpg'), ('label', 'christmas lights'), ('category', 'holiday')]), OrderedDict([('index', 220), ('filepath', 'stimuli/spoon_exemplar1.jpg'), ('label', 'spoon'), ('category', 'kitchen items')]), OrderedDict([('index', 221), ('filepath', 'stimuli/raquet_exemplar1.jpg'), ('label', 'raquet'), ('category', 'sports')]), OrderedDict([('index', 222), ('filepath', 'stimuli/arch_exemplar1.jpg'), ('label', 'arch'), ('category', 'building')]), OrderedDict([('index', 223), ('filepath', 'stimuli/key_exemplar1.jpg'), ('label', 'key'), ('category', 'household items')]), OrderedDict([('index', 224), ('filepath', 'stimuli/sedan_exemplar1.jpg'), ('label', 'sedan'), ('category', 'vehicle')]), OrderedDict([('index', 225), ('filepath', 'stimuli/birdhouse_exemplar1.jpg'), ('label', 'birdhouse'), ('category', 'furniture')]), OrderedDict([('index', 226), ('filepath', 'stimuli/pot_of_gold_exemplar1.jpg'), ('label', 'pot of gold'), ('category', 'decorative')]), OrderedDict([('index', 227), ('filepath', 'stimuli/binder_exemplar1.jpg'), ('label', 'binder'), ('category', 'office tool')]), OrderedDict([('index', 228), ('filepath', 'stimuli/soda_machine_exemplar1.jpg'), ('label', 'soda machine'), ('category', 'street items')]), OrderedDict([('index', 229), ('filepath', 'stimuli/accent_lamp_exemplar1.jpg'), ('label', 'accent lamp'), ('category', 'furniture')]), OrderedDict([('index', 230), ('filepath', 'stimuli/aqueduct_exemplar1.jpg'), ('label', 'aqueduct'), ('category', 'building')]), OrderedDict([('index', 231), ('filepath', 'stimuli/end_table_exemplar1.jpg'), ('label', 'end table'), ('category', 'furniture')]), OrderedDict([('index', 232), ('filepath', 'stimuli/headdress_exemplar1.jpg'), ('label', 'headdress'), ('category', 'clothing')]), OrderedDict([('index', 233), ('filepath', 'stimuli/purse_exemplar1.jpg'), ('label', 'purse'), ('category', 'clothing')]), OrderedDict([('index', 234), ('filepath', 'stimuli/teepee_exemplar1.jpg'), ('label', 'teepee'), ('category', 'building')]), OrderedDict([('index', 235), ('filepath', 'stimuli/coffee_table_exemplar1.jpg'), ('label', 'coffee table'), ('category', 'furniture')]), OrderedDict([('index', 236), ('filepath', 'stimuli/driver_exemplar1.jpg'), ('label', 'driver'), ('category', 'sports')]), OrderedDict([('index', 237), ('filepath', 'stimuli/cap_exemplar1.jpg'), ('label', 'cap'), ('category', 'clothing')]), OrderedDict([('index', 238), ('filepath', 'stimuli/police_hat_exemplar1.jpg'), ('label', 'police hat'), ('category', 'clothing')]), OrderedDict([('index', 239), ('filepath', 'stimuli/book_exemplar1.jpg'), ('label', 'book'), ('category', 'office tool')]), OrderedDict([('index', 240), ('filepath', 'stimuli/schoolbus_exemplar1.jpg'), ('label', 'schoolbus'), ('category', 'vehicle')]), OrderedDict([('index', 241), ('filepath', 'stimuli/hunting_cap_exemplar1.jpg'), ('label', 'hunting cap'), ('category', 'clothing')]), OrderedDict([('index', 242), ('filepath', 'stimuli/bleachers_exemplar1.jpg'), ('label', 'bleachers'), ('category', 'street items')]), OrderedDict([('index', 243), ('filepath', 'stimuli/toy_exemplar1.jpg'), ('label', 'toy'), ('category', 'toys')]), OrderedDict([('index', 244), ('filepath', 'stimuli/lip_phone_exemplar1.jpg'), ('label', 'lip phone'), ('category', 'decorative')]), OrderedDict([('index', 245), ('filepath', 'stimuli/cowboy_hat_exemplar1.jpg'), ('label', 'cowboy hat'), ('category', 'clothing')]), OrderedDict([('index', 246), ('filepath', 'stimuli/fireplace_exemplar1.jpg'), ('label', 'fireplace'), ('category', 'house parts')]), OrderedDict([('index', 247), ('filepath', 'stimuli/bathtub_exemplar1.jpg'), ('label', 'bathtub'), ('category', 'furniture')]), OrderedDict([('index', 248), ('filepath', 'stimuli/cargo_ship_exemplar1.jpg'), ('label', 'cargo ship'), ('category', 'vehicle')]), OrderedDict([('index', 249), ('filepath', 'stimuli/stapler_exemplar1.jpg'), ('label', 'stapler'), ('category', 'office tool')]), OrderedDict([('index', 250), ('filepath', 'stimuli/bracelet_exemplar1.jpg'), ('label', 'bracelet'), ('category', 'clothing')]), OrderedDict([('index', 251), ('filepath', 'stimuli/acoustic_guitar_exemplar1.jpg'), ('label', 'acoustic guitar'), ('category', 'musical instruments')]), OrderedDict([('index', 252), ('filepath', 'stimuli/piggybank_exemplar1.jpg'), ('label', 'piggybank'), ('category', 'decorative')]), OrderedDict([('index', 253), ('filepath', 'stimuli/bar_of_soap_exemplar1.jpg'), ('label', 'bar of soap'), ('category', 'household items')]), OrderedDict([('index', 254), ('filepath', 'stimuli/money_exemplar1.jpg'), ('label', 'money'), ('category', 'household items')]), OrderedDict([('index', 255), ('filepath', 'stimuli/locker_exemplar1.jpg'), ('label', 'locker'), ('category', 'furniture')]), OrderedDict([('index', 256), ('filepath', 'stimuli/pitcher_exemplar1.jpg'), ('label', 'pitcher'), ('category', 'kitchen items')]), OrderedDict([('index', 257), ('filepath', 'stimuli/needle_exemplar1.jpg'), ('label', 'needle'), ('category', 'household items')]), OrderedDict([('index', 258), ('filepath', 'stimuli/dinner_knife_exemplar1.jpg'), ('label', 'dinner knife'), ('category', 'kitchen items')]), OrderedDict([('index', 259), ('filepath', 'stimuli/chessboard_exemplar1.jpg'), ('label', 'chessboard'), ('category', 'sports')]), OrderedDict([('index', 260), ('filepath', 'stimuli/faucet_exemplar1.jpg'), ('label', 'faucet'), ('category', 'house parts')]), OrderedDict([('index', 261), ('filepath', 'stimuli/fire_hydrant_exemplar1.jpg'), ('label', 'fire hydrant'), ('category', 'street items')]), OrderedDict([('index', 262), ('filepath', 'stimuli/dinosaur_exemplar1.jpg'), ('label', 'dinosaur'), ('category', 'toys')]), OrderedDict([('index', 263), ('filepath', 'stimuli/yacht_exemplar1.jpg'), ('label', 'yacht'), ('category', 'vehicle')]), OrderedDict([('index', 264), ('filepath', 'stimuli/goggles_exemplar1.jpg'), ('label', 'goggles'), ('category', 'clothing')]), OrderedDict([('index', 265), ('filepath', 'stimuli/trombone_exemplar1.jpg'), ('label', 'trombone'), ('category', 'musical instruments')]), OrderedDict([('index', 266), ('filepath', 'stimuli/swingset_exemplar1.jpg'), ('label', 'swingset'), ('category', 'street items')]), OrderedDict([('index', 267), ('filepath', 'stimuli/baby_bottle_exemplar1.jpg'), ('label', 'baby bottle'), ('category', 'baby')]), OrderedDict([('index', 268), ('filepath', 'stimuli/tire_exemplar1.jpg'), ('label', 'tire'), ('category', 'vehicle')]), OrderedDict([('index', 269), ('filepath', 'stimuli/laundry_hamper_exemplar1.jpg'), ('label', 'laundry hamper'), ('category', 'furniture')]), OrderedDict([('index', 270), ('filepath', 'stimuli/computer_keyboard_exemplar1.jpg'), ('label', 'computer keyboard'), ('category', 'electronics')]), OrderedDict([('index', 271), ('filepath', 'stimuli/eyeglasses_exemplar1.jpg'), ('label', 'eyeglasses'), ('category', 'clothing')]), OrderedDict([('index', 272), ('filepath', 'stimuli/guardrail_exemplar1.jpg'), ('label', 'guardrail'), ('category', 'street items')]), OrderedDict([('index', 273), ('filepath', 'stimuli/fishtank_exemplar1.jpg'), ('label', 'fishtank'), ('category', 'furniture')]), OrderedDict([('index', 274), ('filepath', 'stimuli/vase_exemplar1.jpg'), ('label', 'vase'), ('category', 'household items')]), OrderedDict([('index', 275), ('filepath', 'stimuli/envelopes_exemplar1.jpg'), ('label', 'envelopes'), ('category', 'office tool')]), OrderedDict([('index', 276), ('filepath', 'stimuli/wastebasket_exemplar1.jpg'), ('label', 'wastebasket'), ('category', 'furniture')]), OrderedDict([('index', 277), ('filepath', 'stimuli/chandelier_exemplar1.jpg'), ('label', 'chandelier'), ('category', 'house parts')]), OrderedDict([('index', 278), ('filepath', 'stimuli/oven_exemplar1.jpg'), ('label', 'oven'), ('category', 'appliances')]), OrderedDict([('index', 279), ('filepath', 'stimuli/voltmeter_exemplar1.jpg'), ('label', 'voltmeter'), ('category', 'electronics')]), OrderedDict([('index', 280), ('filepath', 'stimuli/bulldozer_exemplar1.jpg'), ('label', 'bulldozer'), ('category', 'vehicle')]), OrderedDict([('index', 281), ('filepath', 'stimuli/trash_can_exemplar1.jpg'), ('label', 'trash can'), ('category', 'street items')]), OrderedDict([('index', 282), ('filepath', 'stimuli/sailor_hat_exemplar1.jpg'), ('label', 'sailor hat'), ('category', 'clothing')]), OrderedDict([('index', 283), ('filepath', 'stimuli/pants_exemplar1.jpg'), ('label', 'pants'), ('category', 'clothing')]), OrderedDict([('index', 284), ('filepath', 'stimuli/guitar_case_exemplar1.jpg'), ('label', 'guitar case'), ('category', 'musical instruments')]), OrderedDict([('index', 285), ('filepath', 'stimuli/dishwasher_exemplar1.jpg'), ('label', 'dishwasher'), ('category', 'appliances')]), OrderedDict([('index', 286), ('filepath', 'stimuli/dumpster_exemplar1.jpg'), ('label', 'dumpster'), ('category', 'street items')]), OrderedDict([('index', 287), ('filepath', 'stimuli/power_lines_exemplar1.jpg'), ('label', 'power lines'), ('category', 'street items')]), OrderedDict([('index', 288), ('filepath', 'stimuli/cowbell_exemplar1.jpg'), ('label', 'cowbell'), ('category', 'musical instruments')]), OrderedDict([('index', 289), ('filepath', 'stimuli/toy_basket_exemplar1.jpg'), ('label', 'toy basket'), ('category', 'toys')]), OrderedDict([('index', 290), ('filepath', 'stimuli/satellite_exemplar1.jpg'), ('label', 'satellite'), ('category', 'vehicle')]), OrderedDict([('index', 291), ('filepath', 'stimuli/sailboat_exemplar1.jpg'), ('label', 'sailboat'), ('category', 'vehicle')]), OrderedDict([('index', 292), ('filepath', 'stimuli/fork_exemplar1.jpg'), ('label', 'fork'), ('category', 'kitchen items')]), OrderedDict([('index', 293), ('filepath', 'stimuli/bowl_exemplar1.jpg'), ('label', 'bowl'), ('category', 'kitchen items')]), OrderedDict([('index', 294), ('filepath', 'stimuli/beret_exemplar1.jpg'), ('label', 'beret'), ('category', 'clothing')]), OrderedDict([('index', 295), ('filepath', 'stimuli/bicycle_exemplar1.jpg'), ('label', 'bicycle'), ('category', 'vehicle')]), OrderedDict([('index', 296), ('filepath', 'stimuli/jumprope_exemplar1.jpg'), ('label', 'jumprope'), ('category', 'sports')]), OrderedDict([('index', 297), ('filepath', 'stimuli/microwave_exemplar1.jpg'), ('label', 'microwave'), ('category', 'appliances')]), OrderedDict([('index', 298), ('filepath', 'stimuli/speaker_exemplar1.jpg'), ('label', 'speaker'), ('category', 'electronics')]), OrderedDict([('index', 299), ('filepath', 'stimuli/scooter_exemplar1.jpg'), ('label', 'scooter'), ('category', 'vehicle')]), OrderedDict([('index', 300), ('filepath', 'stimuli/perfume_exemplar1.jpg'), ('label', 'perfume'), ('category', 'household items')]), OrderedDict([('index', 301), ('filepath', 'stimuli/xylophone_exemplar1.jpg'), ('label', 'xylophone'), ('category', 'musical instruments')]), OrderedDict([('index', 302), ('filepath', 'stimuli/armchair_exemplar1.jpg'), ('label', 'armchair'), ('category', 'furniture')]), OrderedDict([('index', 303), ('filepath', 'stimuli/scale_exemplar1.jpg'), ('label', 'scale'), ('category', 'household items')]), OrderedDict([('index', 304), ('filepath', 'stimuli/joystick_exemplar1.jpg'), ('label', 'joystick'), ('category', 'electronics')]), OrderedDict([('index', 305), ('filepath', 'stimuli/atv_exemplar1.jpg'), ('label', 'atv'), ('category', 'vehicle')]), OrderedDict([('index', 306), ('filepath', 'stimuli/water_gun_exemplar1.jpg'), ('label', 'water gun'), ('category', 'toys')]), OrderedDict([('index', 307), ('filepath', 'stimuli/skirt_exemplar1.jpg'), ('label', 'skirt'), ('category', 'clothing')]), OrderedDict([('index', 308), ('filepath', 'stimuli/lei_exemplar1.jpg'), ('label', 'lei'), ('category', 'clothing')]), OrderedDict([('index', 309), ('filepath', 'stimuli/life_jacket_exemplar1.jpg'), ('label', 'life jacket'), ('category', 'clothing')]), OrderedDict([('index', 310), ('filepath', 'stimuli/smoke_detector_exemplar1.jpg'), ('label', 'smoke detector'), ('category', 'house parts')]), OrderedDict([('index', 311), ('filepath', 'stimuli/sock_exemplar1.jpg'), ('label', 'sock'), ('category', 'clothing')]), OrderedDict([('index', 312), ('filepath', 'stimuli/pith_helmet_exemplar1.jpg'), ('label', 'pith helmet'), ('category', 'clothing')]), OrderedDict([('index', 313), ('filepath', 'stimuli/beer_bottle_exemplar1.jpg'), ('label', 'beer bottle'), ('category', 'kitchen items')]), OrderedDict([('index', 314), ('filepath', 'stimuli/record_exemplar1.jpg'), ('label', 'record'), ('category', 'musical instruments')]), OrderedDict([('index', 315), ('filepath', 'stimuli/frying_pan_exemplar1.jpg'), ('label', 'frying pan'), ('category', 'kitchen items')]), OrderedDict([('index', 316), ('filepath', 'stimuli/armoire_exemplar1.jpg'), ('label', 'armoire'), ('category', 'furniture')]), OrderedDict([('index', 317), ('filepath', 'stimuli/record_player_exemplar1.jpg'), ('label', 'record player'), ('category', 'musical instruments')]), OrderedDict([('index', 318), ('filepath', 'stimuli/pocketwatch_exemplar1.jpg'), ('label', 'pocketwatch'), ('category', 'clothing')]), OrderedDict([('index', 319), ('filepath', 'stimuli/road_exemplar1.jpg'), ('label', 'road'), ('category', 'street items')]), OrderedDict([('index', 320), ('filepath', 'stimuli/fan_exemplar1.jpg'), ('label', 'fan'), ('category', 'appliances')]), OrderedDict([('index', 321), ('filepath', 'stimuli/bunkbed_exemplar1.jpg'), ('label', 'bunkbed'), ('category', 'furniture')]), OrderedDict([('index', 322), ('filepath', 'stimuli/wagon_wheel_exemplar1.jpg'), ('label', 'wagon wheel'), ('category', 'vehicle')]), OrderedDict([('index', 323), ('filepath', 'stimuli/toaster_oven_exemplar1.jpg'), ('label', 'toaster oven'), ('category', 'appliances')]), OrderedDict([('index', 324), ('filepath', 'stimuli/gift_exemplar1.jpg'), ('label', 'gift'), ('category', 'holiday')]), OrderedDict([('index', 325), ('filepath', 'stimuli/plane_exemplar1.jpg'), ('label', 'plane'), ('category', 'vehicle')]), OrderedDict([('index', 326), ('filepath', 'stimuli/pot_exemplar1.jpg'), ('label', 'pot'), ('category', 'kitchen items')]), OrderedDict([('index', 327), ('filepath', 'stimuli/waterjug_exemplar1.jpg'), ('label', 'waterjug'), ('category', 'kitchen items')]), OrderedDict([('index', 328), ('filepath', 'stimuli/biplane_exemplar1.jpg'), ('label', 'biplane'), ('category', 'vehicle')]), OrderedDict([('index', 329), ('filepath', 'stimuli/musical_keyboard_exemplar1.jpg'), ('label', 'musical keyboard'), ('category', 'musical instruments')]), OrderedDict([('index', 330), ('filepath', 'stimuli/baseball_bat_exemplar1.jpg'), ('label', 'baseball bat'), ('category', 'sports')]), OrderedDict([('index', 331), ('filepath', 'stimuli/police_car_exemplar1.jpg'), ('label', 'police car'), ('category', 'vehicle')]), OrderedDict([('index', 332), ('filepath', 'stimuli/dining_table_exemplar1.jpg'), ('label', 'dining table'), ('category', 'furniture')]), OrderedDict([('index', 333), ('filepath', 'stimuli/gong_exemplar1.jpg'), ('label', 'gong'), ('category', 'musical instruments')]), OrderedDict([('index', 334), ('filepath', 'stimuli/sand_bucket_exemplar1.jpg'), ('label', 'sand bucket'), ('category', 'toys')]), OrderedDict([('index', 335), ('filepath', 'stimuli/church_exemplar1.jpg'), ('label', 'church'), ('category', 'building')]), OrderedDict([('index', 336), ('filepath', 'stimuli/motorcycle_exemplar1.jpg'), ('label', 'motorcycle'), ('category', 'vehicle')]), OrderedDict([('index', 337), ('filepath', 'stimuli/triangle_exemplar1.jpg'), ('label', 'triangle'), ('category', 'musical instruments')]), OrderedDict([('index', 338), ('filepath', 'stimuli/diaperbag_exemplar1.jpg'), ('label', 'diaperbag'), ('category', 'baby')]), OrderedDict([('index', 339), ('filepath', 'stimuli/metal_fence_exemplar1.jpg'), ('label', 'metal fence'), ('category', 'street items')]), OrderedDict([('index', 340), ('filepath', 'stimuli/flask_exemplar1.jpg'), ('label', 'flask'), ('category', 'kitchen items')]), OrderedDict([('index', 341), ('filepath', 'stimuli/trash_bin_exemplar1.jpg'), ('label', 'trash bin'), ('category', 'street items')]), OrderedDict([('index', 342), ('filepath', 'stimuli/sidewalk_exemplar1.jpg'), ('label', 'sidewalk'), ('category', 'street items')]), OrderedDict([('index', 343), ('filepath', 'stimuli/ring_exemplar1.jpg'), ('label', 'ring'), ('category', 'clothing')]), OrderedDict([('index', 344), ('filepath', 'stimuli/railroad_exemplar1.jpg'), ('label', 'railroad'), ('category', 'street items')]), OrderedDict([('index', 345), ('filepath', 'stimuli/electric_drumset_exemplar1.jpg'), ('label', 'electric drumset'), ('category', 'musical instruments')]), OrderedDict([('index', 346), ('filepath', 'stimuli/trophy_exemplar1.jpg'), ('label', 'trophy'), ('category', 'decorative')]), OrderedDict([('index', 347), ('filepath', 'stimuli/bongo_drum_exemplar1.jpg'), ('label', 'bongo drum'), ('category', 'musical instruments')]), OrderedDict([('index', 348), ('filepath', 'stimuli/music_stand_exemplar1.jpg'), ('label', 'music stand'), ('category', 'musical instruments')]), OrderedDict([('index', 349), ('filepath', 'stimuli/silo_exemplar1.jpg'), ('label', 'silo'), ('category', 'building')]), OrderedDict([('index', 350), ('filepath', 'stimuli/table_saw_exemplar1.jpg'), ('label', 'table saw'), ('category', 'appliances')]), OrderedDict([('index', 351), ('filepath', 'stimuli/cupboard_exemplar1.jpg'), ('label', 'cupboard'), ('category', 'furniture')]), OrderedDict([('index', 352), ('filepath', 'stimuli/rattle_exemplar1.jpg'), ('label', 'rattle'), ('category', 'toys')]), OrderedDict([('index', 353), ('filepath', 'stimuli/beanie_exemplar1.jpg'), ('label', 'beanie'), ('category', 'clothing')]), OrderedDict([('index', 354), ('filepath', 'stimuli/boombox_exemplar1.jpg'), ('label', 'boombox'), ('category', 'electronics')]), OrderedDict([('index', 355), ('filepath', 'stimuli/medal_exemplar1.jpg'), ('label', 'medal'), ('category', 'decorative')]), OrderedDict([('index', 356), ('filepath', 'stimuli/circuit_board_exemplar1.jpg'), ('label', 'circuit board'), ('category', 'electronics')]), OrderedDict([('index', 357), ('filepath', 'stimuli/dinosaur_toy_exemplar1.jpg'), ('label', 'dinosaur toy'), ('category', 'toys')]), OrderedDict([('index', 358), ('filepath', 'stimuli/refrigerator_exemplar1.jpg'), ('label', 'refrigerator'), ('category', 'appliances')]), OrderedDict([('index', 359), ('filepath', 'stimuli/weight_bench_exemplar1.jpg'), ('label', 'weight bench'), ('category', 'sports')]), OrderedDict([('index', 360), ('filepath', 'stimuli/elliptical_exemplar1.jpg'), ('label', 'elliptical'), ('category', 'sports')]), OrderedDict([('index', 361), ('filepath', 'stimuli/tambourine_exemplar1.jpg'), ('label', 'tambourine'), ('category', 'musical instruments')]), OrderedDict([('index', 362), ('filepath', 'stimuli/fire_hat_exemplar1.jpg'), ('label', 'fire hat'), ('category', 'clothing')]), OrderedDict([('index', 363), ('filepath', 'stimuli/chalice_exemplar1.jpg'), ('label', 'chalice'), ('category', 'decorative')]), OrderedDict([('index', 364), ('filepath', 'stimuli/gift_bow_exemplar1.jpg'), ('label', 'gift bow'), ('category', 'holiday')]), OrderedDict([('index', 365), ('filepath', 'stimuli/q-tip_exemplar1.jpg'), ('label', 'q-tip'), ('category', 'household items')]), OrderedDict([('index', 366), ('filepath', 'stimuli/television_exemplar1.jpg'), ('label', 'television'), ('category', 'electronics')]), OrderedDict([('index', 367), ('filepath', 'stimuli/female_suit_exemplar1.jpg'), ('label', 'female suit'), ('category', 'clothing')]), OrderedDict([('index', 368), ('filepath', 'stimuli/stroller_exemplar1.jpg'), ('label', 'stroller'), ('category', 'baby')]), OrderedDict([('index', 369), ('filepath', 'stimuli/stained_glass_window_exemplar1.jpg'), ('label', 'stained glass window'), ('category', 'house parts')]), OrderedDict([('index', 370), ('filepath', 'stimuli/jet_exemplar1.jpg'), ('label', 'jet'), ('category', 'vehicle')]), OrderedDict([('index', 371), ('filepath', 'stimuli/scarf_exemplar1.jpg'), ('label', 'scarf'), ('category', 'clothing')]), OrderedDict([('index', 372), ('filepath', 'stimuli/nun_exemplar1.jpg'), ('label', 'nun'), ('category', 'toys')]), OrderedDict([('index', 373), ('filepath', 'stimuli/in_basket_exemplar1.jpg'), ('label', 'in basket'), ('category', 'office tool')]), OrderedDict([('index', 374), ('filepath', 'stimuli/nesting_dolls_exemplar1.jpg'), ('label', 'nesting dolls'), ('category', 'toys')]), OrderedDict([('index', 375), ('filepath', 'stimuli/pepper_shaker_exemplar1.jpg'), ('label', 'pepper shaker'), ('category', 'kitchen items')]), OrderedDict([('index', 376), ('filepath', 'stimuli/microphone_exemplar1.jpg'), ('label', 'microphone'), ('category', 'electronics')]), OrderedDict([('index', 377), ('filepath', 'stimuli/ferris_wheel_exemplar1.jpg'), ('label', 'ferris wheel'), ('category', 'building')]), OrderedDict([('index', 378), ('filepath', 'stimuli/tape_exemplar1.jpg'), ('label', 'tape'), ('category', 'office tool')]), OrderedDict([('index', 379), ('filepath', 'stimuli/ham_radio_exemplar1.jpg'), ('label', 'ham radio'), ('category', 'electronics')]), OrderedDict([('index', 380), ('filepath', 'stimuli/tanktop_exemplar1.jpg'), ('label', 'tanktop'), ('category', 'clothing')]), OrderedDict([('index', 381), ('filepath', 'stimuli/bib_exemplar1.jpg'), ('label', 'bib'), ('category', 'baby')]), OrderedDict([('index', 382), ('filepath', 'stimuli/dice_exemplar1.jpg'), ('label', 'dice'), ('category', 'sports')]), OrderedDict([('index', 383), ('filepath', 'stimuli/pillow_exemplar1.jpg'), ('label', 'pillow'), ('category', 'decorative')]), OrderedDict([('index', 384), ('filepath', 'stimuli/recessed_light_exemplar1.jpg'), ('label', 'recessed light'), ('category', 'house parts')])]" valType="str"/>
      <Param name="conditionsFile" updates="None" val="stims_final_1.csv" valType="str"/>
      <Param name="endPoints" updates="None" val="[0, 1]" valType="num"/>
      <Param name="isTrials" updates="None" val="True" valType="bool"/>
      <Param name="loopType" updates="None" val="random" valType="str"/>
      <Param name="nReps" updates="None" val="1" valType="code"/>
      <Param name="name" updates="None" val="trials_6" valType="code"/>
      <Param name="random seed" updates="None" val="" valType="code"/>
    </LoopInitiator>
    <Routine name="stim_upload"/>
    <LoopTerminator name="trials_6"/>
    <LoopInitiator loopType="TrialHandler" name="trials">
      <Param name="Selected rows" updates="None" val="" valType="str"/>
      <Param name="conditions" updates="None" val="None" valType="str"/>
      <Param name="conditionsFile" updates="None" val="" valType="str"/>
      <Param name="endPoints" updates="None" val="[0, 1]" valType="num"/>
      <Param name="isTrials" updates="None" val="True" valType="bool"/>
      <Param name="loopType" updates="None" val="random" valType="str"/>
      <Param name="nReps" updates="None" val="10" valType="code"/>
      <Param name="name" updates="None" val="trials" valType="code"/>
      <Param name="random seed" updates="None" val="" valType="code"/>
    </LoopInitiator>
    <Routine name="list"/>
    <Routine name="temporal_source"/>
    <LoopTerminator name="trials"/>
    <Routine name="cross_pract"/>
    <Routine name="reminder1"/>
    <LoopInitiator loopType="TrialHandler" name="trials_5">
      <Param name="Selected rows" updates="None" val="" valType="str"/>
      <Param name="conditions" updates="None" val="None" valType="str"/>
      <Param name="conditionsFile" updates="None" val="" valType="str"/>
      <Param name="endPoints" updates="None" val="[0, 1]" valType="num"/>
      <Param name="isTrials" updates="None" val="True" valType="bool"/>
      <Param name="loopType" updates="None" val="random" valType="str"/>
      <Param name="nReps" updates="None" val="3" valType="code"/>
      <Param name="name" updates="None" val="trials_5" valType="code"/>
      <Param name="random seed" updates="None" val="" valType="code"/>
    </LoopInitiator>
    <Routine name="encode_reminder"/>
    <Routine name="cross"/>
    <LoopInitiator loopType="TrialHandler" name="trials_3">
      <Param name="Selected rows" updates="None" val="" valType="str"/>
      <Param name="conditions" updates="None" val="None" valType="str"/>
      <Param name="conditionsFile" updates="None" val="" valType="str"/>
      <Param name="endPoints" updates="None" val="[0, 1]" valType="num"/>
      <Param name="isTrials" updates="None" val="True" valType="bool"/>
      <Param name="loopType" updates="None" val="random" valType="str"/>
      <Param name="nReps" updates="None" val="128" valType="code"/>
      <Param name="name" updates="None" val="trials_3" valType="code"/>
      <Param name="random seed" updates="None" val="" valType="code"/>
    </LoopInitiator>
    <Routine name="list"/>
    <Routine name="temporal_source"/>
    <LoopTerminator name="trials_3"/>
    <Routine name="_break_1"/>
    <LoopTerminator name="trials_5"/>
    <Routine name="conclusion"/>
  </Flow>
</PsychoPy2experiment>
