# Supplementary material for: Dynamic emotional states shape the episodic structure of memory
Source: Nat Commun. 2023 Oct 17;14:6533. doi: 10.1038/s41467-023-42241-2 (PMC10582075; doi:10.1038/s41467-023-42241-2)
Supplement: Supplementary file 4 — Supplementary Software [file 41467_2023_42241_MOESM4_ESM.zip › Supplementary_Software_1/musevent_emotion_compass_day_1.js]

/*************************************** 
 * Musevent_Emotion_Compass_Day_1 Test *
 ***************************************/

import { PsychoJS } from './lib/core-2020.2.js';
import * as core from './lib/core-2020.2.js';
import { TrialHandler } from './lib/data-2020.2.js';
import { Scheduler } from './lib/util-2020.2.js';
import * as visual from './lib/visual-2020.2.js';
import * as sound from './lib/sound-2020.2.js';
import * as util from './lib/util-2020.2.js';
//some handy aliases as in the psychopy scripts;
const { abs, sin, cos, PI: pi, sqrt } = Math;
const { round } = util;

// init psychoJS:
const psychoJS = new PsychoJS({
  debug: true
});

// open window:
psychoJS.openWindow({
  fullscr: true,
  color: new util.Color([0, 0, 0]),
  units: 'height',
  waitBlanking: true
});

// store info about the experiment session:
let expName = 'musevent_emotion_compass_day_1';  // from the Builder filename that created this script
let expInfo = {'participant': '', 'session': '001'};

// schedule the experiment:
psychoJS.schedule(psychoJS.gui.DlgFromDict({
  dictionary: expInfo,
  title: expName
}));

const flowScheduler = new Scheduler(psychoJS);
const dialogCancelScheduler = new Scheduler(psychoJS);
psychoJS.scheduleCondition(function() { return (psychoJS.gui.dialogComponent.button === 'OK'); }, flowScheduler, dialogCancelScheduler);

// flowScheduler gets run if the participants presses OK
flowScheduler.add(updateInfo); // add timeStamp
flowScheduler.add(experimentInit);
flowScheduler.add(welcome_1RoutineBegin());
flowScheduler.add(welcome_1RoutineEachFrame());
flowScheduler.add(welcome_1RoutineEnd());
flowScheduler.add(instructions_1RoutineBegin());
flowScheduler.add(instructions_1RoutineEachFrame());
flowScheduler.add(instructions_1RoutineEnd());
flowScheduler.add(instructions_2RoutineBegin());
flowScheduler.add(instructions_2RoutineEachFrame());
flowScheduler.add(instructions_2RoutineEnd());
flowScheduler.add(instructions_3RoutineBegin());
flowScheduler.add(instructions_3RoutineEachFrame());
flowScheduler.add(instructions_3RoutineEnd());
flowScheduler.add(instructions_3_2RoutineBegin());
flowScheduler.add(instructions_3_2RoutineEachFrame());
flowScheduler.add(instructions_3_2RoutineEnd());
flowScheduler.add(instructions_4RoutineBegin());
flowScheduler.add(instructions_4RoutineEachFrame());
flowScheduler.add(instructions_4RoutineEnd());
const trialsLoopScheduler = new Scheduler(psychoJS);
flowScheduler.add(trialsLoopBegin, trialsLoopScheduler);
flowScheduler.add(trialsLoopScheduler);
flowScheduler.add(trialsLoopEnd);
const trials_2LoopScheduler = new Scheduler(psychoJS);
flowScheduler.add(trials_2LoopBegin, trials_2LoopScheduler);
flowScheduler.add(trials_2LoopScheduler);
flowScheduler.add(trials_2LoopEnd);
const trials_5LoopScheduler = new Scheduler(psychoJS);
flowScheduler.add(trials_5LoopBegin, trials_5LoopScheduler);
flowScheduler.add(trials_5LoopScheduler);
flowScheduler.add(trials_5LoopEnd);
const trials_3LoopScheduler = new Scheduler(psychoJS);
flowScheduler.add(trials_3LoopBegin, trials_3LoopScheduler);
flowScheduler.add(trials_3LoopScheduler);
flowScheduler.add(trials_3LoopEnd);
flowScheduler.add(practice_instructionRoutineBegin());
flowScheduler.add(practice_instructionRoutineEachFrame());
flowScheduler.add(practice_instructionRoutineEnd());
const trials_8LoopScheduler = new Scheduler(psychoJS);
flowScheduler.add(trials_8LoopBegin, trials_8LoopScheduler);
flowScheduler.add(trials_8LoopScheduler);
flowScheduler.add(trials_8LoopEnd);
flowScheduler.add(emotion_break_1RoutineBegin());
flowScheduler.add(emotion_break_1RoutineEachFrame());
flowScheduler.add(emotion_break_1RoutineEnd());
flowScheduler.add(compass_instruction_1RoutineBegin());
flowScheduler.add(compass_instruction_1RoutineEachFrame());
flowScheduler.add(compass_instruction_1RoutineEnd());
flowScheduler.add(compass_instruction_2RoutineBegin());
flowScheduler.add(compass_instruction_2RoutineEachFrame());
flowScheduler.add(compass_instruction_2RoutineEnd());
flowScheduler.add(compass_instruction_3RoutineBegin());
flowScheduler.add(compass_instruction_3RoutineEachFrame());
flowScheduler.add(compass_instruction_3RoutineEnd());
flowScheduler.add(compass_example_1RoutineBegin());
flowScheduler.add(compass_example_1RoutineEachFrame());
flowScheduler.add(compass_example_1RoutineEnd());
flowScheduler.add(practice_instruction_2RoutineBegin());
flowScheduler.add(practice_instruction_2RoutineEachFrame());
flowScheduler.add(practice_instruction_2RoutineEnd());
const trials_6LoopScheduler = new Scheduler(psychoJS);
flowScheduler.add(trials_6LoopBegin, trials_6LoopScheduler);
flowScheduler.add(trials_6LoopScheduler);
flowScheduler.add(trials_6LoopEnd);
flowScheduler.add(conclusionRoutineBegin());
flowScheduler.add(conclusionRoutineEachFrame());
flowScheduler.add(conclusionRoutineEnd());
flowScheduler.add(quitPsychoJS, '', true);

// quit if user presses Cancel in dialog box:
dialogCancelScheduler.add(quitPsychoJS, '', false);

psychoJS.start({
  expName: expName,
  expInfo: expInfo,
  resources: [
    {'name': 'emotion_compass_example_3.png', 'path': 'emotion_compass_example_3.png'},
    {'name': 'scalespath.csv', 'path': 'scalespath.csv'},
    {'name': 'stimuli/8_pieceA_dreamy_calm_joyous.mp3', 'path': 'stimuli/8_pieceA_dreamy_calm_joyous.mp3'},
    {'name': 'stims_final_1.csv', 'path': 'stims_final_1.csv'},
    {'name': 'music_1.csv', 'path': 'music_1.csv'},
    {'name': 'stimuli/emotion_compass_3.png', 'path': 'stimuli/emotion_compass_3.png'},
    {'name': 'music_practice_1.csv', 'path': 'music_practice_1.csv'},
    {'name': 'conditions/arrowConds.xlsx', 'path': 'conditions/arrowConds.xlsx'},
    {'name': 'stimuli/2_pieceB_anxious_calm_joyous.mp3', 'path': 'stimuli/2_pieceB_anxious_calm_joyous.mp3'},
    {'name': 'stimuli/4_pieceB_sad_joy_calm.mp3', 'path': 'stimuli/4_pieceB_sad_joy_calm.mp3'},
    {'name': 'stimuli/10_pieceA_anxious_joy_calm.mp3', 'path': 'stimuli/10_pieceA_anxious_joy_calm.mp3'},
    {'name': 'stimuli/12_pieceA_joyous_sad_anxious.mp3', 'path': 'stimuli/12_pieceA_joyous_sad_anxious.mp3'},
    {'name': 'stimuli/3_pieceB_joyous_anxious_sad.mp3', 'path': 'stimuli/3_pieceB_joyous_anxious_sad.mp3'},
    {'name': 'stimuli/6_pieceB_anxious_calm_joyous.mp3', 'path': 'stimuli/6_pieceB_anxious_calm_joyous.mp3'},
    {'name': 'stimuli/7_pieceB_joyous_anxious_sad.mp3', 'path': 'stimuli/7_pieceB_joyous_anxious_sad.mp3'},
    {'name': 'stimuli/11_pieceA_calm_anxious_sad.mp3', 'path': 'stimuli/11_pieceA_calm_anxious_sad.mp3'},
    {'name': 'stimuli/9_pieceA_joyous_sad_anxious.mp3', 'path': 'stimuli/9_pieceA_joyous_sad_anxious.mp3'},
    {'name': 'stimuli/5_pieceB_calm_sad_anxious.mp3', 'path': 'stimuli/5_pieceB_calm_sad_anxious.mp3'}
  ]
});

psychoJS.experimentLogger.setLevel(core.Logger.ServerLevel.EXP);


var frameDur;
function updateInfo() {
  expInfo['date'] = util.MonotonicClock.getDateStr();  // add a simple timestamp
  expInfo['expName'] = expName;
  expInfo['psychopyVersion'] = '2020.2.5';
  expInfo['OS'] = window.navigator.platform;

  // store frame rate of monitor if we can measure it successfully
  expInfo['frameRate'] = psychoJS.window.getActualFrameRate();
  if (typeof expInfo['frameRate'] !== 'undefined')
    frameDur = 1.0 / Math.round(expInfo['frameRate']);
  else
    frameDur = 1.0 / 60.0; // couldn't get a reliable measure so guess

  // add info from the URL:
  util.addInfoFromUrl(expInfo);
  psychoJS.setRedirectUrls('https://app.prolific.co/submissions/complete?cc=61727B13', '');

  return Scheduler.Event.NEXT;
}


var welcome_1Clock;
var text_4;
var key_resp_3;
var stimuli;
var labels;
var IAPS;
var boundary;
var border;
var NAPSneg;
var NAPSneu;
var scales;
var music;
var instructions_1Clock;
var text;
var key_resp;
var text_14;
var image_11;
var instructions_2Clock;
var text_3;
var key_resp_2;
var instructions_3Clock;
var text_5;
var key_resp_5;
var instructions_3_2Clock;
var text_32;
var key_resp_28;
var instructions_4Clock;
var text_6;
var key_resp_6;
var image_12;
var text_22;
var loadTrialsClock;
var loadScalesClock;
var loadMusicClock;
var loadPracticeClock;
var practice_instructionClock;
var text_40;
var key_resp_35;
var listnumber;
var list_pause_beginClock;
var text_17;
var key_resp_18;
var text_18;
var encode_reminderClock;
var text_19;
var key_resp_19;
var crossClock;
var polygon;
var z;
var task;
var sound_2;
var key_resp_26;
var cross_initClock;
var polygon_14;
var listClock;
var stim;
var key_resp_9;
var polygon_2;
var stim_image;
var cross_finClock;
var polygon_15;
var reminder_arrowClock;
var text_11;
var key_resp_14;
var arrowsClock;
var text_10;
var key_resp_10;
var polygon_3;
var reminder_tempClock;
var text_12;
var key_resp_15;
var temp_ordClock;
var word_1;
var word_2;
var instruction_1;
var text_2;
var key_resp_11;
var polygon_6;
var image;
var image_2;
var temp_distClock;
var polygon_4;
var word_2_1;
var word_2_2;
var instruction_2;
var text_20;
var key_resp_12;
var image_3;
var image_4;
var list_endClock;
var text_41;
var emotion_break_1Clock;
var text_33;
var key_resp_32;
var compass_instruction_1Clock;
var text_34;
var key_resp_31;
var compass_instruction_2Clock;
var text_37;
var key_resp_34;
var compass_instruction_3Clock;
var text_38;
var key_resp_33;
var compass_example_1Clock;
var image_20;
var key_resp_30;
var text_36;
var text_39;
var practice_instruction_2Clock;
var key_resp_36;
var text_42;
var compass_reminder_1Clock;
var text_35;
var key_resp_29;
var cross_init_4Clock;
var polygon_16;
var emotion_trackClock;
var polygon_18;
var mouse;
var polygon_11;
var image_19;
var polygon_9;
var every_nth;
var conclusionClock;
var text_7;
var key_resp_13;
var globalClock;
var routineTimer;
function experimentInit() {
  // Initialize components for Routine "welcome_1"
  welcome_1Clock = new util.Clock();
  text_4 = new visual.TextStim({
    win: psychoJS.window,
    name: 'text_4',
    text: 'Welcome to the experiment!\n\nPlease take a moment to make sure you are in a non-disruptive environment. If there are any distractions, such as TV or music on, please turn those off now. \n\nPlease make sure your headphones are connected to your computer. You will be listening to music throughout this experiment.\n\nPlease make sure you have at least an hour to set aside for this experiment. Thank you for your participation.\n\nPlease press SPACE to begin with the instructions.',
    font: 'Arial',
    units: undefined, 
    pos: [0, 0], height: 0.04,  wrapWidth: undefined, ori: 0,
    color: new util.Color('white'),  opacity: 1,
    depth: 0.0 
  });
  
  key_resp_3 = new core.Keyboard({psychoJS: psychoJS, clock: new util.Clock(), waitForStart: true});
  
  stimuli = [];
  labels = [];
  IAPS = [];
  boundary = [];
  border = [];
  NAPSneg = [];
  NAPSneu = [];
  scales = [];
  music = [];
  
  // Initialize components for Routine "instructions_1"
  instructions_1Clock = new util.Clock();
  text = new visual.TextStim({
    win: psychoJS.window,
    name: 'text',
    text: 'In this experiment, you will watch slideshows of 24 images of everyday categories, such as toys and vehicles. \n\nEach image will be displayed for three seconds. In between these images, a small white cross will be presented. At this time, just fixate your eyes on the cross.\n\n\n',
    font: 'Arial',
    units: undefined, 
    pos: [0, 0.15], height: 0.04,  wrapWidth: undefined, ori: 0,
    color: new util.Color('white'),  opacity: 1,
    depth: 0.0 
  });
  
  key_resp = new core.Keyboard({psychoJS: psychoJS, clock: new util.Clock(), waitForStart: true});
  
  text_14 = new visual.TextStim({
    win: psychoJS.window,
    name: 'text_14',
    text: 'Press SPACE to continue with the instructions.',
    font: 'Arial',
    units: undefined, 
    pos: [0, (- 0.375)], height: 0.04,  wrapWidth: undefined, ori: 0,
    color: new util.Color('white'),  opacity: 1,
    depth: -2.0 
  });
  
  image_11 = new visual.ImageStim({
    win : psychoJS.window,
    name : 'image_11', units : undefined, 
    image : undefined, mask : undefined,
    ori : 0, pos : [0, (- 0.185)], size : [0.6, 0.3],
    color : new util.Color([1, 1, 1]), opacity : 1,
    flipHoriz : false, flipVert : false,
    texRes : 128, interpolate : true, depth : -3.0 
  });
  // Initialize components for Routine "instructions_2"
  instructions_2Clock = new util.Clock();
  text_3 = new visual.TextStim({
    win: psychoJS.window,
    name: 'text_3',
    text: 'As you watch the images in the slideshows, instrumental music will be playing. \n\nYour task is to make a narrative out of the images you see while listening to the music. Try your best to build a story that links the items together. When you see each image, you will simply press SPACE to indicate you have included the image in your narrative.\n\nPlease press SPACE to continue with the instructions.\n\n',
    font: 'Arial',
    units: undefined, 
    pos: [0, 0.05], height: 0.04,  wrapWidth: undefined, ori: 0,
    color: new util.Color('white'),  opacity: 1,
    depth: 0.0 
  });
  
  key_resp_2 = new core.Keyboard({psychoJS: psychoJS, clock: new util.Clock(), waitForStart: true});
  
  // Initialize components for Routine "instructions_3"
  instructions_3Clock = new util.Clock();
  text_5 = new visual.TextStim({
    win: psychoJS.window,
    name: 'text_5',
    text: 'Your most important goal in this experiment is to try to memorize two things. Two images from the recent slideshow will be displayed side-by-side. We will test your memory for these two things after each slideshow: \n\n1) TEMPORAL DISTANCE \n(how far apart are the items?)\n\n2) TEMPORAL ORDER \n(which item came first?)\n\n\nPlease press SPACE for details about temporal distance and order',
    font: 'Arial',
    units: undefined, 
    pos: [0, 0], height: 0.04,  wrapWidth: undefined, ori: 0,
    color: new util.Color('white'),  opacity: 1,
    depth: 0.0 
  });
  
  key_resp_5 = new core.Keyboard({psychoJS: psychoJS, clock: new util.Clock(), waitForStart: true});
  
  // Initialize components for Routine "instructions_3_2"
  instructions_3_2Clock = new util.Clock();
  text_32 = new visual.TextStim({
    win: psychoJS.window,
    name: 'text_32',
    text: '\n\nTEMPORAL DISTANCE:\nYou will be shown two images side-by-side from the recent slideshow. Your job is to judge how far apart the two images were in the slideshow. Specifically, you’ll indicate whether they appeared relatively close by in the recent slideshow or relatively far apart in the recent slideshow.\n\n\nTEMPORAL ORDER MEMORY:\nYou will be shown two images side-by-side from the recent slideshow. Your job is to pick which image APPEARED FIRST. For example, you’d need to remember that the phone appeared earlier than the cello in the slideshow.\n\nPress SPACE to continue with the instructions.',
    font: 'Arial',
    units: undefined, 
    pos: [0, 0], height: 0.04,  wrapWidth: undefined, ori: 0,
    color: new util.Color('white'),  opacity: 1,
    depth: 0.0 
  });
  
  key_resp_28 = new core.Keyboard({psychoJS: psychoJS, clock: new util.Clock(), waitForStart: true});
  
  // Initialize components for Routine "instructions_4"
  instructions_4Clock = new util.Clock();
  text_6 = new visual.TextStim({
    win: psychoJS.window,
    name: 'text_6',
    text: 'Here’s what the memory tests will look like. \n\nFor each pair of images, you will answer two questions in a row: the temporal distance choice, and then the temporal order choice. You will have FOUR options for temporal distance, and FOUR options for temporal order. ',
    font: 'Arial',
    units: undefined, 
    pos: [0, 0.25], height: 0.04,  wrapWidth: undefined, ori: 0,
    color: new util.Color('white'),  opacity: 1,
    depth: 0.0 
  });
  
  key_resp_6 = new core.Keyboard({psychoJS: psychoJS, clock: new util.Clock(), waitForStart: true});
  
  image_12 = new visual.ImageStim({
    win : psychoJS.window,
    name : 'image_12', units : undefined, 
    image : undefined, mask : undefined,
    ori : 0, pos : [0, (- 0.1)], size : [0.6, 0.35],
    color : new util.Color([1, 1, 1]), opacity : 1,
    flipHoriz : false, flipVert : false,
    texRes : 128, interpolate : true, depth : -2.0 
  });
  text_22 = new visual.TextStim({
    win: psychoJS.window,
    name: 'text_22',
    text: 'Press SPACE to continue with the instructions.',
    font: 'Arial',
    units: undefined, 
    pos: [0, (- 0.375)], height: 0.04,  wrapWidth: undefined, ori: 0,
    color: new util.Color('white'),  opacity: 1,
    depth: -3.0 
  });
  
  // Initialize components for Routine "loadTrials"
  loadTrialsClock = new util.Clock();
  // Initialize components for Routine "loadScales"
  loadScalesClock = new util.Clock();
  // Initialize components for Routine "loadMusic"
  loadMusicClock = new util.Clock();
  // Initialize components for Routine "loadPractice"
  loadPracticeClock = new util.Clock();
  // Initialize components for Routine "practice_instruction"
  practice_instructionClock = new util.Clock();
  text_40 = new visual.TextStim({
    win: psychoJS.window,
    name: 'text_40',
    text: 'You will now do a practice slideshow and temporal memory test. \n\nAfter this practice, you will begin the actual experiment.\n\nPress SPACE to continue.',
    font: 'Arial',
    units: undefined, 
    pos: [0, 0], height: 0.04,  wrapWidth: undefined, ori: 0,
    color: new util.Color('white'),  opacity: 1,
    depth: 0.0 
  });
  
  key_resp_35 = new core.Keyboard({psychoJS: psychoJS, clock: new util.Clock(), waitForStart: true});
  
  listnumber = 0;
  
  // Initialize components for Routine "list_pause_begin"
  list_pause_beginClock = new util.Clock();
  text_17 = new visual.TextStim({
    win: psychoJS.window,
    name: 'text_17',
    text: 'You are now beginning block:    out of 10.\n\nPlease take a brief break (up to 30 seconds) if you need it. \n\nPress SPACE if you are ready now. Otherwise you will automatically continue in 30 seconds. ',
    font: 'Arial',
    units: undefined, 
    pos: [0, 0], height: 0.04,  wrapWidth: undefined, ori: 0,
    color: new util.Color('white'),  opacity: 1,
    depth: 0.0 
  });
  
  key_resp_18 = new core.Keyboard({psychoJS: psychoJS, clock: new util.Clock(), waitForStart: true});
  
  text_18 = new visual.TextStim({
    win: psychoJS.window,
    name: 'text_18',
    text: 'default text',
    font: 'Arial',
    units: undefined, 
    pos: [0.165, 0.13], height: 0.04,  wrapWidth: undefined, ori: 0,
    color: new util.Color('white'),  opacity: 1,
    depth: -2.0 
  });
  
  // Initialize components for Routine "encode_reminder"
  encode_reminderClock = new util.Clock();
  text_19 = new visual.TextStim({
    win: psychoJS.window,
    name: 'text_19',
    text: 'Please ensure that your headphones are on and your sound is working. \n\nReminder that you will construct a narrative around each image, and press SPACE when you have included the item into your narrative.\n\n\nPlease press SPACE to begin.\n\n',
    font: 'Arial',
    units: undefined, 
    pos: [0, 0], height: 0.04,  wrapWidth: undefined, ori: 0,
    color: new util.Color('white'),  opacity: 1,
    depth: 0.0 
  });
  
  key_resp_19 = new core.Keyboard({psychoJS: psychoJS, clock: new util.Clock(), waitForStart: true});
  
  // Initialize components for Routine "cross"
  crossClock = new util.Clock();
  polygon = new visual.ShapeStim ({
    win: psychoJS.window, name: 'polygon', 
    vertices: 'cross', size:[0.1, 0.1],
    ori: 0, pos: [0, 0.1],
    lineWidth: 0.4, lineColor: new util.Color([1, 1, 1]),
    fillColor: new util.Color([1, 1, 1]),
    opacity: 1, depth: 0, interpolate: true,
  });
  
  z = 0;
  task = 0;
  boundary = [];
  
  sound_2 = new sound.Sound({
    win: psychoJS.window,
    value: 'A',
    secs: (- 1),
    });
  sound_2.setVolume(1);
  key_resp_26 = new core.Keyboard({psychoJS: psychoJS, clock: new util.Clock(), waitForStart: true});
  
  // Initialize components for Routine "cross_init"
  cross_initClock = new util.Clock();
  polygon_14 = new visual.ShapeStim ({
    win: psychoJS.window, name: 'polygon_14', 
    vertices: 'cross', size:[0.1, 0.1],
    ori: 0, pos: [0, 0.1],
    lineWidth: 0.4, lineColor: new util.Color([1, 1, 1]),
    fillColor: new util.Color([1, 1, 1]),
    opacity: 1, depth: 0, interpolate: true,
  });
  
  // Initialize components for Routine "list"
  listClock = new util.Clock();
  stim = new visual.TextStim({
    win: psychoJS.window,
    name: 'stim',
    text: 'default text',
    font: 'Arial',
    units: undefined, 
    pos: [0, (- 0.25)], height: 0.06,  wrapWidth: undefined, ori: 0,
    color: new util.Color('white'),  opacity: 1,
    depth: -1.0 
  });
  
  key_resp_9 = new core.Keyboard({psychoJS: psychoJS, clock: new util.Clock(), waitForStart: true});
  
  polygon_2 = new visual.ShapeStim ({
    win: psychoJS.window, name: 'polygon_2', 
    vertices: 'cross', size:[0.1, 0.1],
    ori: 0, pos: [0, 0.1],
    lineWidth: 0.4, lineColor: new util.Color([1, 1, 1]),
    fillColor: new util.Color([1, 1, 1]),
    opacity: 1, depth: -3, interpolate: true,
  });
  
  stim_image = new visual.ImageStim({
    win : psychoJS.window,
    name : 'stim_image', units : undefined, 
    image : undefined, mask : undefined,
    ori : 0, pos : [0, 0.1], size : [0.5, 0.5],
    color : new util.Color([1, 1, 1]), opacity : 1,
    flipHoriz : false, flipVert : false,
    texRes : 32, interpolate : true, depth : -4.0 
  });
  // Initialize components for Routine "cross_fin"
  cross_finClock = new util.Clock();
  polygon_15 = new visual.ShapeStim ({
    win: psychoJS.window, name: 'polygon_15', 
    vertices: 'cross', size:[0.1, 0.1],
    ori: 0, pos: [0, 0.1],
    lineWidth: 0.4, lineColor: new util.Color([1, 1, 1]),
    fillColor: new util.Color([1, 1, 1]),
    opacity: 1, depth: 0, interpolate: true,
  });
  
  // Initialize components for Routine "reminder_arrow"
  reminder_arrowClock = new util.Clock();
  text_11 = new visual.TextStim({
    win: psychoJS.window,
    name: 'text_11',
    text: 'Reminder that in the next task you will see a series of left and right arrows. \n\nYour task is to make a judgment as quickly and accurately as possibe: \n\n"j" = left arrow \n"k" = right arrow\n\nPress SPACE to begin the arrow task.',
    font: 'Arial',
    units: undefined, 
    pos: [0, 0], height: 0.04,  wrapWidth: undefined, ori: 0,
    color: new util.Color('white'),  opacity: 1,
    depth: 0.0 
  });
  
  key_resp_14 = new core.Keyboard({psychoJS: psychoJS, clock: new util.Clock(), waitForStart: true});
  
  // Initialize components for Routine "arrows"
  arrowsClock = new util.Clock();
  text_10 = new visual.TextStim({
    win: psychoJS.window,
    name: 'text_10',
    text: 'default text',
    font: 'Arial',
    units: undefined, 
    pos: [0, 0], height: 0.3,  wrapWidth: undefined, ori: 0,
    color: new util.Color('white'),  opacity: 1,
    depth: 0.0 
  });
  
  key_resp_10 = new core.Keyboard({psychoJS: psychoJS, clock: new util.Clock(), waitForStart: true});
  
  polygon_3 = new visual.ShapeStim ({
    win: psychoJS.window, name: 'polygon_3', 
    vertices: 'cross', size:[0.1, 0.1],
    ori: 0, pos: [0, 0],
    lineWidth: 1, lineColor: new util.Color([1, 1, 1]),
    fillColor: new util.Color([1, 1, 1]),
    opacity: 1, depth: -2, interpolate: true,
  });
  
  // Initialize components for Routine "reminder_temp"
  reminder_tempClock = new util.Clock();
  text_12 = new visual.TextStim({
    win: psychoJS.window,
    name: 'text_12',
    text: 'Reminder that you will now be tested on the temporal distance and order of pairs of words you just saw.\n\nTemporal Distance:\n"1" = very close / "2" = close / "3" = far / or "4" = very far\n\nOrder:\n"1" = left definitely came first / "2" = left maybe came first\n/ "3" = right maybe came first / "4" = right definitely came first \n\nYou will have 8 seconds to make each judgment.\n\nPress SPACE to begin the temporal distance and order task.',
    font: 'Arial',
    units: undefined, 
    pos: [0, 0], height: 0.04,  wrapWidth: undefined, ori: 0,
    color: new util.Color('white'),  opacity: 1,
    depth: 0.0 
  });
  
  key_resp_15 = new core.Keyboard({psychoJS: psychoJS, clock: new util.Clock(), waitForStart: true});
  
  // Initialize components for Routine "temp_ord"
  temp_ordClock = new util.Clock();
  word_1 = new visual.TextStim({
    win: psychoJS.window,
    name: 'word_1',
    text: 'default text',
    font: 'Arial',
    units: undefined, 
    pos: [(- 0.25), (- 0.2)], height: 0.04,  wrapWidth: undefined, ori: 0,
    color: new util.Color('white'),  opacity: 1,
    depth: -3.0 
  });
  
  word_2 = new visual.TextStim({
    win: psychoJS.window,
    name: 'word_2',
    text: 'default text',
    font: 'Arial',
    units: undefined, 
    pos: [0.25, (- 0.2)], height: 0.04,  wrapWidth: undefined, ori: 0,
    color: new util.Color('white'),  opacity: 1,
    depth: -4.0 
  });
  
  instruction_1 = new visual.TextStim({
    win: psychoJS.window,
    name: 'instruction_1',
    text: 'How far apart?',
    font: 'Arial',
    units: undefined, 
    pos: [0, 0.35], height: 0.08,  wrapWidth: undefined, ori: 0,
    color: new util.Color('White'),  opacity: 1,
    depth: -5.0 
  });
  
  text_2 = new visual.TextStim({
    win: psychoJS.window,
    name: 'text_2',
    text: '(1) very close  |  (2) close  |  (3) far  |  (4) very far',
    font: 'Arial',
    units: undefined, 
    pos: [0, (- 0.35)], height: 0.04,  wrapWidth: undefined, ori: 0,
    color: new util.Color('white'),  opacity: 1,
    depth: -6.0 
  });
  
  key_resp_11 = new core.Keyboard({psychoJS: psychoJS, clock: new util.Clock(), waitForStart: true});
  
  polygon_6 = new visual.ShapeStim ({
    win: psychoJS.window, name: 'polygon_6', 
    vertices: 'cross', size:[0.1, 0.1],
    ori: 0, pos: [0, 0],
    lineWidth: 1, lineColor: new util.Color([1, 1, 1]),
    fillColor: new util.Color([1, 1, 1]),
    opacity: 1, depth: -8, interpolate: true,
  });
  
  image = new visual.ImageStim({
    win : psychoJS.window,
    name : 'image', units : undefined, 
    image : undefined, mask : undefined,
    ori : 0, pos : [(- 0.25), 0], size : [0.3, 0.3],
    color : new util.Color([1, 1, 1]), opacity : 1,
    flipHoriz : false, flipVert : false,
    texRes : 128, interpolate : true, depth : -10.0 
  });
  image_2 = new visual.ImageStim({
    win : psychoJS.window,
    name : 'image_2', units : undefined, 
    image : undefined, mask : undefined,
    ori : 0, pos : [0.25, 0], size : [0.3, 0.3],
    color : new util.Color([1, 1, 1]), opacity : 1,
    flipHoriz : false, flipVert : false,
    texRes : 128, interpolate : true, depth : -11.0 
  });
  // Initialize components for Routine "temp_dist"
  temp_distClock = new util.Clock();
  polygon_4 = new visual.ShapeStim ({
    win: psychoJS.window, name: 'polygon_4', 
    vertices: 'cross', size:[0.1, 0.1],
    ori: 0, pos: [0, 0],
    lineWidth: 1, lineColor: new util.Color([1, 1, 1]),
    fillColor: new util.Color([1, 1, 1]),
    opacity: 1, depth: 0, interpolate: true,
  });
  
  word_2_1 = new visual.TextStim({
    win: psychoJS.window,
    name: 'word_2_1',
    text: 'default text',
    font: 'Arial',
    units: undefined, 
    pos: [(- 0.25), (- 0.2)], height: 0.04,  wrapWidth: undefined, ori: 0,
    color: new util.Color('white'),  opacity: 1,
    depth: -1.0 
  });
  
  word_2_2 = new visual.TextStim({
    win: psychoJS.window,
    name: 'word_2_2',
    text: 'default text',
    font: 'Arial',
    units: undefined, 
    pos: [0.25, (- 0.2)], height: 0.04,  wrapWidth: undefined, ori: 0,
    color: new util.Color('white'),  opacity: 1,
    depth: -2.0 
  });
  
  instruction_2 = new visual.TextStim({
    win: psychoJS.window,
    name: 'instruction_2',
    text: 'Which came first?',
    font: 'Arial',
    units: undefined, 
    pos: [0, 0.35], height: 0.08,  wrapWidth: undefined, ori: 0,
    color: new util.Color('white'),  opacity: 1,
    depth: -3.0 
  });
  
  text_20 = new visual.TextStim({
    win: psychoJS.window,
    name: 'text_20',
    text: '(1) definitely left  |  (2) maybe left  |  (3) maybe right  |  (4) definitely right',
    font: 'Arial',
    units: undefined, 
    pos: [0, (- 0.35)], height: 0.03,  wrapWidth: undefined, ori: 0,
    color: new util.Color('white'),  opacity: 1,
    depth: -4.0 
  });
  
  key_resp_12 = new core.Keyboard({psychoJS: psychoJS, clock: new util.Clock(), waitForStart: true});
  
  image_3 = new visual.ImageStim({
    win : psychoJS.window,
    name : 'image_3', units : undefined, 
    image : undefined, mask : undefined,
    ori : 0, pos : [(- 0.25), 0], size : [0.3, 0.3],
    color : new util.Color([1, 1, 1]), opacity : 1,
    flipHoriz : false, flipVert : false,
    texRes : 128, interpolate : true, depth : -6.0 
  });
  image_4 = new visual.ImageStim({
    win : psychoJS.window,
    name : 'image_4', units : undefined, 
    image : undefined, mask : undefined,
    ori : 0, pos : [0.25, 0], size : [0.3, 0.3],
    color : new util.Color([1, 1, 1]), opacity : 1,
    flipHoriz : false, flipVert : false,
    texRes : 128, interpolate : true, depth : -7.0 
  });
  // Initialize components for Routine "list_end"
  list_endClock = new util.Clock();
  text_41 = new visual.TextStim({
    win: psychoJS.window,
    name: 'text_41',
    text: 'default text',
    font: 'Arial',
    units: undefined, 
    pos: [0, 0], height: 0.04,  wrapWidth: undefined, ori: 0,
    color: new util.Color('white'),  opacity: 1,
    depth: 0.0 
  });
  
  // Initialize components for Routine "emotion_break_1"
  emotion_break_1Clock = new util.Clock();
  text_33 = new visual.TextStim({
    win: psychoJS.window,
    name: 'text_33',
    text: 'You have just finished the temporal memory portion of the experiment. Please take a brief rest if you need it before continuing to the rest of the experiment. \n\nPress SPACE to continue, otherwise the experiment will automatically continue in 1 minute.',
    font: 'Arial',
    units: undefined, 
    pos: [0, 0], height: 0.04,  wrapWidth: undefined, ori: 0,
    color: new util.Color('white'),  opacity: 1,
    depth: -1.0 
  });
  
  key_resp_32 = new core.Keyboard({psychoJS: psychoJS, clock: new util.Clock(), waitForStart: true});
  
  // Initialize components for Routine "compass_instruction_1"
  compass_instruction_1Clock = new util.Clock();
  text_34 = new visual.TextStim({
    win: psychoJS.window,
    name: 'text_34',
    text: 'In this next part of the experiment, you will listen to the musical clips again. This time as you listen to the clips you will rate your emotional reaction to the music using an Emotion Compass.\n\nThe Emotion Compass is a 2-dimensional grid where you can track how positive or negative your emotional reaction is, as well as how intense your emotional reaction is.\n\nPress SPACE to continue with the instructions.',
    font: 'Arial',
    units: undefined, 
    pos: [0, 0], height: 0.04,  wrapWidth: undefined, ori: 0,
    color: new util.Color('white'),  opacity: 1,
    depth: 0.0 
  });
  
  key_resp_31 = new core.Keyboard({psychoJS: psychoJS, clock: new util.Clock(), waitForStart: true});
  
  // Initialize components for Routine "compass_instruction_2"
  compass_instruction_2Clock = new util.Clock();
  text_37 = new visual.TextStim({
    win: psychoJS.window,
    name: 'text_37',
    text: 'Emotion can be positive or negative, but it can also differ in the intensity of the emotion.\n\nEmotions can be positive or negative: \nFor example, joy is a positive emotion, whereas fear is a negative emotion.\n\nEmotions can be high intensity or low intensity:\nFor example, calmness is low intensity, whereas excitement is high intensity.\n\nPress SPACE to learn about examples of emotions that differ in terms of their positivity/negativity and intensity.',
    font: 'Arial',
    units: undefined, 
    pos: [0, 0], height: 0.04,  wrapWidth: undefined, ori: 0,
    color: new util.Color('white'),  opacity: 1,
    depth: 0.0 
  });
  
  key_resp_34 = new core.Keyboard({psychoJS: psychoJS, clock: new util.Clock(), waitForStart: true});
  
  // Initialize components for Routine "compass_instruction_3"
  compass_instruction_3Clock = new util.Clock();
  text_38 = new visual.TextStim({
    win: psychoJS.window,
    name: 'text_38',
    text: '\nSome emotions are positive and high intensity (e.g., joy), while other are negative and low intensity (sadness). Some emotions are a mix of positive and low intensity (calmness), whereas others are a mix of negative and high intensity (anxious).\n\nYour goal in this phase of the experiment is to indicate on the compass how the music makes you feel in terms of its positivity/negativity and the intensity of your emotional reaction.\n\nPress SPACE to see what the compass looks like.',
    font: 'Arial',
    units: undefined, 
    pos: [0, 0], height: 0.04,  wrapWidth: undefined, ori: 0,
    color: new util.Color('white'),  opacity: 1,
    depth: 0.0 
  });
  
  key_resp_33 = new core.Keyboard({psychoJS: psychoJS, clock: new util.Clock(), waitForStart: true});
  
  // Initialize components for Routine "compass_example_1"
  compass_example_1Clock = new util.Clock();
  image_20 = new visual.ImageStim({
    win : psychoJS.window,
    name : 'image_20', units : undefined, 
    image : undefined, mask : undefined,
    ori : 0, pos : [0, 0.1], size : [0.5, 0.5],
    color : new util.Color([1, 1, 1]), opacity : 1,
    flipHoriz : false, flipVert : false,
    texRes : 128, interpolate : true, depth : 0.0 
  });
  key_resp_30 = new core.Keyboard({psychoJS: psychoJS, clock: new util.Clock(), waitForStart: true});
  
  text_36 = new visual.TextStim({
    win: psychoJS.window,
    name: 'text_36',
    text: 'Emotion Compass',
    font: 'Arial',
    units: undefined, 
    pos: [0, 0.4], height: 0.06,  wrapWidth: undefined, ori: 0,
    color: new util.Color('white'),  opacity: 1,
    depth: -2.0 
  });
  
  text_39 = new visual.TextStim({
    win: psychoJS.window,
    name: 'text_39',
    text: 'In this case, joy is positive and high intensity. Anxiety is negative but high intensity. Sadness is negative and low intensity. Calmness is positive but low intensity. Please press SPACE when you are done viewing the example.',
    font: 'Arial',
    units: undefined, 
    pos: [0, (- 0.3)], height: 0.04,  wrapWidth: undefined, ori: 0,
    color: new util.Color('white'),  opacity: 1,
    depth: -4.0 
  });
  
  // Initialize components for Routine "practice_instruction_2"
  practice_instruction_2Clock = new util.Clock();
  key_resp_36 = new core.Keyboard({psychoJS: psychoJS, clock: new util.Clock(), waitForStart: true});
  
  text_42 = new visual.TextStim({
    win: psychoJS.window,
    name: 'text_42',
    text: 'You will now rate your emotional reactions to the practice musical clip. After this practice, you will proceed with the actual experiment.\n\nPlease press SPACE to begin the practice.',
    font: 'Arial',
    units: undefined, 
    pos: [0, 0], height: 0.04,  wrapWidth: undefined, ori: 0,
    color: new util.Color('white'),  opacity: 1,
    depth: -1.0 
  });
  
  // Initialize components for Routine "compass_reminder_1"
  compass_reminder_1Clock = new util.Clock();
  text_35 = new visual.TextStim({
    win: psychoJS.window,
    name: 'text_35',
    text: 'Remember to move the cursor horizontally to indicate how positive or negative the music makes you feel and vertically to indicate how intense your emotional reaction is. Do this continuously as the music plays to indicate how the music makes you feel. \n\nPlease try your best to stay within the white area and avoid moving your cursor into the grey area (outside of the compass). Avoid minimizing or closing your browser.\n\nPress SPACE whenever you are ready to begin.',
    font: 'Arial',
    units: undefined, 
    pos: [0, 0], height: 0.04,  wrapWidth: undefined, ori: 0,
    color: new util.Color('white'),  opacity: 1,
    depth: 0.0 
  });
  
  key_resp_29 = new core.Keyboard({psychoJS: psychoJS, clock: new util.Clock(), waitForStart: true});
  
  // Initialize components for Routine "cross"
  crossClock = new util.Clock();
  polygon = new visual.ShapeStim ({
    win: psychoJS.window, name: 'polygon', 
    vertices: 'cross', size:[0.1, 0.1],
    ori: 0, pos: [0, 0.1],
    lineWidth: 0.4, lineColor: new util.Color([1, 1, 1]),
    fillColor: new util.Color([1, 1, 1]),
    opacity: 1, depth: 0, interpolate: true,
  });
  
  z = 0;
  task = 0;
  boundary = [];
  
  sound_2 = new sound.Sound({
    win: psychoJS.window,
    value: 'A',
    secs: (- 1),
    });
  sound_2.setVolume(1);
  key_resp_26 = new core.Keyboard({psychoJS: psychoJS, clock: new util.Clock(), waitForStart: true});
  
  // Initialize components for Routine "cross_init_4"
  cross_init_4Clock = new util.Clock();
  polygon_16 = new visual.ShapeStim ({
    win: psychoJS.window, name: 'polygon_16', 
    vertices: 'cross', size:[0.1, 0.1],
    ori: 0, pos: [0, 0.1],
    lineWidth: 0.4, lineColor: new util.Color([1, 1, 1]),
    fillColor: new util.Color([1, 1, 1]),
    opacity: 1, depth: 0, interpolate: true,
  });
  
  // Initialize components for Routine "emotion_track"
  emotion_trackClock = new util.Clock();
  polygon_18 = new visual.Polygon ({
    win: psychoJS.window, name: 'polygon_18', 
    edges: 99, size:[0.9, 0.9],
    ori: 0, pos: [0, 0],
    lineWidth: 0, lineColor: new util.Color([1, 1, 1]),
    fillColor: new util.Color([1, 1, 1]),
    opacity: 0, depth: 0, interpolate: true,
  });
  
  mouse = new core.Mouse({
    win: psychoJS.window,
  });
  mouse.mouseClock = new util.Clock();
  polygon_11 = new visual.Polygon ({
    win: psychoJS.window, name: 'polygon_11', 
    edges: 99, size:[0.085, 0.085],
    ori: 0, pos: [0, 0],
    lineWidth: 3, lineColor: new util.Color(1.0),
    fillColor: new util.Color([1, 1, 1]),
    opacity: 1, depth: -3, interpolate: true,
  });
  
  image_19 = new visual.ImageStim({
    win : psychoJS.window,
    name : 'image_19', units : undefined, 
    image : undefined, mask : undefined,
    ori : 0, pos : [0, 0], size : [0.9, 0.9],
    color : new util.Color([1, 1, 1]), opacity : 1,
    flipHoriz : false, flipVert : false,
    texRes : 128, interpolate : true, depth : -4.0 
  });
  polygon_9 = new visual.Polygon ({
    win: psychoJS.window, name: 'polygon_9', 
    edges: 99, size:[0.075, 0.075],
    ori: 0, pos: [0, 0],
    lineWidth: 1, lineColor: new util.Color(1.0),
    fillColor: new util.Color(1.0),
    opacity: 1.0, depth: -5, interpolate: true,
  });
  
  every_nth = (arr, nth) => arr.filter((e, i) => i % nth === nth - 1);
  // Initialize components for Routine "cross_fin"
  cross_finClock = new util.Clock();
  polygon_15 = new visual.ShapeStim ({
    win: psychoJS.window, name: 'polygon_15', 
    vertices: 'cross', size:[0.1, 0.1],
    ori: 0, pos: [0, 0.1],
    lineWidth: 0.4, lineColor: new util.Color([1, 1, 1]),
    fillColor: new util.Color([1, 1, 1]),
    opacity: 1, depth: 0, interpolate: true,
  });
  
  // Initialize components for Routine "list_end"
  list_endClock = new util.Clock();
  text_41 = new visual.TextStim({
    win: psychoJS.window,
    name: 'text_41',
    text: 'default text',
    font: 'Arial',
    units: undefined, 
    pos: [0, 0], height: 0.04,  wrapWidth: undefined, ori: 0,
    color: new util.Color('white'),  opacity: 1,
    depth: 0.0 
  });
  
  // Initialize components for Routine "conclusion"
  conclusionClock = new util.Clock();
  text_7 = new visual.TextStim({
    win: psychoJS.window,
    name: 'text_7',
    text: "Thank you for your participation!\n\nThis is the conclusion of today's tasks. Reminder that you will have one last portion of the study to complete tomorrow.\n\nYou will receive an automatic email reminder one hour prior to tomorrow's session.\n",
    font: 'Arial',
    units: undefined, 
    pos: [0, 0], height: 0.04,  wrapWidth: undefined, ori: 0,
    color: new util.Color('white'),  opacity: 1,
    depth: 0.0 
  });
  
  key_resp_13 = new core.Keyboard({psychoJS: psychoJS, clock: new util.Clock(), waitForStart: true});
  
  // Create some handy timers
  globalClock = new util.Clock();  // to track the time since experiment started
  routineTimer = new util.CountdownTimer();  // to track time remaining of each (non-slip) routine
  
  return Scheduler.Event.NEXT;
}


var t;
var frameN;
var _key_resp_3_allKeys;
var welcome_1Components;
function welcome_1RoutineBegin(snapshot) {
  return function () {
    //------Prepare to start Routine 'welcome_1'-------
    t = 0;
    welcome_1Clock.reset(); // clock
    frameN = -1;
    // update component parameters for each repeat
    key_resp_3.keys = undefined;
    key_resp_3.rt = undefined;
    _key_resp_3_allKeys = [];
    // keep track of which components have finished
    welcome_1Components = [];
    welcome_1Components.push(text_4);
    welcome_1Components.push(key_resp_3);
    
    for (const thisComponent of welcome_1Components)
      if ('status' in thisComponent)
        thisComponent.status = PsychoJS.Status.NOT_STARTED;
    // check if the Routine should terminate
    if (!continueRoutine) {  // a component has requested a forced-end of Routine
      return Scheduler.Event.NEXT;
    }
  };
}


var continueRoutine;
function welcome_1RoutineEachFrame(snapshot) {
  return function () {
    //------Loop for each frame of Routine 'welcome_1'-------
    let continueRoutine = true; // until we're told otherwise
    // get current time
    t = welcome_1Clock.getTime();
    frameN = frameN + 1;// number of completed frames (so 0 is the first frame)
    // update/draw components on each frame
    
    // *text_4* updates
    if (t >= 0.0 && text_4.status === PsychoJS.Status.NOT_STARTED) {
      // keep track of start time/frame for later
      text_4.tStart = t;  // (not accounting for frame time here)
      text_4.frameNStart = frameN;  // exact frame index
      
      text_4.setAutoDraw(true);
    }

    
    // *key_resp_3* updates
    if (t >= 0.0 && key_resp_3.status === PsychoJS.Status.NOT_STARTED) {
      // keep track of start time/frame for later
      key_resp_3.tStart = t;  // (not accounting for frame time here)
      key_resp_3.frameNStart = frameN;  // exact frame index
      
      // keyboard checking is just starting
      psychoJS.window.callOnFlip(function() { key_resp_3.clock.reset(); });  // t=0 on next screen flip
      psychoJS.window.callOnFlip(function() { key_resp_3.start(); }); // start on screen flip
      psychoJS.window.callOnFlip(function() { key_resp_3.clearEvents(); });
    }

    if (key_resp_3.status === PsychoJS.Status.STARTED) {
      let theseKeys = key_resp_3.getKeys({keyList: ['1', 'space'], waitRelease: false});
      _key_resp_3_allKeys = _key_resp_3_allKeys.concat(theseKeys);
      if (_key_resp_3_allKeys.length > 0) {
        key_resp_3.keys = _key_resp_3_allKeys[_key_resp_3_allKeys.length - 1].name;  // just the last key pressed
        key_resp_3.rt = _key_resp_3_allKeys[_key_resp_3_allKeys.length - 1].rt;
        // a response ends the routine
        continueRoutine = false;
      }
    }
    
    // check for quit (typically the Esc key)
    if (psychoJS.experiment.experimentEnded || psychoJS.eventManager.getKeys({keyList:['escape']}).length > 0) {
      return quitPsychoJS('The [Escape] key was pressed. Goodbye!', false);
    }
    
    // check if the Routine should terminate
    if (!continueRoutine) {  // a component has requested a forced-end of Routine
      return Scheduler.Event.NEXT;
    }
    
    continueRoutine = false;  // reverts to True if at least one component still running
    for (const thisComponent of welcome_1Components)
      if ('status' in thisComponent && thisComponent.status !== PsychoJS.Status.FINISHED) {
        continueRoutine = true;
        break;
      }
    
    // refresh the screen if continuing
    if (continueRoutine) {
      return Scheduler.Event.FLIP_REPEAT;
    } else {
      return Scheduler.Event.NEXT;
    }
  };
}


function welcome_1RoutineEnd(snapshot) {
  return function () {
    //------Ending Routine 'welcome_1'-------
    for (const thisComponent of welcome_1Components) {
      if (typeof thisComponent.setAutoDraw === 'function') {
        thisComponent.setAutoDraw(false);
      }
    }
    psychoJS.experiment.addData('key_resp_3.keys', key_resp_3.keys);
    if (typeof key_resp_3.keys !== 'undefined') {  // we had a response
        psychoJS.experiment.addData('key_resp_3.rt', key_resp_3.rt);
        routineTimer.reset();
        }
    
    key_resp_3.stop();
    // the Routine "welcome_1" was not non-slip safe, so reset the non-slip timer
    routineTimer.reset();
    
    return Scheduler.Event.NEXT;
  };
}


var _key_resp_allKeys;
var instructions_1Components;
function instructions_1RoutineBegin(snapshot) {
  return function () {
    //------Prepare to start Routine 'instructions_1'-------
    t = 0;
    instructions_1Clock.reset(); // clock
    frameN = -1;
    // update component parameters for each repeat
    key_resp.keys = undefined;
    key_resp.rt = undefined;
    _key_resp_allKeys = [];
    image_11.setImage('stimuli/instructions_1.jpg');
    // keep track of which components have finished
    instructions_1Components = [];
    instructions_1Components.push(text);
    instructions_1Components.push(key_resp);
    instructions_1Components.push(text_14);
    instructions_1Components.push(image_11);
    
    for (const thisComponent of instructions_1Components)
      if ('status' in thisComponent)
        thisComponent.status = PsychoJS.Status.NOT_STARTED;
    // check if the Routine should terminate
    if (!continueRoutine) {  // a component has requested a forced-end of Routine
      return Scheduler.Event.NEXT;
    }
  };
}


function instructions_1RoutineEachFrame(snapshot) {
  return function () {
    //------Loop for each frame of Routine 'instructions_1'-------
    let continueRoutine = true; // until we're told otherwise
    // get current time
    t = instructions_1Clock.getTime();
    frameN = frameN + 1;// number of completed frames (so 0 is the first frame)
    // update/draw components on each frame
    
    // *text* updates
    if (t >= 0.0 && text.status === PsychoJS.Status.NOT_STARTED) {
      // keep track of start time/frame for later
      text.tStart = t;  // (not accounting for frame time here)
      text.frameNStart = frameN;  // exact frame index
      
      text.setAutoDraw(true);
    }

    
    // *key_resp* updates
    if (t >= 0.0 && key_resp.status === PsychoJS.Status.NOT_STARTED) {
      // keep track of start time/frame for later
      key_resp.tStart = t;  // (not accounting for frame time here)
      key_resp.frameNStart = frameN;  // exact frame index
      
      // keyboard checking is just starting
      psychoJS.window.callOnFlip(function() { key_resp.clock.reset(); });  // t=0 on next screen flip
      psychoJS.window.callOnFlip(function() { key_resp.start(); }); // start on screen flip
      psychoJS.window.callOnFlip(function() { key_resp.clearEvents(); });
    }

    if (key_resp.status === PsychoJS.Status.STARTED) {
      let theseKeys = key_resp.getKeys({keyList: ['1', 'space'], waitRelease: false});
      _key_resp_allKeys = _key_resp_allKeys.concat(theseKeys);
      if (_key_resp_allKeys.length > 0) {
        key_resp.keys = _key_resp_allKeys[_key_resp_allKeys.length - 1].name;  // just the last key pressed
        key_resp.rt = _key_resp_allKeys[_key_resp_allKeys.length - 1].rt;
        // a response ends the routine
        continueRoutine = false;
      }
    }
    
    
    // *text_14* updates
    if (t >= 0.0 && text_14.status === PsychoJS.Status.NOT_STARTED) {
      // keep track of start time/frame for later
      text_14.tStart = t;  // (not accounting for frame time here)
      text_14.frameNStart = frameN;  // exact frame index
      
      text_14.setAutoDraw(true);
    }

    
    // *image_11* updates
    if (t >= 0.0 && image_11.status === PsychoJS.Status.NOT_STARTED) {
      // keep track of start time/frame for later
      image_11.tStart = t;  // (not accounting for frame time here)
      image_11.frameNStart = frameN;  // exact frame index
      
      image_11.setAutoDraw(true);
    }

    // check for quit (typically the Esc key)
    if (psychoJS.experiment.experimentEnded || psychoJS.eventManager.getKeys({keyList:['escape']}).length > 0) {
      return quitPsychoJS('The [Escape] key was pressed. Goodbye!', false);
    }
    
    // check if the Routine should terminate
    if (!continueRoutine) {  // a component has requested a forced-end of Routine
      return Scheduler.Event.NEXT;
    }
    
    continueRoutine = false;  // reverts to True if at least one component still running
    for (const thisComponent of instructions_1Components)
      if ('status' in thisComponent && thisComponent.status !== PsychoJS.Status.FINISHED) {
        continueRoutine = true;
        break;
      }
    
    // refresh the screen if continuing
    if (continueRoutine) {
      return Scheduler.Event.FLIP_REPEAT;
    } else {
      return Scheduler.Event.NEXT;
    }
  };
}


function instructions_1RoutineEnd(snapshot) {
  return function () {
    //------Ending Routine 'instructions_1'-------
    for (const thisComponent of instructions_1Components) {
      if (typeof thisComponent.setAutoDraw === 'function') {
        thisComponent.setAutoDraw(false);
      }
    }
    psychoJS.experiment.addData('key_resp.keys', key_resp.keys);
    if (typeof key_resp.keys !== 'undefined') {  // we had a response
        psychoJS.experiment.addData('key_resp.rt', key_resp.rt);
        routineTimer.reset();
        }
    
    key_resp.stop();
    // the Routine "instructions_1" was not non-slip safe, so reset the non-slip timer
    routineTimer.reset();
    
    return Scheduler.Event.NEXT;
  };
}


var _key_resp_2_allKeys;
var instructions_2Components;
function instructions_2RoutineBegin(snapshot) {
  return function () {
    //------Prepare to start Routine 'instructions_2'-------
    t = 0;
    instructions_2Clock.reset(); // clock
    frameN = -1;
    // update component parameters for each repeat
    key_resp_2.keys = undefined;
    key_resp_2.rt = undefined;
    _key_resp_2_allKeys = [];
    // keep track of which components have finished
    instructions_2Components = [];
    instructions_2Components.push(text_3);
    instructions_2Components.push(key_resp_2);
    
    for (const thisComponent of instructions_2Components)
      if ('status' in thisComponent)
        thisComponent.status = PsychoJS.Status.NOT_STARTED;
    // check if the Routine should terminate
    if (!continueRoutine) {  // a component has requested a forced-end of Routine
      return Scheduler.Event.NEXT;
    }
  };
}


function instructions_2RoutineEachFrame(snapshot) {
  return function () {
    //------Loop for each frame of Routine 'instructions_2'-------
    let continueRoutine = true; // until we're told otherwise
    // get current time
    t = instructions_2Clock.getTime();
    frameN = frameN + 1;// number of completed frames (so 0 is the first frame)
    // update/draw components on each frame
    
    // *text_3* updates
    if (t >= 0.0 && text_3.status === PsychoJS.Status.NOT_STARTED) {
      // keep track of start time/frame for later
      text_3.tStart = t;  // (not accounting for frame time here)
      text_3.frameNStart = frameN;  // exact frame index
      
      text_3.setAutoDraw(true);
    }

    
    // *key_resp_2* updates
    if (t >= 0.0 && key_resp_2.status === PsychoJS.Status.NOT_STARTED) {
      // keep track of start time/frame for later
      key_resp_2.tStart = t;  // (not accounting for frame time here)
      key_resp_2.frameNStart = frameN;  // exact frame index
      
      // keyboard checking is just starting
      psychoJS.window.callOnFlip(function() { key_resp_2.clock.reset(); });  // t=0 on next screen flip
      psychoJS.window.callOnFlip(function() { key_resp_2.start(); }); // start on screen flip
      psychoJS.window.callOnFlip(function() { key_resp_2.clearEvents(); });
    }

    if (key_resp_2.status === PsychoJS.Status.STARTED) {
      let theseKeys = key_resp_2.getKeys({keyList: ['1', 'space'], waitRelease: false});
      _key_resp_2_allKeys = _key_resp_2_allKeys.concat(theseKeys);
      if (_key_resp_2_allKeys.length > 0) {
        key_resp_2.keys = _key_resp_2_allKeys[_key_resp_2_allKeys.length - 1].name;  // just the last key pressed
        key_resp_2.rt = _key_resp_2_allKeys[_key_resp_2_allKeys.length - 1].rt;
        // a response ends the routine
        continueRoutine = false;
      }
    }
    
    // check for quit (typically the Esc key)
    if (psychoJS.experiment.experimentEnded || psychoJS.eventManager.getKeys({keyList:['escape']}).length > 0) {
      return quitPsychoJS('The [Escape] key was pressed. Goodbye!', false);
    }
    
    // check if the Routine should terminate
    if (!continueRoutine) {  // a component has requested a forced-end of Routine
      return Scheduler.Event.NEXT;
    }
    
    continueRoutine = false;  // reverts to True if at least one component still running
    for (const thisComponent of instructions_2Components)
      if ('status' in thisComponent && thisComponent.status !== PsychoJS.Status.FINISHED) {
        continueRoutine = true;
        break;
      }
    
    // refresh the screen if continuing
    if (continueRoutine) {
      return Scheduler.Event.FLIP_REPEAT;
    } else {
      return Scheduler.Event.NEXT;
    }
  };
}


function instructions_2RoutineEnd(snapshot) {
  return function () {
    //------Ending Routine 'instructions_2'-------
    for (const thisComponent of instructions_2Components) {
      if (typeof thisComponent.setAutoDraw === 'function') {
        thisComponent.setAutoDraw(false);
      }
    }
    psychoJS.experiment.addData('key_resp_2.keys', key_resp_2.keys);
    if (typeof key_resp_2.keys !== 'undefined') {  // we had a response
        psychoJS.experiment.addData('key_resp_2.rt', key_resp_2.rt);
        routineTimer.reset();
        }
    
    key_resp_2.stop();
    // the Routine "instructions_2" was not non-slip safe, so reset the non-slip timer
    routineTimer.reset();
    
    return Scheduler.Event.NEXT;
  };
}


var _key_resp_5_allKeys;
var instructions_3Components;
function instructions_3RoutineBegin(snapshot) {
  return function () {
    //------Prepare to start Routine 'instructions_3'-------
    t = 0;
    instructions_3Clock.reset(); // clock
    frameN = -1;
    // update component parameters for each repeat
    key_resp_5.keys = undefined;
    key_resp_5.rt = undefined;
    _key_resp_5_allKeys = [];
    // keep track of which components have finished
    instructions_3Components = [];
    instructions_3Components.push(text_5);
    instructions_3Components.push(key_resp_5);
    
    for (const thisComponent of instructions_3Components)
      if ('status' in thisComponent)
        thisComponent.status = PsychoJS.Status.NOT_STARTED;
    // check if the Routine should terminate
    if (!continueRoutine) {  // a component has requested a forced-end of Routine
      return Scheduler.Event.NEXT;
    }
  };
}


function instructions_3RoutineEachFrame(snapshot) {
  return function () {
    //------Loop for each frame of Routine 'instructions_3'-------
    let continueRoutine = true; // until we're told otherwise
    // get current time
    t = instructions_3Clock.getTime();
    frameN = frameN + 1;// number of completed frames (so 0 is the first frame)
    // update/draw components on each frame
    
    // *text_5* updates
    if (t >= 0.0 && text_5.status === PsychoJS.Status.NOT_STARTED) {
      // keep track of start time/frame for later
      text_5.tStart = t;  // (not accounting for frame time here)
      text_5.frameNStart = frameN;  // exact frame index
      
      text_5.setAutoDraw(true);
    }

    
    // *key_resp_5* updates
    if (t >= 0.0 && key_resp_5.status === PsychoJS.Status.NOT_STARTED) {
      // keep track of start time/frame for later
      key_resp_5.tStart = t;  // (not accounting for frame time here)
      key_resp_5.frameNStart = frameN;  // exact frame index
      
      // keyboard checking is just starting
      psychoJS.window.callOnFlip(function() { key_resp_5.clock.reset(); });  // t=0 on next screen flip
      psychoJS.window.callOnFlip(function() { key_resp_5.start(); }); // start on screen flip
      psychoJS.window.callOnFlip(function() { key_resp_5.clearEvents(); });
    }

    if (key_resp_5.status === PsychoJS.Status.STARTED) {
      let theseKeys = key_resp_5.getKeys({keyList: ['y', 'n', 'left', 'right', 'space'], waitRelease: false});
      _key_resp_5_allKeys = _key_resp_5_allKeys.concat(theseKeys);
      if (_key_resp_5_allKeys.length > 0) {
        key_resp_5.keys = _key_resp_5_allKeys[_key_resp_5_allKeys.length - 1].name;  // just the last key pressed
        key_resp_5.rt = _key_resp_5_allKeys[_key_resp_5_allKeys.length - 1].rt;
        // a response ends the routine
        continueRoutine = false;
      }
    }
    
    // check for quit (typically the Esc key)
    if (psychoJS.experiment.experimentEnded || psychoJS.eventManager.getKeys({keyList:['escape']}).length > 0) {
      return quitPsychoJS('The [Escape] key was pressed. Goodbye!', false);
    }
    
    // check if the Routine should terminate
    if (!continueRoutine) {  // a component has requested a forced-end of Routine
      return Scheduler.Event.NEXT;
    }
    
    continueRoutine = false;  // reverts to True if at least one component still running
    for (const thisComponent of instructions_3Components)
      if ('status' in thisComponent && thisComponent.status !== PsychoJS.Status.FINISHED) {
        continueRoutine = true;
        break;
      }
    
    // refresh the screen if continuing
    if (continueRoutine) {
      return Scheduler.Event.FLIP_REPEAT;
    } else {
      return Scheduler.Event.NEXT;
    }
  };
}


function instructions_3RoutineEnd(snapshot) {
  return function () {
    //------Ending Routine 'instructions_3'-------
    for (const thisComponent of instructions_3Components) {
      if (typeof thisComponent.setAutoDraw === 'function') {
        thisComponent.setAutoDraw(false);
      }
    }
    psychoJS.experiment.addData('key_resp_5.keys', key_resp_5.keys);
    if (typeof key_resp_5.keys !== 'undefined') {  // we had a response
        psychoJS.experiment.addData('key_resp_5.rt', key_resp_5.rt);
        routineTimer.reset();
        }
    
    key_resp_5.stop();
    // the Routine "instructions_3" was not non-slip safe, so reset the non-slip timer
    routineTimer.reset();
    
    return Scheduler.Event.NEXT;
  };
}


var _key_resp_28_allKeys;
var instructions_3_2Components;
function instructions_3_2RoutineBegin(snapshot) {
  return function () {
    //------Prepare to start Routine 'instructions_3_2'-------
    t = 0;
    instructions_3_2Clock.reset(); // clock
    frameN = -1;
    // update component parameters for each repeat
    key_resp_28.keys = undefined;
    key_resp_28.rt = undefined;
    _key_resp_28_allKeys = [];
    // keep track of which components have finished
    instructions_3_2Components = [];
    instructions_3_2Components.push(text_32);
    instructions_3_2Components.push(key_resp_28);
    
    for (const thisComponent of instructions_3_2Components)
      if ('status' in thisComponent)
        thisComponent.status = PsychoJS.Status.NOT_STARTED;
    // check if the Routine should terminate
    if (!continueRoutine) {  // a component has requested a forced-end of Routine
      return Scheduler.Event.NEXT;
    }
  };
}


function instructions_3_2RoutineEachFrame(snapshot) {
  return function () {
    //------Loop for each frame of Routine 'instructions_3_2'-------
    let continueRoutine = true; // until we're told otherwise
    // get current time
    t = instructions_3_2Clock.getTime();
    frameN = frameN + 1;// number of completed frames (so 0 is the first frame)
    // update/draw components on each frame
    
    // *text_32* updates
    if (t >= 0.0 && text_32.status === PsychoJS.Status.NOT_STARTED) {
      // keep track of start time/frame for later
      text_32.tStart = t;  // (not accounting for frame time here)
      text_32.frameNStart = frameN;  // exact frame index
      
      text_32.setAutoDraw(true);
    }

    
    // *key_resp_28* updates
    if (t >= 0.0 && key_resp_28.status === PsychoJS.Status.NOT_STARTED) {
      // keep track of start time/frame for later
      key_resp_28.tStart = t;  // (not accounting for frame time here)
      key_resp_28.frameNStart = frameN;  // exact frame index
      
      // keyboard checking is just starting
      psychoJS.window.callOnFlip(function() { key_resp_28.clock.reset(); });  // t=0 on next screen flip
      psychoJS.window.callOnFlip(function() { key_resp_28.start(); }); // start on screen flip
      psychoJS.window.callOnFlip(function() { key_resp_28.clearEvents(); });
    }

    if (key_resp_28.status === PsychoJS.Status.STARTED) {
      let theseKeys = key_resp_28.getKeys({keyList: ['y', 'n', 'left', 'right', 'space'], waitRelease: false});
      _key_resp_28_allKeys = _key_resp_28_allKeys.concat(theseKeys);
      if (_key_resp_28_allKeys.length > 0) {
        key_resp_28.keys = _key_resp_28_allKeys[_key_resp_28_allKeys.length - 1].name;  // just the last key pressed
        key_resp_28.rt = _key_resp_28_allKeys[_key_resp_28_allKeys.length - 1].rt;
        // a response ends the routine
        continueRoutine = false;
      }
    }
    
    // check for quit (typically the Esc key)
    if (psychoJS.experiment.experimentEnded || psychoJS.eventManager.getKeys({keyList:['escape']}).length > 0) {
      return quitPsychoJS('The [Escape] key was pressed. Goodbye!', false);
    }
    
    // check if the Routine should terminate
    if (!continueRoutine) {  // a component has requested a forced-end of Routine
      return Scheduler.Event.NEXT;
    }
    
    continueRoutine = false;  // reverts to True if at least one component still running
    for (const thisComponent of instructions_3_2Components)
      if ('status' in thisComponent && thisComponent.status !== PsychoJS.Status.FINISHED) {
        continueRoutine = true;
        break;
      }
    
    // refresh the screen if continuing
    if (continueRoutine) {
      return Scheduler.Event.FLIP_REPEAT;
    } else {
      return Scheduler.Event.NEXT;
    }
  };
}


function instructions_3_2RoutineEnd(snapshot) {
  return function () {
    //------Ending Routine 'instructions_3_2'-------
    for (const thisComponent of instructions_3_2Components) {
      if (typeof thisComponent.setAutoDraw === 'function') {
        thisComponent.setAutoDraw(false);
      }
    }
    psychoJS.experiment.addData('key_resp_28.keys', key_resp_28.keys);
    if (typeof key_resp_28.keys !== 'undefined') {  // we had a response
        psychoJS.experiment.addData('key_resp_28.rt', key_resp_28.rt);
        routineTimer.reset();
        }
    
    key_resp_28.stop();
    // the Routine "instructions_3_2" was not non-slip safe, so reset the non-slip timer
    routineTimer.reset();
    
    return Scheduler.Event.NEXT;
  };
}


var _key_resp_6_allKeys;
var instructions_4Components;
function instructions_4RoutineBegin(snapshot) {
  return function () {
    //------Prepare to start Routine 'instructions_4'-------
    t = 0;
    instructions_4Clock.reset(); // clock
    frameN = -1;
    // update component parameters for each repeat
    key_resp_6.keys = undefined;
    key_resp_6.rt = undefined;
    _key_resp_6_allKeys = [];
    image_12.setImage('stimuli/instructions_2.jpg');
    // keep track of which components have finished
    instructions_4Components = [];
    instructions_4Components.push(text_6);
    instructions_4Components.push(key_resp_6);
    instructions_4Components.push(image_12);
    instructions_4Components.push(text_22);
    
    for (const thisComponent of instructions_4Components)
      if ('status' in thisComponent)
        thisComponent.status = PsychoJS.Status.NOT_STARTED;
    // check if the Routine should terminate
    if (!continueRoutine) {  // a component has requested a forced-end of Routine
      return Scheduler.Event.NEXT;
    }
  };
}


function instructions_4RoutineEachFrame(snapshot) {
  return function () {
    //------Loop for each frame of Routine 'instructions_4'-------
    let continueRoutine = true; // until we're told otherwise
    // get current time
    t = instructions_4Clock.getTime();
    frameN = frameN + 1;// number of completed frames (so 0 is the first frame)
    // update/draw components on each frame
    
    // *text_6* updates
    if (t >= 0.0 && text_6.status === PsychoJS.Status.NOT_STARTED) {
      // keep track of start time/frame for later
      text_6.tStart = t;  // (not accounting for frame time here)
      text_6.frameNStart = frameN;  // exact frame index
      
      text_6.setAutoDraw(true);
    }

    
    // *key_resp_6* updates
    if (t >= 0.0 && key_resp_6.status === PsychoJS.Status.NOT_STARTED) {
      // keep track of start time/frame for later
      key_resp_6.tStart = t;  // (not accounting for frame time here)
      key_resp_6.frameNStart = frameN;  // exact frame index
      
      // keyboard checking is just starting
      psychoJS.window.callOnFlip(function() { key_resp_6.clock.reset(); });  // t=0 on next screen flip
      psychoJS.window.callOnFlip(function() { key_resp_6.start(); }); // start on screen flip
      psychoJS.window.callOnFlip(function() { key_resp_6.clearEvents(); });
    }

    if (key_resp_6.status === PsychoJS.Status.STARTED) {
      let theseKeys = key_resp_6.getKeys({keyList: ['y', 'n', 'left', 'right', 'space'], waitRelease: false});
      _key_resp_6_allKeys = _key_resp_6_allKeys.concat(theseKeys);
      if (_key_resp_6_allKeys.length > 0) {
        key_resp_6.keys = _key_resp_6_allKeys[_key_resp_6_allKeys.length - 1].name;  // just the last key pressed
        key_resp_6.rt = _key_resp_6_allKeys[_key_resp_6_allKeys.length - 1].rt;
        // a response ends the routine
        continueRoutine = false;
      }
    }
    
    
    // *image_12* updates
    if (t >= 0.0 && image_12.status === PsychoJS.Status.NOT_STARTED) {
      // keep track of start time/frame for later
      image_12.tStart = t;  // (not accounting for frame time here)
      image_12.frameNStart = frameN;  // exact frame index
      
      image_12.setAutoDraw(true);
    }

    
    // *text_22* updates
    if (t >= 0.0 && text_22.status === PsychoJS.Status.NOT_STARTED) {
      // keep track of start time/frame for later
      text_22.tStart = t;  // (not accounting for frame time here)
      text_22.frameNStart = frameN;  // exact frame index
      
      text_22.setAutoDraw(true);
    }

    // check for quit (typically the Esc key)
    if (psychoJS.experiment.experimentEnded || psychoJS.eventManager.getKeys({keyList:['escape']}).length > 0) {
      return quitPsychoJS('The [Escape] key was pressed. Goodbye!', false);
    }
    
    // check if the Routine should terminate
    if (!continueRoutine) {  // a component has requested a forced-end of Routine
      return Scheduler.Event.NEXT;
    }
    
    continueRoutine = false;  // reverts to True if at least one component still running
    for (const thisComponent of instructions_4Components)
      if ('status' in thisComponent && thisComponent.status !== PsychoJS.Status.FINISHED) {
        continueRoutine = true;
        break;
      }
    
    // refresh the screen if continuing
    if (continueRoutine) {
      return Scheduler.Event.FLIP_REPEAT;
    } else {
      return Scheduler.Event.NEXT;
    }
  };
}


function instructions_4RoutineEnd(snapshot) {
  return function () {
    //------Ending Routine 'instructions_4'-------
    for (const thisComponent of instructions_4Components) {
      if (typeof thisComponent.setAutoDraw === 'function') {
        thisComponent.setAutoDraw(false);
      }
    }
    psychoJS.experiment.addData('key_resp_6.keys', key_resp_6.keys);
    if (typeof key_resp_6.keys !== 'undefined') {  // we had a response
        psychoJS.experiment.addData('key_resp_6.rt', key_resp_6.rt);
        routineTimer.reset();
        }
    
    key_resp_6.stop();
    // the Routine "instructions_4" was not non-slip safe, so reset the non-slip timer
    routineTimer.reset();
    
    return Scheduler.Event.NEXT;
  };
}


var trials;
var currentLoop;
function trialsLoopBegin(trialsLoopScheduler) {
  // set up handler to look after randomisation of conditions etc
  trials = new TrialHandler({
    psychoJS: psychoJS,
    nReps: 1, method: TrialHandler.Method.RANDOM,
    extraInfo: expInfo, originPath: undefined,
    trialList: 'stims_final_1.csv',
    seed: undefined, name: 'trials'
  });
  psychoJS.experiment.addLoop(trials); // add the loop to the experiment
  currentLoop = trials;  // we're now the current loop

  // Schedule all the trials in the trialList:
  for (const thisTrial of trials) {
    const snapshot = trials.getSnapshot();
    trialsLoopScheduler.add(importConditions(snapshot));
    trialsLoopScheduler.add(loadTrialsRoutineBegin(snapshot));
    trialsLoopScheduler.add(loadTrialsRoutineEachFrame(snapshot));
    trialsLoopScheduler.add(loadTrialsRoutineEnd(snapshot));
    trialsLoopScheduler.add(endLoopIteration(trialsLoopScheduler, snapshot));
  }

  return Scheduler.Event.NEXT;
}


function trialsLoopEnd() {
  psychoJS.experiment.removeLoop(trials);

  return Scheduler.Event.NEXT;
}


var trials_2;
function trials_2LoopBegin(trials_2LoopScheduler) {
  // set up handler to look after randomisation of conditions etc
  trials_2 = new TrialHandler({
    psychoJS: psychoJS,
    nReps: 1, method: TrialHandler.Method.SEQUENTIAL,
    extraInfo: expInfo, originPath: undefined,
    trialList: 'scalespath.csv',
    seed: undefined, name: 'trials_2'
  });
  psychoJS.experiment.addLoop(trials_2); // add the loop to the experiment
  currentLoop = trials_2;  // we're now the current loop

  // Schedule all the trials in the trialList:
  for (const thisTrial_2 of trials_2) {
    const snapshot = trials_2.getSnapshot();
    trials_2LoopScheduler.add(importConditions(snapshot));
    trials_2LoopScheduler.add(loadScalesRoutineBegin(snapshot));
    trials_2LoopScheduler.add(loadScalesRoutineEachFrame(snapshot));
    trials_2LoopScheduler.add(loadScalesRoutineEnd(snapshot));
    trials_2LoopScheduler.add(endLoopIteration(trials_2LoopScheduler, snapshot));
  }

  return Scheduler.Event.NEXT;
}


function trials_2LoopEnd() {
  psychoJS.experiment.removeLoop(trials_2);

  return Scheduler.Event.NEXT;
}


var trials_5;
function trials_5LoopBegin(trials_5LoopScheduler) {
  // set up handler to look after randomisation of conditions etc
  trials_5 = new TrialHandler({
    psychoJS: psychoJS,
    nReps: 1, method: TrialHandler.Method.RANDOM,
    extraInfo: expInfo, originPath: undefined,
    trialList: 'music_1.csv',
    seed: undefined, name: 'trials_5'
  });
  psychoJS.experiment.addLoop(trials_5); // add the loop to the experiment
  currentLoop = trials_5;  // we're now the current loop

  // Schedule all the trials in the trialList:
  for (const thisTrial_5 of trials_5) {
    const snapshot = trials_5.getSnapshot();
    trials_5LoopScheduler.add(importConditions(snapshot));
    trials_5LoopScheduler.add(loadMusicRoutineBegin(snapshot));
    trials_5LoopScheduler.add(loadMusicRoutineEachFrame(snapshot));
    trials_5LoopScheduler.add(loadMusicRoutineEnd(snapshot));
    trials_5LoopScheduler.add(endLoopIteration(trials_5LoopScheduler, snapshot));
  }

  return Scheduler.Event.NEXT;
}


function trials_5LoopEnd() {
  psychoJS.experiment.removeLoop(trials_5);

  return Scheduler.Event.NEXT;
}


var trials_3;
function trials_3LoopBegin(trials_3LoopScheduler) {
  // set up handler to look after randomisation of conditions etc
  trials_3 = new TrialHandler({
    psychoJS: psychoJS,
    nReps: 1, method: TrialHandler.Method.RANDOM,
    extraInfo: expInfo, originPath: undefined,
    trialList: 'music_practice_1.csv',
    seed: undefined, name: 'trials_3'
  });
  psychoJS.experiment.addLoop(trials_3); // add the loop to the experiment
  currentLoop = trials_3;  // we're now the current loop

  // Schedule all the trials in the trialList:
  for (const thisTrial_3 of trials_3) {
    const snapshot = trials_3.getSnapshot();
    trials_3LoopScheduler.add(importConditions(snapshot));
    trials_3LoopScheduler.add(loadPracticeRoutineBegin(snapshot));
    trials_3LoopScheduler.add(loadPracticeRoutineEachFrame(snapshot));
    trials_3LoopScheduler.add(loadPracticeRoutineEnd(snapshot));
    trials_3LoopScheduler.add(endLoopIteration(trials_3LoopScheduler, snapshot));
  }

  return Scheduler.Event.NEXT;
}


function trials_3LoopEnd() {
  psychoJS.experiment.removeLoop(trials_3);

  return Scheduler.Event.NEXT;
}


var trials_8;
function trials_8LoopBegin(trials_8LoopScheduler) {
  // set up handler to look after randomisation of conditions etc
  trials_8 = new TrialHandler({
    psychoJS: psychoJS,
    nReps: 0, method: TrialHandler.Method.RANDOM,
    extraInfo: expInfo, originPath: undefined,
    trialList: undefined,
    seed: undefined, name: 'trials_8'
  });
  psychoJS.experiment.addLoop(trials_8); // add the loop to the experiment
  currentLoop = trials_8;  // we're now the current loop

  // Schedule all the trials in the trialList:
  for (const thisTrial_8 of trials_8) {
    const snapshot = trials_8.getSnapshot();
    trials_8LoopScheduler.add(importConditions(snapshot));
    trials_8LoopScheduler.add(list_pause_beginRoutineBegin(snapshot));
    trials_8LoopScheduler.add(list_pause_beginRoutineEachFrame(snapshot));
    trials_8LoopScheduler.add(list_pause_beginRoutineEnd(snapshot));
    trials_8LoopScheduler.add(encode_reminderRoutineBegin(snapshot));
    trials_8LoopScheduler.add(encode_reminderRoutineEachFrame(snapshot));
    trials_8LoopScheduler.add(encode_reminderRoutineEnd(snapshot));
    trials_8LoopScheduler.add(crossRoutineBegin(snapshot));
    trials_8LoopScheduler.add(crossRoutineEachFrame(snapshot));
    trials_8LoopScheduler.add(crossRoutineEnd(snapshot));
    trials_8LoopScheduler.add(cross_initRoutineBegin(snapshot));
    trials_8LoopScheduler.add(cross_initRoutineEachFrame(snapshot));
    trials_8LoopScheduler.add(cross_initRoutineEnd(snapshot));
    const trials_9LoopScheduler = new Scheduler(psychoJS);
    trials_8LoopScheduler.add(trials_9LoopBegin, trials_9LoopScheduler);
    trials_8LoopScheduler.add(trials_9LoopScheduler);
    trials_8LoopScheduler.add(trials_9LoopEnd);
    trials_8LoopScheduler.add(cross_finRoutineBegin(snapshot));
    trials_8LoopScheduler.add(cross_finRoutineEachFrame(snapshot));
    trials_8LoopScheduler.add(cross_finRoutineEnd(snapshot));
    trials_8LoopScheduler.add(reminder_arrowRoutineBegin(snapshot));
    trials_8LoopScheduler.add(reminder_arrowRoutineEachFrame(snapshot));
    trials_8LoopScheduler.add(reminder_arrowRoutineEnd(snapshot));
    const trials_7LoopScheduler = new Scheduler(psychoJS);
    trials_8LoopScheduler.add(trials_7LoopBegin, trials_7LoopScheduler);
    trials_8LoopScheduler.add(trials_7LoopScheduler);
    trials_8LoopScheduler.add(trials_7LoopEnd);
    trials_8LoopScheduler.add(reminder_tempRoutineBegin(snapshot));
    trials_8LoopScheduler.add(reminder_tempRoutineEachFrame(snapshot));
    trials_8LoopScheduler.add(reminder_tempRoutineEnd(snapshot));
    const trials_4LoopScheduler = new Scheduler(psychoJS);
    trials_8LoopScheduler.add(trials_4LoopBegin, trials_4LoopScheduler);
    trials_8LoopScheduler.add(trials_4LoopScheduler);
    trials_8LoopScheduler.add(trials_4LoopEnd);
    trials_8LoopScheduler.add(list_endRoutineBegin(snapshot));
    trials_8LoopScheduler.add(list_endRoutineEachFrame(snapshot));
    trials_8LoopScheduler.add(list_endRoutineEnd(snapshot));
    trials_8LoopScheduler.add(endLoopIteration(trials_8LoopScheduler, snapshot));
  }

  return Scheduler.Event.NEXT;
}


var trials_9;
function trials_9LoopBegin(trials_9LoopScheduler) {
  // set up handler to look after randomisation of conditions etc
  trials_9 = new TrialHandler({
    psychoJS: psychoJS,
    nReps: 24, method: TrialHandler.Method.RANDOM,
    extraInfo: expInfo, originPath: undefined,
    trialList: undefined,
    seed: undefined, name: 'trials_9'
  });
  psychoJS.experiment.addLoop(trials_9); // add the loop to the experiment
  currentLoop = trials_9;  // we're now the current loop

  // Schedule all the trials in the trialList:
  for (const thisTrial_9 of trials_9) {
    const snapshot = trials_9.getSnapshot();
    trials_9LoopScheduler.add(importConditions(snapshot));
    trials_9LoopScheduler.add(listRoutineBegin(snapshot));
    trials_9LoopScheduler.add(listRoutineEachFrame(snapshot));
    trials_9LoopScheduler.add(listRoutineEnd(snapshot));
    trials_9LoopScheduler.add(endLoopIteration(trials_9LoopScheduler, snapshot));
  }

  return Scheduler.Event.NEXT;
}


function trials_9LoopEnd() {
  psychoJS.experiment.removeLoop(trials_9);

  return Scheduler.Event.NEXT;
}


var trials_7;
function trials_7LoopBegin(trials_7LoopScheduler) {
  // set up handler to look after randomisation of conditions etc
  trials_7 = new TrialHandler({
    psychoJS: psychoJS,
    nReps: 1, method: TrialHandler.Method.RANDOM,
    extraInfo: expInfo, originPath: undefined,
    trialList: 'conditions/arrowConds.xlsx',
    seed: undefined, name: 'trials_7'
  });
  psychoJS.experiment.addLoop(trials_7); // add the loop to the experiment
  currentLoop = trials_7;  // we're now the current loop

  // Schedule all the trials in the trialList:
  for (const thisTrial_7 of trials_7) {
    const snapshot = trials_7.getSnapshot();
    trials_7LoopScheduler.add(importConditions(snapshot));
    trials_7LoopScheduler.add(arrowsRoutineBegin(snapshot));
    trials_7LoopScheduler.add(arrowsRoutineEachFrame(snapshot));
    trials_7LoopScheduler.add(arrowsRoutineEnd(snapshot));
    trials_7LoopScheduler.add(endLoopIteration(trials_7LoopScheduler, snapshot));
  }

  return Scheduler.Event.NEXT;
}


function trials_7LoopEnd() {
  psychoJS.experiment.removeLoop(trials_7);

  return Scheduler.Event.NEXT;
}


var trials_4;
function trials_4LoopBegin(trials_4LoopScheduler) {
  // set up handler to look after randomisation of conditions etc
  trials_4 = new TrialHandler({
    psychoJS: psychoJS,
    nReps: 10, method: TrialHandler.Method.RANDOM,
    extraInfo: expInfo, originPath: undefined,
    trialList: undefined,
    seed: undefined, name: 'trials_4'
  });
  psychoJS.experiment.addLoop(trials_4); // add the loop to the experiment
  currentLoop = trials_4;  // we're now the current loop

  // Schedule all the trials in the trialList:
  for (const thisTrial_4 of trials_4) {
    const snapshot = trials_4.getSnapshot();
    trials_4LoopScheduler.add(importConditions(snapshot));
    trials_4LoopScheduler.add(temp_ordRoutineBegin(snapshot));
    trials_4LoopScheduler.add(temp_ordRoutineEachFrame(snapshot));
    trials_4LoopScheduler.add(temp_ordRoutineEnd(snapshot));
    trials_4LoopScheduler.add(temp_distRoutineBegin(snapshot));
    trials_4LoopScheduler.add(temp_distRoutineEachFrame(snapshot));
    trials_4LoopScheduler.add(temp_distRoutineEnd(snapshot));
    trials_4LoopScheduler.add(endLoopIteration(trials_4LoopScheduler, snapshot));
  }

  return Scheduler.Event.NEXT;
}


function trials_4LoopEnd() {
  psychoJS.experiment.removeLoop(trials_4);

  return Scheduler.Event.NEXT;
}


function trials_8LoopEnd() {
  psychoJS.experiment.removeLoop(trials_8);

  return Scheduler.Event.NEXT;
}


var trials_6;
function trials_6LoopBegin(trials_6LoopScheduler) {
  // set up handler to look after randomisation of conditions etc
  trials_6 = new TrialHandler({
    psychoJS: psychoJS,
    nReps: 11, method: TrialHandler.Method.SEQUENTIAL,
    extraInfo: expInfo, originPath: undefined,
    trialList: undefined,
    seed: undefined, name: 'trials_6'
  });
  psychoJS.experiment.addLoop(trials_6); // add the loop to the experiment
  currentLoop = trials_6;  // we're now the current loop

  // Schedule all the trials in the trialList:
  for (const thisTrial_6 of trials_6) {
    const snapshot = trials_6.getSnapshot();
    trials_6LoopScheduler.add(importConditions(snapshot));
    trials_6LoopScheduler.add(compass_reminder_1RoutineBegin(snapshot));
    trials_6LoopScheduler.add(compass_reminder_1RoutineEachFrame(snapshot));
    trials_6LoopScheduler.add(compass_reminder_1RoutineEnd(snapshot));
    trials_6LoopScheduler.add(crossRoutineBegin(snapshot));
    trials_6LoopScheduler.add(crossRoutineEachFrame(snapshot));
    trials_6LoopScheduler.add(crossRoutineEnd(snapshot));
    trials_6LoopScheduler.add(cross_init_4RoutineBegin(snapshot));
    trials_6LoopScheduler.add(cross_init_4RoutineEachFrame(snapshot));
    trials_6LoopScheduler.add(cross_init_4RoutineEnd(snapshot));
    trials_6LoopScheduler.add(emotion_trackRoutineBegin(snapshot));
    trials_6LoopScheduler.add(emotion_trackRoutineEachFrame(snapshot));
    trials_6LoopScheduler.add(emotion_trackRoutineEnd(snapshot));
    trials_6LoopScheduler.add(cross_finRoutineBegin(snapshot));
    trials_6LoopScheduler.add(cross_finRoutineEachFrame(snapshot));
    trials_6LoopScheduler.add(cross_finRoutineEnd(snapshot));
    trials_6LoopScheduler.add(list_endRoutineBegin(snapshot));
    trials_6LoopScheduler.add(list_endRoutineEachFrame(snapshot));
    trials_6LoopScheduler.add(list_endRoutineEnd(snapshot));
    trials_6LoopScheduler.add(endLoopIteration(trials_6LoopScheduler, snapshot));
  }

  return Scheduler.Event.NEXT;
}


function trials_6LoopEnd() {
  psychoJS.experiment.removeLoop(trials_6);

  return Scheduler.Event.NEXT;
}


var skip;
var imageind;
var loadTrialsComponents;
function loadTrialsRoutineBegin(snapshot) {
  return function () {
    //------Prepare to start Routine 'loadTrials'-------
    t = 0;
    loadTrialsClock.reset(); // clock
    frameN = -1;
    // update component parameters for each repeat
    stimuli.append(filepath);
    labels.append(label);
    skip = 0;
    imageind = 0;
    console.log(labels);
    
    // keep track of which components have finished
    loadTrialsComponents = [];
    
    for (const thisComponent of loadTrialsComponents)
      if ('status' in thisComponent)
        thisComponent.status = PsychoJS.Status.NOT_STARTED;
    // check if the Routine should terminate
    if (!continueRoutine) {  // a component has requested a forced-end of Routine
      return Scheduler.Event.NEXT;
    }
  };
}


function loadTrialsRoutineEachFrame(snapshot) {
  return function () {
    //------Loop for each frame of Routine 'loadTrials'-------
    let continueRoutine = true; // until we're told otherwise
    // get current time
    t = loadTrialsClock.getTime();
    frameN = frameN + 1;// number of completed frames (so 0 is the first frame)
    // update/draw components on each frame
    // check for quit (typically the Esc key)
    if (psychoJS.experiment.experimentEnded || psychoJS.eventManager.getKeys({keyList:['escape']}).length > 0) {
      return quitPsychoJS('The [Escape] key was pressed. Goodbye!', false);
    }
    
    // check if the Routine should terminate
    if (!continueRoutine) {  // a component has requested a forced-end of Routine
      return Scheduler.Event.NEXT;
    }
    
    continueRoutine = false;  // reverts to True if at least one component still running
    for (const thisComponent of loadTrialsComponents)
      if ('status' in thisComponent && thisComponent.status !== PsychoJS.Status.FINISHED) {
        continueRoutine = true;
        break;
      }
    
    // refresh the screen if continuing
    if (continueRoutine) {
      return Scheduler.Event.FLIP_REPEAT;
    } else {
      return Scheduler.Event.NEXT;
    }
  };
}


function loadTrialsRoutineEnd(snapshot) {
  return function () {
    //------Ending Routine 'loadTrials'-------
    for (const thisComponent of loadTrialsComponents) {
      if (typeof thisComponent.setAutoDraw === 'function') {
        thisComponent.setAutoDraw(false);
      }
    }
    // the Routine "loadTrials" was not non-slip safe, so reset the non-slip timer
    routineTimer.reset();
    
    return Scheduler.Event.NEXT;
  };
}


var scale;
var loadScalesComponents;
function loadScalesRoutineBegin(snapshot) {
  return function () {
    //------Prepare to start Routine 'loadScales'-------
    t = 0;
    loadScalesClock.reset(); // clock
    frameN = -1;
    // update component parameters for each repeat
    scales.append(filepath);
    for (var i, _pj_c = 0, _pj_a = scales, _pj_b = _pj_a.length; (_pj_c < _pj_b); _pj_c += 1) {
        i = _pj_a[_pj_c];
        console.log(i);
    }
    scale = scales[0];
    console.log(scale);
    
    // keep track of which components have finished
    loadScalesComponents = [];
    
    for (const thisComponent of loadScalesComponents)
      if ('status' in thisComponent)
        thisComponent.status = PsychoJS.Status.NOT_STARTED;
    // check if the Routine should terminate
    if (!continueRoutine) {  // a component has requested a forced-end of Routine
      return Scheduler.Event.NEXT;
    }
  };
}


function loadScalesRoutineEachFrame(snapshot) {
  return function () {
    //------Loop for each frame of Routine 'loadScales'-------
    let continueRoutine = true; // until we're told otherwise
    // get current time
    t = loadScalesClock.getTime();
    frameN = frameN + 1;// number of completed frames (so 0 is the first frame)
    // update/draw components on each frame
    // check for quit (typically the Esc key)
    if (psychoJS.experiment.experimentEnded || psychoJS.eventManager.getKeys({keyList:['escape']}).length > 0) {
      return quitPsychoJS('The [Escape] key was pressed. Goodbye!', false);
    }
    
    // check if the Routine should terminate
    if (!continueRoutine) {  // a component has requested a forced-end of Routine
      return Scheduler.Event.NEXT;
    }
    
    continueRoutine = false;  // reverts to True if at least one component still running
    for (const thisComponent of loadScalesComponents)
      if ('status' in thisComponent && thisComponent.status !== PsychoJS.Status.FINISHED) {
        continueRoutine = true;
        break;
      }
    
    // refresh the screen if continuing
    if (continueRoutine) {
      return Scheduler.Event.FLIP_REPEAT;
    } else {
      return Scheduler.Event.NEXT;
    }
  };
}


function loadScalesRoutineEnd(snapshot) {
  return function () {
    //------Ending Routine 'loadScales'-------
    for (const thisComponent of loadScalesComponents) {
      if (typeof thisComponent.setAutoDraw === 'function') {
        thisComponent.setAutoDraw(false);
      }
    }
    // the Routine "loadScales" was not non-slip safe, so reset the non-slip timer
    routineTimer.reset();
    
    return Scheduler.Event.NEXT;
  };
}


var loadMusicComponents;
function loadMusicRoutineBegin(snapshot) {
  return function () {
    //------Prepare to start Routine 'loadMusic'-------
    t = 0;
    loadMusicClock.reset(); // clock
    frameN = -1;
    // update component parameters for each repeat
    music.append(filepath);
    console.log(music);
    
    // keep track of which components have finished
    loadMusicComponents = [];
    
    for (const thisComponent of loadMusicComponents)
      if ('status' in thisComponent)
        thisComponent.status = PsychoJS.Status.NOT_STARTED;
    // check if the Routine should terminate
    if (!continueRoutine) {  // a component has requested a forced-end of Routine
      return Scheduler.Event.NEXT;
    }
  };
}


function loadMusicRoutineEachFrame(snapshot) {
  return function () {
    //------Loop for each frame of Routine 'loadMusic'-------
    let continueRoutine = true; // until we're told otherwise
    // get current time
    t = loadMusicClock.getTime();
    frameN = frameN + 1;// number of completed frames (so 0 is the first frame)
    // update/draw components on each frame
    // check for quit (typically the Esc key)
    if (psychoJS.experiment.experimentEnded || psychoJS.eventManager.getKeys({keyList:['escape']}).length > 0) {
      return quitPsychoJS('The [Escape] key was pressed. Goodbye!', false);
    }
    
    // check if the Routine should terminate
    if (!continueRoutine) {  // a component has requested a forced-end of Routine
      return Scheduler.Event.NEXT;
    }
    
    continueRoutine = false;  // reverts to True if at least one component still running
    for (const thisComponent of loadMusicComponents)
      if ('status' in thisComponent && thisComponent.status !== PsychoJS.Status.FINISHED) {
        continueRoutine = true;
        break;
      }
    
    // refresh the screen if continuing
    if (continueRoutine) {
      return Scheduler.Event.FLIP_REPEAT;
    } else {
      return Scheduler.Event.NEXT;
    }
  };
}


function loadMusicRoutineEnd(snapshot) {
  return function () {
    //------Ending Routine 'loadMusic'-------
    for (const thisComponent of loadMusicComponents) {
      if (typeof thisComponent.setAutoDraw === 'function') {
        thisComponent.setAutoDraw(false);
      }
    }
    // the Routine "loadMusic" was not non-slip safe, so reset the non-slip timer
    routineTimer.reset();
    
    return Scheduler.Event.NEXT;
  };
}


var loadPracticeComponents;
function loadPracticeRoutineBegin(snapshot) {
  return function () {
    //------Prepare to start Routine 'loadPractice'-------
    t = 0;
    loadPracticeClock.reset(); // clock
    frameN = -1;
    // update component parameters for each repeat
    music.append(filepath);
    music.reverse();
    
    // keep track of which components have finished
    loadPracticeComponents = [];
    
    for (const thisComponent of loadPracticeComponents)
      if ('status' in thisComponent)
        thisComponent.status = PsychoJS.Status.NOT_STARTED;
    // check if the Routine should terminate
    if (!continueRoutine) {  // a component has requested a forced-end of Routine
      return Scheduler.Event.NEXT;
    }
  };
}


function loadPracticeRoutineEachFrame(snapshot) {
  return function () {
    //------Loop for each frame of Routine 'loadPractice'-------
    let continueRoutine = true; // until we're told otherwise
    // get current time
    t = loadPracticeClock.getTime();
    frameN = frameN + 1;// number of completed frames (so 0 is the first frame)
    // update/draw components on each frame
    // check for quit (typically the Esc key)
    if (psychoJS.experiment.experimentEnded || psychoJS.eventManager.getKeys({keyList:['escape']}).length > 0) {
      return quitPsychoJS('The [Escape] key was pressed. Goodbye!', false);
    }
    
    // check if the Routine should terminate
    if (!continueRoutine) {  // a component has requested a forced-end of Routine
      return Scheduler.Event.NEXT;
    }
    
    continueRoutine = false;  // reverts to True if at least one component still running
    for (const thisComponent of loadPracticeComponents)
      if ('status' in thisComponent && thisComponent.status !== PsychoJS.Status.FINISHED) {
        continueRoutine = true;
        break;
      }
    
    // refresh the screen if continuing
    if (continueRoutine) {
      return Scheduler.Event.FLIP_REPEAT;
    } else {
      return Scheduler.Event.NEXT;
    }
  };
}


function loadPracticeRoutineEnd(snapshot) {
  return function () {
    //------Ending Routine 'loadPractice'-------
    for (const thisComponent of loadPracticeComponents) {
      if (typeof thisComponent.setAutoDraw === 'function') {
        thisComponent.setAutoDraw(false);
      }
    }
    // the Routine "loadPractice" was not non-slip safe, so reset the non-slip timer
    routineTimer.reset();
    
    return Scheduler.Event.NEXT;
  };
}


var end;
var music_index;
var end_index;
var practice_instructions;
var end_instructions;
var next_instructions;
var _key_resp_35_allKeys;
var practice_instructionComponents;
function practice_instructionRoutineBegin(snapshot) {
  return function () {
    //------Prepare to start Routine 'practice_instruction'-------
    t = 0;
    practice_instructionClock.reset(); // clock
    frameN = -1;
    // update component parameters for each repeat
    end = [];
    music_index = 0;
    end_index = 0;
    practice_instructions = "You have finished the practice and will continue to the actual experiment shortly.";
    end_instructions = "The next segment will begin shortly. First you will receive a reminder of the instructions.";
    next_instructions = "You have finished this part of the experiment. You will proceed shortly.";
    end.append(practice_instructions);
    for (var i = 0, _pj_a = 9; (i < _pj_a); i += 1) {
        end.append(end_instructions);
    }
    end.append(next_instructions);
    console.log(end_index);
    console.log(end);
    
    key_resp_35.keys = undefined;
    key_resp_35.rt = undefined;
    _key_resp_35_allKeys = [];
    // keep track of which components have finished
    practice_instructionComponents = [];
    practice_instructionComponents.push(text_40);
    practice_instructionComponents.push(key_resp_35);
    
    for (const thisComponent of practice_instructionComponents)
      if ('status' in thisComponent)
        thisComponent.status = PsychoJS.Status.NOT_STARTED;
    // check if the Routine should terminate
    if (!continueRoutine) {  // a component has requested a forced-end of Routine
      return Scheduler.Event.NEXT;
    }
  };
}


function practice_instructionRoutineEachFrame(snapshot) {
  return function () {
    //------Loop for each frame of Routine 'practice_instruction'-------
    let continueRoutine = true; // until we're told otherwise
    // get current time
    t = practice_instructionClock.getTime();
    frameN = frameN + 1;// number of completed frames (so 0 is the first frame)
    // update/draw components on each frame
    
    // *text_40* updates
    if (t >= 0.0 && text_40.status === PsychoJS.Status.NOT_STARTED) {
      // keep track of start time/frame for later
      text_40.tStart = t;  // (not accounting for frame time here)
      text_40.frameNStart = frameN;  // exact frame index
      
      text_40.setAutoDraw(true);
    }

    
    // *key_resp_35* updates
    if (t >= 0.0 && key_resp_35.status === PsychoJS.Status.NOT_STARTED) {
      // keep track of start time/frame for later
      key_resp_35.tStart = t;  // (not accounting for frame time here)
      key_resp_35.frameNStart = frameN;  // exact frame index
      
      // keyboard checking is just starting
      psychoJS.window.callOnFlip(function() { key_resp_35.clock.reset(); });  // t=0 on next screen flip
      psychoJS.window.callOnFlip(function() { key_resp_35.start(); }); // start on screen flip
      psychoJS.window.callOnFlip(function() { key_resp_35.clearEvents(); });
    }

    if (key_resp_35.status === PsychoJS.Status.STARTED) {
      let theseKeys = key_resp_35.getKeys({keyList: ['y', 'n', 'left', 'right', 'space'], waitRelease: false});
      _key_resp_35_allKeys = _key_resp_35_allKeys.concat(theseKeys);
      if (_key_resp_35_allKeys.length > 0) {
        key_resp_35.keys = _key_resp_35_allKeys[_key_resp_35_allKeys.length - 1].name;  // just the last key pressed
        key_resp_35.rt = _key_resp_35_allKeys[_key_resp_35_allKeys.length - 1].rt;
        // a response ends the routine
        continueRoutine = false;
      }
    }
    
    // check for quit (typically the Esc key)
    if (psychoJS.experiment.experimentEnded || psychoJS.eventManager.getKeys({keyList:['escape']}).length > 0) {
      return quitPsychoJS('The [Escape] key was pressed. Goodbye!', false);
    }
    
    // check if the Routine should terminate
    if (!continueRoutine) {  // a component has requested a forced-end of Routine
      return Scheduler.Event.NEXT;
    }
    
    continueRoutine = false;  // reverts to True if at least one component still running
    for (const thisComponent of practice_instructionComponents)
      if ('status' in thisComponent && thisComponent.status !== PsychoJS.Status.FINISHED) {
        continueRoutine = true;
        break;
      }
    
    // refresh the screen if continuing
    if (continueRoutine) {
      return Scheduler.Event.FLIP_REPEAT;
    } else {
      return Scheduler.Event.NEXT;
    }
  };
}


function practice_instructionRoutineEnd(snapshot) {
  return function () {
    //------Ending Routine 'practice_instruction'-------
    for (const thisComponent of practice_instructionComponents) {
      if (typeof thisComponent.setAutoDraw === 'function') {
        thisComponent.setAutoDraw(false);
      }
    }
    psychoJS.experiment.addData('key_resp_35.keys', key_resp_35.keys);
    if (typeof key_resp_35.keys !== 'undefined') {  // we had a response
        psychoJS.experiment.addData('key_resp_35.rt', key_resp_35.rt);
        routineTimer.reset();
        }
    
    key_resp_35.stop();
    // the Routine "practice_instruction" was not non-slip safe, so reset the non-slip timer
    routineTimer.reset();
    
    return Scheduler.Event.NEXT;
  };
}


var _key_resp_18_allKeys;
var index;
var list_pause_beginComponents;
function list_pause_beginRoutineBegin(snapshot) {
  return function () {
    //------Prepare to start Routine 'list_pause_begin'-------
    t = 0;
    list_pause_beginClock.reset(); // clock
    frameN = -1;
    routineTimer.add(30.000000);
    // update component parameters for each repeat
    key_resp_18.keys = undefined;
    key_resp_18.rt = undefined;
    _key_resp_18_allKeys = [];
    text_18.setText(listnumber);
    index = 4;
    
    // keep track of which components have finished
    list_pause_beginComponents = [];
    list_pause_beginComponents.push(text_17);
    list_pause_beginComponents.push(key_resp_18);
    list_pause_beginComponents.push(text_18);
    
    for (const thisComponent of list_pause_beginComponents)
      if ('status' in thisComponent)
        thisComponent.status = PsychoJS.Status.NOT_STARTED;
    // check if the Routine should terminate
    if (!continueRoutine) {  // a component has requested a forced-end of Routine
      return Scheduler.Event.NEXT;
    }
  };
}


var frameRemains;
function list_pause_beginRoutineEachFrame(snapshot) {
  return function () {
    //------Loop for each frame of Routine 'list_pause_begin'-------
    let continueRoutine = true; // until we're told otherwise
    // get current time
    t = list_pause_beginClock.getTime();
    frameN = frameN + 1;// number of completed frames (so 0 is the first frame)
    // update/draw components on each frame
    
    // *text_17* updates
    if (t >= 0.0 && text_17.status === PsychoJS.Status.NOT_STARTED) {
      // keep track of start time/frame for later
      text_17.tStart = t;  // (not accounting for frame time here)
      text_17.frameNStart = frameN;  // exact frame index
      
      text_17.setAutoDraw(true);
    }

    frameRemains = 0.0 + 30 - psychoJS.window.monitorFramePeriod * 0.75;  // most of one frame period left
    if ((text_17.status === PsychoJS.Status.STARTED || text_17.status === PsychoJS.Status.FINISHED) && t >= frameRemains) {
      text_17.setAutoDraw(false);
    }
    
    // *key_resp_18* updates
    if (t >= 0.0 && key_resp_18.status === PsychoJS.Status.NOT_STARTED) {
      // keep track of start time/frame for later
      key_resp_18.tStart = t;  // (not accounting for frame time here)
      key_resp_18.frameNStart = frameN;  // exact frame index
      
      // keyboard checking is just starting
      psychoJS.window.callOnFlip(function() { key_resp_18.clock.reset(); });  // t=0 on next screen flip
      psychoJS.window.callOnFlip(function() { key_resp_18.start(); }); // start on screen flip
      psychoJS.window.callOnFlip(function() { key_resp_18.clearEvents(); });
    }

    frameRemains = 0.0 + 30 - psychoJS.window.monitorFramePeriod * 0.75;  // most of one frame period left
    if ((key_resp_18.status === PsychoJS.Status.STARTED || key_resp_18.status === PsychoJS.Status.FINISHED) && t >= frameRemains) {
      key_resp_18.status = PsychoJS.Status.FINISHED;
  }

    if (key_resp_18.status === PsychoJS.Status.STARTED) {
      let theseKeys = key_resp_18.getKeys({keyList: ['right', 'space'], waitRelease: false});
      _key_resp_18_allKeys = _key_resp_18_allKeys.concat(theseKeys);
      if (_key_resp_18_allKeys.length > 0) {
        key_resp_18.keys = _key_resp_18_allKeys[_key_resp_18_allKeys.length - 1].name;  // just the last key pressed
        key_resp_18.rt = _key_resp_18_allKeys[_key_resp_18_allKeys.length - 1].rt;
        // a response ends the routine
        continueRoutine = false;
      }
    }
    
    
    // *text_18* updates
    if (t >= 0.0 && text_18.status === PsychoJS.Status.NOT_STARTED) {
      // keep track of start time/frame for later
      text_18.tStart = t;  // (not accounting for frame time here)
      text_18.frameNStart = frameN;  // exact frame index
      
      text_18.setAutoDraw(true);
    }

    frameRemains = 0.0 + 30 - psychoJS.window.monitorFramePeriod * 0.75;  // most of one frame period left
    if ((text_18.status === PsychoJS.Status.STARTED || text_18.status === PsychoJS.Status.FINISHED) && t >= frameRemains) {
      text_18.setAutoDraw(false);
    }
    // check for quit (typically the Esc key)
    if (psychoJS.experiment.experimentEnded || psychoJS.eventManager.getKeys({keyList:['escape']}).length > 0) {
      return quitPsychoJS('The [Escape] key was pressed. Goodbye!', false);
    }
    
    // check if the Routine should terminate
    if (!continueRoutine) {  // a component has requested a forced-end of Routine
      return Scheduler.Event.NEXT;
    }
    
    continueRoutine = false;  // reverts to True if at least one component still running
    for (const thisComponent of list_pause_beginComponents)
      if ('status' in thisComponent && thisComponent.status !== PsychoJS.Status.FINISHED) {
        continueRoutine = true;
        break;
      }
    
    // refresh the screen if continuing
    if (continueRoutine && routineTimer.getTime() > 0) {
      return Scheduler.Event.FLIP_REPEAT;
    } else {
      return Scheduler.Event.NEXT;
    }
  };
}


function list_pause_beginRoutineEnd(snapshot) {
  return function () {
    //------Ending Routine 'list_pause_begin'-------
    for (const thisComponent of list_pause_beginComponents) {
      if (typeof thisComponent.setAutoDraw === 'function') {
        thisComponent.setAutoDraw(false);
      }
    }
    psychoJS.experiment.addData('key_resp_18.keys', key_resp_18.keys);
    if (typeof key_resp_18.keys !== 'undefined') {  // we had a response
        psychoJS.experiment.addData('key_resp_18.rt', key_resp_18.rt);
        routineTimer.reset();
        }
    
    key_resp_18.stop();
    return Scheduler.Event.NEXT;
  };
}


var _key_resp_19_allKeys;
var encode_reminderComponents;
function encode_reminderRoutineBegin(snapshot) {
  return function () {
    //------Prepare to start Routine 'encode_reminder'-------
    t = 0;
    encode_reminderClock.reset(); // clock
    frameN = -1;
    // update component parameters for each repeat
    key_resp_19.keys = undefined;
    key_resp_19.rt = undefined;
    _key_resp_19_allKeys = [];
    // keep track of which components have finished
    encode_reminderComponents = [];
    encode_reminderComponents.push(text_19);
    encode_reminderComponents.push(key_resp_19);
    
    for (const thisComponent of encode_reminderComponents)
      if ('status' in thisComponent)
        thisComponent.status = PsychoJS.Status.NOT_STARTED;
    // check if the Routine should terminate
    if (!continueRoutine) {  // a component has requested a forced-end of Routine
      return Scheduler.Event.NEXT;
    }
  };
}


function encode_reminderRoutineEachFrame(snapshot) {
  return function () {
    //------Loop for each frame of Routine 'encode_reminder'-------
    let continueRoutine = true; // until we're told otherwise
    // get current time
    t = encode_reminderClock.getTime();
    frameN = frameN + 1;// number of completed frames (so 0 is the first frame)
    // update/draw components on each frame
    
    // *text_19* updates
    if (t >= 0.0 && text_19.status === PsychoJS.Status.NOT_STARTED) {
      // keep track of start time/frame for later
      text_19.tStart = t;  // (not accounting for frame time here)
      text_19.frameNStart = frameN;  // exact frame index
      
      text_19.setAutoDraw(true);
    }

    
    // *key_resp_19* updates
    if (t >= 0.0 && key_resp_19.status === PsychoJS.Status.NOT_STARTED) {
      // keep track of start time/frame for later
      key_resp_19.tStart = t;  // (not accounting for frame time here)
      key_resp_19.frameNStart = frameN;  // exact frame index
      
      // keyboard checking is just starting
      psychoJS.window.callOnFlip(function() { key_resp_19.clock.reset(); });  // t=0 on next screen flip
      psychoJS.window.callOnFlip(function() { key_resp_19.start(); }); // start on screen flip
      psychoJS.window.callOnFlip(function() { key_resp_19.clearEvents(); });
    }

    if (key_resp_19.status === PsychoJS.Status.STARTED) {
      let theseKeys = key_resp_19.getKeys({keyList: ['right', 'space'], waitRelease: false});
      _key_resp_19_allKeys = _key_resp_19_allKeys.concat(theseKeys);
      if (_key_resp_19_allKeys.length > 0) {
        key_resp_19.keys = _key_resp_19_allKeys[_key_resp_19_allKeys.length - 1].name;  // just the last key pressed
        key_resp_19.rt = _key_resp_19_allKeys[_key_resp_19_allKeys.length - 1].rt;
        // a response ends the routine
        continueRoutine = false;
      }
    }
    
    // check for quit (typically the Esc key)
    if (psychoJS.experiment.experimentEnded || psychoJS.eventManager.getKeys({keyList:['escape']}).length > 0) {
      return quitPsychoJS('The [Escape] key was pressed. Goodbye!', false);
    }
    
    // check if the Routine should terminate
    if (!continueRoutine) {  // a component has requested a forced-end of Routine
      return Scheduler.Event.NEXT;
    }
    
    continueRoutine = false;  // reverts to True if at least one component still running
    for (const thisComponent of encode_reminderComponents)
      if ('status' in thisComponent && thisComponent.status !== PsychoJS.Status.FINISHED) {
        continueRoutine = true;
        break;
      }
    
    // refresh the screen if continuing
    if (continueRoutine) {
      return Scheduler.Event.FLIP_REPEAT;
    } else {
      return Scheduler.Event.NEXT;
    }
  };
}


function encode_reminderRoutineEnd(snapshot) {
  return function () {
    //------Ending Routine 'encode_reminder'-------
    for (const thisComponent of encode_reminderComponents) {
      if (typeof thisComponent.setAutoDraw === 'function') {
        thisComponent.setAutoDraw(false);
      }
    }
    psychoJS.experiment.addData('key_resp_19.keys', key_resp_19.keys);
    if (typeof key_resp_19.keys !== 'undefined') {  // we had a response
        psychoJS.experiment.addData('key_resp_19.rt', key_resp_19.rt);
        routineTimer.reset();
        }
    
    key_resp_19.stop();
    // the Routine "encode_reminder" was not non-slip safe, so reset the non-slip timer
    routineTimer.reset();
    
    return Scheduler.Event.NEXT;
  };
}


var listemo;
var _key_resp_26_allKeys;
var keys;
var crossComponents;
function crossRoutineBegin(snapshot) {
  return function () {
    //------Prepare to start Routine 'cross'-------
    t = 0;
    crossClock.reset(); // clock
    frameN = -1;
    // update component parameters for each repeat
    listemo = (listnumber - 1);
    
    sound_2 = new sound.Sound({
    win: psychoJS.window,
    value: music[music_index],
    secs: -1,
    });
    sound_2.setVolume(1);
    key_resp_26.keys = undefined;
    key_resp_26.rt = undefined;
    _key_resp_26_allKeys = [];
    scale = scales[0];
    index = 0;
    keys = psychoJS.eventManager.getKeys();
    console.log("hashddsfsdfsfddfssxdfdssdsdsds");
    
    // keep track of which components have finished
    crossComponents = [];
    crossComponents.push(polygon);
    crossComponents.push(sound_2);
    crossComponents.push(key_resp_26);
    
    for (const thisComponent of crossComponents)
      if ('status' in thisComponent)
        thisComponent.status = PsychoJS.Status.NOT_STARTED;
    // check if the Routine should terminate
    if (!continueRoutine) {  // a component has requested a forced-end of Routine
      return Scheduler.Event.NEXT;
    }
  };
}


function crossRoutineEachFrame(snapshot) {
  return function () {
    //------Loop for each frame of Routine 'cross'-------
    let continueRoutine = true; // until we're told otherwise
    // get current time
    t = crossClock.getTime();
    frameN = frameN + 1;// number of completed frames (so 0 is the first frame)
    // update/draw components on each frame
    
    // *polygon* updates
    if (t >= 0.0 && polygon.status === PsychoJS.Status.NOT_STARTED) {
      // keep track of start time/frame for later
      polygon.tStart = t;  // (not accounting for frame time here)
      polygon.frameNStart = frameN;  // exact frame index
      
      polygon.setAutoDraw(true);
    }

    frameRemains = 0.0 + 2.0 - psychoJS.window.monitorFramePeriod * 0.75;  // most of one frame period left
    if ((polygon.status === PsychoJS.Status.STARTED || polygon.status === PsychoJS.Status.FINISHED) && t >= frameRemains) {
      polygon.setAutoDraw(false);
    }
    if ((t > 2)) {
        continueRoutine = false;
    }
    
    // start/stop sound_2
    if (t >= 3.0 && sound_2.status === PsychoJS.Status.NOT_STARTED) {
      // keep track of start time/frame for later
      sound_2.tStart = t;  // (not accounting for frame time here)
      sound_2.frameNStart = frameN;  // exact frame index
      
      psychoJS.window.callOnFlip(function(){ sound_2.play(); });  // screen flip
      sound_2.status = PsychoJS.Status.STARTED;
    }
    if (t >= (sound_2.getDuration() + sound_2.tStart)     && sound_2.status === PsychoJS.Status.STARTED) {
      sound_2.stop();  // stop the sound (if longer than duration)
      sound_2.status = PsychoJS.Status.FINISHED;
    }
    
    // *key_resp_26* updates
    if (t >= 0.0 && key_resp_26.status === PsychoJS.Status.NOT_STARTED) {
      // keep track of start time/frame for later
      key_resp_26.tStart = t;  // (not accounting for frame time here)
      key_resp_26.frameNStart = frameN;  // exact frame index
      
      // keyboard checking is just starting
      psychoJS.window.callOnFlip(function() { key_resp_26.clock.reset(); });  // t=0 on next screen flip
      psychoJS.window.callOnFlip(function() { key_resp_26.start(); }); // start on screen flip
      psychoJS.window.callOnFlip(function() { key_resp_26.clearEvents(); });
    }

    if (key_resp_26.status === PsychoJS.Status.STARTED) {
      let theseKeys = key_resp_26.getKeys({keyList: ['y', 'n', 'left', 'right', 'space'], waitRelease: false});
      _key_resp_26_allKeys = _key_resp_26_allKeys.concat(theseKeys);
      if (_key_resp_26_allKeys.length > 0) {
        key_resp_26.keys = _key_resp_26_allKeys[_key_resp_26_allKeys.length - 1].name;  // just the last key pressed
        key_resp_26.rt = _key_resp_26_allKeys[_key_resp_26_allKeys.length - 1].rt;
        // a response ends the routine
        continueRoutine = false;
      }
    }
    
    // check for quit (typically the Esc key)
    if (psychoJS.experiment.experimentEnded || psychoJS.eventManager.getKeys({keyList:['escape']}).length > 0) {
      return quitPsychoJS('The [Escape] key was pressed. Goodbye!', false);
    }
    
    // check if the Routine should terminate
    if (!continueRoutine) {  // a component has requested a forced-end of Routine
      return Scheduler.Event.NEXT;
    }
    
    continueRoutine = false;  // reverts to True if at least one component still running
    for (const thisComponent of crossComponents)
      if ('status' in thisComponent && thisComponent.status !== PsychoJS.Status.FINISHED) {
        continueRoutine = true;
        break;
      }
    
    // refresh the screen if continuing
    if (continueRoutine) {
      return Scheduler.Event.FLIP_REPEAT;
    } else {
      return Scheduler.Event.NEXT;
    }
  };
}


function crossRoutineEnd(snapshot) {
  return function () {
    //------Ending Routine 'cross'-------
    for (const thisComponent of crossComponents) {
      if (typeof thisComponent.setAutoDraw === 'function') {
        thisComponent.setAutoDraw(false);
      }
    }
    sound_2.stop();  // ensure sound has stopped at end of routine
    sound_2.play();
    
    psychoJS.experiment.addData('key_resp_26.keys', key_resp_26.keys);
    if (typeof key_resp_26.keys !== 'undefined') {  // we had a response
        psychoJS.experiment.addData('key_resp_26.rt', key_resp_26.rt);
        routineTimer.reset();
        }
    
    key_resp_26.stop();
    // the Routine "cross" was not non-slip safe, so reset the non-slip timer
    routineTimer.reset();
    
    return Scheduler.Event.NEXT;
  };
}


var stimuliList;
var labelList;
var cross_initComponents;
function cross_initRoutineBegin(snapshot) {
  return function () {
    //------Prepare to start Routine 'cross_init'-------
    t = 0;
    cross_initClock.reset(); // clock
    frameN = -1;
    routineTimer.add(5.000000);
    // update component parameters for each repeat
    stimuliList = [];
    labelList = [];
    
    // keep track of which components have finished
    cross_initComponents = [];
    cross_initComponents.push(polygon_14);
    
    for (const thisComponent of cross_initComponents)
      if ('status' in thisComponent)
        thisComponent.status = PsychoJS.Status.NOT_STARTED;
    // check if the Routine should terminate
    if (!continueRoutine) {  // a component has requested a forced-end of Routine
      return Scheduler.Event.NEXT;
    }
  };
}


function cross_initRoutineEachFrame(snapshot) {
  return function () {
    //------Loop for each frame of Routine 'cross_init'-------
    let continueRoutine = true; // until we're told otherwise
    // get current time
    t = cross_initClock.getTime();
    frameN = frameN + 1;// number of completed frames (so 0 is the first frame)
    // update/draw components on each frame
    
    // *polygon_14* updates
    if (t >= 0.0 && polygon_14.status === PsychoJS.Status.NOT_STARTED) {
      // keep track of start time/frame for later
      polygon_14.tStart = t;  // (not accounting for frame time here)
      polygon_14.frameNStart = frameN;  // exact frame index
      
      polygon_14.setAutoDraw(true);
    }

    frameRemains = 0.0 + 5 - psychoJS.window.monitorFramePeriod * 0.75;  // most of one frame period left
    if ((polygon_14.status === PsychoJS.Status.STARTED || polygon_14.status === PsychoJS.Status.FINISHED) && t >= frameRemains) {
      polygon_14.setAutoDraw(false);
    }
    // check for quit (typically the Esc key)
    if (psychoJS.experiment.experimentEnded || psychoJS.eventManager.getKeys({keyList:['escape']}).length > 0) {
      return quitPsychoJS('The [Escape] key was pressed. Goodbye!', false);
    }
    
    // check if the Routine should terminate
    if (!continueRoutine) {  // a component has requested a forced-end of Routine
      return Scheduler.Event.NEXT;
    }
    
    continueRoutine = false;  // reverts to True if at least one component still running
    for (const thisComponent of cross_initComponents)
      if ('status' in thisComponent && thisComponent.status !== PsychoJS.Status.FINISHED) {
        continueRoutine = true;
        break;
      }
    
    // refresh the screen if continuing
    if (continueRoutine && routineTimer.getTime() > 0) {
      return Scheduler.Event.FLIP_REPEAT;
    } else {
      return Scheduler.Event.NEXT;
    }
  };
}


function cross_initRoutineEnd(snapshot) {
  return function () {
    //------Ending Routine 'cross_init'-------
    for (const thisComponent of cross_initComponents) {
      if (typeof thisComponent.setAutoDraw === 'function') {
        thisComponent.setAutoDraw(false);
      }
    }
    return Scheduler.Event.NEXT;
  };
}


var stimname;
var _key_resp_9_allKeys;
var music_clip;
var scale2;
var listComponents;
function listRoutineBegin(snapshot) {
  return function () {
    //------Prepare to start Routine 'list'-------
    t = 0;
    listClock.reset(); // clock
    frameN = -1;
    routineTimer.add(5.000000);
    // update component parameters for each repeat
    stimname = labels[z];
    
    stim.setColor(new util.Color('white'));
    stim.setText(labels[z]);
    key_resp_9.keys = undefined;
    key_resp_9.rt = undefined;
    _key_resp_9_allKeys = [];
    stim_image.setImage(stimuli[z]);
    keys = psychoJS.eventManager.getKeys();
    music_clip = music[music_index];
    console.log(music_clip);
    console.log(labels[z]);
    if ((z === 0)) {
        scale2 = scales[0];
    }
    
    // keep track of which components have finished
    listComponents = [];
    listComponents.push(stim);
    listComponents.push(key_resp_9);
    listComponents.push(polygon_2);
    listComponents.push(stim_image);
    
    for (const thisComponent of listComponents)
      if ('status' in thisComponent)
        thisComponent.status = PsychoJS.Status.NOT_STARTED;
    // check if the Routine should terminate
    if (!continueRoutine) {  // a component has requested a forced-end of Routine
      return Scheduler.Event.NEXT;
    }
  };
}


function listRoutineEachFrame(snapshot) {
  return function () {
    //------Loop for each frame of Routine 'list'-------
    let continueRoutine = true; // until we're told otherwise
    // get current time
    t = listClock.getTime();
    frameN = frameN + 1;// number of completed frames (so 0 is the first frame)
    // update/draw components on each frame
    
    // *stim* updates
    if (t >= 0.0 && stim.status === PsychoJS.Status.NOT_STARTED) {
      // keep track of start time/frame for later
      stim.tStart = t;  // (not accounting for frame time here)
      stim.frameNStart = frameN;  // exact frame index
      
      stim.setAutoDraw(true);
    }

    frameRemains = 0.0 + 3 - psychoJS.window.monitorFramePeriod * 0.75;  // most of one frame period left
    if ((stim.status === PsychoJS.Status.STARTED || stim.status === PsychoJS.Status.FINISHED) && t >= frameRemains) {
      stim.setAutoDraw(false);
    }
    
    // *key_resp_9* updates
    if (t >= 0.0 && key_resp_9.status === PsychoJS.Status.NOT_STARTED) {
      // keep track of start time/frame for later
      key_resp_9.tStart = t;  // (not accounting for frame time here)
      key_resp_9.frameNStart = frameN;  // exact frame index
      
      // keyboard checking is just starting
      psychoJS.window.callOnFlip(function() { key_resp_9.clock.reset(); });  // t=0 on next screen flip
      psychoJS.window.callOnFlip(function() { key_resp_9.start(); }); // start on screen flip
    }

    frameRemains = 0.0 + 3 - psychoJS.window.monitorFramePeriod * 0.75;  // most of one frame period left
    if ((key_resp_9.status === PsychoJS.Status.STARTED || key_resp_9.status === PsychoJS.Status.FINISHED) && t >= frameRemains) {
      key_resp_9.status = PsychoJS.Status.FINISHED;
  }

    if (key_resp_9.status === PsychoJS.Status.STARTED) {
      let theseKeys = key_resp_9.getKeys({keyList: ['space', '1'], waitRelease: false});
      _key_resp_9_allKeys = _key_resp_9_allKeys.concat(theseKeys);
      if (_key_resp_9_allKeys.length > 0) {
        key_resp_9.keys = _key_resp_9_allKeys[0].name;  // just the first key pressed
        key_resp_9.rt = _key_resp_9_allKeys[0].rt;
      }
    }
    
    
    // *polygon_2* updates
    if (t >= 3 && polygon_2.status === PsychoJS.Status.NOT_STARTED) {
      // keep track of start time/frame for later
      polygon_2.tStart = t;  // (not accounting for frame time here)
      polygon_2.frameNStart = frameN;  // exact frame index
      
      polygon_2.setAutoDraw(true);
    }

    frameRemains = 3 + 2 - psychoJS.window.monitorFramePeriod * 0.75;  // most of one frame period left
    if ((polygon_2.status === PsychoJS.Status.STARTED || polygon_2.status === PsychoJS.Status.FINISHED) && t >= frameRemains) {
      polygon_2.setAutoDraw(false);
    }
    
    // *stim_image* updates
    if (t >= 0.0 && stim_image.status === PsychoJS.Status.NOT_STARTED) {
      // keep track of start time/frame for later
      stim_image.tStart = t;  // (not accounting for frame time here)
      stim_image.frameNStart = frameN;  // exact frame index
      
      stim_image.setAutoDraw(true);
    }

    frameRemains = 0.0 + 3 - psychoJS.window.monitorFramePeriod * 0.75;  // most of one frame period left
    if ((stim_image.status === PsychoJS.Status.STARTED || stim_image.status === PsychoJS.Status.FINISHED) && t >= frameRemains) {
      stim_image.setAutoDraw(false);
    }
    // check for quit (typically the Esc key)
    if (psychoJS.experiment.experimentEnded || psychoJS.eventManager.getKeys({keyList:['escape']}).length > 0) {
      return quitPsychoJS('The [Escape] key was pressed. Goodbye!', false);
    }
    
    // check if the Routine should terminate
    if (!continueRoutine) {  // a component has requested a forced-end of Routine
      return Scheduler.Event.NEXT;
    }
    
    continueRoutine = false;  // reverts to True if at least one component still running
    for (const thisComponent of listComponents)
      if ('status' in thisComponent && thisComponent.status !== PsychoJS.Status.FINISHED) {
        continueRoutine = true;
        break;
      }
    
    // refresh the screen if continuing
    if (continueRoutine && routineTimer.getTime() > 0) {
      return Scheduler.Event.FLIP_REPEAT;
    } else {
      return Scheduler.Event.NEXT;
    }
  };
}


function listRoutineEnd(snapshot) {
  return function () {
    //------Ending Routine 'list'-------
    for (const thisComponent of listComponents) {
      if (typeof thisComponent.setAutoDraw === 'function') {
        thisComponent.setAutoDraw(false);
      }
    }
    psychoJS.experiment.addData('key_resp_9.keys', key_resp_9.keys);
    if (typeof key_resp_9.keys !== 'undefined') {  // we had a response
        psychoJS.experiment.addData('key_resp_9.rt', key_resp_9.rt);
        }
    
    key_resp_9.stop();
    stimuliList.append(stimuli[z]);
    labelList.append(labels[z]);
    console.log(stimuliList);
    console.log(labelList);
    z += 1;
    console.log(z);
    console.log(stimuli);
    
    return Scheduler.Event.NEXT;
  };
}


var cross_finComponents;
function cross_finRoutineBegin(snapshot) {
  return function () {
    //------Prepare to start Routine 'cross_fin'-------
    t = 0;
    cross_finClock.reset(); // clock
    frameN = -1;
    routineTimer.add(5.000000);
    // update component parameters for each repeat
    music_index = (music_index + 1);
    
    // keep track of which components have finished
    cross_finComponents = [];
    cross_finComponents.push(polygon_15);
    
    for (const thisComponent of cross_finComponents)
      if ('status' in thisComponent)
        thisComponent.status = PsychoJS.Status.NOT_STARTED;
    // check if the Routine should terminate
    if (!continueRoutine) {  // a component has requested a forced-end of Routine
      return Scheduler.Event.NEXT;
    }
  };
}


function cross_finRoutineEachFrame(snapshot) {
  return function () {
    //------Loop for each frame of Routine 'cross_fin'-------
    let continueRoutine = true; // until we're told otherwise
    // get current time
    t = cross_finClock.getTime();
    frameN = frameN + 1;// number of completed frames (so 0 is the first frame)
    // update/draw components on each frame
    
    // *polygon_15* updates
    if (t >= 0.0 && polygon_15.status === PsychoJS.Status.NOT_STARTED) {
      // keep track of start time/frame for later
      polygon_15.tStart = t;  // (not accounting for frame time here)
      polygon_15.frameNStart = frameN;  // exact frame index
      
      polygon_15.setAutoDraw(true);
    }

    frameRemains = 0.0 + 5 - psychoJS.window.monitorFramePeriod * 0.75;  // most of one frame period left
    if ((polygon_15.status === PsychoJS.Status.STARTED || polygon_15.status === PsychoJS.Status.FINISHED) && t >= frameRemains) {
      polygon_15.setAutoDraw(false);
    }
    // check for quit (typically the Esc key)
    if (psychoJS.experiment.experimentEnded || psychoJS.eventManager.getKeys({keyList:['escape']}).length > 0) {
      return quitPsychoJS('The [Escape] key was pressed. Goodbye!', false);
    }
    
    // check if the Routine should terminate
    if (!continueRoutine) {  // a component has requested a forced-end of Routine
      return Scheduler.Event.NEXT;
    }
    
    continueRoutine = false;  // reverts to True if at least one component still running
    for (const thisComponent of cross_finComponents)
      if ('status' in thisComponent && thisComponent.status !== PsychoJS.Status.FINISHED) {
        continueRoutine = true;
        break;
      }
    
    // refresh the screen if continuing
    if (continueRoutine && routineTimer.getTime() > 0) {
      return Scheduler.Event.FLIP_REPEAT;
    } else {
      return Scheduler.Event.NEXT;
    }
  };
}


function cross_finRoutineEnd(snapshot) {
  return function () {
    //------Ending Routine 'cross_fin'-------
    for (const thisComponent of cross_finComponents) {
      if (typeof thisComponent.setAutoDraw === 'function') {
        thisComponent.setAutoDraw(false);
      }
    }
    return Scheduler.Event.NEXT;
  };
}


var _key_resp_14_allKeys;
var b1;
var b2;
var pair1;
var pair2;
var pair3;
var pair4;
var pair5;
var pair6;
var pair7;
var pair8;
var pair9;
var pair10;
var pairS1;
var pairS2;
var pairS3;
var pairS4;
var pairS5;
var pairS6;
var pairS7;
var pairS8;
var pairS9;
var pairS10;
var testpairs;
var testpairsS;
var testpairsFin;
var testpairsSFin;
var pairList;
var reminder_arrowComponents;
function reminder_arrowRoutineBegin(snapshot) {
  return function () {
    //------Prepare to start Routine 'reminder_arrow'-------
    t = 0;
    reminder_arrowClock.reset(); // clock
    frameN = -1;
    // update component parameters for each repeat
    key_resp_14.keys = undefined;
    key_resp_14.rt = undefined;
    _key_resp_14_allKeys = [];
    listnumber += 1;
    b1 = boundary[0];
    b2 = boundary[1];
    console.log(b1);
    console.log(b2);
    pair1 = [stimuliList[1], stimuliList[5]];
    pair2 = [stimuliList[2], stimuliList[6]];
    pair3 = [stimuliList[4], stimuliList[8]];
    pair4 = [stimuliList[7], stimuliList[11]];
    pair5 = [stimuliList[9], stimuliList[13]];
    pair6 = [stimuliList[10], stimuliList[14]];
    pair7 = [stimuliList[12], stimuliList[16]];
    pair8 = [stimuliList[15], stimuliList[19]];
    pair9 = [stimuliList[17], stimuliList[21]];
    pair10 = [stimuliList[18], stimuliList[22]];
    pairS1 = [labelList[1], labelList[5]];
    pairS2 = [labelList[2], labelList[6]];
    pairS3 = [labelList[4], labelList[8]];
    pairS4 = [labelList[7], labelList[11]];
    pairS5 = [labelList[9], labelList[13]];
    pairS6 = [labelList[10], labelList[14]];
    pairS7 = [labelList[12], labelList[16]];
    pairS8 = [labelList[15], labelList[19]];
    pairS9 = [labelList[17], labelList[21]];
    pairS10 = [labelList[18], labelList[22]];
    testpairs = [pair1, pair2, pair3, pair4, pair5, pair6, pair7, pair8, pair9, pair10];
    testpairsS = [pairS1, pairS2, pairS3, pairS4, pairS5, pairS6, pairS7, pairS8, pairS9, pairS10];
    testpairsFin = [];
    testpairsSFin = [];
    pairList = [0, 1, 2, 3, 4, 5, 6, 7, 8, 9];
    util.shuffle(pairList);
    for (var i, _pj_c = 0, _pj_a = pairList, _pj_b = _pj_a.length; (_pj_c < _pj_b); _pj_c += 1) {
        i = _pj_a[_pj_c];
        testpairsFin.append(testpairs[i]);
        testpairsSFin.append(testpairsS[i]);
    }
    
    sound_2.stop();
    
    // keep track of which components have finished
    reminder_arrowComponents = [];
    reminder_arrowComponents.push(text_11);
    reminder_arrowComponents.push(key_resp_14);
    
    for (const thisComponent of reminder_arrowComponents)
      if ('status' in thisComponent)
        thisComponent.status = PsychoJS.Status.NOT_STARTED;
    // check if the Routine should terminate
    if (!continueRoutine) {  // a component has requested a forced-end of Routine
      return Scheduler.Event.NEXT;
    }
  };
}


function reminder_arrowRoutineEachFrame(snapshot) {
  return function () {
    //------Loop for each frame of Routine 'reminder_arrow'-------
    let continueRoutine = true; // until we're told otherwise
    // get current time
    t = reminder_arrowClock.getTime();
    frameN = frameN + 1;// number of completed frames (so 0 is the first frame)
    // update/draw components on each frame
    
    // *text_11* updates
    if (t >= 0.0 && text_11.status === PsychoJS.Status.NOT_STARTED) {
      // keep track of start time/frame for later
      text_11.tStart = t;  // (not accounting for frame time here)
      text_11.frameNStart = frameN;  // exact frame index
      
      text_11.setAutoDraw(true);
    }

    
    // *key_resp_14* updates
    if (t >= 0.0 && key_resp_14.status === PsychoJS.Status.NOT_STARTED) {
      // keep track of start time/frame for later
      key_resp_14.tStart = t;  // (not accounting for frame time here)
      key_resp_14.frameNStart = frameN;  // exact frame index
      
      // keyboard checking is just starting
      psychoJS.window.callOnFlip(function() { key_resp_14.clock.reset(); });  // t=0 on next screen flip
      psychoJS.window.callOnFlip(function() { key_resp_14.start(); }); // start on screen flip
      psychoJS.window.callOnFlip(function() { key_resp_14.clearEvents(); });
    }

    if (key_resp_14.status === PsychoJS.Status.STARTED) {
      let theseKeys = key_resp_14.getKeys({keyList: ['1', 'space'], waitRelease: false});
      _key_resp_14_allKeys = _key_resp_14_allKeys.concat(theseKeys);
      if (_key_resp_14_allKeys.length > 0) {
        key_resp_14.keys = _key_resp_14_allKeys[_key_resp_14_allKeys.length - 1].name;  // just the last key pressed
        key_resp_14.rt = _key_resp_14_allKeys[_key_resp_14_allKeys.length - 1].rt;
        // a response ends the routine
        continueRoutine = false;
      }
    }
    
    // check for quit (typically the Esc key)
    if (psychoJS.experiment.experimentEnded || psychoJS.eventManager.getKeys({keyList:['escape']}).length > 0) {
      return quitPsychoJS('The [Escape] key was pressed. Goodbye!', false);
    }
    
    // check if the Routine should terminate
    if (!continueRoutine) {  // a component has requested a forced-end of Routine
      return Scheduler.Event.NEXT;
    }
    
    continueRoutine = false;  // reverts to True if at least one component still running
    for (const thisComponent of reminder_arrowComponents)
      if ('status' in thisComponent && thisComponent.status !== PsychoJS.Status.FINISHED) {
        continueRoutine = true;
        break;
      }
    
    // refresh the screen if continuing
    if (continueRoutine) {
      return Scheduler.Event.FLIP_REPEAT;
    } else {
      return Scheduler.Event.NEXT;
    }
  };
}


function reminder_arrowRoutineEnd(snapshot) {
  return function () {
    //------Ending Routine 'reminder_arrow'-------
    for (const thisComponent of reminder_arrowComponents) {
      if (typeof thisComponent.setAutoDraw === 'function') {
        thisComponent.setAutoDraw(false);
      }
    }
    psychoJS.experiment.addData('key_resp_14.keys', key_resp_14.keys);
    if (typeof key_resp_14.keys !== 'undefined') {  // we had a response
        psychoJS.experiment.addData('key_resp_14.rt', key_resp_14.rt);
        routineTimer.reset();
        }
    
    key_resp_14.stop();
    // the Routine "reminder_arrow" was not non-slip safe, so reset the non-slip timer
    routineTimer.reset();
    
    return Scheduler.Event.NEXT;
  };
}


var _key_resp_10_allKeys;
var pairs;
var arrowsComponents;
function arrowsRoutineBegin(snapshot) {
  return function () {
    //------Prepare to start Routine 'arrows'-------
    t = 0;
    arrowsClock.reset(); // clock
    frameN = -1;
    routineTimer.add(1.500000);
    // update component parameters for each repeat
    text_10.setText(arrow);
    key_resp_10.keys = undefined;
    key_resp_10.rt = undefined;
    _key_resp_10_allKeys = [];
    pairs = 0;
    
    // keep track of which components have finished
    arrowsComponents = [];
    arrowsComponents.push(text_10);
    arrowsComponents.push(key_resp_10);
    arrowsComponents.push(polygon_3);
    
    for (const thisComponent of arrowsComponents)
      if ('status' in thisComponent)
        thisComponent.status = PsychoJS.Status.NOT_STARTED;
    // check if the Routine should terminate
    if (!continueRoutine) {  // a component has requested a forced-end of Routine
      return Scheduler.Event.NEXT;
    }
  };
}


function arrowsRoutineEachFrame(snapshot) {
  return function () {
    //------Loop for each frame of Routine 'arrows'-------
    let continueRoutine = true; // until we're told otherwise
    // get current time
    t = arrowsClock.getTime();
    frameN = frameN + 1;// number of completed frames (so 0 is the first frame)
    // update/draw components on each frame
    
    // *text_10* updates
    if (t >= 0.0 && text_10.status === PsychoJS.Status.NOT_STARTED) {
      // keep track of start time/frame for later
      text_10.tStart = t;  // (not accounting for frame time here)
      text_10.frameNStart = frameN;  // exact frame index
      
      text_10.setAutoDraw(true);
    }

    frameRemains = 0.0 + 0.5 - psychoJS.window.monitorFramePeriod * 0.75;  // most of one frame period left
    if ((text_10.status === PsychoJS.Status.STARTED || text_10.status === PsychoJS.Status.FINISHED) && t >= frameRemains) {
      text_10.setAutoDraw(false);
    }
    
    // *key_resp_10* updates
    if (t >= 0.0 && key_resp_10.status === PsychoJS.Status.NOT_STARTED) {
      // keep track of start time/frame for later
      key_resp_10.tStart = t;  // (not accounting for frame time here)
      key_resp_10.frameNStart = frameN;  // exact frame index
      
      // keyboard checking is just starting
      psychoJS.window.callOnFlip(function() { key_resp_10.clock.reset(); });  // t=0 on next screen flip
      psychoJS.window.callOnFlip(function() { key_resp_10.start(); }); // start on screen flip
      psychoJS.window.callOnFlip(function() { key_resp_10.clearEvents(); });
    }

    frameRemains = 0.0 + 0.5 - psychoJS.window.monitorFramePeriod * 0.75;  // most of one frame period left
    if ((key_resp_10.status === PsychoJS.Status.STARTED || key_resp_10.status === PsychoJS.Status.FINISHED) && t >= frameRemains) {
      key_resp_10.status = PsychoJS.Status.FINISHED;
  }

    if (key_resp_10.status === PsychoJS.Status.STARTED) {
      let theseKeys = key_resp_10.getKeys({keyList: ['left', 'right'], waitRelease: false});
      _key_resp_10_allKeys = _key_resp_10_allKeys.concat(theseKeys);
      if (_key_resp_10_allKeys.length > 0) {
        key_resp_10.keys = _key_resp_10_allKeys[0].name;  // just the first key pressed
        key_resp_10.rt = _key_resp_10_allKeys[0].rt;
      }
    }
    
    
    // *polygon_3* updates
    if (t >= 0.5 && polygon_3.status === PsychoJS.Status.NOT_STARTED) {
      // keep track of start time/frame for later
      polygon_3.tStart = t;  // (not accounting for frame time here)
      polygon_3.frameNStart = frameN;  // exact frame index
      
      polygon_3.setAutoDraw(true);
    }

    frameRemains = 0.5 + 1.0 - psychoJS.window.monitorFramePeriod * 0.75;  // most of one frame period left
    if ((polygon_3.status === PsychoJS.Status.STARTED || polygon_3.status === PsychoJS.Status.FINISHED) && t >= frameRemains) {
      polygon_3.setAutoDraw(false);
    }
    // check for quit (typically the Esc key)
    if (psychoJS.experiment.experimentEnded || psychoJS.eventManager.getKeys({keyList:['escape']}).length > 0) {
      return quitPsychoJS('The [Escape] key was pressed. Goodbye!', false);
    }
    
    // check if the Routine should terminate
    if (!continueRoutine) {  // a component has requested a forced-end of Routine
      return Scheduler.Event.NEXT;
    }
    
    continueRoutine = false;  // reverts to True if at least one component still running
    for (const thisComponent of arrowsComponents)
      if ('status' in thisComponent && thisComponent.status !== PsychoJS.Status.FINISHED) {
        continueRoutine = true;
        break;
      }
    
    // refresh the screen if continuing
    if (continueRoutine && routineTimer.getTime() > 0) {
      return Scheduler.Event.FLIP_REPEAT;
    } else {
      return Scheduler.Event.NEXT;
    }
  };
}


function arrowsRoutineEnd(snapshot) {
  return function () {
    //------Ending Routine 'arrows'-------
    for (const thisComponent of arrowsComponents) {
      if (typeof thisComponent.setAutoDraw === 'function') {
        thisComponent.setAutoDraw(false);
      }
    }
    psychoJS.experiment.addData('key_resp_10.keys', key_resp_10.keys);
    if (typeof key_resp_10.keys !== 'undefined') {  // we had a response
        psychoJS.experiment.addData('key_resp_10.rt', key_resp_10.rt);
        }
    
    key_resp_10.stop();
    return Scheduler.Event.NEXT;
  };
}


var _key_resp_15_allKeys;
var reminder_tempComponents;
function reminder_tempRoutineBegin(snapshot) {
  return function () {
    //------Prepare to start Routine 'reminder_temp'-------
    t = 0;
    reminder_tempClock.reset(); // clock
    frameN = -1;
    // update component parameters for each repeat
    key_resp_15.keys = undefined;
    key_resp_15.rt = undefined;
    _key_resp_15_allKeys = [];
    pairs = 0;
    
    // keep track of which components have finished
    reminder_tempComponents = [];
    reminder_tempComponents.push(text_12);
    reminder_tempComponents.push(key_resp_15);
    
    for (const thisComponent of reminder_tempComponents)
      if ('status' in thisComponent)
        thisComponent.status = PsychoJS.Status.NOT_STARTED;
    // check if the Routine should terminate
    if (!continueRoutine) {  // a component has requested a forced-end of Routine
      return Scheduler.Event.NEXT;
    }
  };
}


function reminder_tempRoutineEachFrame(snapshot) {
  return function () {
    //------Loop for each frame of Routine 'reminder_temp'-------
    let continueRoutine = true; // until we're told otherwise
    // get current time
    t = reminder_tempClock.getTime();
    frameN = frameN + 1;// number of completed frames (so 0 is the first frame)
    // update/draw components on each frame
    
    // *text_12* updates
    if (t >= 0.0 && text_12.status === PsychoJS.Status.NOT_STARTED) {
      // keep track of start time/frame for later
      text_12.tStart = t;  // (not accounting for frame time here)
      text_12.frameNStart = frameN;  // exact frame index
      
      text_12.setAutoDraw(true);
    }

    
    // *key_resp_15* updates
    if (t >= 0.0 && key_resp_15.status === PsychoJS.Status.NOT_STARTED) {
      // keep track of start time/frame for later
      key_resp_15.tStart = t;  // (not accounting for frame time here)
      key_resp_15.frameNStart = frameN;  // exact frame index
      
      // keyboard checking is just starting
      psychoJS.window.callOnFlip(function() { key_resp_15.clock.reset(); });  // t=0 on next screen flip
      psychoJS.window.callOnFlip(function() { key_resp_15.start(); }); // start on screen flip
      psychoJS.window.callOnFlip(function() { key_resp_15.clearEvents(); });
    }

    if (key_resp_15.status === PsychoJS.Status.STARTED) {
      let theseKeys = key_resp_15.getKeys({keyList: ['1', 'space'], waitRelease: false});
      _key_resp_15_allKeys = _key_resp_15_allKeys.concat(theseKeys);
      if (_key_resp_15_allKeys.length > 0) {
        key_resp_15.keys = _key_resp_15_allKeys[_key_resp_15_allKeys.length - 1].name;  // just the last key pressed
        key_resp_15.rt = _key_resp_15_allKeys[_key_resp_15_allKeys.length - 1].rt;
        // a response ends the routine
        continueRoutine = false;
      }
    }
    
    // check for quit (typically the Esc key)
    if (psychoJS.experiment.experimentEnded || psychoJS.eventManager.getKeys({keyList:['escape']}).length > 0) {
      return quitPsychoJS('The [Escape] key was pressed. Goodbye!', false);
    }
    
    // check if the Routine should terminate
    if (!continueRoutine) {  // a component has requested a forced-end of Routine
      return Scheduler.Event.NEXT;
    }
    
    continueRoutine = false;  // reverts to True if at least one component still running
    for (const thisComponent of reminder_tempComponents)
      if ('status' in thisComponent && thisComponent.status !== PsychoJS.Status.FINISHED) {
        continueRoutine = true;
        break;
      }
    
    // refresh the screen if continuing
    if (continueRoutine) {
      return Scheduler.Event.FLIP_REPEAT;
    } else {
      return Scheduler.Event.NEXT;
    }
  };
}


function reminder_tempRoutineEnd(snapshot) {
  return function () {
    //------Ending Routine 'reminder_temp'-------
    for (const thisComponent of reminder_tempComponents) {
      if (typeof thisComponent.setAutoDraw === 'function') {
        thisComponent.setAutoDraw(false);
      }
    }
    psychoJS.experiment.addData('key_resp_15.keys', key_resp_15.keys);
    if (typeof key_resp_15.keys !== 'undefined') {  // we had a response
        psychoJS.experiment.addData('key_resp_15.rt', key_resp_15.rt);
        routineTimer.reset();
        }
    
    key_resp_15.stop();
    // the Routine "reminder_temp" was not non-slip safe, so reset the non-slip timer
    routineTimer.reset();
    
    return Scheduler.Event.NEXT;
  };
}


var pairInd;
var left;
var right;
var testnow;
var testnowS;
var leftstim;
var rightstim;
var _key_resp_11_allKeys;
var temp_ordComponents;
function temp_ordRoutineBegin(snapshot) {
  return function () {
    //------Prepare to start Routine 'temp_ord'-------
    t = 0;
    temp_ordClock.reset(); // clock
    frameN = -1;
    routineTimer.add(9.000000);
    // update component parameters for each repeat
    pairInd = [0, 1];
    util.shuffle(pairInd);
    left = pairInd[0];
    right = pairInd[1];
    
    testnow = testpairsFin[pairs];
    testnowS = testpairsSFin[pairs];
    console.log(pairs);
    console.log(testnow);
    console.log(testnowS);
    
    leftstim = testnowS[left];
    rightstim = testnowS[right];
    
    word_1.setText(testnowS[left]);
    word_2.setText(testnowS[right]);
    key_resp_11.keys = undefined;
    key_resp_11.rt = undefined;
    _key_resp_11_allKeys = [];
    image.setImage(testnow[left]);
    image_2.setImage(testnow[right]);
    // keep track of which components have finished
    temp_ordComponents = [];
    temp_ordComponents.push(word_1);
    temp_ordComponents.push(word_2);
    temp_ordComponents.push(instruction_1);
    temp_ordComponents.push(text_2);
    temp_ordComponents.push(key_resp_11);
    temp_ordComponents.push(polygon_6);
    temp_ordComponents.push(image);
    temp_ordComponents.push(image_2);
    
    for (const thisComponent of temp_ordComponents)
      if ('status' in thisComponent)
        thisComponent.status = PsychoJS.Status.NOT_STARTED;
    // check if the Routine should terminate
    if (!continueRoutine) {  // a component has requested a forced-end of Routine
      return Scheduler.Event.NEXT;
    }
  };
}


function temp_ordRoutineEachFrame(snapshot) {
  return function () {
    //------Loop for each frame of Routine 'temp_ord'-------
    let continueRoutine = true; // until we're told otherwise
    // get current time
    t = temp_ordClock.getTime();
    frameN = frameN + 1;// number of completed frames (so 0 is the first frame)
    // update/draw components on each frame
    
    // *word_1* updates
    if (t >= 1.0 && word_1.status === PsychoJS.Status.NOT_STARTED) {
      // keep track of start time/frame for later
      word_1.tStart = t;  // (not accounting for frame time here)
      word_1.frameNStart = frameN;  // exact frame index
      
      word_1.setAutoDraw(true);
    }

    frameRemains = 1.0 + 8.0 - psychoJS.window.monitorFramePeriod * 0.75;  // most of one frame period left
    if ((word_1.status === PsychoJS.Status.STARTED || word_1.status === PsychoJS.Status.FINISHED) && t >= frameRemains) {
      word_1.setAutoDraw(false);
    }
    
    // *word_2* updates
    if (t >= 1.0 && word_2.status === PsychoJS.Status.NOT_STARTED) {
      // keep track of start time/frame for later
      word_2.tStart = t;  // (not accounting for frame time here)
      word_2.frameNStart = frameN;  // exact frame index
      
      word_2.setAutoDraw(true);
    }

    frameRemains = 1.0 + 8.0 - psychoJS.window.monitorFramePeriod * 0.75;  // most of one frame period left
    if ((word_2.status === PsychoJS.Status.STARTED || word_2.status === PsychoJS.Status.FINISHED) && t >= frameRemains) {
      word_2.setAutoDraw(false);
    }
    
    // *instruction_1* updates
    if (t >= 1.0 && instruction_1.status === PsychoJS.Status.NOT_STARTED) {
      // keep track of start time/frame for later
      instruction_1.tStart = t;  // (not accounting for frame time here)
      instruction_1.frameNStart = frameN;  // exact frame index
      
      instruction_1.setAutoDraw(true);
    }

    frameRemains = 1.0 + 8.0 - psychoJS.window.monitorFramePeriod * 0.75;  // most of one frame period left
    if ((instruction_1.status === PsychoJS.Status.STARTED || instruction_1.status === PsychoJS.Status.FINISHED) && t >= frameRemains) {
      instruction_1.setAutoDraw(false);
    }
    
    // *text_2* updates
    if (t >= 1.0 && text_2.status === PsychoJS.Status.NOT_STARTED) {
      // keep track of start time/frame for later
      text_2.tStart = t;  // (not accounting for frame time here)
      text_2.frameNStart = frameN;  // exact frame index
      
      text_2.setAutoDraw(true);
    }

    frameRemains = 1.0 + 8.0 - psychoJS.window.monitorFramePeriod * 0.75;  // most of one frame period left
    if ((text_2.status === PsychoJS.Status.STARTED || text_2.status === PsychoJS.Status.FINISHED) && t >= frameRemains) {
      text_2.setAutoDraw(false);
    }
    
    // *key_resp_11* updates
    if (t >= 1.0 && key_resp_11.status === PsychoJS.Status.NOT_STARTED) {
      // keep track of start time/frame for later
      key_resp_11.tStart = t;  // (not accounting for frame time here)
      key_resp_11.frameNStart = frameN;  // exact frame index
      
      // keyboard checking is just starting
      psychoJS.window.callOnFlip(function() { key_resp_11.clock.reset(); });  // t=0 on next screen flip
      psychoJS.window.callOnFlip(function() { key_resp_11.start(); }); // start on screen flip
      psychoJS.window.callOnFlip(function() { key_resp_11.clearEvents(); });
    }

    frameRemains = 1.0 + 8.0 - psychoJS.window.monitorFramePeriod * 0.75;  // most of one frame period left
    if ((key_resp_11.status === PsychoJS.Status.STARTED || key_resp_11.status === PsychoJS.Status.FINISHED) && t >= frameRemains) {
      key_resp_11.status = PsychoJS.Status.FINISHED;
  }

    if (key_resp_11.status === PsychoJS.Status.STARTED) {
      let theseKeys = key_resp_11.getKeys({keyList: ['1', '2', '3', '4'], waitRelease: false});
      _key_resp_11_allKeys = _key_resp_11_allKeys.concat(theseKeys);
      if (_key_resp_11_allKeys.length > 0) {
        key_resp_11.keys = _key_resp_11_allKeys[_key_resp_11_allKeys.length - 1].name;  // just the last key pressed
        key_resp_11.rt = _key_resp_11_allKeys[_key_resp_11_allKeys.length - 1].rt;
        // a response ends the routine
        continueRoutine = false;
      }
    }
    
    
    // *polygon_6* updates
    if (t >= 0.0 && polygon_6.status === PsychoJS.Status.NOT_STARTED) {
      // keep track of start time/frame for later
      polygon_6.tStart = t;  // (not accounting for frame time here)
      polygon_6.frameNStart = frameN;  // exact frame index
      
      polygon_6.setAutoDraw(true);
    }

    frameRemains = 0.0 + 1.0 - psychoJS.window.monitorFramePeriod * 0.75;  // most of one frame period left
    if ((polygon_6.status === PsychoJS.Status.STARTED || polygon_6.status === PsychoJS.Status.FINISHED) && t >= frameRemains) {
      polygon_6.setAutoDraw(false);
    }
    
    // *image* updates
    if (t >= 1 && image.status === PsychoJS.Status.NOT_STARTED) {
      // keep track of start time/frame for later
      image.tStart = t;  // (not accounting for frame time here)
      image.frameNStart = frameN;  // exact frame index
      
      image.setAutoDraw(true);
    }

    frameRemains = 1 + 8 - psychoJS.window.monitorFramePeriod * 0.75;  // most of one frame period left
    if ((image.status === PsychoJS.Status.STARTED || image.status === PsychoJS.Status.FINISHED) && t >= frameRemains) {
      image.setAutoDraw(false);
    }
    
    // *image_2* updates
    if (t >= 1 && image_2.status === PsychoJS.Status.NOT_STARTED) {
      // keep track of start time/frame for later
      image_2.tStart = t;  // (not accounting for frame time here)
      image_2.frameNStart = frameN;  // exact frame index
      
      image_2.setAutoDraw(true);
    }

    frameRemains = 1 + 8 - psychoJS.window.monitorFramePeriod * 0.75;  // most of one frame period left
    if ((image_2.status === PsychoJS.Status.STARTED || image_2.status === PsychoJS.Status.FINISHED) && t >= frameRemains) {
      image_2.setAutoDraw(false);
    }
    // check for quit (typically the Esc key)
    if (psychoJS.experiment.experimentEnded || psychoJS.eventManager.getKeys({keyList:['escape']}).length > 0) {
      return quitPsychoJS('The [Escape] key was pressed. Goodbye!', false);
    }
    
    // check if the Routine should terminate
    if (!continueRoutine) {  // a component has requested a forced-end of Routine
      return Scheduler.Event.NEXT;
    }
    
    continueRoutine = false;  // reverts to True if at least one component still running
    for (const thisComponent of temp_ordComponents)
      if ('status' in thisComponent && thisComponent.status !== PsychoJS.Status.FINISHED) {
        continueRoutine = true;
        break;
      }
    
    // refresh the screen if continuing
    if (continueRoutine && routineTimer.getTime() > 0) {
      return Scheduler.Event.FLIP_REPEAT;
    } else {
      return Scheduler.Event.NEXT;
    }
  };
}


function temp_ordRoutineEnd(snapshot) {
  return function () {
    //------Ending Routine 'temp_ord'-------
    for (const thisComponent of temp_ordComponents) {
      if (typeof thisComponent.setAutoDraw === 'function') {
        thisComponent.setAutoDraw(false);
      }
    }
    psychoJS.experiment.addData('key_resp_11.keys', key_resp_11.keys);
    if (typeof key_resp_11.keys !== 'undefined') {  // we had a response
        psychoJS.experiment.addData('key_resp_11.rt', key_resp_11.rt);
        routineTimer.reset();
        }
    
    key_resp_11.stop();
    pairs = (pairs + 1);
    console.log(pairs);
    
    psychoJS.experiment.addData('left_stim', leftstim.toString())
    psychoJS.experiment.addData('right_stim', rightstim.toString())
    return Scheduler.Event.NEXT;
  };
}


var _key_resp_12_allKeys;
var temp_distComponents;
function temp_distRoutineBegin(snapshot) {
  return function () {
    //------Prepare to start Routine 'temp_dist'-------
    t = 0;
    temp_distClock.reset(); // clock
    frameN = -1;
    routineTimer.add(9.000000);
    // update component parameters for each repeat
    word_2_1.setText(testnowS[left]);
    word_2_2.setText(testnowS[right]);
    key_resp_12.keys = undefined;
    key_resp_12.rt = undefined;
    _key_resp_12_allKeys = [];
    image_3.setImage(testnow[left]);
    image_4.setImage(testnow[right]);
    // keep track of which components have finished
    temp_distComponents = [];
    temp_distComponents.push(polygon_4);
    temp_distComponents.push(word_2_1);
    temp_distComponents.push(word_2_2);
    temp_distComponents.push(instruction_2);
    temp_distComponents.push(text_20);
    temp_distComponents.push(key_resp_12);
    temp_distComponents.push(image_3);
    temp_distComponents.push(image_4);
    
    for (const thisComponent of temp_distComponents)
      if ('status' in thisComponent)
        thisComponent.status = PsychoJS.Status.NOT_STARTED;
    // check if the Routine should terminate
    if (!continueRoutine) {  // a component has requested a forced-end of Routine
      return Scheduler.Event.NEXT;
    }
  };
}


function temp_distRoutineEachFrame(snapshot) {
  return function () {
    //------Loop for each frame of Routine 'temp_dist'-------
    let continueRoutine = true; // until we're told otherwise
    // get current time
    t = temp_distClock.getTime();
    frameN = frameN + 1;// number of completed frames (so 0 is the first frame)
    // update/draw components on each frame
    
    // *polygon_4* updates
    if (t >= 0.0 && polygon_4.status === PsychoJS.Status.NOT_STARTED) {
      // keep track of start time/frame for later
      polygon_4.tStart = t;  // (not accounting for frame time here)
      polygon_4.frameNStart = frameN;  // exact frame index
      
      polygon_4.setAutoDraw(true);
    }

    frameRemains = 0.0 + 1.0 - psychoJS.window.monitorFramePeriod * 0.75;  // most of one frame period left
    if ((polygon_4.status === PsychoJS.Status.STARTED || polygon_4.status === PsychoJS.Status.FINISHED) && t >= frameRemains) {
      polygon_4.setAutoDraw(false);
    }
    
    // *word_2_1* updates
    if (t >= 1.0 && word_2_1.status === PsychoJS.Status.NOT_STARTED) {
      // keep track of start time/frame for later
      word_2_1.tStart = t;  // (not accounting for frame time here)
      word_2_1.frameNStart = frameN;  // exact frame index
      
      word_2_1.setAutoDraw(true);
    }

    frameRemains = 1.0 + 8.0 - psychoJS.window.monitorFramePeriod * 0.75;  // most of one frame period left
    if ((word_2_1.status === PsychoJS.Status.STARTED || word_2_1.status === PsychoJS.Status.FINISHED) && t >= frameRemains) {
      word_2_1.setAutoDraw(false);
    }
    
    // *word_2_2* updates
    if (t >= 1.0 && word_2_2.status === PsychoJS.Status.NOT_STARTED) {
      // keep track of start time/frame for later
      word_2_2.tStart = t;  // (not accounting for frame time here)
      word_2_2.frameNStart = frameN;  // exact frame index
      
      word_2_2.setAutoDraw(true);
    }

    frameRemains = 1.0 + 8.0 - psychoJS.window.monitorFramePeriod * 0.75;  // most of one frame period left
    if ((word_2_2.status === PsychoJS.Status.STARTED || word_2_2.status === PsychoJS.Status.FINISHED) && t >= frameRemains) {
      word_2_2.setAutoDraw(false);
    }
    
    // *instruction_2* updates
    if (t >= 1.0 && instruction_2.status === PsychoJS.Status.NOT_STARTED) {
      // keep track of start time/frame for later
      instruction_2.tStart = t;  // (not accounting for frame time here)
      instruction_2.frameNStart = frameN;  // exact frame index
      
      instruction_2.setAutoDraw(true);
    }

    frameRemains = 1.0 + 8.0 - psychoJS.window.monitorFramePeriod * 0.75;  // most of one frame period left
    if ((instruction_2.status === PsychoJS.Status.STARTED || instruction_2.status === PsychoJS.Status.FINISHED) && t >= frameRemains) {
      instruction_2.setAutoDraw(false);
    }
    
    // *text_20* updates
    if (t >= 1.0 && text_20.status === PsychoJS.Status.NOT_STARTED) {
      // keep track of start time/frame for later
      text_20.tStart = t;  // (not accounting for frame time here)
      text_20.frameNStart = frameN;  // exact frame index
      
      text_20.setAutoDraw(true);
    }

    frameRemains = 1.0 + 8.0 - psychoJS.window.monitorFramePeriod * 0.75;  // most of one frame period left
    if ((text_20.status === PsychoJS.Status.STARTED || text_20.status === PsychoJS.Status.FINISHED) && t >= frameRemains) {
      text_20.setAutoDraw(false);
    }
    
    // *key_resp_12* updates
    if (t >= 1.0 && key_resp_12.status === PsychoJS.Status.NOT_STARTED) {
      // keep track of start time/frame for later
      key_resp_12.tStart = t;  // (not accounting for frame time here)
      key_resp_12.frameNStart = frameN;  // exact frame index
      
      // keyboard checking is just starting
      psychoJS.window.callOnFlip(function() { key_resp_12.clock.reset(); });  // t=0 on next screen flip
      psychoJS.window.callOnFlip(function() { key_resp_12.start(); }); // start on screen flip
      psychoJS.window.callOnFlip(function() { key_resp_12.clearEvents(); });
    }

    frameRemains = 1.0 + 8.0 - psychoJS.window.monitorFramePeriod * 0.75;  // most of one frame period left
    if ((key_resp_12.status === PsychoJS.Status.STARTED || key_resp_12.status === PsychoJS.Status.FINISHED) && t >= frameRemains) {
      key_resp_12.status = PsychoJS.Status.FINISHED;
  }

    if (key_resp_12.status === PsychoJS.Status.STARTED) {
      let theseKeys = key_resp_12.getKeys({keyList: ['1', '2', '3', '4'], waitRelease: false});
      _key_resp_12_allKeys = _key_resp_12_allKeys.concat(theseKeys);
      if (_key_resp_12_allKeys.length > 0) {
        key_resp_12.keys = _key_resp_12_allKeys[_key_resp_12_allKeys.length - 1].name;  // just the last key pressed
        key_resp_12.rt = _key_resp_12_allKeys[_key_resp_12_allKeys.length - 1].rt;
        // a response ends the routine
        continueRoutine = false;
      }
    }
    
    
    // *image_3* updates
    if (t >= 1 && image_3.status === PsychoJS.Status.NOT_STARTED) {
      // keep track of start time/frame for later
      image_3.tStart = t;  // (not accounting for frame time here)
      image_3.frameNStart = frameN;  // exact frame index
      
      image_3.setAutoDraw(true);
    }

    frameRemains = 1 + 8 - psychoJS.window.monitorFramePeriod * 0.75;  // most of one frame period left
    if ((image_3.status === PsychoJS.Status.STARTED || image_3.status === PsychoJS.Status.FINISHED) && t >= frameRemains) {
      image_3.setAutoDraw(false);
    }
    
    // *image_4* updates
    if (t >= 1 && image_4.status === PsychoJS.Status.NOT_STARTED) {
      // keep track of start time/frame for later
      image_4.tStart = t;  // (not accounting for frame time here)
      image_4.frameNStart = frameN;  // exact frame index
      
      image_4.setAutoDraw(true);
    }

    frameRemains = 1 + 8 - psychoJS.window.monitorFramePeriod * 0.75;  // most of one frame period left
    if ((image_4.status === PsychoJS.Status.STARTED || image_4.status === PsychoJS.Status.FINISHED) && t >= frameRemains) {
      image_4.setAutoDraw(false);
    }
    // check for quit (typically the Esc key)
    if (psychoJS.experiment.experimentEnded || psychoJS.eventManager.getKeys({keyList:['escape']}).length > 0) {
      return quitPsychoJS('The [Escape] key was pressed. Goodbye!', false);
    }
    
    // check if the Routine should terminate
    if (!continueRoutine) {  // a component has requested a forced-end of Routine
      return Scheduler.Event.NEXT;
    }
    
    continueRoutine = false;  // reverts to True if at least one component still running
    for (const thisComponent of temp_distComponents)
      if ('status' in thisComponent && thisComponent.status !== PsychoJS.Status.FINISHED) {
        continueRoutine = true;
        break;
      }
    
    // refresh the screen if continuing
    if (continueRoutine && routineTimer.getTime() > 0) {
      return Scheduler.Event.FLIP_REPEAT;
    } else {
      return Scheduler.Event.NEXT;
    }
  };
}


function temp_distRoutineEnd(snapshot) {
  return function () {
    //------Ending Routine 'temp_dist'-------
    for (const thisComponent of temp_distComponents) {
      if (typeof thisComponent.setAutoDraw === 'function') {
        thisComponent.setAutoDraw(false);
      }
    }
    psychoJS.experiment.addData('key_resp_12.keys', key_resp_12.keys);
    if (typeof key_resp_12.keys !== 'undefined') {  // we had a response
        psychoJS.experiment.addData('key_resp_12.rt', key_resp_12.rt);
        routineTimer.reset();
        }
    
    key_resp_12.stop();
    return Scheduler.Event.NEXT;
  };
}


var list_endComponents;
function list_endRoutineBegin(snapshot) {
  return function () {
    //------Prepare to start Routine 'list_end'-------
    t = 0;
    list_endClock.reset(); // clock
    frameN = -1;
    routineTimer.add(8.000000);
    // update component parameters for each repeat
    text_41.setText(end[end_index]);
    // keep track of which components have finished
    list_endComponents = [];
    list_endComponents.push(text_41);
    
    for (const thisComponent of list_endComponents)
      if ('status' in thisComponent)
        thisComponent.status = PsychoJS.Status.NOT_STARTED;
    // check if the Routine should terminate
    if (!continueRoutine) {  // a component has requested a forced-end of Routine
      return Scheduler.Event.NEXT;
    }
  };
}


function list_endRoutineEachFrame(snapshot) {
  return function () {
    //------Loop for each frame of Routine 'list_end'-------
    let continueRoutine = true; // until we're told otherwise
    // get current time
    t = list_endClock.getTime();
    frameN = frameN + 1;// number of completed frames (so 0 is the first frame)
    // update/draw components on each frame
    
    // *text_41* updates
    if (t >= 0.0 && text_41.status === PsychoJS.Status.NOT_STARTED) {
      // keep track of start time/frame for later
      text_41.tStart = t;  // (not accounting for frame time here)
      text_41.frameNStart = frameN;  // exact frame index
      
      text_41.setAutoDraw(true);
    }

    frameRemains = 0.0 + 8.0 - psychoJS.window.monitorFramePeriod * 0.75;  // most of one frame period left
    if ((text_41.status === PsychoJS.Status.STARTED || text_41.status === PsychoJS.Status.FINISHED) && t >= frameRemains) {
      text_41.setAutoDraw(false);
    }
    // check for quit (typically the Esc key)
    if (psychoJS.experiment.experimentEnded || psychoJS.eventManager.getKeys({keyList:['escape']}).length > 0) {
      return quitPsychoJS('The [Escape] key was pressed. Goodbye!', false);
    }
    
    // check if the Routine should terminate
    if (!continueRoutine) {  // a component has requested a forced-end of Routine
      return Scheduler.Event.NEXT;
    }
    
    continueRoutine = false;  // reverts to True if at least one component still running
    for (const thisComponent of list_endComponents)
      if ('status' in thisComponent && thisComponent.status !== PsychoJS.Status.FINISHED) {
        continueRoutine = true;
        break;
      }
    
    // refresh the screen if continuing
    if (continueRoutine && routineTimer.getTime() > 0) {
      return Scheduler.Event.FLIP_REPEAT;
    } else {
      return Scheduler.Event.NEXT;
    }
  };
}


function list_endRoutineEnd(snapshot) {
  return function () {
    //------Ending Routine 'list_end'-------
    for (const thisComponent of list_endComponents) {
      if (typeof thisComponent.setAutoDraw === 'function') {
        thisComponent.setAutoDraw(false);
      }
    }
    end_index += 1;
    
    return Scheduler.Event.NEXT;
  };
}


var _key_resp_32_allKeys;
var emotion_break_1Components;
function emotion_break_1RoutineBegin(snapshot) {
  return function () {
    //------Prepare to start Routine 'emotion_break_1'-------
    t = 0;
    emotion_break_1Clock.reset(); // clock
    frameN = -1;
    routineTimer.add(60.000000);
    // update component parameters for each repeat
    listnumber = 0;
    
    key_resp_32.keys = undefined;
    key_resp_32.rt = undefined;
    _key_resp_32_allKeys = [];
    // keep track of which components have finished
    emotion_break_1Components = [];
    emotion_break_1Components.push(text_33);
    emotion_break_1Components.push(key_resp_32);
    
    for (const thisComponent of emotion_break_1Components)
      if ('status' in thisComponent)
        thisComponent.status = PsychoJS.Status.NOT_STARTED;
    // check if the Routine should terminate
    if (!continueRoutine) {  // a component has requested a forced-end of Routine
      return Scheduler.Event.NEXT;
    }
  };
}


function emotion_break_1RoutineEachFrame(snapshot) {
  return function () {
    //------Loop for each frame of Routine 'emotion_break_1'-------
    let continueRoutine = true; // until we're told otherwise
    // get current time
    t = emotion_break_1Clock.getTime();
    frameN = frameN + 1;// number of completed frames (so 0 is the first frame)
    // update/draw components on each frame
    
    // *text_33* updates
    if (t >= 0.0 && text_33.status === PsychoJS.Status.NOT_STARTED) {
      // keep track of start time/frame for later
      text_33.tStart = t;  // (not accounting for frame time here)
      text_33.frameNStart = frameN;  // exact frame index
      
      text_33.setAutoDraw(true);
    }

    frameRemains = 0.0 + 60 - psychoJS.window.monitorFramePeriod * 0.75;  // most of one frame period left
    if ((text_33.status === PsychoJS.Status.STARTED || text_33.status === PsychoJS.Status.FINISHED) && t >= frameRemains) {
      text_33.setAutoDraw(false);
    }
    
    // *key_resp_32* updates
    if (t >= 0.0 && key_resp_32.status === PsychoJS.Status.NOT_STARTED) {
      // keep track of start time/frame for later
      key_resp_32.tStart = t;  // (not accounting for frame time here)
      key_resp_32.frameNStart = frameN;  // exact frame index
      
      // keyboard checking is just starting
      psychoJS.window.callOnFlip(function() { key_resp_32.clock.reset(); });  // t=0 on next screen flip
      psychoJS.window.callOnFlip(function() { key_resp_32.start(); }); // start on screen flip
      psychoJS.window.callOnFlip(function() { key_resp_32.clearEvents(); });
    }

    frameRemains = 0.0 + 60 - psychoJS.window.monitorFramePeriod * 0.75;  // most of one frame period left
    if ((key_resp_32.status === PsychoJS.Status.STARTED || key_resp_32.status === PsychoJS.Status.FINISHED) && t >= frameRemains) {
      key_resp_32.status = PsychoJS.Status.FINISHED;
  }

    if (key_resp_32.status === PsychoJS.Status.STARTED) {
      let theseKeys = key_resp_32.getKeys({keyList: ['y', 'n', 'left', 'right', 'space'], waitRelease: false});
      _key_resp_32_allKeys = _key_resp_32_allKeys.concat(theseKeys);
      if (_key_resp_32_allKeys.length > 0) {
        key_resp_32.keys = _key_resp_32_allKeys[_key_resp_32_allKeys.length - 1].name;  // just the last key pressed
        key_resp_32.rt = _key_resp_32_allKeys[_key_resp_32_allKeys.length - 1].rt;
        // a response ends the routine
        continueRoutine = false;
      }
    }
    
    // check for quit (typically the Esc key)
    if (psychoJS.experiment.experimentEnded || psychoJS.eventManager.getKeys({keyList:['escape']}).length > 0) {
      return quitPsychoJS('The [Escape] key was pressed. Goodbye!', false);
    }
    
    // check if the Routine should terminate
    if (!continueRoutine) {  // a component has requested a forced-end of Routine
      return Scheduler.Event.NEXT;
    }
    
    continueRoutine = false;  // reverts to True if at least one component still running
    for (const thisComponent of emotion_break_1Components)
      if ('status' in thisComponent && thisComponent.status !== PsychoJS.Status.FINISHED) {
        continueRoutine = true;
        break;
      }
    
    // refresh the screen if continuing
    if (continueRoutine && routineTimer.getTime() > 0) {
      return Scheduler.Event.FLIP_REPEAT;
    } else {
      return Scheduler.Event.NEXT;
    }
  };
}


function emotion_break_1RoutineEnd(snapshot) {
  return function () {
    //------Ending Routine 'emotion_break_1'-------
    for (const thisComponent of emotion_break_1Components) {
      if (typeof thisComponent.setAutoDraw === 'function') {
        thisComponent.setAutoDraw(false);
      }
    }
    psychoJS.experiment.addData('key_resp_32.keys', key_resp_32.keys);
    if (typeof key_resp_32.keys !== 'undefined') {  // we had a response
        psychoJS.experiment.addData('key_resp_32.rt', key_resp_32.rt);
        routineTimer.reset();
        }
    
    key_resp_32.stop();
    return Scheduler.Event.NEXT;
  };
}


var _key_resp_31_allKeys;
var compass_instruction_1Components;
function compass_instruction_1RoutineBegin(snapshot) {
  return function () {
    //------Prepare to start Routine 'compass_instruction_1'-------
    t = 0;
    compass_instruction_1Clock.reset(); // clock
    frameN = -1;
    // update component parameters for each repeat
    key_resp_31.keys = undefined;
    key_resp_31.rt = undefined;
    _key_resp_31_allKeys = [];
    // keep track of which components have finished
    compass_instruction_1Components = [];
    compass_instruction_1Components.push(text_34);
    compass_instruction_1Components.push(key_resp_31);
    
    for (const thisComponent of compass_instruction_1Components)
      if ('status' in thisComponent)
        thisComponent.status = PsychoJS.Status.NOT_STARTED;
    // check if the Routine should terminate
    if (!continueRoutine) {  // a component has requested a forced-end of Routine
      return Scheduler.Event.NEXT;
    }
  };
}


function compass_instruction_1RoutineEachFrame(snapshot) {
  return function () {
    //------Loop for each frame of Routine 'compass_instruction_1'-------
    let continueRoutine = true; // until we're told otherwise
    // get current time
    t = compass_instruction_1Clock.getTime();
    frameN = frameN + 1;// number of completed frames (so 0 is the first frame)
    // update/draw components on each frame
    
    // *text_34* updates
    if (t >= 0.0 && text_34.status === PsychoJS.Status.NOT_STARTED) {
      // keep track of start time/frame for later
      text_34.tStart = t;  // (not accounting for frame time here)
      text_34.frameNStart = frameN;  // exact frame index
      
      text_34.setAutoDraw(true);
    }

    
    // *key_resp_31* updates
    if (t >= 0.0 && key_resp_31.status === PsychoJS.Status.NOT_STARTED) {
      // keep track of start time/frame for later
      key_resp_31.tStart = t;  // (not accounting for frame time here)
      key_resp_31.frameNStart = frameN;  // exact frame index
      
      // keyboard checking is just starting
      psychoJS.window.callOnFlip(function() { key_resp_31.clock.reset(); });  // t=0 on next screen flip
      psychoJS.window.callOnFlip(function() { key_resp_31.start(); }); // start on screen flip
      psychoJS.window.callOnFlip(function() { key_resp_31.clearEvents(); });
    }

    if (key_resp_31.status === PsychoJS.Status.STARTED) {
      let theseKeys = key_resp_31.getKeys({keyList: ['y', 'n', 'left', 'right', 'space'], waitRelease: false});
      _key_resp_31_allKeys = _key_resp_31_allKeys.concat(theseKeys);
      if (_key_resp_31_allKeys.length > 0) {
        key_resp_31.keys = _key_resp_31_allKeys[_key_resp_31_allKeys.length - 1].name;  // just the last key pressed
        key_resp_31.rt = _key_resp_31_allKeys[_key_resp_31_allKeys.length - 1].rt;
        // a response ends the routine
        continueRoutine = false;
      }
    }
    
    // check for quit (typically the Esc key)
    if (psychoJS.experiment.experimentEnded || psychoJS.eventManager.getKeys({keyList:['escape']}).length > 0) {
      return quitPsychoJS('The [Escape] key was pressed. Goodbye!', false);
    }
    
    // check if the Routine should terminate
    if (!continueRoutine) {  // a component has requested a forced-end of Routine
      return Scheduler.Event.NEXT;
    }
    
    continueRoutine = false;  // reverts to True if at least one component still running
    for (const thisComponent of compass_instruction_1Components)
      if ('status' in thisComponent && thisComponent.status !== PsychoJS.Status.FINISHED) {
        continueRoutine = true;
        break;
      }
    
    // refresh the screen if continuing
    if (continueRoutine) {
      return Scheduler.Event.FLIP_REPEAT;
    } else {
      return Scheduler.Event.NEXT;
    }
  };
}


function compass_instruction_1RoutineEnd(snapshot) {
  return function () {
    //------Ending Routine 'compass_instruction_1'-------
    for (const thisComponent of compass_instruction_1Components) {
      if (typeof thisComponent.setAutoDraw === 'function') {
        thisComponent.setAutoDraw(false);
      }
    }
    psychoJS.experiment.addData('key_resp_31.keys', key_resp_31.keys);
    if (typeof key_resp_31.keys !== 'undefined') {  // we had a response
        psychoJS.experiment.addData('key_resp_31.rt', key_resp_31.rt);
        routineTimer.reset();
        }
    
    key_resp_31.stop();
    // the Routine "compass_instruction_1" was not non-slip safe, so reset the non-slip timer
    routineTimer.reset();
    
    return Scheduler.Event.NEXT;
  };
}


var _key_resp_34_allKeys;
var compass_instruction_2Components;
function compass_instruction_2RoutineBegin(snapshot) {
  return function () {
    //------Prepare to start Routine 'compass_instruction_2'-------
    t = 0;
    compass_instruction_2Clock.reset(); // clock
    frameN = -1;
    // update component parameters for each repeat
    key_resp_34.keys = undefined;
    key_resp_34.rt = undefined;
    _key_resp_34_allKeys = [];
    // keep track of which components have finished
    compass_instruction_2Components = [];
    compass_instruction_2Components.push(text_37);
    compass_instruction_2Components.push(key_resp_34);
    
    for (const thisComponent of compass_instruction_2Components)
      if ('status' in thisComponent)
        thisComponent.status = PsychoJS.Status.NOT_STARTED;
    // check if the Routine should terminate
    if (!continueRoutine) {  // a component has requested a forced-end of Routine
      return Scheduler.Event.NEXT;
    }
  };
}


function compass_instruction_2RoutineEachFrame(snapshot) {
  return function () {
    //------Loop for each frame of Routine 'compass_instruction_2'-------
    let continueRoutine = true; // until we're told otherwise
    // get current time
    t = compass_instruction_2Clock.getTime();
    frameN = frameN + 1;// number of completed frames (so 0 is the first frame)
    // update/draw components on each frame
    
    // *text_37* updates
    if (t >= 0.0 && text_37.status === PsychoJS.Status.NOT_STARTED) {
      // keep track of start time/frame for later
      text_37.tStart = t;  // (not accounting for frame time here)
      text_37.frameNStart = frameN;  // exact frame index
      
      text_37.setAutoDraw(true);
    }

    
    // *key_resp_34* updates
    if (t >= 0.0 && key_resp_34.status === PsychoJS.Status.NOT_STARTED) {
      // keep track of start time/frame for later
      key_resp_34.tStart = t;  // (not accounting for frame time here)
      key_resp_34.frameNStart = frameN;  // exact frame index
      
      // keyboard checking is just starting
      psychoJS.window.callOnFlip(function() { key_resp_34.clock.reset(); });  // t=0 on next screen flip
      psychoJS.window.callOnFlip(function() { key_resp_34.start(); }); // start on screen flip
      psychoJS.window.callOnFlip(function() { key_resp_34.clearEvents(); });
    }

    if (key_resp_34.status === PsychoJS.Status.STARTED) {
      let theseKeys = key_resp_34.getKeys({keyList: ['y', 'n', 'left', 'right', 'space'], waitRelease: false});
      _key_resp_34_allKeys = _key_resp_34_allKeys.concat(theseKeys);
      if (_key_resp_34_allKeys.length > 0) {
        key_resp_34.keys = _key_resp_34_allKeys[_key_resp_34_allKeys.length - 1].name;  // just the last key pressed
        key_resp_34.rt = _key_resp_34_allKeys[_key_resp_34_allKeys.length - 1].rt;
        // a response ends the routine
        continueRoutine = false;
      }
    }
    
    // check for quit (typically the Esc key)
    if (psychoJS.experiment.experimentEnded || psychoJS.eventManager.getKeys({keyList:['escape']}).length > 0) {
      return quitPsychoJS('The [Escape] key was pressed. Goodbye!', false);
    }
    
    // check if the Routine should terminate
    if (!continueRoutine) {  // a component has requested a forced-end of Routine
      return Scheduler.Event.NEXT;
    }
    
    continueRoutine = false;  // reverts to True if at least one component still running
    for (const thisComponent of compass_instruction_2Components)
      if ('status' in thisComponent && thisComponent.status !== PsychoJS.Status.FINISHED) {
        continueRoutine = true;
        break;
      }
    
    // refresh the screen if continuing
    if (continueRoutine) {
      return Scheduler.Event.FLIP_REPEAT;
    } else {
      return Scheduler.Event.NEXT;
    }
  };
}


function compass_instruction_2RoutineEnd(snapshot) {
  return function () {
    //------Ending Routine 'compass_instruction_2'-------
    for (const thisComponent of compass_instruction_2Components) {
      if (typeof thisComponent.setAutoDraw === 'function') {
        thisComponent.setAutoDraw(false);
      }
    }
    psychoJS.experiment.addData('key_resp_34.keys', key_resp_34.keys);
    if (typeof key_resp_34.keys !== 'undefined') {  // we had a response
        psychoJS.experiment.addData('key_resp_34.rt', key_resp_34.rt);
        routineTimer.reset();
        }
    
    key_resp_34.stop();
    // the Routine "compass_instruction_2" was not non-slip safe, so reset the non-slip timer
    routineTimer.reset();
    
    return Scheduler.Event.NEXT;
  };
}


var _key_resp_33_allKeys;
var compass_instruction_3Components;
function compass_instruction_3RoutineBegin(snapshot) {
  return function () {
    //------Prepare to start Routine 'compass_instruction_3'-------
    t = 0;
    compass_instruction_3Clock.reset(); // clock
    frameN = -1;
    // update component parameters for each repeat
    key_resp_33.keys = undefined;
    key_resp_33.rt = undefined;
    _key_resp_33_allKeys = [];
    // keep track of which components have finished
    compass_instruction_3Components = [];
    compass_instruction_3Components.push(text_38);
    compass_instruction_3Components.push(key_resp_33);
    
    for (const thisComponent of compass_instruction_3Components)
      if ('status' in thisComponent)
        thisComponent.status = PsychoJS.Status.NOT_STARTED;
    // check if the Routine should terminate
    if (!continueRoutine) {  // a component has requested a forced-end of Routine
      return Scheduler.Event.NEXT;
    }
  };
}


function compass_instruction_3RoutineEachFrame(snapshot) {
  return function () {
    //------Loop for each frame of Routine 'compass_instruction_3'-------
    let continueRoutine = true; // until we're told otherwise
    // get current time
    t = compass_instruction_3Clock.getTime();
    frameN = frameN + 1;// number of completed frames (so 0 is the first frame)
    // update/draw components on each frame
    
    // *text_38* updates
    if (t >= 0.0 && text_38.status === PsychoJS.Status.NOT_STARTED) {
      // keep track of start time/frame for later
      text_38.tStart = t;  // (not accounting for frame time here)
      text_38.frameNStart = frameN;  // exact frame index
      
      text_38.setAutoDraw(true);
    }

    
    // *key_resp_33* updates
    if (t >= 0.0 && key_resp_33.status === PsychoJS.Status.NOT_STARTED) {
      // keep track of start time/frame for later
      key_resp_33.tStart = t;  // (not accounting for frame time here)
      key_resp_33.frameNStart = frameN;  // exact frame index
      
      // keyboard checking is just starting
      psychoJS.window.callOnFlip(function() { key_resp_33.clock.reset(); });  // t=0 on next screen flip
      psychoJS.window.callOnFlip(function() { key_resp_33.start(); }); // start on screen flip
      psychoJS.window.callOnFlip(function() { key_resp_33.clearEvents(); });
    }

    if (key_resp_33.status === PsychoJS.Status.STARTED) {
      let theseKeys = key_resp_33.getKeys({keyList: ['y', 'n', 'left', 'right', 'space'], waitRelease: false});
      _key_resp_33_allKeys = _key_resp_33_allKeys.concat(theseKeys);
      if (_key_resp_33_allKeys.length > 0) {
        key_resp_33.keys = _key_resp_33_allKeys[_key_resp_33_allKeys.length - 1].name;  // just the last key pressed
        key_resp_33.rt = _key_resp_33_allKeys[_key_resp_33_allKeys.length - 1].rt;
        // a response ends the routine
        continueRoutine = false;
      }
    }
    
    // check for quit (typically the Esc key)
    if (psychoJS.experiment.experimentEnded || psychoJS.eventManager.getKeys({keyList:['escape']}).length > 0) {
      return quitPsychoJS('The [Escape] key was pressed. Goodbye!', false);
    }
    
    // check if the Routine should terminate
    if (!continueRoutine) {  // a component has requested a forced-end of Routine
      return Scheduler.Event.NEXT;
    }
    
    continueRoutine = false;  // reverts to True if at least one component still running
    for (const thisComponent of compass_instruction_3Components)
      if ('status' in thisComponent && thisComponent.status !== PsychoJS.Status.FINISHED) {
        continueRoutine = true;
        break;
      }
    
    // refresh the screen if continuing
    if (continueRoutine) {
      return Scheduler.Event.FLIP_REPEAT;
    } else {
      return Scheduler.Event.NEXT;
    }
  };
}


function compass_instruction_3RoutineEnd(snapshot) {
  return function () {
    //------Ending Routine 'compass_instruction_3'-------
    for (const thisComponent of compass_instruction_3Components) {
      if (typeof thisComponent.setAutoDraw === 'function') {
        thisComponent.setAutoDraw(false);
      }
    }
    psychoJS.experiment.addData('key_resp_33.keys', key_resp_33.keys);
    if (typeof key_resp_33.keys !== 'undefined') {  // we had a response
        psychoJS.experiment.addData('key_resp_33.rt', key_resp_33.rt);
        routineTimer.reset();
        }
    
    key_resp_33.stop();
    // the Routine "compass_instruction_3" was not non-slip safe, so reset the non-slip timer
    routineTimer.reset();
    
    return Scheduler.Event.NEXT;
  };
}


var _key_resp_30_allKeys;
var compass_example_1Components;
function compass_example_1RoutineBegin(snapshot) {
  return function () {
    //------Prepare to start Routine 'compass_example_1'-------
    t = 0;
    compass_example_1Clock.reset(); // clock
    frameN = -1;
    // update component parameters for each repeat
    image_20.setImage('emotion_compass_example_3.png');
    key_resp_30.keys = undefined;
    key_resp_30.rt = undefined;
    _key_resp_30_allKeys = [];
    music_index = 0;
    end_index = 0;
    
    // keep track of which components have finished
    compass_example_1Components = [];
    compass_example_1Components.push(image_20);
    compass_example_1Components.push(key_resp_30);
    compass_example_1Components.push(text_36);
    compass_example_1Components.push(text_39);
    
    for (const thisComponent of compass_example_1Components)
      if ('status' in thisComponent)
        thisComponent.status = PsychoJS.Status.NOT_STARTED;
    // check if the Routine should terminate
    if (!continueRoutine) {  // a component has requested a forced-end of Routine
      return Scheduler.Event.NEXT;
    }
  };
}


function compass_example_1RoutineEachFrame(snapshot) {
  return function () {
    //------Loop for each frame of Routine 'compass_example_1'-------
    let continueRoutine = true; // until we're told otherwise
    // get current time
    t = compass_example_1Clock.getTime();
    frameN = frameN + 1;// number of completed frames (so 0 is the first frame)
    // update/draw components on each frame
    
    // *image_20* updates
    if (t >= 0.0 && image_20.status === PsychoJS.Status.NOT_STARTED) {
      // keep track of start time/frame for later
      image_20.tStart = t;  // (not accounting for frame time here)
      image_20.frameNStart = frameN;  // exact frame index
      
      image_20.setAutoDraw(true);
    }

    
    // *key_resp_30* updates
    if (t >= 0.0 && key_resp_30.status === PsychoJS.Status.NOT_STARTED) {
      // keep track of start time/frame for later
      key_resp_30.tStart = t;  // (not accounting for frame time here)
      key_resp_30.frameNStart = frameN;  // exact frame index
      
      // keyboard checking is just starting
      psychoJS.window.callOnFlip(function() { key_resp_30.clock.reset(); });  // t=0 on next screen flip
      psychoJS.window.callOnFlip(function() { key_resp_30.start(); }); // start on screen flip
      psychoJS.window.callOnFlip(function() { key_resp_30.clearEvents(); });
    }

    if (key_resp_30.status === PsychoJS.Status.STARTED) {
      let theseKeys = key_resp_30.getKeys({keyList: ['y', 'n', 'left', 'right', 'space'], waitRelease: false});
      _key_resp_30_allKeys = _key_resp_30_allKeys.concat(theseKeys);
      if (_key_resp_30_allKeys.length > 0) {
        key_resp_30.keys = _key_resp_30_allKeys[_key_resp_30_allKeys.length - 1].name;  // just the last key pressed
        key_resp_30.rt = _key_resp_30_allKeys[_key_resp_30_allKeys.length - 1].rt;
        // a response ends the routine
        continueRoutine = false;
      }
    }
    
    
    // *text_36* updates
    if (t >= 0.0 && text_36.status === PsychoJS.Status.NOT_STARTED) {
      // keep track of start time/frame for later
      text_36.tStart = t;  // (not accounting for frame time here)
      text_36.frameNStart = frameN;  // exact frame index
      
      text_36.setAutoDraw(true);
    }

    
    // *text_39* updates
    if (t >= 0.0 && text_39.status === PsychoJS.Status.NOT_STARTED) {
      // keep track of start time/frame for later
      text_39.tStart = t;  // (not accounting for frame time here)
      text_39.frameNStart = frameN;  // exact frame index
      
      text_39.setAutoDraw(true);
    }

    // check for quit (typically the Esc key)
    if (psychoJS.experiment.experimentEnded || psychoJS.eventManager.getKeys({keyList:['escape']}).length > 0) {
      return quitPsychoJS('The [Escape] key was pressed. Goodbye!', false);
    }
    
    // check if the Routine should terminate
    if (!continueRoutine) {  // a component has requested a forced-end of Routine
      return Scheduler.Event.NEXT;
    }
    
    continueRoutine = false;  // reverts to True if at least one component still running
    for (const thisComponent of compass_example_1Components)
      if ('status' in thisComponent && thisComponent.status !== PsychoJS.Status.FINISHED) {
        continueRoutine = true;
        break;
      }
    
    // refresh the screen if continuing
    if (continueRoutine) {
      return Scheduler.Event.FLIP_REPEAT;
    } else {
      return Scheduler.Event.NEXT;
    }
  };
}


function compass_example_1RoutineEnd(snapshot) {
  return function () {
    //------Ending Routine 'compass_example_1'-------
    for (const thisComponent of compass_example_1Components) {
      if (typeof thisComponent.setAutoDraw === 'function') {
        thisComponent.setAutoDraw(false);
      }
    }
    psychoJS.experiment.addData('key_resp_30.keys', key_resp_30.keys);
    if (typeof key_resp_30.keys !== 'undefined') {  // we had a response
        psychoJS.experiment.addData('key_resp_30.rt', key_resp_30.rt);
        routineTimer.reset();
        }
    
    key_resp_30.stop();
    // the Routine "compass_example_1" was not non-slip safe, so reset the non-slip timer
    routineTimer.reset();
    
    return Scheduler.Event.NEXT;
  };
}


var _key_resp_36_allKeys;
var practice_instruction_2Components;
function practice_instruction_2RoutineBegin(snapshot) {
  return function () {
    //------Prepare to start Routine 'practice_instruction_2'-------
    t = 0;
    practice_instruction_2Clock.reset(); // clock
    frameN = -1;
    // update component parameters for each repeat
    key_resp_36.keys = undefined;
    key_resp_36.rt = undefined;
    _key_resp_36_allKeys = [];
    // keep track of which components have finished
    practice_instruction_2Components = [];
    practice_instruction_2Components.push(key_resp_36);
    practice_instruction_2Components.push(text_42);
    
    for (const thisComponent of practice_instruction_2Components)
      if ('status' in thisComponent)
        thisComponent.status = PsychoJS.Status.NOT_STARTED;
    // check if the Routine should terminate
    if (!continueRoutine) {  // a component has requested a forced-end of Routine
      return Scheduler.Event.NEXT;
    }
  };
}


function practice_instruction_2RoutineEachFrame(snapshot) {
  return function () {
    //------Loop for each frame of Routine 'practice_instruction_2'-------
    let continueRoutine = true; // until we're told otherwise
    // get current time
    t = practice_instruction_2Clock.getTime();
    frameN = frameN + 1;// number of completed frames (so 0 is the first frame)
    // update/draw components on each frame
    
    // *key_resp_36* updates
    if (t >= 0.0 && key_resp_36.status === PsychoJS.Status.NOT_STARTED) {
      // keep track of start time/frame for later
      key_resp_36.tStart = t;  // (not accounting for frame time here)
      key_resp_36.frameNStart = frameN;  // exact frame index
      
      // keyboard checking is just starting
      psychoJS.window.callOnFlip(function() { key_resp_36.clock.reset(); });  // t=0 on next screen flip
      psychoJS.window.callOnFlip(function() { key_resp_36.start(); }); // start on screen flip
      psychoJS.window.callOnFlip(function() { key_resp_36.clearEvents(); });
    }

    if (key_resp_36.status === PsychoJS.Status.STARTED) {
      let theseKeys = key_resp_36.getKeys({keyList: ['y', 'n', 'left', 'right', 'space'], waitRelease: false});
      _key_resp_36_allKeys = _key_resp_36_allKeys.concat(theseKeys);
      if (_key_resp_36_allKeys.length > 0) {
        key_resp_36.keys = _key_resp_36_allKeys[_key_resp_36_allKeys.length - 1].name;  // just the last key pressed
        key_resp_36.rt = _key_resp_36_allKeys[_key_resp_36_allKeys.length - 1].rt;
        // a response ends the routine
        continueRoutine = false;
      }
    }
    
    
    // *text_42* updates
    if (t >= 0.0 && text_42.status === PsychoJS.Status.NOT_STARTED) {
      // keep track of start time/frame for later
      text_42.tStart = t;  // (not accounting for frame time here)
      text_42.frameNStart = frameN;  // exact frame index
      
      text_42.setAutoDraw(true);
    }

    // check for quit (typically the Esc key)
    if (psychoJS.experiment.experimentEnded || psychoJS.eventManager.getKeys({keyList:['escape']}).length > 0) {
      return quitPsychoJS('The [Escape] key was pressed. Goodbye!', false);
    }
    
    // check if the Routine should terminate
    if (!continueRoutine) {  // a component has requested a forced-end of Routine
      return Scheduler.Event.NEXT;
    }
    
    continueRoutine = false;  // reverts to True if at least one component still running
    for (const thisComponent of practice_instruction_2Components)
      if ('status' in thisComponent && thisComponent.status !== PsychoJS.Status.FINISHED) {
        continueRoutine = true;
        break;
      }
    
    // refresh the screen if continuing
    if (continueRoutine) {
      return Scheduler.Event.FLIP_REPEAT;
    } else {
      return Scheduler.Event.NEXT;
    }
  };
}


function practice_instruction_2RoutineEnd(snapshot) {
  return function () {
    //------Ending Routine 'practice_instruction_2'-------
    for (const thisComponent of practice_instruction_2Components) {
      if (typeof thisComponent.setAutoDraw === 'function') {
        thisComponent.setAutoDraw(false);
      }
    }
    psychoJS.experiment.addData('key_resp_36.keys', key_resp_36.keys);
    if (typeof key_resp_36.keys !== 'undefined') {  // we had a response
        psychoJS.experiment.addData('key_resp_36.rt', key_resp_36.rt);
        routineTimer.reset();
        }
    
    key_resp_36.stop();
    // the Routine "practice_instruction_2" was not non-slip safe, so reset the non-slip timer
    routineTimer.reset();
    
    return Scheduler.Event.NEXT;
  };
}


var _key_resp_29_allKeys;
var compass_reminder_1Components;
function compass_reminder_1RoutineBegin(snapshot) {
  return function () {
    //------Prepare to start Routine 'compass_reminder_1'-------
    t = 0;
    compass_reminder_1Clock.reset(); // clock
    frameN = -1;
    // update component parameters for each repeat
    key_resp_29.keys = undefined;
    key_resp_29.rt = undefined;
    _key_resp_29_allKeys = [];
    console.log(music);
    console.log(music_index);
    console.log(music[music_index]);
    
    // keep track of which components have finished
    compass_reminder_1Components = [];
    compass_reminder_1Components.push(text_35);
    compass_reminder_1Components.push(key_resp_29);
    
    for (const thisComponent of compass_reminder_1Components)
      if ('status' in thisComponent)
        thisComponent.status = PsychoJS.Status.NOT_STARTED;
    // check if the Routine should terminate
    if (!continueRoutine) {  // a component has requested a forced-end of Routine
      return Scheduler.Event.NEXT;
    }
  };
}


function compass_reminder_1RoutineEachFrame(snapshot) {
  return function () {
    //------Loop for each frame of Routine 'compass_reminder_1'-------
    let continueRoutine = true; // until we're told otherwise
    // get current time
    t = compass_reminder_1Clock.getTime();
    frameN = frameN + 1;// number of completed frames (so 0 is the first frame)
    // update/draw components on each frame
    
    // *text_35* updates
    if (t >= 0.0 && text_35.status === PsychoJS.Status.NOT_STARTED) {
      // keep track of start time/frame for later
      text_35.tStart = t;  // (not accounting for frame time here)
      text_35.frameNStart = frameN;  // exact frame index
      
      text_35.setAutoDraw(true);
    }

    
    // *key_resp_29* updates
    if (t >= 0.0 && key_resp_29.status === PsychoJS.Status.NOT_STARTED) {
      // keep track of start time/frame for later
      key_resp_29.tStart = t;  // (not accounting for frame time here)
      key_resp_29.frameNStart = frameN;  // exact frame index
      
      // keyboard checking is just starting
      psychoJS.window.callOnFlip(function() { key_resp_29.clock.reset(); });  // t=0 on next screen flip
      psychoJS.window.callOnFlip(function() { key_resp_29.start(); }); // start on screen flip
      psychoJS.window.callOnFlip(function() { key_resp_29.clearEvents(); });
    }

    if (key_resp_29.status === PsychoJS.Status.STARTED) {
      let theseKeys = key_resp_29.getKeys({keyList: ['y', 'n', 'left', 'right', 'space'], waitRelease: false});
      _key_resp_29_allKeys = _key_resp_29_allKeys.concat(theseKeys);
      if (_key_resp_29_allKeys.length > 0) {
        key_resp_29.keys = _key_resp_29_allKeys[_key_resp_29_allKeys.length - 1].name;  // just the last key pressed
        key_resp_29.rt = _key_resp_29_allKeys[_key_resp_29_allKeys.length - 1].rt;
        // a response ends the routine
        continueRoutine = false;
      }
    }
    
    // check for quit (typically the Esc key)
    if (psychoJS.experiment.experimentEnded || psychoJS.eventManager.getKeys({keyList:['escape']}).length > 0) {
      return quitPsychoJS('The [Escape] key was pressed. Goodbye!', false);
    }
    
    // check if the Routine should terminate
    if (!continueRoutine) {  // a component has requested a forced-end of Routine
      return Scheduler.Event.NEXT;
    }
    
    continueRoutine = false;  // reverts to True if at least one component still running
    for (const thisComponent of compass_reminder_1Components)
      if ('status' in thisComponent && thisComponent.status !== PsychoJS.Status.FINISHED) {
        continueRoutine = true;
        break;
      }
    
    // refresh the screen if continuing
    if (continueRoutine) {
      return Scheduler.Event.FLIP_REPEAT;
    } else {
      return Scheduler.Event.NEXT;
    }
  };
}


function compass_reminder_1RoutineEnd(snapshot) {
  return function () {
    //------Ending Routine 'compass_reminder_1'-------
    for (const thisComponent of compass_reminder_1Components) {
      if (typeof thisComponent.setAutoDraw === 'function') {
        thisComponent.setAutoDraw(false);
      }
    }
    psychoJS.experiment.addData('key_resp_29.keys', key_resp_29.keys);
    if (typeof key_resp_29.keys !== 'undefined') {  // we had a response
        psychoJS.experiment.addData('key_resp_29.rt', key_resp_29.rt);
        routineTimer.reset();
        }
    
    key_resp_29.stop();
    // the Routine "compass_reminder_1" was not non-slip safe, so reset the non-slip timer
    routineTimer.reset();
    
    return Scheduler.Event.NEXT;
  };
}


var cross_init_4Components;
function cross_init_4RoutineBegin(snapshot) {
  return function () {
    //------Prepare to start Routine 'cross_init_4'-------
    t = 0;
    cross_init_4Clock.reset(); // clock
    frameN = -1;
    routineTimer.add(5.000000);
    // update component parameters for each repeat
    // keep track of which components have finished
    cross_init_4Components = [];
    cross_init_4Components.push(polygon_16);
    
    for (const thisComponent of cross_init_4Components)
      if ('status' in thisComponent)
        thisComponent.status = PsychoJS.Status.NOT_STARTED;
    // check if the Routine should terminate
    if (!continueRoutine) {  // a component has requested a forced-end of Routine
      return Scheduler.Event.NEXT;
    }
  };
}


function cross_init_4RoutineEachFrame(snapshot) {
  return function () {
    //------Loop for each frame of Routine 'cross_init_4'-------
    let continueRoutine = true; // until we're told otherwise
    // get current time
    t = cross_init_4Clock.getTime();
    frameN = frameN + 1;// number of completed frames (so 0 is the first frame)
    // update/draw components on each frame
    
    // *polygon_16* updates
    if (t >= 0.0 && polygon_16.status === PsychoJS.Status.NOT_STARTED) {
      // keep track of start time/frame for later
      polygon_16.tStart = t;  // (not accounting for frame time here)
      polygon_16.frameNStart = frameN;  // exact frame index
      
      polygon_16.setAutoDraw(true);
    }

    frameRemains = 0.0 + 5 - psychoJS.window.monitorFramePeriod * 0.75;  // most of one frame period left
    if ((polygon_16.status === PsychoJS.Status.STARTED || polygon_16.status === PsychoJS.Status.FINISHED) && t >= frameRemains) {
      polygon_16.setAutoDraw(false);
    }
    // check for quit (typically the Esc key)
    if (psychoJS.experiment.experimentEnded || psychoJS.eventManager.getKeys({keyList:['escape']}).length > 0) {
      return quitPsychoJS('The [Escape] key was pressed. Goodbye!', false);
    }
    
    // check if the Routine should terminate
    if (!continueRoutine) {  // a component has requested a forced-end of Routine
      return Scheduler.Event.NEXT;
    }
    
    continueRoutine = false;  // reverts to True if at least one component still running
    for (const thisComponent of cross_init_4Components)
      if ('status' in thisComponent && thisComponent.status !== PsychoJS.Status.FINISHED) {
        continueRoutine = true;
        break;
      }
    
    // refresh the screen if continuing
    if (continueRoutine && routineTimer.getTime() > 0) {
      return Scheduler.Event.FLIP_REPEAT;
    } else {
      return Scheduler.Event.NEXT;
    }
  };
}


function cross_init_4RoutineEnd(snapshot) {
  return function () {
    //------Ending Routine 'cross_init_4'-------
    for (const thisComponent of cross_init_4Components) {
      if (typeof thisComponent.setAutoDraw === 'function') {
        thisComponent.setAutoDraw(false);
      }
    }
    return Scheduler.Event.NEXT;
  };
}


var gotValidClick;
var mouseloc;
var mouse_x;
var mouse_y;
var mouselocuy;
var x_coord;
var y_coord;
var mouseT;
var lower_rgb_r;
var lower_rgb_g;
var emotion_trackComponents;
function emotion_trackRoutineBegin(snapshot) {
  return function () {
    //------Prepare to start Routine 'emotion_track'-------
    t = 0;
    emotion_trackClock.reset(); // clock
    frameN = -1;
    routineTimer.add(120.000000);
    // update component parameters for each repeat
    // setup some python lists for storing info about the mouse
    gotValidClick = false; // until a click is received
    mouse.mouseClock.reset();
    mouseloc = mouse.getPos();
    mouse_x = mouse.getPos()[0];
    mouse_y = mouse.getPos()[1];
    mouselocuy = (mouse_y + 0.5);
    console.log(mouseloc);
    console.log("fgfgfdsfsjdsfhfsdsfdfgdfgsdfdgdffdsghxbxbcbjsdfsdfdsdsdfsdffdsfsdsdfsdxcvsdssdfsdfsdfdsdfdfgfgsdfsfdsffsfsfgfshvdjhbfg");
    x_coord = [];
    y_coord = [];
    mouseT = [];
    lower_rgb_r = 0.98;
    lower_rgb_g = 0.98;
    
    image_19.setImage('stimuli/emotion_compass_3.png');
    // keep track of which components have finished
    emotion_trackComponents = [];
    emotion_trackComponents.push(polygon_18);
    emotion_trackComponents.push(mouse);
    emotion_trackComponents.push(polygon_11);
    emotion_trackComponents.push(image_19);
    emotion_trackComponents.push(polygon_9);
    
    for (const thisComponent of emotion_trackComponents)
      if ('status' in thisComponent)
        thisComponent.status = PsychoJS.Status.NOT_STARTED;
    // check if the Routine should terminate
    if (!continueRoutine) {  // a component has requested a forced-end of Routine
      return Scheduler.Event.NEXT;
    }
  };
}


var mouseTime;
var mousexstr;
var mousexshort;
var mouseystr;
var mouseyshort;
var mousetstr;
var mousetshort;
function emotion_trackRoutineEachFrame(snapshot) {
  return function () {
    //------Loop for each frame of Routine 'emotion_track'-------
    let continueRoutine = true; // until we're told otherwise
    // get current time
    t = emotion_trackClock.getTime();
    frameN = frameN + 1;// number of completed frames (so 0 is the first frame)
    // update/draw components on each frame
    
    // *polygon_18* updates
    if (t >= 0.0 && polygon_18.status === PsychoJS.Status.NOT_STARTED) {
      // keep track of start time/frame for later
      polygon_18.tStart = t;  // (not accounting for frame time here)
      polygon_18.frameNStart = frameN;  // exact frame index
      
      polygon_18.setAutoDraw(true);
    }

    frameRemains = 0.0 + 120 - psychoJS.window.monitorFramePeriod * 0.75;  // most of one frame period left
    if ((polygon_18.status === PsychoJS.Status.STARTED || polygon_18.status === PsychoJS.Status.FINISHED) && t >= frameRemains) {
      polygon_18.setAutoDraw(false);
    }
    if (polygon_18.contains(mouse)) {
        mouse_x = mouse.getPos()[0];
        mouse_y = mouse.getPos()[1];
        console.log("contained");
    }
    mouseTime = mouse.mouseClock.getTime();
    mouselocuy = (mouse_y + 0.5);
    if (((lower_rgb_r <= 0.98) && (mouse_x < 0))) {
        lower_rgb_r = ((mouse_x * 1.1) + 0.25);
    }
    if (((lower_rgb_g <= 0.98) && (mouse_x > 0))) {
        lower_rgb_g = (((- mouse_x) * 1.1) + 0.25);
    }
    
    
    // *polygon_11* updates
    if (t >= 0.0 && polygon_11.status === PsychoJS.Status.NOT_STARTED) {
      // keep track of start time/frame for later
      polygon_11.tStart = t;  // (not accounting for frame time here)
      polygon_11.frameNStart = frameN;  // exact frame index
      
      polygon_11.setAutoDraw(true);
    }

    frameRemains = 0.0 + 120 - psychoJS.window.monitorFramePeriod * 0.75;  // most of one frame period left
    if ((polygon_11.status === PsychoJS.Status.STARTED || polygon_11.status === PsychoJS.Status.FINISHED) && t >= frameRemains) {
      polygon_11.setAutoDraw(false);
    }
    
    if (polygon_11.status === PsychoJS.Status.STARTED){ // only update if being drawn
      polygon_11.setPos([mouse_x, mouse_y]);
      polygon_11.setLineColor(new util.Color([lower_rgb_g, lower_rgb_r, 0]));
    }
    
    // *image_19* updates
    if (t >= 0.0 && image_19.status === PsychoJS.Status.NOT_STARTED) {
      // keep track of start time/frame for later
      image_19.tStart = t;  // (not accounting for frame time here)
      image_19.frameNStart = frameN;  // exact frame index
      
      image_19.setAutoDraw(true);
    }

    frameRemains = 0.0 + 120 - psychoJS.window.monitorFramePeriod * 0.75;  // most of one frame period left
    if ((image_19.status === PsychoJS.Status.STARTED || image_19.status === PsychoJS.Status.FINISHED) && t >= frameRemains) {
      image_19.setAutoDraw(false);
    }
    
    // *polygon_9* updates
    if (t >= 0.0 && polygon_9.status === PsychoJS.Status.NOT_STARTED) {
      // keep track of start time/frame for later
      polygon_9.tStart = t;  // (not accounting for frame time here)
      polygon_9.frameNStart = frameN;  // exact frame index
      
      polygon_9.setAutoDraw(true);
    }

    frameRemains = 0.0 + 120 - psychoJS.window.monitorFramePeriod * 0.75;  // most of one frame period left
    if ((polygon_9.status === PsychoJS.Status.STARTED || polygon_9.status === PsychoJS.Status.FINISHED) && t >= frameRemains) {
      polygon_9.setAutoDraw(false);
    }
    
    if (polygon_9.status === PsychoJS.Status.STARTED){ // only update if being drawn
      polygon_9.setOpacity(mouselocuy);
      polygon_9.setPos([mouse_x, mouse_y]);
      polygon_9.setFillColor(new util.Color([lower_rgb_g, lower_rgb_r, 0]));
      polygon_9.setLineColor(new util.Color([lower_rgb_g, lower_rgb_r, 0]));
    }
    mousexstr = mouse_x.toString();
    mousexshort = mousexstr.slice(0, 9);
    console.log(mousexshort);
    mouseystr = mouse_y.toString();
    mouseyshort = mouseystr.slice(0, 9);
    console.log(mouseyshort);
    mousetstr = mouseTime.toString();
    mousetshort = mousetstr.slice(0, 9);
    x_coord.append(mousexshort);
    y_coord.append(mouseyshort);
    mouseT.append(mousetshort);
    
    // check for quit (typically the Esc key)
    if (psychoJS.experiment.experimentEnded || psychoJS.eventManager.getKeys({keyList:['escape']}).length > 0) {
      return quitPsychoJS('The [Escape] key was pressed. Goodbye!', false);
    }
    
    // check if the Routine should terminate
    if (!continueRoutine) {  // a component has requested a forced-end of Routine
      return Scheduler.Event.NEXT;
    }
    
    continueRoutine = false;  // reverts to True if at least one component still running
    for (const thisComponent of emotion_trackComponents)
      if ('status' in thisComponent && thisComponent.status !== PsychoJS.Status.FINISHED) {
        continueRoutine = true;
        break;
      }
    
    // refresh the screen if continuing
    if (continueRoutine && routineTimer.getTime() > 0) {
      return Scheduler.Event.FLIP_REPEAT;
    } else {
      return Scheduler.Event.NEXT;
    }
  };
}


var n;
var x_coordn;
var y_coordn;
var time_n;
function emotion_trackRoutineEnd(snapshot) {
  return function () {
    //------Ending Routine 'emotion_track'-------
    for (const thisComponent of emotion_trackComponents) {
      if (typeof thisComponent.setAutoDraw === 'function') {
        thisComponent.setAutoDraw(false);
      }
    }
    // store data for thisExp (ExperimentHandler)
    console.log(music_index);
    
    n = 0;
    x_coordn = [];
    for (var i, _pj_c = 0, _pj_a = x_coord, _pj_b = _pj_a.length; (_pj_c < _pj_b); _pj_c += 1) {
        i = _pj_a[_pj_c];
        if ((((x_coord.length - 10) - n) > 10)) {
            x_coordn.append(x_coord[n]);
            n += 10;
        }
    }
    n = 0;
    y_coordn = [];
    for (var i, _pj_c = 0, _pj_a = y_coord, _pj_b = _pj_a.length; (_pj_c < _pj_b); _pj_c += 1) {
        i = _pj_a[_pj_c];
        if ((((y_coord.length - 10) - n) > 10)) {
            y_coordn.append(y_coord[n]);
            n += 10;
        }
    }
    n = 0;
    time_n = [];
    for (var i, _pj_c = 0, _pj_a = mouseT, _pj_b = _pj_a.length; (_pj_c < _pj_b); _pj_c += 1) {
        i = _pj_a[_pj_c];
        if ((((mouseT.length - 10) - n) > 10)) {
            time_n.append(mouseT[n]);
            n += 10;
        }
    }
    music_clip = music[music_index];
    console.log(music_clip);
    
    
    
    psychoJS.experiment.addData('x_coords', x_coordn.toString())
    psychoJS.experiment.addData('y_coords', y_coordn.toString())
    psychoJS.experiment.addData('mouse_time', time_n.toString())
    //psychoJS.experiment.addData('music_clip', music_clip.toString())
    return Scheduler.Event.NEXT;
  };
}


var _key_resp_13_allKeys;
var conclusionComponents;
function conclusionRoutineBegin(snapshot) {
  return function () {
    //------Prepare to start Routine 'conclusion'-------
    t = 0;
    conclusionClock.reset(); // clock
    frameN = -1;
    // update component parameters for each repeat
    key_resp_13.keys = undefined;
    key_resp_13.rt = undefined;
    _key_resp_13_allKeys = [];
    // keep track of which components have finished
    conclusionComponents = [];
    conclusionComponents.push(text_7);
    conclusionComponents.push(key_resp_13);
    
    for (const thisComponent of conclusionComponents)
      if ('status' in thisComponent)
        thisComponent.status = PsychoJS.Status.NOT_STARTED;
    // check if the Routine should terminate
    if (!continueRoutine) {  // a component has requested a forced-end of Routine
      return Scheduler.Event.NEXT;
    }
  };
}


function conclusionRoutineEachFrame(snapshot) {
  return function () {
    //------Loop for each frame of Routine 'conclusion'-------
    let continueRoutine = true; // until we're told otherwise
    // get current time
    t = conclusionClock.getTime();
    frameN = frameN + 1;// number of completed frames (so 0 is the first frame)
    // update/draw components on each frame
    
    // *text_7* updates
    if (t >= 0.0 && text_7.status === PsychoJS.Status.NOT_STARTED) {
      // keep track of start time/frame for later
      text_7.tStart = t;  // (not accounting for frame time here)
      text_7.frameNStart = frameN;  // exact frame index
      
      text_7.setAutoDraw(true);
    }

    
    // *key_resp_13* updates
    if (t >= 0.0 && key_resp_13.status === PsychoJS.Status.NOT_STARTED) {
      // keep track of start time/frame for later
      key_resp_13.tStart = t;  // (not accounting for frame time here)
      key_resp_13.frameNStart = frameN;  // exact frame index
      
      // keyboard checking is just starting
      psychoJS.window.callOnFlip(function() { key_resp_13.clock.reset(); });  // t=0 on next screen flip
      psychoJS.window.callOnFlip(function() { key_resp_13.start(); }); // start on screen flip
      psychoJS.window.callOnFlip(function() { key_resp_13.clearEvents(); });
    }

    if (key_resp_13.status === PsychoJS.Status.STARTED) {
      let theseKeys = key_resp_13.getKeys({keyList: ['1', 'space'], waitRelease: false});
      _key_resp_13_allKeys = _key_resp_13_allKeys.concat(theseKeys);
      if (_key_resp_13_allKeys.length > 0) {
        key_resp_13.keys = _key_resp_13_allKeys[_key_resp_13_allKeys.length - 1].name;  // just the last key pressed
        key_resp_13.rt = _key_resp_13_allKeys[_key_resp_13_allKeys.length - 1].rt;
        // a response ends the routine
        continueRoutine = false;
      }
    }
    
    // check for quit (typically the Esc key)
    if (psychoJS.experiment.experimentEnded || psychoJS.eventManager.getKeys({keyList:['escape']}).length > 0) {
      return quitPsychoJS('The [Escape] key was pressed. Goodbye!', false);
    }
    
    // check if the Routine should terminate
    if (!continueRoutine) {  // a component has requested a forced-end of Routine
      return Scheduler.Event.NEXT;
    }
    
    continueRoutine = false;  // reverts to True if at least one component still running
    for (const thisComponent of conclusionComponents)
      if ('status' in thisComponent && thisComponent.status !== PsychoJS.Status.FINISHED) {
        continueRoutine = true;
        break;
      }
    
    // refresh the screen if continuing
    if (continueRoutine) {
      return Scheduler.Event.FLIP_REPEAT;
    } else {
      return Scheduler.Event.NEXT;
    }
  };
}


function conclusionRoutineEnd(snapshot) {
  return function () {
    //------Ending Routine 'conclusion'-------
    for (const thisComponent of conclusionComponents) {
      if (typeof thisComponent.setAutoDraw === 'function') {
        thisComponent.setAutoDraw(false);
      }
    }
    psychoJS.experiment.addData('key_resp_13.keys', key_resp_13.keys);
    if (typeof key_resp_13.keys !== 'undefined') {  // we had a response
        psychoJS.experiment.addData('key_resp_13.rt', key_resp_13.rt);
        routineTimer.reset();
        }
    
    key_resp_13.stop();
    // the Routine "conclusion" was not non-slip safe, so reset the non-slip timer
    routineTimer.reset();
    
    return Scheduler.Event.NEXT;
  };
}


function endLoopIteration(scheduler, snapshot) {
  // ------Prepare for next entry------
  return function () {
    if (typeof snapshot !== 'undefined') {
      // ------Check if user ended loop early------
      if (snapshot.finished) {
        // Check for and save orphaned data
        if (psychoJS.experiment.isEntryEmpty()) {
          psychoJS.experiment.nextEntry(snapshot);
        }
        scheduler.stop();
      } else {
        const thisTrial = snapshot.getCurrentTrial();
        if (typeof thisTrial === 'undefined' || !('isTrials' in thisTrial) || thisTrial.isTrials) {
          psychoJS.experiment.nextEntry(snapshot);
        }
      }
    return Scheduler.Event.NEXT;
    }
  };
}


function importConditions(currentLoop) {
  return function () {
    psychoJS.importAttributes(currentLoop.getCurrentTrial());
    return Scheduler.Event.NEXT;
    };
}


function quitPsychoJS(message, isCompleted) {
  // Check for and save orphaned data
  if (psychoJS.experiment.isEntryEmpty()) {
    psychoJS.experiment.nextEntry();
  }
  
  
  
  
  
  
  
  
  
  
  
  
  
  
  
  
  
  
  
  
  
  
  
  
  
  
  
  
  
  
  
  
  
  
  
  
  
  
  
  
  
  
  
  
  
  
  
  
  
  
  
  
  
  
  
  
  
  
  
  
  
  
  
  
  
  
  
  
  
  
  
  
  
  
  
  
  
  
  psychoJS.window.close();
  psychoJS.quit({message: message, isCompleted: isCompleted});
  
  return Scheduler.Event.QUIT;
}
