# Supplementary material for: Dynamic emotional states shape the episodic structure of memory
Source: Nat Commun. 2023 Oct 17;14:6533. doi: 10.1038/s41467-023-42241-2 (PMC10582075; doi:10.1038/s41467-023-42241-2)
Supplement: Supplementary file 4 — Supplementary Software [file 41467_2023_42241_MOESM4_ESM.zip › Supplementary_Software_1/emotion_compass_only_1.psyexp]

<?xml version="1.0" ?>
<PsychoPy2experiment encoding="utf-8" version="2020.2.5">
  <Settings>
    <Param name="Audio latency priority" updates="None" val="use prefs" valType="str"/>
    <Param name="Audio lib" updates="None" val="use prefs" valType="str"/>
    <Param name="Completed URL" updates="None" val="" valType="str"/>
    <Param name="Data file delimiter" updates="None" val="auto" valType="str"/>
    <Param name="Data filename" updates="None" val="u'data/%s_%s_%s' % (expInfo['participant'], expName, expInfo['date'])" valType="code"/>
    <Param name="Enable Escape" updates="None" val="True" valType="bool"/>
    <Param name="Experiment info" updates="None" val="{'participant':'', 'session':'001'}" valType="code"/>
    <Param name="Force stereo" updates="None" val="True" valType="bool"/>
    <Param name="Full-screen window" updates="None" val="True" valType="bool"/>
    <Param name="HTML path" updates="None" val="" valType="str"/>
    <Param name="Incomplete URL" updates="None" val="" valType="str"/>
    <Param name="Monitor" updates="None" val="testMonitor" valType="str"/>
    <Param name="Resources" updates="None" val="[]" valType="fileList"/>
    <Param name="Save csv file" updates="None" val="False" valType="bool"/>
    <Param name="Save excel file" updates="None" val="False" valType="bool"/>
    <Param name="Save log file" updates="None" val="True" valType="bool"/>
    <Param name="Save psydat file" updates="None" val="True" valType="bool"/>
    <Param name="Save wide csv file" updates="None" val="True" valType="bool"/>
    <Param name="Screen" updates="None" val="1" valType="num"/>
    <Param name="Show info dlg" updates="None" val="True" valType="bool"/>
    <Param name="Show mouse" updates="None" val="False" valType="bool"/>
    <Param name="Units" updates="None" val="height" valType="str"/>
    <Param name="Use version" updates="None" val="" valType="str"/>
    <Param name="Window size (pixels)" updates="None" val="(1024, 768)" valType="code"/>
    <Param name="blendMode" updates="None" val="avg" valType="str"/>
    <Param name="color" updates="None" val="$[0,0,0]" valType="str"/>
    <Param name="colorSpace" updates="None" val="rgb" valType="str"/>
    <Param name="expName" updates="None" val="emotion_compass_only_1" valType="str"/>
    <Param name="exportHTML" updates="None" val="on Sync" valType="str"/>
    <Param name="logging level" updates="None" val="exp" valType="code"/>
  </Settings>
  <Routines>
    <Routine name="trial"/>
    <Routine name="compass_reminder_1">
      <TextComponent name="text_35">
        <Param name="color" updates="constant" val="white" valType="str"/>
        <Param name="colorSpace" updates="constant" val="rgb" valType="str"/>
        <Param name="disabled" updates="None" val="False" valType="bool"/>
        <Param name="durationEstim" updates="None" val="" valType="code"/>
        <Param name="flip" updates="constant" val="" valType="str"/>
        <Param name="font" updates="constant" val="Arial" valType="str"/>
        <Param name="languageStyle" updates="None" val="LTR" valType="str"/>
        <Param name="letterHeight" updates="constant" val="0.04" valType="code"/>
        <Param name="name" updates="None" val="text_35" valType="code"/>
        <Param name="opacity" updates="constant" val="1" valType="code"/>
        <Param name="ori" updates="constant" val="0" valType="code"/>
        <Param name="pos" updates="constant" val="(0, 0)" valType="code"/>
        <Param name="saveStartStop" updates="None" val="True" valType="bool"/>
        <Param name="startEstim" updates="None" val="" valType="code"/>
        <Param name="startType" updates="None" val="time (s)" valType="str"/>
        <Param name="startVal" updates="None" val="0.0" valType="code"/>
        <Param name="stopType" updates="None" val="duration (s)" valType="str"/>
        <Param name="stopVal" updates="constant" val="" valType="code"/>
        <Param name="syncScreenRefresh" updates="None" val="True" valType="bool"/>
        <Param name="text" updates="constant" val="Remember to move the cursor horizontally to indicate how positive or negative the music makes you feel and vertically to indicate how intense your emotional reaction is. Do this continuously as the music plays to indicate how the music makes you feel. &amp;#10;&amp;#10;Please try your best to stay within the white area and avoid moving your cursor into the grey area (outside of the compass). Avoid minimizing or closing your browser.&amp;#10;&amp;#10;Press SPACE whenever you are ready to begin." valType="extendedStr"/>
        <Param name="units" updates="None" val="from exp settings" valType="str"/>
        <Param name="wrapWidth" updates="constant" val="" valType="code"/>
      </TextComponent>
      <KeyboardComponent name="key_resp_29">
        <Param name="allowedKeys" updates="constant" val="'y','n','left','right','space'" valType="code"/>
        <Param name="correctAns" updates="constant" val="" valType="str"/>
        <Param name="disabled" updates="None" val="False" valType="bool"/>
        <Param name="discard previous" updates="constant" val="True" valType="bool"/>
        <Param name="durationEstim" updates="None" val="" valType="code"/>
        <Param name="forceEndRoutine" updates="constant" val="True" valType="bool"/>
        <Param name="name" updates="None" val="key_resp_29" valType="code"/>
        <Param name="saveStartStop" updates="None" val="True" valType="bool"/>
        <Param name="startEstim" updates="None" val="" valType="code"/>
        <Param name="startType" updates="None" val="time (s)" valType="str"/>
        <Param name="startVal" updates="None" val="0.0" valType="code"/>
        <Param name="stopType" updates="None" val="duration (s)" valType="str"/>
        <Param name="stopVal" updates="constant" val="" valType="code"/>
        <Param name="store" updates="constant" val="last key" valType="str"/>
        <Param name="storeCorrect" updates="constant" val="False" valType="bool"/>
        <Param name="syncScreenRefresh" updates="constant" val="True" valType="bool"/>
      </KeyboardComponent>
      <CodeComponent name="code_30">
        <Param name="Before Experiment" updates="constant" val="" valType="extendedCode"/>
        <Param name="Before JS Experiment" updates="constant" val="" valType="extendedCode"/>
        <Param name="Begin Experiment" updates="constant" val="" valType="extendedCode"/>
        <Param name="Begin JS Experiment" updates="constant" val="" valType="extendedCode"/>
        <Param name="Begin JS Routine" updates="constant" val="console.log(music);&amp;#10;console.log(music_index);&amp;#10;console.log(music[music_index]);&amp;#10;" valType="extendedCode"/>
        <Param name="Begin Routine" updates="constant" val="print(music)&amp;#10;print(music_index)&amp;#10;print(music[music_index])&amp;#10;" valType="extendedCode"/>
        <Param name="Code Type" updates="None" val="Auto-&gt;JS" valType="str"/>
        <Param name="Each Frame" updates="constant" val="" valType="extendedCode"/>
        <Param name="Each JS Frame" updates="constant" val="" valType="extendedCode"/>
        <Param name="End Experiment" updates="constant" val="" valType="extendedCode"/>
        <Param name="End JS Experiment" updates="constant" val="" valType="extendedCode"/>
        <Param name="End JS Routine" updates="constant" val="" valType="extendedCode"/>
        <Param name="End Routine" updates="constant" val="" valType="extendedCode"/>
        <Param name="disabled" updates="None" val="False" valType="bool"/>
        <Param name="name" updates="None" val="code_30" valType="code"/>
      </CodeComponent>
    </Routine>
    <Routine name="cross">
      <PolygonComponent name="polygon">
        <Param name="disabled" updates="None" val="False" valType="bool"/>
        <Param name="durationEstim" updates="None" val="" valType="code"/>
        <Param name="fillColor" updates="constant" val="$[1,1,1]" valType="str"/>
        <Param name="fillColorSpace" updates="constant" val="rgb" valType="str"/>
        <Param name="interpolate" updates="constant" val="linear" valType="str"/>
        <Param name="lineColor" updates="constant" val="$[1,1,1]" valType="str"/>
        <Param name="lineColorSpace" updates="constant" val="rgb" valType="str"/>
        <Param name="lineWidth" updates="constant" val=".4" valType="code"/>
        <Param name="nVertices" updates="constant" val="4" valType="int"/>
        <Param name="name" updates="None" val="polygon" valType="code"/>
        <Param name="opacity" updates="constant" val="1" valType="code"/>
        <Param name="ori" updates="constant" val="0" valType="code"/>
        <Param name="pos" updates="constant" val="(0, .1)" valType="code"/>
        <Param name="saveStartStop" updates="None" val="True" valType="bool"/>
        <Param name="shape" updates="constant" val="cross" valType="str"/>
        <Param name="size" updates="constant" val="(0.1, 0.1)" valType="code"/>
        <Param name="startEstim" updates="None" val="" valType="code"/>
        <Param name="startType" updates="None" val="time (s)" valType="str"/>
        <Param name="startVal" updates="None" val="0.0" valType="code"/>
        <Param name="stopType" updates="None" val="duration (s)" valType="str"/>
        <Param name="stopVal" updates="constant" val="2.0" valType="code"/>
        <Param name="syncScreenRefresh" updates="None" val="True" valType="bool"/>
        <Param name="units" updates="None" val="from exp settings" valType="str"/>
      </PolygonComponent>
      <CodeComponent name="code">
        <Param name="Before Experiment" updates="constant" val="" valType="extendedCode"/>
        <Param name="Before JS Experiment" updates="constant" val="" valType="extendedCode"/>
        <Param name="Begin Experiment" updates="constant" val="z=0&amp;#10;task=0&amp;#10;boundary = []&amp;#10;&amp;#10;&amp;#10;&amp;#10;&amp;#10;&amp;#10;" valType="extendedCode"/>
        <Param name="Begin JS Experiment" updates="constant" val="z = 0;&amp;#10;task = 0;&amp;#10;boundary = [];&amp;#10;" valType="extendedCode"/>
        <Param name="Begin JS Routine" updates="constant" val="" valType="extendedCode"/>
        <Param name="Begin Routine" updates="constant" val="" valType="extendedCode"/>
        <Param name="Code Type" updates="None" val="Auto-&gt;JS" valType="str"/>
        <Param name="Each Frame" updates="constant" val="" valType="extendedCode"/>
        <Param name="Each JS Frame" updates="constant" val="" valType="extendedCode"/>
        <Param name="End Experiment" updates="constant" val="" valType="extendedCode"/>
        <Param name="End JS Experiment" updates="constant" val="" valType="extendedCode"/>
        <Param name="End JS Routine" updates="constant" val="" valType="extendedCode"/>
        <Param name="End Routine" updates="constant" val="" valType="extendedCode"/>
        <Param name="disabled" updates="None" val="False" valType="bool"/>
        <Param name="name" updates="None" val="code" valType="code"/>
      </CodeComponent>
      <CodeComponent name="code_12">
        <Param name="Before Experiment" updates="constant" val="" valType="extendedCode"/>
        <Param name="Before JS Experiment" updates="constant" val="" valType="extendedCode"/>
        <Param name="Begin Experiment" updates="constant" val="" valType="extendedCode"/>
        <Param name="Begin JS Experiment" updates="constant" val="" valType="extendedCode"/>
        <Param name="Begin JS Routine" updates="constant" val="listemo = (listnumber - 1);&amp;#10;" valType="extendedCode"/>
        <Param name="Begin Routine" updates="constant" val="listemo=listnumber-1&amp;#10;&amp;#10;&amp;#10;" valType="extendedCode"/>
        <Param name="Code Type" updates="None" val="Auto-&gt;JS" valType="str"/>
        <Param name="Each Frame" updates="constant" val="" valType="extendedCode"/>
        <Param name="Each JS Frame" updates="constant" val="" valType="extendedCode"/>
        <Param name="End Experiment" updates="constant" val="" valType="extendedCode"/>
        <Param name="End JS Experiment" updates="constant" val="" valType="extendedCode"/>
        <Param name="End JS Routine" updates="constant" val="" valType="extendedCode"/>
        <Param name="End Routine" updates="constant" val="" valType="extendedCode"/>
        <Param name="disabled" updates="None" val="False" valType="bool"/>
        <Param name="name" updates="None" val="code_12" valType="code"/>
      </CodeComponent>
      <CodeComponent name="code_21">
        <Param name="Before Experiment" updates="constant" val="" valType="extendedCode"/>
        <Param name="Before JS Experiment" updates="constant" val="" valType="extendedCode"/>
        <Param name="Begin Experiment" updates="constant" val="" valType="extendedCode"/>
        <Param name="Begin JS Experiment" updates="constant" val="" valType="extendedCode"/>
        <Param name="Begin JS Routine" updates="constant" val="" valType="extendedCode"/>
        <Param name="Begin Routine" updates="constant" val="" valType="extendedCode"/>
        <Param name="Code Type" updates="None" val="Auto-&gt;JS" valType="str"/>
        <Param name="Each Frame" updates="constant" val="if t &gt; 2:&amp;#10;    continueRoutine=False" valType="extendedCode"/>
        <Param name="Each JS Frame" updates="constant" val="if ((t &gt; 2)) {&amp;#10;    continueRoutine = false;&amp;#10;}&amp;#10;" valType="extendedCode"/>
        <Param name="End Experiment" updates="constant" val="" valType="extendedCode"/>
        <Param name="End JS Experiment" updates="constant" val="" valType="extendedCode"/>
        <Param name="End JS Routine" updates="constant" val="" valType="extendedCode"/>
        <Param name="End Routine" updates="constant" val="" valType="extendedCode"/>
        <Param name="disabled" updates="None" val="False" valType="bool"/>
        <Param name="name" updates="None" val="code_21" valType="code"/>
      </CodeComponent>
      <SoundComponent name="sound_2">
        <Param name="disabled" updates="None" val="False" valType="bool"/>
        <Param name="durationEstim" updates="None" val="" valType="code"/>
        <Param name="hamming" updates="constant" val="True" valType="bool"/>
        <Param name="name" updates="None" val="sound_2" valType="code"/>
        <Param name="saveStartStop" updates="None" val="True" valType="bool"/>
        <Param name="sound" updates="set every repeat" val="$music[music_index]" valType="str"/>
        <Param name="startEstim" updates="None" val="" valType="code"/>
        <Param name="startType" updates="None" val="time (s)" valType="str"/>
        <Param name="startVal" updates="None" val="3.0" valType="code"/>
        <Param name="stopType" updates="None" val="duration (s)" valType="str"/>
        <Param name="stopVal" updates="constant" val="" valType="code"/>
        <Param name="syncScreenRefresh" updates="constant" val="True" valType="bool"/>
        <Param name="volume" updates="constant" val="1" valType="code"/>
      </SoundComponent>
      <CodeComponent name="code_20">
        <Param name="Before Experiment" updates="constant" val="" valType="extendedCode"/>
        <Param name="Before JS Experiment" updates="constant" val="" valType="extendedCode"/>
        <Param name="Begin Experiment" updates="constant" val="" valType="extendedCode"/>
        <Param name="Begin JS Experiment" updates="constant" val="" valType="extendedCode"/>
        <Param name="Begin JS Routine" updates="constant" val="" valType="extendedCode"/>
        <Param name="Begin Routine" updates="constant" val="" valType="extendedCode"/>
        <Param name="Code Type" updates="None" val="Auto-&gt;JS" valType="str"/>
        <Param name="Each Frame" updates="constant" val="" valType="extendedCode"/>
        <Param name="Each JS Frame" updates="constant" val="" valType="extendedCode"/>
        <Param name="End Experiment" updates="constant" val="" valType="extendedCode"/>
        <Param name="End JS Experiment" updates="constant" val="" valType="extendedCode"/>
        <Param name="End JS Routine" updates="constant" val="sound_2.play();&amp;#10;" valType="extendedCode"/>
        <Param name="End Routine" updates="constant" val="sound_2.play()" valType="extendedCode"/>
        <Param name="disabled" updates="None" val="False" valType="bool"/>
        <Param name="name" updates="None" val="code_20" valType="code"/>
      </CodeComponent>
      <KeyboardComponent name="key_resp_26">
        <Param name="allowedKeys" updates="constant" val="'y','n','left','right','space'" valType="code"/>
        <Param name="correctAns" updates="constant" val="" valType="str"/>
        <Param name="disabled" updates="None" val="False" valType="bool"/>
        <Param name="discard previous" updates="constant" val="True" valType="bool"/>
        <Param name="durationEstim" updates="None" val="" valType="code"/>
        <Param name="forceEndRoutine" updates="constant" val="True" valType="bool"/>
        <Param name="name" updates="None" val="key_resp_26" valType="code"/>
        <Param name="saveStartStop" updates="None" val="True" valType="bool"/>
        <Param name="startEstim" updates="None" val="" valType="code"/>
        <Param name="startType" updates="None" val="time (s)" valType="str"/>
        <Param name="startVal" updates="None" val="0.0" valType="code"/>
        <Param name="stopType" updates="None" val="duration (s)" valType="str"/>
        <Param name="stopVal" updates="constant" val="" valType="code"/>
        <Param name="store" updates="constant" val="last key" valType="str"/>
        <Param name="storeCorrect" updates="constant" val="False" valType="bool"/>
        <Param name="syncScreenRefresh" updates="constant" val="True" valType="bool"/>
      </KeyboardComponent>
      <CodeComponent name="code_23">
        <Param name="Before Experiment" updates="constant" val="" valType="extendedCode"/>
        <Param name="Before JS Experiment" updates="constant" val="" valType="extendedCode"/>
        <Param name="Begin Experiment" updates="constant" val="" valType="extendedCode"/>
        <Param name="Begin JS Experiment" updates="constant" val="" valType="extendedCode"/>
        <Param name="Begin JS Routine" updates="constant" val="scale = scales[0];&amp;#10;index = 0;&amp;#10;keys = psychoJS.eventManager.getKeys();&amp;#10;" valType="extendedCode"/>
        <Param name="Begin Routine" updates="constant" val="scale=scales[0]&amp;#10;index=0&amp;#10;keys=psychoJS.eventManager.getKeys()&amp;#10;" valType="extendedCode"/>
        <Param name="Code Type" updates="None" val="Auto-&gt;JS" valType="str"/>
        <Param name="Each Frame" updates="constant" val="" valType="extendedCode"/>
        <Param name="Each JS Frame" updates="constant" val="" valType="extendedCode"/>
        <Param name="End Experiment" updates="constant" val="" valType="extendedCode"/>
        <Param name="End JS Experiment" updates="constant" val="" valType="extendedCode"/>
        <Param name="End JS Routine" updates="constant" val="" valType="extendedCode"/>
        <Param name="End Routine" updates="constant" val="" valType="extendedCode"/>
        <Param name="disabled" updates="None" val="False" valType="bool"/>
        <Param name="name" updates="None" val="code_23" valType="code"/>
      </CodeComponent>
    </Routine>
    <Routine name="cross_init_4">
      <PolygonComponent name="polygon_16">
        <Param name="disabled" updates="None" val="False" valType="bool"/>
        <Param name="durationEstim" updates="None" val="" valType="code"/>
        <Param name="fillColor" updates="constant" val="$[1,1,1]" valType="str"/>
        <Param name="fillColorSpace" updates="constant" val="rgb" valType="str"/>
        <Param name="interpolate" updates="constant" val="linear" valType="str"/>
        <Param name="lineColor" updates="constant" val="$[1,1,1]" valType="str"/>
        <Param name="lineColorSpace" updates="constant" val="rgb" valType="str"/>
        <Param name="lineWidth" updates="constant" val=".4" valType="code"/>
        <Param name="nVertices" updates="constant" val="4" valType="int"/>
        <Param name="name" updates="None" val="polygon_16" valType="code"/>
        <Param name="opacity" updates="constant" val="1" valType="code"/>
        <Param name="ori" updates="constant" val="0" valType="code"/>
        <Param name="pos" updates="constant" val="(0, .1)" valType="code"/>
        <Param name="saveStartStop" updates="None" val="True" valType="bool"/>
        <Param name="shape" updates="constant" val="cross" valType="str"/>
        <Param name="size" updates="constant" val="(0.1, 0.1)" valType="code"/>
        <Param name="startEstim" updates="None" val="" valType="code"/>
        <Param name="startType" updates="None" val="time (s)" valType="str"/>
        <Param name="startVal" updates="None" val="0.0" valType="code"/>
        <Param name="stopType" updates="None" val="duration (s)" valType="str"/>
        <Param name="stopVal" updates="constant" val="5" valType="code"/>
        <Param name="syncScreenRefresh" updates="None" val="True" valType="bool"/>
        <Param name="units" updates="None" val="from exp settings" valType="str"/>
      </PolygonComponent>
    </Routine>
    <Routine name="cross_fin">
      <PolygonComponent name="polygon_15">
        <Param name="disabled" updates="None" val="False" valType="bool"/>
        <Param name="durationEstim" updates="None" val="" valType="code"/>
        <Param name="fillColor" updates="constant" val="$[1,1,1]" valType="str"/>
        <Param name="fillColorSpace" updates="constant" val="rgb" valType="str"/>
        <Param name="interpolate" updates="constant" val="linear" valType="str"/>
        <Param name="lineColor" updates="constant" val="$[1,1,1]" valType="str"/>
        <Param name="lineColorSpace" updates="constant" val="rgb" valType="str"/>
        <Param name="lineWidth" updates="constant" val=".4" valType="code"/>
        <Param name="nVertices" updates="constant" val="4" valType="int"/>
        <Param name="name" updates="None" val="polygon_15" valType="code"/>
        <Param name="opacity" updates="constant" val="1" valType="code"/>
        <Param name="ori" updates="constant" val="0" valType="code"/>
        <Param name="pos" updates="constant" val="(0, .1)" valType="code"/>
        <Param name="saveStartStop" updates="None" val="True" valType="bool"/>
        <Param name="shape" updates="constant" val="cross" valType="str"/>
        <Param name="size" updates="constant" val="(0.1, 0.1)" valType="code"/>
        <Param name="startEstim" updates="None" val="" valType="code"/>
        <Param name="startType" updates="None" val="time (s)" valType="str"/>
        <Param name="startVal" updates="None" val="0.0" valType="code"/>
        <Param name="stopType" updates="None" val="duration (s)" valType="str"/>
        <Param name="stopVal" updates="constant" val="5" valType="code"/>
        <Param name="syncScreenRefresh" updates="None" val="True" valType="bool"/>
        <Param name="units" updates="None" val="from exp settings" valType="str"/>
      </PolygonComponent>
      <CodeComponent name="code_31">
        <Param name="Before Experiment" updates="constant" val="" valType="extendedCode"/>
        <Param name="Before JS Experiment" updates="constant" val="" valType="extendedCode"/>
        <Param name="Begin Experiment" updates="constant" val="" valType="extendedCode"/>
        <Param name="Begin JS Experiment" updates="constant" val="" valType="extendedCode"/>
        <Param name="Begin JS Routine" updates="constant" val="music_index = (music_index + 1);&amp;#10;" valType="extendedCode"/>
        <Param name="Begin Routine" updates="constant" val="music_index = music_index + 1" valType="extendedCode"/>
        <Param name="Code Type" updates="None" val="Auto-&gt;JS" valType="str"/>
        <Param name="Each Frame" updates="constant" val="" valType="extendedCode"/>
        <Param name="Each JS Frame" updates="constant" val="" valType="extendedCode"/>
        <Param name="End Experiment" updates="constant" val="" valType="extendedCode"/>
        <Param name="End JS Experiment" updates="constant" val="" valType="extendedCode"/>
        <Param name="End JS Routine" updates="constant" val="" valType="extendedCode"/>
        <Param name="End Routine" updates="constant" val="" valType="extendedCode"/>
        <Param name="disabled" updates="None" val="False" valType="bool"/>
        <Param name="name" updates="None" val="code_31" valType="code"/>
      </CodeComponent>
    </Routine>
    <Routine name="list_end">
      <TextComponent name="text_41">
        <Param name="color" updates="constant" val="white" valType="str"/>
        <Param name="colorSpace" updates="constant" val="rgb" valType="str"/>
        <Param name="disabled" updates="None" val="False" valType="bool"/>
        <Param name="durationEstim" updates="None" val="" valType="code"/>
        <Param name="flip" updates="constant" val="" valType="str"/>
        <Param name="font" updates="constant" val="Arial" valType="str"/>
        <Param name="languageStyle" updates="None" val="LTR" valType="str"/>
        <Param name="letterHeight" updates="constant" val="0.04" valType="code"/>
        <Param name="name" updates="None" val="text_41" valType="code"/>
        <Param name="opacity" updates="constant" val="1" valType="code"/>
        <Param name="ori" updates="constant" val="0" valType="code"/>
        <Param name="pos" updates="constant" val="(0, 0)" valType="code"/>
        <Param name="saveStartStop" updates="None" val="True" valType="bool"/>
        <Param name="startEstim" updates="None" val="" valType="code"/>
        <Param name="startType" updates="None" val="time (s)" valType="str"/>
        <Param name="startVal" updates="None" val="0.0" valType="code"/>
        <Param name="stopType" updates="None" val="duration (s)" valType="str"/>
        <Param name="stopVal" updates="constant" val="8.0" valType="code"/>
        <Param name="syncScreenRefresh" updates="None" val="True" valType="bool"/>
        <Param name="text" updates="set every repeat" val="$end[end_index]" valType="extendedStr"/>
        <Param name="units" updates="None" val="from exp settings" valType="str"/>
        <Param name="wrapWidth" updates="constant" val="" valType="code"/>
      </TextComponent>
      <CodeComponent name="code_33">
        <Param name="Before Experiment" updates="constant" val="" valType="extendedCode"/>
        <Param name="Before JS Experiment" updates="constant" val="" valType="extendedCode"/>
        <Param name="Begin Experiment" updates="constant" val="" valType="extendedCode"/>
        <Param name="Begin JS Experiment" updates="constant" val="" valType="extendedCode"/>
        <Param name="Begin JS Routine" updates="constant" val="" valType="extendedCode"/>
        <Param name="Begin Routine" updates="constant" val="" valType="extendedCode"/>
        <Param name="Code Type" updates="None" val="Auto-&gt;JS" valType="str"/>
        <Param name="Each Frame" updates="constant" val="" valType="extendedCode"/>
        <Param name="Each JS Frame" updates="constant" val="" valType="extendedCode"/>
        <Param name="End Experiment" updates="constant" val="" valType="extendedCode"/>
        <Param name="End JS Experiment" updates="constant" val="" valType="extendedCode"/>
        <Param name="End JS Routine" updates="constant" val="end_index += 1;&amp;#10;" valType="extendedCode"/>
        <Param name="End Routine" updates="constant" val="end_index+=1" valType="extendedCode"/>
        <Param name="disabled" updates="None" val="False" valType="bool"/>
        <Param name="name" updates="None" val="code_33" valType="code"/>
      </CodeComponent>
    </Routine>
    <Routine name="compass_instruction_1">
      <TextComponent name="text_34">
        <Param name="color" updates="constant" val="white" valType="str"/>
        <Param name="colorSpace" updates="constant" val="rgb" valType="str"/>
        <Param name="disabled" updates="None" val="False" valType="bool"/>
        <Param name="durationEstim" updates="None" val="" valType="code"/>
        <Param name="flip" updates="constant" val="" valType="str"/>
        <Param name="font" updates="constant" val="Arial" valType="str"/>
        <Param name="languageStyle" updates="None" val="LTR" valType="str"/>
        <Param name="letterHeight" updates="constant" val="0.04" valType="code"/>
        <Param name="name" updates="None" val="text_34" valType="code"/>
        <Param name="opacity" updates="constant" val="1" valType="code"/>
        <Param name="ori" updates="constant" val="0" valType="code"/>
        <Param name="pos" updates="constant" val="(0, 0)" valType="code"/>
        <Param name="saveStartStop" updates="None" val="True" valType="bool"/>
        <Param name="startEstim" updates="None" val="" valType="code"/>
        <Param name="startType" updates="None" val="time (s)" valType="str"/>
        <Param name="startVal" updates="None" val="0.0" valType="code"/>
        <Param name="stopType" updates="None" val="duration (s)" valType="str"/>
        <Param name="stopVal" updates="constant" val="" valType="code"/>
        <Param name="syncScreenRefresh" updates="None" val="True" valType="bool"/>
        <Param name="text" updates="constant" val="In this next part of the experiment, you will listen to the musical clips again. This time as you listen to the clips you will rate your emotional reaction to the music using an Emotion Compass.&amp;#10;&amp;#10;The Emotion Compass is a 2-dimensional grid where you can track how positive or negative your emotional reaction is, as well as how intense your emotional reaction is.&amp;#10;&amp;#10;Press SPACE to continue with the instructions." valType="extendedStr"/>
        <Param name="units" updates="None" val="from exp settings" valType="str"/>
        <Param name="wrapWidth" updates="constant" val="" valType="code"/>
      </TextComponent>
      <KeyboardComponent name="key_resp_31">
        <Param name="allowedKeys" updates="constant" val="'y','n','left','right','space'" valType="code"/>
        <Param name="correctAns" updates="constant" val="" valType="str"/>
        <Param name="disabled" updates="None" val="False" valType="bool"/>
        <Param name="discard previous" updates="constant" val="True" valType="bool"/>
        <Param name="durationEstim" updates="None" val="" valType="code"/>
        <Param name="forceEndRoutine" updates="constant" val="True" valType="bool"/>
        <Param name="name" updates="None" val="key_resp_31" valType="code"/>
        <Param name="saveStartStop" updates="None" val="True" valType="bool"/>
        <Param name="startEstim" updates="None" val="" valType="code"/>
        <Param name="startType" updates="None" val="time (s)" valType="str"/>
        <Param name="startVal" updates="None" val="0.0" valType="code"/>
        <Param name="stopType" updates="None" val="duration (s)" valType="str"/>
        <Param name="stopVal" updates="constant" val="" valType="code"/>
        <Param name="store" updates="constant" val="last key" valType="str"/>
        <Param name="storeCorrect" updates="constant" val="False" valType="bool"/>
        <Param name="syncScreenRefresh" updates="constant" val="True" valType="bool"/>
      </KeyboardComponent>
    </Routine>
    <Routine name="compass_instruction_2">
      <TextComponent name="text_37">
        <Param name="color" updates="constant" val="white" valType="str"/>
        <Param name="colorSpace" updates="constant" val="rgb" valType="str"/>
        <Param name="disabled" updates="None" val="False" valType="bool"/>
        <Param name="durationEstim" updates="None" val="" valType="code"/>
        <Param name="flip" updates="constant" val="" valType="str"/>
        <Param name="font" updates="constant" val="Arial" valType="str"/>
        <Param name="languageStyle" updates="None" val="LTR" valType="str"/>
        <Param name="letterHeight" updates="constant" val="0.04" valType="code"/>
        <Param name="name" updates="None" val="text_37" valType="code"/>
        <Param name="opacity" updates="constant" val="1" valType="code"/>
        <Param name="ori" updates="constant" val="0" valType="code"/>
        <Param name="pos" updates="constant" val="(0, 0)" valType="code"/>
        <Param name="saveStartStop" updates="None" val="True" valType="bool"/>
        <Param name="startEstim" updates="None" val="" valType="code"/>
        <Param name="startType" updates="None" val="time (s)" valType="str"/>
        <Param name="startVal" updates="None" val="0.0" valType="code"/>
        <Param name="stopType" updates="None" val="duration (s)" valType="str"/>
        <Param name="stopVal" updates="constant" val="" valType="code"/>
        <Param name="syncScreenRefresh" updates="None" val="True" valType="bool"/>
        <Param name="text" updates="constant" val="Emotion can be positive or negative, but it can also differ in the intensity of the emotion.&amp;#10;&amp;#10;Emotions can be positive or negative: &amp;#10;For example, joy is a positive emotion, whereas fear is a negative emotion.&amp;#10;&amp;#10;Emotions can be high intensity or low intensity:&amp;#10;For example, calmness is low intensity, whereas excitement is high intensity.&amp;#10;&amp;#10;Press SPACE to learn about examples of emotions that differ in terms of their positivity/negativity and intensity." valType="extendedStr"/>
        <Param name="units" updates="None" val="from exp settings" valType="str"/>
        <Param name="wrapWidth" updates="constant" val="" valType="code"/>
      </TextComponent>
      <KeyboardComponent name="key_resp_34">
        <Param name="allowedKeys" updates="constant" val="'y','n','left','right','space'" valType="code"/>
        <Param name="correctAns" updates="constant" val="" valType="str"/>
        <Param name="disabled" updates="None" val="False" valType="bool"/>
        <Param name="discard previous" updates="constant" val="True" valType="bool"/>
        <Param name="durationEstim" updates="None" val="" valType="code"/>
        <Param name="forceEndRoutine" updates="constant" val="True" valType="bool"/>
        <Param name="name" updates="None" val="key_resp_34" valType="code"/>
        <Param name="saveStartStop" updates="None" val="True" valType="bool"/>
        <Param name="startEstim" updates="None" val="" valType="code"/>
        <Param name="startType" updates="None" val="time (s)" valType="str"/>
        <Param name="startVal" updates="None" val="0.0" valType="code"/>
        <Param name="stopType" updates="None" val="duration (s)" valType="str"/>
        <Param name="stopVal" updates="constant" val="" valType="code"/>
        <Param name="store" updates="constant" val="last key" valType="str"/>
        <Param name="storeCorrect" updates="constant" val="False" valType="bool"/>
        <Param name="syncScreenRefresh" updates="constant" val="True" valType="bool"/>
      </KeyboardComponent>
    </Routine>
    <Routine name="compass_instruction_3">
      <TextComponent name="text_38">
        <Param name="color" updates="constant" val="white" valType="str"/>
        <Param name="colorSpace" updates="constant" val="rgb" valType="str"/>
        <Param name="disabled" updates="None" val="False" valType="bool"/>
        <Param name="durationEstim" updates="None" val="" valType="code"/>
        <Param name="flip" updates="constant" val="" valType="str"/>
        <Param name="font" updates="constant" val="Arial" valType="str"/>
        <Param name="languageStyle" updates="None" val="LTR" valType="str"/>
        <Param name="letterHeight" updates="constant" val="0.04" valType="code"/>
        <Param name="name" updates="None" val="text_38" valType="code"/>
        <Param name="opacity" updates="constant" val="1" valType="code"/>
        <Param name="ori" updates="constant" val="0" valType="code"/>
        <Param name="pos" updates="constant" val="(0, 0)" valType="code"/>
        <Param name="saveStartStop" updates="None" val="True" valType="bool"/>
        <Param name="startEstim" updates="None" val="" valType="code"/>
        <Param name="startType" updates="None" val="time (s)" valType="str"/>
        <Param name="startVal" updates="None" val="0.0" valType="code"/>
        <Param name="stopType" updates="None" val="duration (s)" valType="str"/>
        <Param name="stopVal" updates="constant" val="" valType="code"/>
        <Param name="syncScreenRefresh" updates="None" val="True" valType="bool"/>
        <Param name="text" updates="constant" val="&amp;#10;Some emotions are positive and high intensity (e.g., joy), while other are negative and low intensity (sadness). Some emotions are a mix of positive and low intensity (calmness), whereas others are a mix of negative and high intensity (anxious).&amp;#10;&amp;#10;Your goal in this phase of the experiment is to indicate on the compass how the music makes you feel in terms of its positivity/negativity and the intensity of your emotional reaction.&amp;#10;&amp;#10;Press SPACE to see what the compass looks like." valType="extendedStr"/>
        <Param name="units" updates="None" val="from exp settings" valType="str"/>
        <Param name="wrapWidth" updates="constant" val="" valType="code"/>
      </TextComponent>
      <KeyboardComponent name="key_resp_33">
        <Param name="allowedKeys" updates="constant" val="'y','n','left','right','space'" valType="code"/>
        <Param name="correctAns" updates="constant" val="" valType="str"/>
        <Param name="disabled" updates="None" val="False" valType="bool"/>
        <Param name="discard previous" updates="constant" val="True" valType="bool"/>
        <Param name="durationEstim" updates="None" val="" valType="code"/>
        <Param name="forceEndRoutine" updates="constant" val="True" valType="bool"/>
        <Param name="name" updates="None" val="key_resp_33" valType="code"/>
        <Param name="saveStartStop" updates="None" val="True" valType="bool"/>
        <Param name="startEstim" updates="None" val="" valType="code"/>
        <Param name="startType" updates="None" val="time (s)" valType="str"/>
        <Param name="startVal" updates="None" val="0.0" valType="code"/>
        <Param name="stopType" updates="None" val="duration (s)" valType="str"/>
        <Param name="stopVal" updates="constant" val="" valType="code"/>
        <Param name="store" updates="constant" val="last key" valType="str"/>
        <Param name="storeCorrect" updates="constant" val="False" valType="bool"/>
        <Param name="syncScreenRefresh" updates="constant" val="True" valType="bool"/>
      </KeyboardComponent>
    </Routine>
    <Routine name="compass_example_1">
      <ImageComponent name="image_20">
        <Param name="color" updates="constant" val="$[1,1,1]" valType="str"/>
        <Param name="colorSpace" updates="constant" val="rgb" valType="str"/>
        <Param name="disabled" updates="None" val="False" valType="bool"/>
        <Param name="durationEstim" updates="None" val="" valType="code"/>
        <Param name="flipHoriz" updates="constant" val="False" valType="bool"/>
        <Param name="flipVert" updates="constant" val="False" valType="bool"/>
        <Param name="image" updates="set every repeat" val="stimuli/emotion_compass_example_3.png" valType="str"/>
        <Param name="interpolate" updates="constant" val="linear" valType="str"/>
        <Param name="mask" updates="constant" val="None" valType="str"/>
        <Param name="name" updates="None" val="image_20" valType="code"/>
        <Param name="opacity" updates="constant" val="1" valType="code"/>
        <Param name="ori" updates="constant" val="0" valType="code"/>
        <Param name="pos" updates="constant" val="(0, .1)" valType="code"/>
        <Param name="saveStartStop" updates="None" val="True" valType="bool"/>
        <Param name="size" updates="constant" val="(0.5, 0.5)" valType="code"/>
        <Param name="startEstim" updates="None" val="" valType="code"/>
        <Param name="startType" updates="None" val="time (s)" valType="str"/>
        <Param name="startVal" updates="None" val="0.0" valType="code"/>
        <Param name="stopType" updates="None" val="duration (s)" valType="str"/>
        <Param name="stopVal" updates="constant" val="" valType="code"/>
        <Param name="syncScreenRefresh" updates="None" val="True" valType="bool"/>
        <Param name="texture resolution" updates="constant" val="128" valType="code"/>
        <Param name="units" updates="None" val="from exp settings" valType="str"/>
      </ImageComponent>
      <KeyboardComponent name="key_resp_30">
        <Param name="allowedKeys" updates="constant" val="'y','n','left','right','space'" valType="code"/>
        <Param name="correctAns" updates="constant" val="" valType="str"/>
        <Param name="disabled" updates="None" val="False" valType="bool"/>
        <Param name="discard previous" updates="constant" val="True" valType="bool"/>
        <Param name="durationEstim" updates="None" val="" valType="code"/>
        <Param name="forceEndRoutine" updates="constant" val="True" valType="bool"/>
        <Param name="name" updates="None" val="key_resp_30" valType="code"/>
        <Param name="saveStartStop" updates="None" val="True" valType="bool"/>
        <Param name="startEstim" updates="None" val="" valType="code"/>
        <Param name="startType" updates="None" val="time (s)" valType="str"/>
        <Param name="startVal" updates="None" val="0.0" valType="code"/>
        <Param name="stopType" updates="None" val="duration (s)" valType="str"/>
        <Param name="stopVal" updates="constant" val="" valType="code"/>
        <Param name="store" updates="constant" val="last key" valType="str"/>
        <Param name="storeCorrect" updates="constant" val="False" valType="bool"/>
        <Param name="syncScreenRefresh" updates="constant" val="True" valType="bool"/>
      </KeyboardComponent>
      <TextComponent name="text_36">
        <Param name="color" updates="constant" val="white" valType="str"/>
        <Param name="colorSpace" updates="constant" val="rgb" valType="str"/>
        <Param name="disabled" updates="None" val="False" valType="bool"/>
        <Param name="durationEstim" updates="None" val="" valType="code"/>
        <Param name="flip" updates="constant" val="" valType="str"/>
        <Param name="font" updates="constant" val="Arial" valType="str"/>
        <Param name="languageStyle" updates="None" val="LTR" valType="str"/>
        <Param name="letterHeight" updates="constant" val="0.06" valType="code"/>
        <Param name="name" updates="None" val="text_36" valType="code"/>
        <Param name="opacity" updates="constant" val="1" valType="code"/>
        <Param name="ori" updates="constant" val="0" valType="code"/>
        <Param name="pos" updates="constant" val="(0, .4)" valType="code"/>
        <Param name="saveStartStop" updates="None" val="True" valType="bool"/>
        <Param name="startEstim" updates="None" val="" valType="code"/>
        <Param name="startType" updates="None" val="time (s)" valType="str"/>
        <Param name="startVal" updates="None" val="0.0" valType="code"/>
        <Param name="stopType" updates="None" val="duration (s)" valType="str"/>
        <Param name="stopVal" updates="constant" val="" valType="code"/>
        <Param name="syncScreenRefresh" updates="None" val="True" valType="bool"/>
        <Param name="text" updates="constant" val="Emotion Compass" valType="extendedStr"/>
        <Param name="units" updates="None" val="from exp settings" valType="str"/>
        <Param name="wrapWidth" updates="constant" val="" valType="code"/>
      </TextComponent>
      <CodeComponent name="code_29">
        <Param name="Before Experiment" updates="constant" val="" valType="extendedCode"/>
        <Param name="Before JS Experiment" updates="constant" val="" valType="extendedCode"/>
        <Param name="Begin Experiment" updates="constant" val="" valType="extendedCode"/>
        <Param name="Begin JS Experiment" updates="constant" val="" valType="extendedCode"/>
        <Param name="Begin JS Routine" updates="constant" val="music_index = 0;&amp;#10;end_index = 0;&amp;#10;" valType="extendedCode"/>
        <Param name="Begin Routine" updates="constant" val="music_index = 0&amp;#10;end_index=0&amp;#10;&amp;#10;" valType="extendedCode"/>
        <Param name="Code Type" updates="None" val="Auto-&gt;JS" valType="str"/>
        <Param name="Each Frame" updates="constant" val="" valType="extendedCode"/>
        <Param name="Each JS Frame" updates="constant" val="" valType="extendedCode"/>
        <Param name="End Experiment" updates="constant" val="" valType="extendedCode"/>
        <Param name="End JS Experiment" updates="constant" val="" valType="extendedCode"/>
        <Param name="End JS Routine" updates="constant" val="" valType="extendedCode"/>
        <Param name="End Routine" updates="constant" val="" valType="extendedCode"/>
        <Param name="disabled" updates="None" val="False" valType="bool"/>
        <Param name="name" updates="None" val="code_29" valType="code"/>
      </CodeComponent>
      <TextComponent name="text_39">
        <Param name="color" updates="constant" val="white" valType="str"/>
        <Param name="colorSpace" updates="constant" val="rgb" valType="str"/>
        <Param name="disabled" updates="None" val="False" valType="bool"/>
        <Param name="durationEstim" updates="None" val="" valType="code"/>
        <Param name="flip" updates="constant" val="" valType="str"/>
        <Param name="font" updates="constant" val="Arial" valType="str"/>
        <Param name="languageStyle" updates="None" val="LTR" valType="str"/>
        <Param name="letterHeight" updates="constant" val="0.04" valType="code"/>
        <Param name="name" updates="None" val="text_39" valType="code"/>
        <Param name="opacity" updates="constant" val="1" valType="code"/>
        <Param name="ori" updates="constant" val="0" valType="code"/>
        <Param name="pos" updates="constant" val="(0, -.3)" valType="code"/>
        <Param name="saveStartStop" updates="None" val="True" valType="bool"/>
        <Param name="startEstim" updates="None" val="" valType="code"/>
        <Param name="startType" updates="None" val="time (s)" valType="str"/>
        <Param name="startVal" updates="None" val="0.0" valType="code"/>
        <Param name="stopType" updates="None" val="duration (s)" valType="str"/>
        <Param name="stopVal" updates="constant" val="" valType="code"/>
        <Param name="syncScreenRefresh" updates="None" val="True" valType="bool"/>
        <Param name="text" updates="constant" val="In this case, joy is positive and high intensity. Anxiety is negative but high intensity. Sadness is negative and low intensity. Calmness is positive but low intensity. Please press SPACE when you are done viewing the example." valType="extendedStr"/>
        <Param name="units" updates="None" val="from exp settings" valType="str"/>
        <Param name="wrapWidth" updates="constant" val="" valType="code"/>
      </TextComponent>
    </Routine>
    <Routine name="practice_instruction_2">
      <KeyboardComponent name="key_resp_36">
        <Param name="allowedKeys" updates="constant" val="'y','n','left','right','space'" valType="code"/>
        <Param name="correctAns" updates="constant" val="" valType="str"/>
        <Param name="disabled" updates="None" val="False" valType="bool"/>
        <Param name="discard previous" updates="constant" val="True" valType="bool"/>
        <Param name="durationEstim" updates="None" val="" valType="code"/>
        <Param name="forceEndRoutine" updates="constant" val="True" valType="bool"/>
        <Param name="name" updates="None" val="key_resp_36" valType="code"/>
        <Param name="saveStartStop" updates="None" val="True" valType="bool"/>
        <Param name="startEstim" updates="None" val="" valType="code"/>
        <Param name="startType" updates="None" val="time (s)" valType="str"/>
        <Param name="startVal" updates="None" val="0.0" valType="code"/>
        <Param name="stopType" updates="None" val="duration (s)" valType="str"/>
        <Param name="stopVal" updates="constant" val="" valType="code"/>
        <Param name="store" updates="constant" val="last key" valType="str"/>
        <Param name="storeCorrect" updates="constant" val="False" valType="bool"/>
        <Param name="syncScreenRefresh" updates="constant" val="True" valType="bool"/>
      </KeyboardComponent>
      <TextComponent name="text_42">
        <Param name="color" updates="constant" val="white" valType="str"/>
        <Param name="colorSpace" updates="constant" val="rgb" valType="str"/>
        <Param name="disabled" updates="None" val="False" valType="bool"/>
        <Param name="durationEstim" updates="None" val="" valType="code"/>
        <Param name="flip" updates="constant" val="" valType="str"/>
        <Param name="font" updates="constant" val="Arial" valType="str"/>
        <Param name="languageStyle" updates="None" val="LTR" valType="str"/>
        <Param name="letterHeight" updates="constant" val="0.04" valType="code"/>
        <Param name="name" updates="None" val="text_42" valType="code"/>
        <Param name="opacity" updates="constant" val="1" valType="code"/>
        <Param name="ori" updates="constant" val="0" valType="code"/>
        <Param name="pos" updates="constant" val="(0, 0)" valType="code"/>
        <Param name="saveStartStop" updates="None" val="True" valType="bool"/>
        <Param name="startEstim" updates="None" val="" valType="code"/>
        <Param name="startType" updates="None" val="time (s)" valType="str"/>
        <Param name="startVal" updates="None" val="0.0" valType="code"/>
        <Param name="stopType" updates="None" val="duration (s)" valType="str"/>
        <Param name="stopVal" updates="constant" val="" valType="code"/>
        <Param name="syncScreenRefresh" updates="None" val="True" valType="bool"/>
        <Param name="text" updates="constant" val="You will now rate your emotional reactions to the practice musical clip. After this practice, you will proceed with the actual experiment.&amp;#10;&amp;#10;Please press SPACE to begin the practice." valType="extendedStr"/>
        <Param name="units" updates="None" val="from exp settings" valType="str"/>
        <Param name="wrapWidth" updates="constant" val="" valType="code"/>
      </TextComponent>
    </Routine>
    <Routine name="loadMusic">
      <CodeComponent name="code_27">
        <Param name="Before Experiment" updates="constant" val="" valType="extendedCode"/>
        <Param name="Before JS Experiment" updates="constant" val="" valType="extendedCode"/>
        <Param name="Begin Experiment" updates="constant" val="music=[]" valType="extendedCode"/>
        <Param name="Begin JS Experiment" updates="constant" val="music = [];&amp;#10;" valType="extendedCode"/>
        <Param name="Begin JS Routine" updates="constant" val="music.append(filepath);&amp;#10;console.log(music);&amp;#10;" valType="extendedCode"/>
        <Param name="Begin Routine" updates="constant" val="music.append(filepath)&amp;#10;&amp;#10;print(music)" valType="extendedCode"/>
        <Param name="Code Type" updates="None" val="Auto-&gt;JS" valType="str"/>
        <Param name="Each Frame" updates="constant" val="" valType="extendedCode"/>
        <Param name="Each JS Frame" updates="constant" val="" valType="extendedCode"/>
        <Param name="End Experiment" updates="constant" val="" valType="extendedCode"/>
        <Param name="End JS Experiment" updates="constant" val="" valType="extendedCode"/>
        <Param name="End JS Routine" updates="constant" val="" valType="extendedCode"/>
        <Param name="End Routine" updates="constant" val="" valType="extendedCode"/>
        <Param name="disabled" updates="None" val="False" valType="bool"/>
        <Param name="name" updates="None" val="code_27" valType="code"/>
      </CodeComponent>
    </Routine>
    <Routine name="emotion_track">
      <PolygonComponent name="polygon_18">
        <Param name="disabled" updates="None" val="False" valType="bool"/>
        <Param name="durationEstim" updates="None" val="" valType="code"/>
        <Param name="fillColor" updates="constant" val="$[1,1,1]" valType="str"/>
        <Param name="fillColorSpace" updates="constant" val="rgb" valType="str"/>
        <Param name="interpolate" updates="constant" val="linear" valType="str"/>
        <Param name="lineColor" updates="constant" val="$[1,1,1]" valType="str"/>
        <Param name="lineColorSpace" updates="constant" val="rgb" valType="str"/>
        <Param name="lineWidth" updates="constant" val="0" valType="code"/>
        <Param name="nVertices" updates="constant" val="99" valType="int"/>
        <Param name="name" updates="None" val="polygon_18" valType="code"/>
        <Param name="opacity" updates="constant" val="0" valType="code"/>
        <Param name="ori" updates="constant" val="0" valType="code"/>
        <Param name="pos" updates="constant" val="(0, 0)" valType="code"/>
        <Param name="saveStartStop" updates="None" val="True" valType="bool"/>
        <Param name="shape" updates="constant" val="regular polygon..." valType="str"/>
        <Param name="size" updates="constant" val="(0.9, 0.9)" valType="code"/>
        <Param name="startEstim" updates="None" val="" valType="code"/>
        <Param name="startType" updates="None" val="time (s)" valType="str"/>
        <Param name="startVal" updates="None" val="0.0" valType="code"/>
        <Param name="stopType" updates="None" val="duration (s)" valType="str"/>
        <Param name="stopVal" updates="constant" val="120" valType="code"/>
        <Param name="syncScreenRefresh" updates="None" val="True" valType="bool"/>
        <Param name="units" updates="None" val="from exp settings" valType="str"/>
      </PolygonComponent>
      <MouseComponent name="mouse">
        <Param name="clickable" updates="constant" val="" valType="code"/>
        <Param name="disabled" updates="None" val="False" valType="bool"/>
        <Param name="durationEstim" updates="None" val="" valType="code"/>
        <Param name="forceEndRoutineOnPress" updates="constant" val="never" valType="str"/>
        <Param name="name" updates="None" val="mouse" valType="code"/>
        <Param name="newClicksOnly" updates="constant" val="False" valType="bool"/>
        <Param name="saveMouseState" updates="None" val="never" valType="str"/>
        <Param name="saveParamsClickable" updates="constant" val="name," valType="code"/>
        <Param name="saveStartStop" updates="None" val="True" valType="bool"/>
        <Param name="startEstim" updates="None" val="" valType="code"/>
        <Param name="startType" updates="None" val="time (s)" valType="str"/>
        <Param name="startVal" updates="None" val="0.0" valType="code"/>
        <Param name="stopType" updates="None" val="duration (s)" valType="str"/>
        <Param name="stopVal" updates="constant" val="120" valType="code"/>
        <Param name="syncScreenRefresh" updates="None" val="True" valType="bool"/>
        <Param name="timeRelativeTo" updates="constant" val="routine" valType="str"/>
      </MouseComponent>
      <CodeComponent name="code_26">
        <Param name="Before Experiment" updates="constant" val="" valType="extendedCode"/>
        <Param name="Before JS Experiment" updates="constant" val="" valType="extendedCode"/>
        <Param name="Begin Experiment" updates="constant" val="" valType="extendedCode"/>
        <Param name="Begin JS Experiment" updates="constant" val="" valType="extendedCode"/>
        <Param name="Begin JS Routine" updates="constant" val="mouseloc = mouse.getPos();&amp;#10;mouse_x = mouse.getPos()[0];&amp;#10;mouse_y = mouse.getPos()[1];&amp;#10;mouselocuy = (mouse_y + 0.5);&amp;#10;console.log(mouseloc);&amp;#10;x_coord = [];&amp;#10;y_coord = [];&amp;#10;mouseT = [];&amp;#10;lower_rgb_r = 0.98;&amp;#10;lower_rgb_g = 0.98;&amp;#10;" valType="extendedCode"/>
        <Param name="Begin Routine" updates="constant" val="mouseloc = mouse.getPos()&amp;#10;&amp;#10;mouse_x=mouse.getPos()[0]&amp;#10;mouse_y=mouse.getPos()[1]&amp;#10;&amp;#10;mouselocuy=mouse_y+.5&amp;#10;&amp;#10;print(mouseloc)&amp;#10;&amp;#10;x_coord=[]&amp;#10;y_coord=[]&amp;#10;mouseT=[]&amp;#10;&amp;#10;lower_rgb_r=.98&amp;#10;lower_rgb_g=.98" valType="extendedCode"/>
        <Param name="Code Type" updates="None" val="Auto-&gt;JS" valType="str"/>
        <Param name="Each Frame" updates="constant" val="&amp;#10;if polygon_18.contains(mouse):&amp;#10;    mouse_x=mouse.getPos()[0]&amp;#10;    mouse_y=mouse.getPos()[1]&amp;#10;    print(&quot;contained&quot;)&amp;#10;&amp;#10;mouseTime = mouse.mouseClock.getTime()&amp;#10;&amp;#10;mouselocuy=mouse_y+.5&amp;#10;&amp;#10;if lower_rgb_r &lt;= .98 and mouse_x&lt;0:&amp;#10;    lower_rgb_r = (mouse_x*1.1)+.25&amp;#10;&amp;#10;if lower_rgb_g &lt;= .98 and mouse_x&gt;0:&amp;#10;    lower_rgb_g = (-(mouse_x)*1.1)+.25&amp;#10;&amp;#10;   " valType="extendedCode"/>
        <Param name="Each JS Frame" updates="constant" val="if (polygon_18.contains(mouse)) {&amp;#10;    mouse_x = mouse.getPos()[0];&amp;#10;    mouse_y = mouse.getPos()[1];&amp;#10;    console.log(&quot;contained&quot;);&amp;#10;}&amp;#10;mouseTime = mouse.mouseClock.getTime();&amp;#10;mouselocuy = (mouse_y + 0.5);&amp;#10;if (((lower_rgb_r &lt;= 0.98) &amp;&amp; (mouse_x &lt; 0))) {&amp;#10;    lower_rgb_r = ((mouse_x * 1.1) + 0.25);&amp;#10;}&amp;#10;if (((lower_rgb_g &lt;= 0.98) &amp;&amp; (mouse_x &gt; 0))) {&amp;#10;    lower_rgb_g = (((- mouse_x) * 1.1) + 0.25);&amp;#10;}&amp;#10;" valType="extendedCode"/>
        <Param name="End Experiment" updates="constant" val="" valType="extendedCode"/>
        <Param name="End JS Experiment" updates="constant" val="" valType="extendedCode"/>
        <Param name="End JS Routine" updates="constant" val="console.log(music_index);&amp;#10;" valType="extendedCode"/>
        <Param name="End Routine" updates="constant" val="print(music_index)" valType="extendedCode"/>
        <Param name="disabled" updates="None" val="False" valType="bool"/>
        <Param name="name" updates="None" val="code_26" valType="code"/>
      </CodeComponent>
      <PolygonComponent name="polygon_11">
        <Param name="disabled" updates="None" val="False" valType="bool"/>
        <Param name="durationEstim" updates="None" val="" valType="code"/>
        <Param name="fillColor" updates="constant" val="$[1,1,1]" valType="str"/>
        <Param name="fillColorSpace" updates="constant" val="rgb" valType="str"/>
        <Param name="interpolate" updates="constant" val="linear" valType="str"/>
        <Param name="lineColor" updates="set every frame" val="$[lower_rgb_g,lower_rgb_r,0]" valType="str"/>
        <Param name="lineColorSpace" updates="constant" val="rgb" valType="str"/>
        <Param name="lineWidth" updates="constant" val="3" valType="code"/>
        <Param name="nVertices" updates="constant" val="99" valType="int"/>
        <Param name="name" updates="None" val="polygon_11" valType="code"/>
        <Param name="opacity" updates="constant" val="1" valType="code"/>
        <Param name="ori" updates="constant" val="0" valType="code"/>
        <Param name="pos" updates="set every frame" val="$[mouse_x,mouse_y]" valType="code"/>
        <Param name="saveStartStop" updates="None" val="True" valType="bool"/>
        <Param name="shape" updates="constant" val="regular polygon..." valType="str"/>
        <Param name="size" updates="constant" val="(0.085, 0.085)" valType="code"/>
        <Param name="startEstim" updates="None" val="" valType="code"/>
        <Param name="startType" updates="None" val="time (s)" valType="str"/>
        <Param name="startVal" updates="None" val="0.0" valType="code"/>
        <Param name="stopType" updates="None" val="duration (s)" valType="str"/>
        <Param name="stopVal" updates="constant" val="120" valType="code"/>
        <Param name="syncScreenRefresh" updates="None" val="True" valType="bool"/>
        <Param name="units" updates="None" val="from exp settings" valType="str"/>
      </PolygonComponent>
      <ImageComponent name="image_19">
        <Param name="color" updates="constant" val="$[1,1,1]" valType="str"/>
        <Param name="colorSpace" updates="constant" val="rgb" valType="str"/>
        <Param name="disabled" updates="None" val="False" valType="bool"/>
        <Param name="durationEstim" updates="None" val="" valType="code"/>
        <Param name="flipHoriz" updates="constant" val="False" valType="bool"/>
        <Param name="flipVert" updates="constant" val="False" valType="bool"/>
        <Param name="image" updates="set every repeat" val="emotion_compass_3.png" valType="str"/>
        <Param name="interpolate" updates="constant" val="linear" valType="str"/>
        <Param name="mask" updates="constant" val="None" valType="str"/>
        <Param name="name" updates="None" val="image_19" valType="code"/>
        <Param name="opacity" updates="constant" val="1" valType="code"/>
        <Param name="ori" updates="constant" val="0" valType="code"/>
        <Param name="pos" updates="constant" val="(0, 0)" valType="code"/>
        <Param name="saveStartStop" updates="None" val="True" valType="bool"/>
        <Param name="size" updates="constant" val="(.9, 0.9)" valType="code"/>
        <Param name="startEstim" updates="None" val="" valType="code"/>
        <Param name="startType" updates="None" val="time (s)" valType="str"/>
        <Param name="startVal" updates="None" val="0.0" valType="code"/>
        <Param name="stopType" updates="None" val="duration (s)" valType="str"/>
        <Param name="stopVal" updates="constant" val="120" valType="code"/>
        <Param name="syncScreenRefresh" updates="None" val="True" valType="bool"/>
        <Param name="texture resolution" updates="constant" val="128" valType="code"/>
        <Param name="units" updates="None" val="from exp settings" valType="str"/>
      </ImageComponent>
      <PolygonComponent name="polygon_9">
        <Param name="disabled" updates="None" val="False" valType="bool"/>
        <Param name="durationEstim" updates="None" val="" valType="code"/>
        <Param name="fillColor" updates="set every frame" val="$[lower_rgb_g,lower_rgb_r,0]" valType="str"/>
        <Param name="fillColorSpace" updates="constant" val="rgb" valType="str"/>
        <Param name="interpolate" updates="constant" val="linear" valType="str"/>
        <Param name="lineColor" updates="set every frame" val="$[lower_rgb_g,lower_rgb_r,0]" valType="str"/>
        <Param name="lineColorSpace" updates="constant" val="rgb" valType="str"/>
        <Param name="lineWidth" updates="constant" val="1" valType="code"/>
        <Param name="nVertices" updates="constant" val="99" valType="int"/>
        <Param name="name" updates="None" val="polygon_9" valType="code"/>
        <Param name="opacity" updates="set every frame" val="$mouselocuy" valType="code"/>
        <Param name="ori" updates="constant" val="0" valType="code"/>
        <Param name="pos" updates="set every frame" val="$[mouse_x,mouse_y]" valType="code"/>
        <Param name="saveStartStop" updates="None" val="True" valType="bool"/>
        <Param name="shape" updates="constant" val="regular polygon..." valType="str"/>
        <Param name="size" updates="constant" val="(0.075, 0.075)" valType="code"/>
        <Param name="startEstim" updates="None" val="" valType="code"/>
        <Param name="startType" updates="None" val="time (s)" valType="str"/>
        <Param name="startVal" updates="None" val="0.0" valType="code"/>
        <Param name="stopType" updates="None" val="duration (s)" valType="str"/>
        <Param name="stopVal" updates="constant" val="120" valType="code"/>
        <Param name="syncScreenRefresh" updates="None" val="True" valType="bool"/>
        <Param name="units" updates="None" val="from exp settings" valType="str"/>
      </PolygonComponent>
      <CodeComponent name="code_36">
        <Param name="Before Experiment" updates="constant" val="" valType="extendedCode"/>
        <Param name="Before JS Experiment" updates="constant" val="" valType="extendedCode"/>
        <Param name="Begin Experiment" updates="constant" val="" valType="extendedCode"/>
        <Param name="Begin JS Experiment" updates="constant" val="" valType="extendedCode"/>
        <Param name="Begin JS Routine" updates="constant" val="" valType="extendedCode"/>
        <Param name="Begin Routine" updates="constant" val="" valType="extendedCode"/>
        <Param name="Code Type" updates="None" val="Auto-&gt;JS" valType="str"/>
        <Param name="Each Frame" updates="constant" val="mousexstr=str(mouse_x)&amp;#10;mousexshort=mousexstr[0:9]&amp;#10;&amp;#10;print(mousexshort)&amp;#10;&amp;#10;mouseystr=str(mouse_y)&amp;#10;mouseyshort=mouseystr[0:9]&amp;#10;&amp;#10;print(mouseyshort)&amp;#10;&amp;#10;mousetstr=str(mouseTime)&amp;#10;mousetshort=mousetstr[0:9]&amp;#10;&amp;#10;x_coord.append(mousexshort)&amp;#10;y_coord.append(mouseyshort)&amp;#10;mouseT.append(mousetshort)" valType="extendedCode"/>
        <Param name="Each JS Frame" updates="constant" val="mousexstr = mouse_x.toString();&amp;#10;mousexshort = mousexstr.slice(0, 9);&amp;#10;console.log(mousexshort);&amp;#10;mouseystr = mouse_y.toString();&amp;#10;mouseyshort = mouseystr.slice(0, 9);&amp;#10;console.log(mouseyshort);&amp;#10;mousetstr = mouseTime.toString();&amp;#10;mousetshort = mousetstr.slice(0, 9);&amp;#10;x_coord.append(mousexshort);&amp;#10;y_coord.append(mouseyshort);&amp;#10;mouseT.append(mousetshort);&amp;#10;" valType="extendedCode"/>
        <Param name="End Experiment" updates="constant" val="" valType="extendedCode"/>
        <Param name="End JS Experiment" updates="constant" val="" valType="extendedCode"/>
        <Param name="End JS Routine" updates="constant" val="n = 0;&amp;#10;x_coordn = [];&amp;#10;for (var i, _pj_c = 0, _pj_a = x_coord, _pj_b = _pj_a.length; (_pj_c &lt; _pj_b); _pj_c += 1) {&amp;#10;    i = _pj_a[_pj_c];&amp;#10;    if ((((x_coord.length - 10) - n) &gt; 10)) {&amp;#10;        x_coordn.append(x_coord[n]);&amp;#10;        n += 10;&amp;#10;    }&amp;#10;}&amp;#10;n = 0;&amp;#10;y_coordn = [];&amp;#10;for (var i, _pj_c = 0, _pj_a = y_coord, _pj_b = _pj_a.length; (_pj_c &lt; _pj_b); _pj_c += 1) {&amp;#10;    i = _pj_a[_pj_c];&amp;#10;    if ((((y_coord.length - 10) - n) &gt; 10)) {&amp;#10;        y_coordn.append(y_coord[n]);&amp;#10;        n += 10;&amp;#10;    }&amp;#10;}&amp;#10;n = 0;&amp;#10;time_n = [];&amp;#10;for (var i, _pj_c = 0, _pj_a = mouseT, _pj_b = _pj_a.length; (_pj_c &lt; _pj_b); _pj_c += 1) {&amp;#10;    i = _pj_a[_pj_c];&amp;#10;    if ((((mouseT.length - 10) - n) &gt; 10)) {&amp;#10;        time_n.append(mouseT[n]);&amp;#10;        n += 10;&amp;#10;    }&amp;#10;}&amp;#10;music_clip = music[music_index];&amp;#10;console.log(music_clip);&amp;#10;" valType="extendedCode"/>
        <Param name="End Routine" updates="constant" val="n=0&amp;#10;x_coordn=[]&amp;#10;&amp;#10;for i in x_coord:&amp;#10;    if (len(x_coord))-10-n &gt; 10:&amp;#10;        x_coordn.append(x_coord[n])&amp;#10;        n+=10&amp;#10;#print(x_coordn)&amp;#10;&amp;#10;n=0 &amp;#10;y_coordn=[]&amp;#10;&amp;#10;for i in y_coord:&amp;#10;    if (len(y_coord)-10-n) &gt; 10:&amp;#10;        y_coordn.append(y_coord[n])&amp;#10;        n+=10&amp;#10;#print(y_coordn)&amp;#10;&amp;#10;n=0 &amp;#10;time_n=[]&amp;#10;&amp;#10;for i in mouseT:&amp;#10;    if (len(mouseT)-10-n) &gt; 10:&amp;#10;        time_n.append(mouseT[n])&amp;#10;        n+=10&amp;#10;#print(time_n)&amp;#10;&amp;#10;music_clip = music[music_index]&amp;#10;print(music_clip)" valType="extendedCode"/>
        <Param name="disabled" updates="None" val="False" valType="bool"/>
        <Param name="name" updates="None" val="code_36" valType="code"/>
      </CodeComponent>
      <CodeComponent name="code_35">
        <Param name="Before Experiment" updates="constant" val="" valType="extendedCode"/>
        <Param name="Before JS Experiment" updates="constant" val="" valType="extendedCode"/>
        <Param name="Begin Experiment" updates="constant" val="" valType="extendedCode"/>
        <Param name="Begin JS Experiment" updates="constant" val="every_nth = (arr, nth) =&gt; arr.filter((e, i) =&gt; i % nth === nth - 1);" valType="extendedCode"/>
        <Param name="Begin JS Routine" updates="constant" val="" valType="extendedCode"/>
        <Param name="Begin Routine" updates="constant" val="" valType="extendedCode"/>
        <Param name="Code Type" updates="None" val="JS" valType="str"/>
        <Param name="Each Frame" updates="constant" val="" valType="extendedCode"/>
        <Param name="Each JS Frame" updates="constant" val="" valType="extendedCode"/>
        <Param name="End Experiment" updates="constant" val="" valType="extendedCode"/>
        <Param name="End JS Experiment" updates="constant" val="" valType="extendedCode"/>
        <Param name="End JS Routine" updates="constant" val="&amp;#10;&amp;#10;psychoJS.experiment.addData('x_coords', x_coordn.toString())&amp;#10;psychoJS.experiment.addData('y_coords', y_coordn.toString())&amp;#10;psychoJS.experiment.addData('mouse_time', time_n.toString())&amp;#10;//psychoJS.experiment.addData('music_clip', music_clip.toString())" valType="extendedCode"/>
        <Param name="End Routine" updates="constant" val="" valType="extendedCode"/>
        <Param name="disabled" updates="None" val="False" valType="bool"/>
        <Param name="name" updates="None" val="code_35" valType="code"/>
      </CodeComponent>
    </Routine>
  </Routines>
  <Flow>
    <Routine name="compass_instruction_1"/>
    <LoopInitiator loopType="TrialHandler" name="trials">
      <Param name="Selected rows" updates="None" val="" valType="str"/>
      <Param name="conditions" updates="None" val="[OrderedDict([('filepath', 'music/7_pieceB_joyous_anxious_sad.mp3'), ('clip', 2)]), OrderedDict([('filepath', 'music/9_pieceA_joyous_sad_anxious.mp3'), ('clip', 3)]), OrderedDict([('filepath', 'music/10_pieceA_anxious_joy_calm.mp3'), ('clip', 4)]), OrderedDict([('filepath', 'music/11_pieceA_calm_anxious_sad.mp3'), ('clip', 5)]), OrderedDict([('filepath', 'music/12_pieceA_joyous_sad_anxious.mp3'), ('clip', 6)]), OrderedDict([('filepath', 'music/2_pieceB_anxious_calm_joyous.mp3'), ('clip', 7)]), OrderedDict([('filepath', 'music/3_pieceB_joyous_anxious_sad.mp3'), ('clip', 9)]), OrderedDict([('filepath', 'music/4_pieceB_sad_joy_calm.mp3'), ('clip', 10)]), OrderedDict([('filepath', 'music/5_pieceB_calm_sad_anxious.mp3'), ('clip', 11)]), OrderedDict([('filepath', 'music/6_pieceB_anxious_calm_joyous.mp3'), ('clip', 12)])]" valType="str"/>
      <Param name="conditionsFile" updates="None" val="music_2.csv" valType="str"/>
      <Param name="endPoints" updates="None" val="[0, 1]" valType="num"/>
      <Param name="isTrials" updates="None" val="True" valType="bool"/>
      <Param name="loopType" updates="None" val="random" valType="str"/>
      <Param name="nReps" updates="None" val="1" valType="code"/>
      <Param name="name" updates="None" val="trials" valType="code"/>
      <Param name="random seed" updates="None" val="" valType="code"/>
    </LoopInitiator>
    <Routine name="loadMusic"/>
    <LoopTerminator name="trials"/>
    <Routine name="compass_instruction_2"/>
    <Routine name="compass_instruction_3"/>
    <Routine name="compass_example_1"/>
    <Routine name="practice_instruction_2"/>
    <LoopInitiator loopType="TrialHandler" name="trials_2">
      <Param name="Selected rows" updates="None" val="" valType="str"/>
      <Param name="conditions" updates="None" val="None" valType="str"/>
      <Param name="conditionsFile" updates="None" val="" valType="str"/>
      <Param name="endPoints" updates="None" val="[0, 1]" valType="num"/>
      <Param name="isTrials" updates="None" val="True" valType="bool"/>
      <Param name="loopType" updates="None" val="random" valType="str"/>
      <Param name="nReps" updates="None" val="11" valType="code"/>
      <Param name="name" updates="None" val="trials_2" valType="code"/>
      <Param name="random seed" updates="None" val="" valType="code"/>
    </LoopInitiator>
    <Routine name="compass_reminder_1"/>
    <Routine name="cross"/>
    <Routine name="cross_init_4"/>
    <Routine name="emotion_track"/>
    <Routine name="cross_fin"/>
    <Routine name="list_end"/>
    <LoopTerminator name="trials_2"/>
  </Flow>
</PsychoPy2experiment>
