# Supplementary material for: Dynamic emotional states shape the episodic structure of memory
Source: Nat Commun. 2023 Oct 17;14:6533. doi: 10.1038/s41467-023-42241-2 (PMC10582075; doi:10.1038/s41467-023-42241-2)
Supplement: Supplementary file 6 — Source Data [file 41467_2023_42241_MOESM6_ESM.xlsx]

## Sheet: Figure 2 
item	emotion_label	emotion_filter_mean	arousal_filter_mean	emotion
1	anxious	0.0233914	-0.00446017	valence
1	calm	-0.0281599	-0.00389325	valence
1	joyous	0.037121	0.0386419	valence
1	sad	0.0869355	-0.0305479	valence
2	anxious	0.0205709	0.01513	valence
2	calm	-0.0272581	-0.0270274	valence
2	joyous	0.0476456	0.0413427	valence
2	sad	0.0768473	-0.0623763	valence
3	anxious	0.0199524	0.0117566	valence
3	calm	-0.0229139	-0.0353827	valence
3	joyous	0.0500144	0.0389236	valence
3	sad	0.073922	-0.0826314	valence
4	anxious	-0.00503209	-0.0245704	valence
4	calm	-0.0129983	-0.0374532	valence
4	joyous	0.048891	0.0366868	valence
4	sad	0.0675134	-0.0965395	valence
4	trans	0.0714296	0.103538	valence
5	joyous	0.0554719	-0.0156863	valence
5	sad	0.0664797	-0.0993113	valence
5	trans	0.00980835	0.0307553	valence
6	anxious	-0.0107654	0.0975501	valence
6	calm	0.0267278	-0.0269114	valence
6	joyous	0.070416	0.126102	valence
6	sad	0.078642	-0.0869456	valence
6	trans	0.0306524	-0.0371419	valence
7	anxious	-0.00505464	0.0849523	valence
7	calm	0.0327032	-0.0207336	valence
7	joyous	0.0700946	0.115449	valence
7	sad	0.0460614	-0.0972188	valence
7	trans	0.042124	-0.0126686	valence
8	anxious	-0.00809166	0.0670253	valence
8	calm	0.0190212	0.00296974	valence
8	joyous	0.0702519	0.0973884	valence
8	sad	0.0589207	-0.0739273	valence
8	trans	0.0427018	-0.0081819	valence
9	anxious	-0.00234216	0.0542681	valence
9	calm	0.0173608	0.00814501	valence
9	joyous	0.0733968	0.0816968	valence
9	sad	0.0330868	-0.0781063	valence
9	trans	0.0796597	-0.0526007	valence
10	anxious	-0.00457657	0.0561256	valence
10	calm	0.0208301	0.00866194	valence
10	joyous	0.075585	0.0789232	valence
10	sad	0.0230881	-0.0609915	valence
10	trans	0.0760465	-0.0501023	valence
11	anxious	-0.0079614	0.0546609	valence
11	calm	0.0275978	0.0122841	valence
11	joyous	0.0867601	0.0111573	valence
11	sad	0.0119132	-0.0464859	valence
11	trans	0.050463	-0.0420722	valence
12	anxious	-0.0107355	0.0526042	valence
12	calm	0.0310782	0.0192634	valence
12	joyous	0.0867004	0.00902065	valence
12	sad	0.0205426	-0.0452001	valence
13	anxious	-0.0107396	0.0490493	valence
13	calm	0.0334483	0.0236454	valence
13	joyous	0.085179	0.00238763	valence
13	sad	0.0200391	-0.0476895	valence
14	anxious	-0.00964859	0.0450197	valence
14	calm	0.0351978	0.0223223	valence
14	joyous	0.0850248	-0.0038143	valence
14	sad	0.0138865	-0.0471077	valence
15	anxious	-0.0157061	0.0404056	valence
15	calm	0.0548778	0.00997499	valence
15	joyous	0.085983	-0.00222082	valence
15	sad	-0.00755403	-0.0553793	valence
15	trans	0.018777	0.0222808	valence
16	anxious	-0.0188266	0.0372972	valence
16	calm	0.0578823	0.00964295	valence
16	joyous	0.0664406	0.0249757	valence
16	sad	-0.00516797	-0.0510563	valence
16	trans	0.0388341	0.00886214	valence
17	anxious	-0.0507227	-0.00717644	valence
17	calm	0.0624082	-0.00103886	valence
17	joyous	0.0142162	0.0322228	valence
17	sad	0.00347713	0.0673246	valence
17	trans	0.0352883	-0.00854286	valence
18	calm	0.107458	-0.0278509	valence
18	joyous	0.0151498	0.0279073	valence
18	sad	0.00335194	0.0701594	valence
18	trans	0.0170295	-0.00650302	valence
19	anxious	0.00781922	-0.034274	valence
19	calm	0.0919967	-0.0101653	valence
19	joyous	0.0439487	-0.00983605	valence
19	sad	-0.00205055	0.0609847	valence
19	trans	-0.0359769	0.0399276	valence
20	anxious	0.00100458	-0.0382005	valence
20	calm	0.0959421	-0.00884454	valence
20	joyous	0.0457542	-0.0224795	valence
20	sad	-0.0387956	0.0466075	valence
20	trans	-0.0114859	0.0569076	valence
21	anxious	-0.00320669	-0.0384146	valence
21	calm	0.0988202	-0.00905832	valence
21	joyous	0.0471183	-0.032293	valence
21	sad	-0.0337184	0.0541579	valence
22	anxious	-0.00706332	-0.0328819	valence
22	calm	0.10171	-0.00813643	valence
22	joyous	0.0474705	-0.0408102	valence
22	sad	-0.0358727	0.0546359	valence
23	anxious	-0.0132344	-0.0267859	valence
23	calm	0.10945	-0.0120046	valence
23	joyous	0.0511373	-0.0403187	valence
23	sad	-0.0376862	0.0545863	valence
24	anxious	-0.00497071	-0.0457917	valence
24	calm	0.123265	-0.00793397	valence
24	joyous	0.0431711	-0.062426	valence
24	sad	-0.0422719	0.0787575	valence
1	anxious	-0.00446017		arousal
1	calm	-0.00389325		arousal
1	joyous	0.0386419		arousal
1	sad	-0.0305479		arousal
2	anxious	0.01513		arousal
2	calm	-0.0270274		arousal
2	joyous	0.0413427		arousal
2	sad	-0.0623763		arousal
3	anxious	0.0117566		arousal
3	calm	-0.0353827		arousal
3	joyous	0.0389236		arousal
3	sad	-0.0826314		arousal
4	anxious	-0.0245704		arousal
4	calm	-0.0374532		arousal
4	joyous	0.0366868		arousal
4	sad	-0.0965395		arousal
4	trans	0.103538		arousal
5	joyous	-0.0156863		arousal
5	sad	-0.0993113		arousal
5	trans	0.0307553		arousal
6	anxious	0.0975501		arousal
6	calm	-0.0269114		arousal
6	joyous	0.126102		arousal
6	sad	-0.0869456		arousal
6	trans	-0.0371419		arousal
7	anxious	0.0849523		arousal
7	calm	-0.0207336		arousal
7	joyous	0.115449		arousal
7	sad	-0.0972188		arousal
7	trans	-0.0126686		arousal
8	anxious	0.0670253		arousal
8	calm	0.00296974		arousal
8	joyous	0.0973884		arousal
8	sad	-0.0739273		arousal
8	trans	-0.0081819		arousal
9	anxious	0.0542681		arousal
9	calm	0.00814501		arousal
9	joyous	0.0816968		arousal
9	sad	-0.0781063		arousal
9	trans	-0.0526007		arousal
10	anxious	0.0561256		arousal
10	calm	0.00866194		arousal
10	joyous	0.0789232		arousal
10	sad	-0.0609915		arousal
10	trans	-0.0501023		arousal
11	anxious	0.0546609		arousal
11	calm	0.0122841		arousal
11	joyous	0.0111573		arousal
11	sad	-0.0464859		arousal
11	trans	-0.0420722		arousal
12	anxious	0.0526042		arousal
12	calm	0.0192634		arousal
12	joyous	0.00902065		arousal
12	sad	-0.0452001		arousal
13	anxious	0.0490493		arousal
13	calm	0.0236454		arousal
13	joyous	0.00238763		arousal
13	sad	-0.0476895		arousal
14	anxious	0.0450197		arousal
14	calm	0.0223223		arousal
14	joyous	-0.0038143		arousal
14	sad	-0.0471077		arousal
15	anxious	0.0404056		arousal
15	calm	0.00997499		arousal
15	joyous	-0.00222082		arousal
15	sad	-0.0553793		arousal
15	trans	0.0222808		arousal
16	anxious	0.0372972		arousal
16	calm	0.00964295		arousal
16	joyous	0.0249757		arousal
16	sad	-0.0510563		arousal
16	trans	0.00886214		arousal
17	anxious	-0.00717644		arousal
17	calm	-0.00103886		arousal
17	joyous	0.0322228		arousal
17	sad	0.0673246		arousal
17	trans	-0.00854286		arousal
18	calm	-0.0278509		arousal
18	joyous	0.0279073		arousal
18	sad	0.0701594		arousal
18	trans	-0.00650302		arousal
19	anxious	-0.034274		arousal
19	calm	-0.0101653		arousal
19	joyous	-0.00983605		arousal
19	sad	0.0609847		arousal
19	trans	0.0399276		arousal
20	anxious	-0.0382005		arousal
20	calm	-0.00884454		arousal
20	joyous	-0.0224795		arousal
20	sad	0.0466075		arousal
20	trans	0.0569076		arousal
21	anxious	-0.0384146		arousal
21	calm	-0.00905832		arousal
21	joyous	-0.032293		arousal
21	sad	0.0541579		arousal
22	anxious	-0.0328819		arousal
22	calm	-0.00813643		arousal
22	joyous	-0.0408102		arousal
22	sad	0.0546359		arousal
23	anxious	-0.0267859		arousal
23	calm	-0.0120046		arousal
23	joyous	-0.0403187		arousal
23	sad	0.0545863		arousal
24	anxious	-0.0457917		arousal
24	calm	-0.00793397		arousal
24	joyous	-0.062426		arousal
24	sad	0.0787575		arousal

## Sheet: Figure 3
subject	arousal_boundary	valence_boundary	music_boundary	key_resp_11.keys	key_resp_11.rt	key_resp_12.keys	key_resp_12.rt	temp_l	temp_r	temp_order	ab_1	vb_1	mb_1	total_b
55bb9ae7fdf99b26d27fda01_reggie_1_2022-01-25_13h42.54.632.csv	boundary	boundary	boundary	2.9375	3.61284	2.4375	1.19893	0.4375	0.4375	0.875	1	1	1	3
55bb9ae7fdf99b26d27fda01_reggie_1_2022-01-25_13h42.54.632.csv	boundary	boundary	no boundary	2.8	3.79781	2.4	1.34178	0.3	0.1	0.4	1	1	0	2
55bb9ae7fdf99b26d27fda01_reggie_1_2022-01-25_13h42.54.632.csv	boundary	no boundary	boundary	2.9	3.32742	2.4	0.99992	0.5	0.1	0.6	1	0	1	2
55bb9ae7fdf99b26d27fda01_reggie_1_2022-01-25_13h42.54.632.csv	boundary	no boundary	no boundary	2.58333	3.87514	2.33333	0.707242	0.333333	0.416667	0.75	1	0	0	1
55bb9ae7fdf99b26d27fda01_reggie_1_2022-01-25_13h42.54.632.csv	no boundary	boundary	boundary	2.5	2.97514	2.5	0.541737	0.5	0.25	0.75	0	1	1	2
55bb9ae7fdf99b26d27fda01_reggie_1_2022-01-25_13h42.54.632.csv	no boundary	boundary	no boundary	2.5	3.75038	2.25	1.32096	0.416667	0.333333	0.75	0	1	0	1
55bb9ae7fdf99b26d27fda01_reggie_1_2022-01-25_13h42.54.632.csv	no boundary	no boundary	boundary	2.4	3.32271	2.66667	0.93682	0.266667	0.466667	0.733333	0	0	1	1
55bb9ae7fdf99b26d27fda01_reggie_1_2022-01-25_13h42.54.632.csv	no boundary	no boundary	no boundary	2.75	3.82026	2.0625	0.852594	0.5	0.25	0.75	0	0	0	0
5635d988dc62e5000bcb3eb2_reggie_1_2021-11-16_12h19.16.074.csv	boundary	boundary	boundary	2.875	2.33101	2.4375	0.819431	0.1875	0.375	0.5625	1	1	1	3
5635d988dc62e5000bcb3eb2_reggie_1_2021-11-16_12h19.16.074.csv	boundary	boundary	no boundary	2.66667	3.08442	2.22222	0.650933	0.555556	0.222222	0.777778	1	1	0	2
5635d988dc62e5000bcb3eb2_reggie_1_2021-11-16_12h19.16.074.csv	boundary	no boundary	boundary	2.90909	2.44464	2.27273	0.558564	0.181818	0.363636	0.545455	1	0	1	2
5635d988dc62e5000bcb3eb2_reggie_1_2021-11-16_12h19.16.074.csv	boundary	no boundary	no boundary	2.5	2.4696	2.16667	0.576908	0.416667	0.416667	0.833333	1	0	0	1
5635d988dc62e5000bcb3eb2_reggie_1_2021-11-16_12h19.16.074.csv	no boundary	boundary	boundary	3.125	2.39175	1.625	0.833413	0.625	0	0.625	0	1	1	2
5635d988dc62e5000bcb3eb2_reggie_1_2021-11-16_12h19.16.074.csv	no boundary	boundary	no boundary	2.90909	2.7785	2.45455	0.798473	0.272727	0.454545	0.727273	0	1	0	1
5635d988dc62e5000bcb3eb2_reggie_1_2021-11-16_12h19.16.074.csv	no boundary	no boundary	boundary	2.64286	2.26593	2.07143	0.67455	0.5	0.285714	0.785714	0	0	1	1
5635d988dc62e5000bcb3eb2_reggie_1_2021-11-16_12h19.16.074.csv	no boundary	no boundary	no boundary	2.5	2.33703	2.22222	0.765244	0.444444	0.388889	0.833333	0	0	0	0
5658000ca9872d0011e1ba26_reggie_1_2022-01-27_16h58.19.746.csv	boundary	boundary	boundary	2.3125	4.78567	2.5	3.20816	0.375	0.5	0.875	1	1	1	3
5658000ca9872d0011e1ba26_reggie_1_2022-01-27_16h58.19.746.csv	boundary	boundary	no boundary	2.44444	4.60444	2	2.65636	0.555556	0.333333	0.888889	1	1	0	2
5658000ca9872d0011e1ba26_reggie_1_2022-01-27_16h58.19.746.csv	boundary	no boundary	boundary	2.30769	4.73461	1.92308	3.6316	0.538462	0.230769	0.769231	1	0	1	2
5658000ca9872d0011e1ba26_reggie_1_2022-01-27_16h58.19.746.csv	boundary	no boundary	no boundary	2.66667	5.10891	2.58333	2.6716	0.416667	0.5	0.916667	1	0	0	1
5658000ca9872d0011e1ba26_reggie_1_2022-01-27_16h58.19.746.csv	no boundary	boundary	boundary	2.77778	4.89126	2	3.49968	0.555556	0.222222	0.777778	0	1	1	2
5658000ca9872d0011e1ba26_reggie_1_2022-01-27_16h58.19.746.csv	no boundary	boundary	no boundary	2.7	5.02169	2	3.81517	0.6	0.3	0.9	0	1	0	1
5658000ca9872d0011e1ba26_reggie_1_2022-01-27_16h58.19.746.csv	no boundary	no boundary	boundary	2.58333	5.45244	2.84615	3.58221	0.153846	0.692308	0.846154	0	0	1	1
5658000ca9872d0011e1ba26_reggie_1_2022-01-27_16h58.19.746.csv	no boundary	no boundary	no boundary	2.17647	4.59049	2	2.6011	0.588235	0.235294	0.823529	0	0	0	0
572bf2aa34b25a000edd2e73_reggie_1_2022-01-26_15h17.37.249.csv	boundary	boundary	boundary	2.35294	0.254547	2.76471	0.277559	0.117647	0.176471	0.294118	1	1	1	3
572bf2aa34b25a000edd2e73_reggie_1_2022-01-26_15h17.37.249.csv	boundary	boundary	no boundary	2.66667	0.653	2.33333	0.1879	0.333333	0.333333	0.666667	1	1	0	2
572bf2aa34b25a000edd2e73_reggie_1_2022-01-26_15h17.37.249.csv	boundary	no boundary	boundary	4	0.0999	2	0.2349	0	0	0	1	0	1	2
572bf2aa34b25a000edd2e73_reggie_1_2022-01-26_15h17.37.249.csv	boundary	no boundary	no boundary	2.375	0.215413	2.875	0.213806	0.25	0.3125	0.5625	1	0	0	1
572bf2aa34b25a000edd2e73_reggie_1_2022-01-26_15h17.37.249.csv	no boundary	no boundary	no boundary	2.66667	0.425007	2.68889	0.302682	0.311111	0.288889	0.6	0	0	0	0
57d0badf28d5250001bdd9d2_reggie_1_2022-01-27_15h47.27.194.csv	boundary	boundary	boundary	2.07143	2.00774	2.57143	1.90864	0.357143	0.5	0.857143	1	1	1	3
57d0badf28d5250001bdd9d2_reggie_1_2022-01-27_15h47.27.194.csv	boundary	boundary	no boundary	2	2.51204	2	1.31282	0.454545	0.0909091	0.545455	1	1	0	2
57d0badf28d5250001bdd9d2_reggie_1_2022-01-27_15h47.27.194.csv	boundary	no boundary	boundary	1.9	2.35318	1.7	1.49091	0.6	0.3	0.9	1	0	1	2
57d0badf28d5250001bdd9d2_reggie_1_2022-01-27_15h47.27.194.csv	boundary	no boundary	no boundary	1.7	2.37341	2.8	1.37625	0.3	0.5	0.8	1	0	0	1
57d0badf28d5250001bdd9d2_reggie_1_2022-01-27_15h47.27.194.csv	no boundary	boundary	boundary	2.5	2.31592	2.8	1.2143	0.2	0.3	0.5	0	1	1	2
57d0badf28d5250001bdd9d2_reggie_1_2022-01-27_15h47.27.194.csv	no boundary	boundary	no boundary	2.2	2.134	2.4	1.85183	0.3	0.4	0.7	0	1	0	1
57d0badf28d5250001bdd9d2_reggie_1_2022-01-27_15h47.27.194.csv	no boundary	no boundary	boundary	2.33333	2.18469	2.53333	1.50354	0.333333	0.333333	0.666667	0	0	1	1
57d0badf28d5250001bdd9d2_reggie_1_2022-01-27_15h47.27.194.csv	no boundary	no boundary	no boundary	1.89474	2.29353	2.36842	1.56564	0.526316	0.263158	0.789474	0	0	0	0
58474a9c89af6500017f4cd6_reggie_1_2022-01-25_11h15.46.664.csv	boundary	boundary	boundary	2.07143	2.99493	1.78571	0.755286	0.571429	0.214286	0.785714	1	1	1	3
58474a9c89af6500017f4cd6_reggie_1_2022-01-25_11h15.46.664.csv	boundary	boundary	no boundary	2	2.65236	2	0.785818	0.454545	0.272727	0.727273	1	1	0	2
58474a9c89af6500017f4cd6_reggie_1_2022-01-25_11h15.46.664.csv	boundary	no boundary	boundary	2.16667	2.586	1.91667	0.99625	0.5	0.333333	0.833333	1	0	1	2
58474a9c89af6500017f4cd6_reggie_1_2022-01-25_11h15.46.664.csv	boundary	no boundary	no boundary	2	2.94145	2.63636	0.363455	0.363636	0.545455	0.909091	1	0	0	1
58474a9c89af6500017f4cd6_reggie_1_2022-01-25_11h15.46.664.csv	no boundary	boundary	boundary	2.375	2.79912	2.875	0.744625	0.25	0.625	0.875	0	1	1	2
58474a9c89af6500017f4cd6_reggie_1_2022-01-25_11h15.46.664.csv	no boundary	boundary	no boundary	2.09091	2.95727	2	0.691364	0.545455	0.363636	0.909091	0	1	0	1
58474a9c89af6500017f4cd6_reggie_1_2022-01-25_11h15.46.664.csv	no boundary	no boundary	boundary	2.15385	2.64669	2.46154	0.744231	0.461538	0.461538	0.923077	0	0	1	1
58474a9c89af6500017f4cd6_reggie_1_2022-01-25_11h15.46.664.csv	no boundary	no boundary	no boundary	2.26316	3.02737	2.78947	0.523842	0.315789	0.526316	0.842105	0	0	0	0
58742bf5d53c97000159df8c_reggie_1_2022-01-25_15h29.23.756.csv	boundary	boundary	boundary	2.4	3.64953	2.66667	2.18543	0.266667	0.6	0.866667	1	1	1	3
58742bf5d53c97000159df8c_reggie_1_2022-01-25_15h29.23.756.csv	boundary	boundary	no boundary	2.15385	3.585	2.15385	2.14451	0.615385	0.307692	0.923077	1	1	0	2
58742bf5d53c97000159df8c_reggie_1_2022-01-25_15h29.23.756.csv	boundary	no boundary	boundary	2.27273	3.09965	2.54545	2.36033	0.272727	0.545455	0.818182	1	0	1	2
58742bf5d53c97000159df8c_reggie_1_2022-01-25_15h29.23.756.csv	boundary	no boundary	no boundary	2.33333	3.25989	1.75	1.83049	0.666667	0.25	0.916667	1	0	0	1
58742bf5d53c97000159df8c_reggie_1_2022-01-25_15h29.23.756.csv	no boundary	boundary	boundary	2.125	3.0035	2.375	2.47895	0.5	0.375	0.875	0	1	1	2
58742bf5d53c97000159df8c_reggie_1_2022-01-25_15h29.23.756.csv	no boundary	boundary	no boundary	2.6	2.96707	2.2	2.16439	0.4	0.4	0.8	0	1	0	1
58742bf5d53c97000159df8c_reggie_1_2022-01-25_15h29.23.756.csv	no boundary	no boundary	boundary	2.28571	3.16849	2.78571	2.33466	0.285714	0.571429	0.857143	0	0	1	1
58742bf5d53c97000159df8c_reggie_1_2022-01-25_15h29.23.756.csv	no boundary	no boundary	no boundary	2.25	3.51552	1.875	2.26423	0.5	0.25	0.75	0	0	0	0
59042666cd3f250001dcf8f9_reggie_1_2022-01-26_16h28.32.042.csv	boundary	boundary	boundary	2.4	2.4731	2.73333	1.34589	0.266667	0.533333	0.8	1	1	1	3
59042666cd3f250001dcf8f9_reggie_1_2022-01-26_16h28.32.042.csv	boundary	boundary	no boundary	2.18182	2.46977	2.45455	1.17885	0.545455	0.454545	1	1	1	0	2
59042666cd3f250001dcf8f9_reggie_1_2022-01-26_16h28.32.042.csv	boundary	no boundary	boundary	2.9	2.39783	1.9	1.06878	0.7	0.3	1	1	0	1	2
59042666cd3f250001dcf8f9_reggie_1_2022-01-26_16h28.32.042.csv	boundary	no boundary	no boundary	1.91667	2.46866	2.66667	1.20114	0.416667	0.5	0.916667	1	0	0	1
59042666cd3f250001dcf8f9_reggie_1_2022-01-26_16h28.32.042.csv	no boundary	boundary	boundary	2.5	2.39959	2.5	1.55657	0.375	0.5	0.875	0	1	1	2
59042666cd3f250001dcf8f9_reggie_1_2022-01-26_16h28.32.042.csv	no boundary	boundary	no boundary	2.72727	2.35997	2.90909	1.57493	0.363636	0.454545	0.818182	0	1	0	1
59042666cd3f250001dcf8f9_reggie_1_2022-01-26_16h28.32.042.csv	no boundary	no boundary	boundary	2.23077	2.49092	2.46154	1.24943	0.538462	0.461538	1	0	0	1	1
59042666cd3f250001dcf8f9_reggie_1_2022-01-26_16h28.32.042.csv	no boundary	no boundary	no boundary	2.15789	2.43938	2.73684	1.19449	0.421053	0.421053	0.842105	0	0	0	0
59d6c032ea41450001ec76c9_reggie_1_2022-01-24_13h46.51.167.csv	boundary	boundary	boundary	3.46667	3.10981	2.375	1.10363	0.25	0.4375	0.6875	1	1	1	3
59d6c032ea41450001ec76c9_reggie_1_2022-01-24_13h46.51.167.csv	boundary	boundary	no boundary	3	2.69399	2.7	0.69072	0.4	0.3	0.7	1	1	0	2
59d6c032ea41450001ec76c9_reggie_1_2022-01-24_13h46.51.167.csv	boundary	no boundary	boundary	3.8	3.49454	2.3	1.12615	0.5	0.3	0.8	1	0	1	2
59d6c032ea41450001ec76c9_reggie_1_2022-01-24_13h46.51.167.csv	boundary	no boundary	no boundary	3.25	3.22977	2.41667	1.14143	0.416667	0.416667	0.833333	1	0	0	1
59d6c032ea41450001ec76c9_reggie_1_2022-01-24_13h46.51.167.csv	no boundary	boundary	boundary	2.875	2.89546	3.125	0.750162	0.125	0.625	0.75	0	1	1	2
59d6c032ea41450001ec76c9_reggie_1_2022-01-24_13h46.51.167.csv	no boundary	boundary	no boundary	3.36364	2.66685	2.81818	1.04324	0.181818	0.545455	0.727273	0	1	0	1
59d6c032ea41450001ec76c9_reggie_1_2022-01-24_13h46.51.167.csv	no boundary	no boundary	boundary	3.73333	3.01043	1.93333	0.89598	0.6	0.266667	0.866667	0	0	1	1
59d6c032ea41450001ec76c9_reggie_1_2022-01-24_13h46.51.167.csv	no boundary	no boundary	no boundary	3.41176	3.00434	2.23529	0.544	0.470588	0.352941	0.823529	0	0	0	0
5aa637861eda41000136d5d2_reggie_1_2021-11-16_14h52.46.693.csv	boundary	boundary	boundary	3.06667	3.74093	2.46667	1.84086	0.466667	0.333333	0.8	1	1	1	3
5aa637861eda41000136d5d2_reggie_1_2021-11-16_14h52.46.693.csv	boundary	boundary	no boundary	2.45455	3.42213	3	2.4106	0.272727	0.454545	0.727273	1	1	0	2
5aa637861eda41000136d5d2_reggie_1_2021-11-16_14h52.46.693.csv	boundary	no boundary	boundary	2.66667	3.81213	2.91667	1.63007	0.25	0.666667	0.916667	1	0	1	2
5aa637861eda41000136d5d2_reggie_1_2021-11-16_14h52.46.693.csv	boundary	no boundary	no boundary	2	3.31591	2.58333	2.10784	0.416667	0.583333	1	1	0	0	1
5aa637861eda41000136d5d2_reggie_1_2021-11-16_14h52.46.693.csv	no boundary	boundary	boundary	3.125	3.17797	2.125	1.52923	0.625	0.125	0.75	0	1	1	2
5aa637861eda41000136d5d2_reggie_1_2021-11-16_14h52.46.693.csv	no boundary	boundary	no boundary	2.90909	3.31355	2.90909	1.72264	0.181818	0.636364	0.818182	0	1	0	1
5aa637861eda41000136d5d2_reggie_1_2021-11-16_14h52.46.693.csv	no boundary	no boundary	boundary	2.69231	3.9398	1.92308	1.83078	0.692308	0.230769	0.923077	0	0	1	1
5aa637861eda41000136d5d2_reggie_1_2021-11-16_14h52.46.693.csv	no boundary	no boundary	no boundary	2.29412	3.23042	1.70588	1.59101	0.588235	0.176471	0.764706	0	0	0	0
5aebb2f6aa05510001ff6561_reggie_1_2022-01-27_16h33.10.690.csv	boundary	boundary	boundary	2.38462	4.40768	3	2.0443	0.266667	0.6	0.866667	1	1	1	3
5aebb2f6aa05510001ff6561_reggie_1_2022-01-27_16h33.10.690.csv	boundary	boundary	no boundary	2.375	3.6442	2.55556	1.6437	0.444444	0.444444	0.888889	1	1	0	2
5aebb2f6aa05510001ff6561_reggie_1_2022-01-27_16h33.10.690.csv	boundary	no boundary	boundary	2.28571	3.7683	2	2.51094	0.4	0.2	0.6	1	0	1	2
5aebb2f6aa05510001ff6561_reggie_1_2022-01-27_16h33.10.690.csv	boundary	no boundary	no boundary	2	3.0526	2.36364	1.49686	0.583333	0.333333	0.916667	1	0	0	1
5aebb2f6aa05510001ff6561_reggie_1_2022-01-27_16h33.10.690.csv	no boundary	boundary	boundary	1.6	3.82016	2.57143	2.14733	0.444444	0.222222	0.666667	0	1	1	2
5aebb2f6aa05510001ff6561_reggie_1_2022-01-27_16h33.10.690.csv	no boundary	boundary	no boundary	1.81818	3.65515	2.25	2.07601	0.416667	0.416667	0.833333	0	1	0	1
5aebb2f6aa05510001ff6561_reggie_1_2022-01-27_16h33.10.690.csv	no boundary	no boundary	boundary	2.18182	3.268	2.85714	1.28412	0.285714	0.714286	1	0	0	1	1
5aebb2f6aa05510001ff6561_reggie_1_2022-01-27_16h33.10.690.csv	no boundary	no boundary	no boundary	2.07692	3.79201	1.81818	0.707691	0.611111	0.166667	0.777778	0	0	0	0
5bdfb648484288000130dad0_reggie_1_2022-01-27_14h24.03.241.csv	boundary	boundary	boundary	2.75	1.99282	2.375	0.730531	0.1875	0.125	0.3125	1	1	1	3
5bdfb648484288000130dad0_reggie_1_2022-01-27_14h24.03.241.csv	boundary	boundary	no boundary	2	2.01982	2.25	0.903983	0.333333	0.0833333	0.416667	1	1	0	2
5bdfb648484288000130dad0_reggie_1_2022-01-27_14h24.03.241.csv	boundary	no boundary	boundary	2.2	1.52454	2.90909	0.932018	0.272727	0.181818	0.454545	1	0	1	2
5bdfb648484288000130dad0_reggie_1_2022-01-27_14h24.03.241.csv	boundary	no boundary	no boundary	2.09091	1.85165	2.90909	0.819282	0.181818	0.454545	0.636364	1	0	0	1
5bdfb648484288000130dad0_reggie_1_2022-01-27_14h24.03.241.csv	no boundary	boundary	boundary	2.125	1.91674	1.5	0.84405	0.5	0	0.5	0	1	1	2
5bdfb648484288000130dad0_reggie_1_2022-01-27_14h24.03.241.csv	no boundary	boundary	no boundary	2.81818	2.11638	2.09091	0.750473	0.454545	0.272727	0.727273	0	1	0	1
5bdfb648484288000130dad0_reggie_1_2022-01-27_14h24.03.241.csv	no boundary	no boundary	boundary	3.14286	2.03487	2	0.745921	0.285714	0.285714	0.571429	0	0	1	1
5bdfb648484288000130dad0_reggie_1_2022-01-27_14h24.03.241.csv	no boundary	no boundary	no boundary	2.375	1.97459	1.9375	0.486762	0.625	0.1875	0.8125	0	0	0	0
5c50c73cecd461000198fea1_reggie_1_2022-01-26_21h57.28.806.csv	boundary	boundary	boundary	2.29412	2.48014	2.41176	0.345612	0.352941	0.470588	0.823529	1	1	1	3
5c50c73cecd461000198fea1_reggie_1_2022-01-26_21h57.28.806.csv	boundary	boundary	no boundary	2.4	2.28838	2.7	0.7841	0.2	0.4	0.6	1	1	0	2
5c50c73cecd461000198fea1_reggie_1_2022-01-26_21h57.28.806.csv	boundary	no boundary	boundary	2.5	2.57454	2.3	0.65235	0.4	0.3	0.7	1	0	1	2
5c50c73cecd461000198fea1_reggie_1_2022-01-26_21h57.28.806.csv	boundary	no boundary	no boundary	2.41667	2.52164	2	0.381092	0.583333	0.25	0.833333	1	0	0	1
5c50c73cecd461000198fea1_reggie_1_2022-01-26_21h57.28.806.csv	no boundary	boundary	boundary	2.375	2.65317	2.125	0.545437	0.375	0.125	0.5	0	1	1	2
5c50c73cecd461000198fea1_reggie_1_2022-01-26_21h57.28.806.csv	no boundary	boundary	no boundary	2.5	2.49956	2.5	1.15059	0.3	0.4	0.7	0	1	0	1
5c50c73cecd461000198fea1_reggie_1_2022-01-26_21h57.28.806.csv	no boundary	no boundary	boundary	1.71429	2.66803	2.35714	0.357893	0.357143	0.5	0.857143	0	0	1	1
5c50c73cecd461000198fea1_reggie_1_2022-01-26_21h57.28.806.csv	no boundary	no boundary	no boundary	2.55556	2.77426	2.66667	0.684328	0.333333	0.444444	0.777778	0	0	0	0
5c8d1bee1bb19f00019d519e_reggie_1_2022-01-26_17h24.54.031.csv	boundary	boundary	boundary	2.35714	4.19446	2.07143	1.79278	0.357143	0.214286	0.571429	1	1	1	3
5c8d1bee1bb19f00019d519e_reggie_1_2022-01-26_17h24.54.031.csv	boundary	boundary	no boundary	2.63636	3.58501	2.09091	1.21	0.454545	0.363636	0.818182	1	1	0	2
5c8d1bee1bb19f00019d519e_reggie_1_2022-01-26_17h24.54.031.csv	boundary	no boundary	boundary	2.6	4.30188	1.9	1.20727	0.4	0.2	0.6	1	0	1	2
5c8d1bee1bb19f00019d519e_reggie_1_2022-01-26_17h24.54.031.csv	boundary	no boundary	no boundary	2.46154	3.68725	1.46154	1.61729	0.615385	0.0769231	0.692308	1	0	0	1
5c8d1bee1bb19f00019d519e_reggie_1_2022-01-26_17h24.54.031.csv	no boundary	boundary	boundary	2.55556	4.22522	2.11111	1.76648	0.222222	0.222222	0.444444	0	1	1	2
5c8d1bee1bb19f00019d519e_reggie_1_2022-01-26_17h24.54.031.csv	no boundary	boundary	no boundary	2.54545	4.60904	1.90909	1.39621	0.545455	0.0909091	0.636364	0	1	0	1
5c8d1bee1bb19f00019d519e_reggie_1_2022-01-26_17h24.54.031.csv	no boundary	no boundary	boundary	2.41667	4.62804	1.69231	1.06154	0.538462	0.153846	0.692308	0	0	1	1
5c8d1bee1bb19f00019d519e_reggie_1_2022-01-26_17h24.54.031.csv	no boundary	no boundary	no boundary	2.55556	4.16372	2.55556	1.46615	0.388889	0.388889	0.777778	0	0	0	0
5caa7f8c0d95570013d82f2f_reggie_1_2022-01-25_11h55.03.281.csv	boundary	boundary	boundary	2.53333	2.08202	3.26667	0.612487	0.133333	0.266667	0.4	1	1	1	3
5caa7f8c0d95570013d82f2f_reggie_1_2022-01-25_11h55.03.281.csv	boundary	boundary	no boundary	2.45455	1.95775	2	0.516055	0.181818	0	0.181818	1	1	0	2
5caa7f8c0d95570013d82f2f_reggie_1_2022-01-25_11h55.03.281.csv	boundary	no boundary	boundary	2.3	1.87833	2.6	0.52472	0	0.4	0.4	1	0	1	2
5caa7f8c0d95570013d82f2f_reggie_1_2022-01-25_11h55.03.281.csv	boundary	no boundary	no boundary	2.38462	1.8763	2.69231	0.446146	0.230769	0.538462	0.769231	1	0	0	1
5caa7f8c0d95570013d82f2f_reggie_1_2022-01-25_11h55.03.281.csv	no boundary	boundary	boundary	2.125	2.26269	2.5	0.98855	0.375	0.625	1	0	1	1	2
5caa7f8c0d95570013d82f2f_reggie_1_2022-01-25_11h55.03.281.csv	no boundary	boundary	no boundary	2.66667	1.82781	1.41667	0.675775	0.666667	0	0.666667	0	1	0	1
5caa7f8c0d95570013d82f2f_reggie_1_2022-01-25_11h55.03.281.csv	no boundary	no boundary	boundary	2.71429	2.08864	3	0.573893	0.0714286	0.357143	0.428571	0	0	1	1
5caa7f8c0d95570013d82f2f_reggie_1_2022-01-25_11h55.03.281.csv	no boundary	no boundary	no boundary	2.625	1.93122	2.1875	0.82905	0.3125	0.25	0.5625	0	0	0	0
5d19281012e152001920227f_reggie_1_2022-01-26_21h55.17.756.csv	boundary	boundary	boundary	2	1.41797	2.71429	0.591714	0.285714	0.428571	0.714286	1	1	1	3
5d19281012e152001920227f_reggie_1_2022-01-26_21h55.17.756.csv	boundary	boundary	no boundary	2.18182	0.716445	2.63636	0.975073	0.454545	0.545455	1	1	1	0	2
5d19281012e152001920227f_reggie_1_2022-01-26_21h55.17.756.csv	boundary	no boundary	boundary	2.1	1.56492	3.1	0.82803	0.3	0.6	0.9	1	0	1	2
5d19281012e152001920227f_reggie_1_2022-01-26_21h55.17.756.csv	boundary	no boundary	no boundary	2.16667	1.31798	2.41667	0.613058	0.583333	0.416667	1	1	0	0	1
5d19281012e152001920227f_reggie_1_2022-01-26_21h55.17.756.csv	no boundary	boundary	boundary	2.25	1.89516	3.25	1.4009	0.25	0.5	0.75	0	1	1	2
5d19281012e152001920227f_reggie_1_2022-01-26_21h55.17.756.csv	no boundary	boundary	no boundary	2.16667	1.26765	2.75	1.32561	0.333333	0.583333	0.916667	0	1	0	1
5d19281012e152001920227f_reggie_1_2022-01-26_21h55.17.756.csv	no boundary	no boundary	boundary	2.2	1.05021	2.46667	0.833333	0.533333	0.466667	1	0	0	1	1
5d19281012e152001920227f_reggie_1_2022-01-26_21h55.17.756.csv	no boundary	no boundary	no boundary	2.11765	0.782865	2.94118	0.637459	0.294118	0.647059	0.941176	0	0	0	0
5d269fedf6dec40019b87a59_reggie_1_2022-01-25_15h44.45.033.csv	boundary	boundary	boundary	2.8	3.26654	2.3	3.07679	0.45	0.4	0.85	1	1	1	3
5d269fedf6dec40019b87a59_reggie_1_2022-01-25_15h44.45.033.csv	boundary	boundary	no boundary	2.63636	3.34104	2.90909	2.81007	0.0909091	0.545455	0.636364	1	1	0	2
5d269fedf6dec40019b87a59_reggie_1_2022-01-25_15h44.45.033.csv	boundary	no boundary	boundary	2.6	3.57934	2.1	2.466	0.5	0.2	0.7	1	0	1	2
5d269fedf6dec40019b87a59_reggie_1_2022-01-25_15h44.45.033.csv	boundary	no boundary	no boundary	2.7	3.67074	2.8	2.27536	0.2	0.5	0.7	1	0	0	1
5d269fedf6dec40019b87a59_reggie_1_2022-01-25_15h44.45.033.csv	no boundary	boundary	boundary	2.75	2.98801	2.25	2.34966	0.5	0.25	0.75	0	1	1	2
5d269fedf6dec40019b87a59_reggie_1_2022-01-25_15h44.45.033.csv	no boundary	boundary	no boundary	2.9	2.76078	2.2	3.26423	0.6	0.3	0.9	0	1	0	1
5d269fedf6dec40019b87a59_reggie_1_2022-01-25_15h44.45.033.csv	no boundary	no boundary	boundary	2.78571	3.27849	2.78571	1.99734	0.142857	0.428571	0.571429	0	0	1	1
5d269fedf6dec40019b87a59_reggie_1_2022-01-25_15h44.45.033.csv	no boundary	no boundary	no boundary	2.4375	3.55344	2.1875	2.85645	0.5	0.125	0.625	0	0	0	0
5d4a41890e604c00011ade8b_reggie_1_2022-01-25_16h04.53.455.csv	boundary	boundary	boundary	2.71429	2.55607	2.5	1.01336	0.214286	0.357143	0.571429	1	1	1	3
5d4a41890e604c00011ade8b_reggie_1_2022-01-25_16h04.53.455.csv	boundary	boundary	no boundary	2.45455	2.42964	1.90909	0.710364	0.636364	0.272727	0.909091	1	1	0	2
5d4a41890e604c00011ade8b_reggie_1_2022-01-25_16h04.53.455.csv	boundary	no boundary	boundary	3.3	2.9141	2.3	1.1881	0.5	0.5	1	1	0	1	2
5d4a41890e604c00011ade8b_reggie_1_2022-01-25_16h04.53.455.csv	boundary	no boundary	no boundary	2.58333	2.94092	2.25	0.946083	0.416667	0.333333	0.75	1	0	0	1
5d4a41890e604c00011ade8b_reggie_1_2022-01-25_16h04.53.455.csv	no boundary	boundary	boundary	2.66667	2.97244	3	0.884889	0.111111	0.666667	0.777778	0	1	1	2
5d4a41890e604c00011ade8b_reggie_1_2022-01-25_16h04.53.455.csv	no boundary	boundary	no boundary	3	3.09073	2.90909	0.879455	0.363636	0.636364	1	0	1	0	1
5d4a41890e604c00011ade8b_reggie_1_2022-01-25_16h04.53.455.csv	no boundary	no boundary	boundary	2.38462	2.86531	2.53846	1.25908	0.384615	0.538462	0.923077	0	0	1	1
5d4a41890e604c00011ade8b_reggie_1_2022-01-25_16h04.53.455.csv	no boundary	no boundary	no boundary	2.36842	3.07963	2.68421	1.09316	0.315789	0.473684	0.789474	0	0	0	0
5d5b705b74428400019fbf5e_reggie_1_2021-11-16_15h42.48.390.csv	boundary	boundary	boundary	2.42857	3.92115	2.78571	1.91965	0.428571	0.428571	0.857143	1	1	1	3
5d5b705b74428400019fbf5e_reggie_1_2021-11-16_15h42.48.390.csv	boundary	boundary	no boundary	2	3.4258	2.90909	1.4914	0.363636	0.545455	0.909091	1	1	0	2
5d5b705b74428400019fbf5e_reggie_1_2021-11-16_15h42.48.390.csv	boundary	no boundary	boundary	2.2	3.80068	1.9	1.56817	0.5	0.2	0.7	1	0	1	2
5d5b705b74428400019fbf5e_reggie_1_2021-11-16_15h42.48.390.csv	boundary	no boundary	no boundary	2.33333	4.51101	2.25	1.87521	0.583333	0.333333	0.916667	1	0	0	1
5d5b705b74428400019fbf5e_reggie_1_2021-11-16_15h42.48.390.csv	no boundary	boundary	boundary	2.2	4.16865	2.9	1.69836	0.2	0.6	0.8	0	1	1	2
5d5b705b74428400019fbf5e_reggie_1_2021-11-16_15h42.48.390.csv	no boundary	boundary	no boundary	2.11111	3.14671	2.5	1.5205	0.4	0.3	0.7	0	1	0	1
5d5b705b74428400019fbf5e_reggie_1_2021-11-16_15h42.48.390.csv	no boundary	no boundary	boundary	2.06667	3.87461	2.33333	1.21259	0.466667	0.4	0.866667	0	0	1	1
5d5b705b74428400019fbf5e_reggie_1_2021-11-16_15h42.48.390.csv	no boundary	no boundary	no boundary	2.5	3.43412	3.05882	1.57638	0.235294	0.588235	0.823529	0	0	0	0
5d5dc2d37bfc8400013b653c_reggie_1_2022-01-26_16h15.36.991.csv	boundary	boundary	boundary	2.17647	2.3336	2.11765	1.83484	0.294118	0.176471	0.470588	1	1	1	3
5d5dc2d37bfc8400013b653c_reggie_1_2022-01-26_16h15.36.991.csv	boundary	boundary	no boundary	2.4	2.41003	2	1.53475	0.6	0.2	0.8	1	1	0	2
5d5dc2d37bfc8400013b653c_reggie_1_2022-01-26_16h15.36.991.csv	boundary	no boundary	boundary	2.45455	2.63161	1.90909	1.72277	0.545455	0	0.545455	1	0	1	2
5d5dc2d37bfc8400013b653c_reggie_1_2022-01-26_16h15.36.991.csv	boundary	no boundary	no boundary	2.7	2.77561	2.3	2.2426	0.4	0.3	0.7	1	0	0	1
5d5dc2d37bfc8400013b653c_reggie_1_2022-01-26_16h15.36.991.csv	no boundary	boundary	boundary	2.7	2.44895	1.8	2.22581	0.3	0.1	0.4	0	1	1	2
5d5dc2d37bfc8400013b653c_reggie_1_2022-01-26_16h15.36.991.csv	no boundary	boundary	no boundary	2.5	2.6131	1.7	2.36371	0.3	0.2	0.5	0	1	0	1
5d5dc2d37bfc8400013b653c_reggie_1_2022-01-26_16h15.36.991.csv	no boundary	no boundary	boundary	2.21429	2.54726	1.85714	2.20143	0.5	0.285714	0.785714	0	0	1	1
5d5dc2d37bfc8400013b653c_reggie_1_2022-01-26_16h15.36.991.csv	no boundary	no boundary	no boundary	2.70588	2.78646	2.17647	1.9837	0.294118	0.235294	0.529412	0	0	0	0
5d6394518df2870001a74b42_reggie_1_2021-11-16_11h26.29.834.csv	boundary	boundary	boundary	2.73333	2.05333	2.2	0.493153	0.333333	0.266667	0.6	1	1	1	3
5d6394518df2870001a74b42_reggie_1_2021-11-16_11h26.29.834.csv	boundary	boundary	no boundary	2.66667	2.36698	2.33333	0.49275	0.5	0.25	0.75	1	1	0	2
5d6394518df2870001a74b42_reggie_1_2021-11-16_11h26.29.834.csv	boundary	no boundary	boundary	3	2.06143	2.2	0.4941	0.4	0.3	0.7	1	0	1	2
5d6394518df2870001a74b42_reggie_1_2021-11-16_11h26.29.834.csv	boundary	no boundary	no boundary	2.66667	2.04812	2.66667	0.653133	0.416667	0.333333	0.75	1	0	0	1
5d6394518df2870001a74b42_reggie_1_2021-11-16_11h26.29.834.csv	no boundary	boundary	boundary	2.75	1.97427	2.125	0.607088	0.625	0.25	0.875	0	1	1	2
5d6394518df2870001a74b42_reggie_1_2021-11-16_11h26.29.834.csv	no boundary	boundary	no boundary	3	1.95078	2.18182	0.962682	0.727273	0.0909091	0.818182	0	1	0	1
5d6394518df2870001a74b42_reggie_1_2021-11-16_11h26.29.834.csv	no boundary	no boundary	boundary	2.84615	1.76449	2.15385	0.537069	0.230769	0.307692	0.538462	0	0	1	1
5d6394518df2870001a74b42_reggie_1_2021-11-16_11h26.29.834.csv	no boundary	no boundary	no boundary	2.55556	2.20436	2.44444	0.662133	0.333333	0.333333	0.666667	0	0	0	0
5d849ee0a954540019f513dd_reggie_1_2022-01-26_18h40.45.943.csv	boundary	boundary	boundary	1.73333	4.37059	2.6	2.15495	0.4	0.466667	0.866667	1	1	1	3
5d849ee0a954540019f513dd_reggie_1_2022-01-26_18h40.45.943.csv	boundary	boundary	no boundary	1.6	3.95107	2.66667	2.48067	0.4	0.5	0.9	1	1	0	2
5d849ee0a954540019f513dd_reggie_1_2022-01-26_18h40.45.943.csv	boundary	no boundary	boundary	1.7	4.58067	2.8	2.24598	0.4	0.6	1	1	0	1	2
5d849ee0a954540019f513dd_reggie_1_2022-01-26_18h40.45.943.csv	boundary	no boundary	no boundary	1.58333	3.59716	1.83333	1.58745	0.75	0.25	1	1	0	0	1
5d849ee0a954540019f513dd_reggie_1_2022-01-26_18h40.45.943.csv	no boundary	boundary	boundary	1.55556	3.56524	2.55556	1.39458	0.444444	0.555556	1	0	1	1	2
5d849ee0a954540019f513dd_reggie_1_2022-01-26_18h40.45.943.csv	no boundary	boundary	no boundary	1.58333	3.73967	2.83333	1.48411	0.333333	0.666667	1	0	1	0	1
5d849ee0a954540019f513dd_reggie_1_2022-01-26_18h40.45.943.csv	no boundary	no boundary	boundary	1.46154	3.85789	3.07692	1.84888	0.307692	0.692308	1	0	0	1	1
5d849ee0a954540019f513dd_reggie_1_2022-01-26_18h40.45.943.csv	no boundary	no boundary	no boundary	1.61111	3.95343	2.38889	1.83082	0.444444	0.444444	0.888889	0	0	0	0
5dc32687547c1f24648b7c23_reggie_1_2022-01-25_16h09.51.503.csv	boundary	boundary	boundary	2.13333	4.87933	2.6875	0.81075	0.375	0.1875	0.5625	1	1	1	3
5dc32687547c1f24648b7c23_reggie_1_2022-01-25_16h09.51.503.csv	boundary	boundary	no boundary	2.375	4.739	2.75	1.3335	0.5	0.375	0.875	1	1	0	2
5dc32687547c1f24648b7c23_reggie_1_2022-01-25_16h09.51.503.csv	boundary	no boundary	boundary	2.72727	4.55045	2.27273	0.736818	0.454545	0.272727	0.727273	1	0	1	2
5dc32687547c1f24648b7c23_reggie_1_2022-01-25_16h09.51.503.csv	boundary	no boundary	no boundary	2.41667	5.02742	2.38462	1.11177	0.461538	0.307692	0.769231	1	0	0	1
5dc32687547c1f24648b7c23_reggie_1_2022-01-25_16h09.51.503.csv	no boundary	boundary	boundary	3.11111	5.03189	1.88889	0.702111	0.555556	0.111111	0.666667	0	1	1	2
5dc32687547c1f24648b7c23_reggie_1_2022-01-25_16h09.51.503.csv	no boundary	boundary	no boundary	3.27273	4.93736	2	0.588583	0.583333	0.166667	0.75	0	1	0	1
5dc32687547c1f24648b7c23_reggie_1_2022-01-25_16h09.51.503.csv	no boundary	no boundary	boundary	2.92857	4.50621	2	0.943214	0.5	0.142857	0.642857	0	0	1	1
5dc32687547c1f24648b7c23_reggie_1_2022-01-25_16h09.51.503.csv	no boundary	no boundary	no boundary	2.3125	5.07313	2.875	0.677562	0.25	0.4375	0.6875	0	0	0	0
5dd3e3cd5daaa63c5fdb7bb8_reggie_1_2022-01-26_17h48.46.114.csv	boundary	boundary	boundary	2.11765	2.79862	2.58824	1.71899	0.176471	0.411765	0.588235	1	1	1	3
5dd3e3cd5daaa63c5fdb7bb8_reggie_1_2022-01-26_17h48.46.114.csv	boundary	boundary	no boundary	2.5	2.93123	1.9	1.62903	0.2	0.2	0.4	1	1	0	2
5dd3e3cd5daaa63c5fdb7bb8_reggie_1_2022-01-26_17h48.46.114.csv	boundary	no boundary	boundary	2.3	3.07419	2.6	2.03949	0.2	0.2	0.4	1	0	1	2
5dd3e3cd5daaa63c5fdb7bb8_reggie_1_2022-01-26_17h48.46.114.csv	boundary	no boundary	no boundary	2.15385	3.38517	2.46154	1.59188	0.384615	0.307692	0.692308	1	0	0	1
5dd3e3cd5daaa63c5fdb7bb8_reggie_1_2022-01-26_17h48.46.114.csv	no boundary	boundary	boundary	2.625	3.14481	2.625	1.54785	0.375	0.125	0.5	0	1	1	2
5dd3e3cd5daaa63c5fdb7bb8_reggie_1_2022-01-26_17h48.46.114.csv	no boundary	boundary	no boundary	2.3	2.85422	2.6	1.49271	0.2	0.4	0.6	0	1	0	1
5dd3e3cd5daaa63c5fdb7bb8_reggie_1_2022-01-26_17h48.46.114.csv	no boundary	no boundary	boundary	2.33333	2.98953	2.4	1.56504	0.466667	0.266667	0.733333	0	0	1	1
5dd3e3cd5daaa63c5fdb7bb8_reggie_1_2022-01-26_17h48.46.114.csv	no boundary	no boundary	no boundary	1.875	2.99949	2.6875	1.88701	0.125	0.25	0.375	0	0	0	0
5e62f732321c5c08db54cca2_reggie_1_2022-01-26_18h48.00.785.csv	boundary	boundary	boundary	2.23529	2.99559	2.29412	2.55215	0.411765	0.411765	0.823529	1	1	1	3
5e62f732321c5c08db54cca2_reggie_1_2022-01-26_18h48.00.785.csv	boundary	boundary	no boundary	2.16667	2.10746	2.41667	2.24194	0.416667	0.0833333	0.5	1	1	0	2
5e62f732321c5c08db54cca2_reggie_1_2022-01-26_18h48.00.785.csv	boundary	no boundary	boundary	2.45455	3.35948	2.36364	2.86315	0.363636	0.272727	0.636364	1	0	1	2
5e62f732321c5c08db54cca2_reggie_1_2022-01-26_18h48.00.785.csv	boundary	no boundary	no boundary	2	2.5837	2.36364	1.74753	0.454545	0.363636	0.818182	1	0	0	1
5e62f732321c5c08db54cca2_reggie_1_2022-01-26_18h48.00.785.csv	no boundary	boundary	boundary	1.875	2.96169	2.75	2.59254	0.25	0.625	0.875	0	1	1	2
5e62f732321c5c08db54cca2_reggie_1_2022-01-26_18h48.00.785.csv	no boundary	boundary	no boundary	2.7	2.893	2.4	2.81067	0.2	0.2	0.4	0	1	0	1
5e62f732321c5c08db54cca2_reggie_1_2022-01-26_18h48.00.785.csv	no boundary	no boundary	boundary	2.30769	3.21165	2.38462	1.87357	0.384615	0.461538	0.846154	0	0	1	1
5e62f732321c5c08db54cca2_reggie_1_2022-01-26_18h48.00.785.csv	no boundary	no boundary	no boundary	2.17647	2.59292	2.47059	2.37668	0.411765	0.352941	0.764706	0	0	0	0
5e8970d2bde837609541a1eb_reggie_1_2022-01-26_15h59.47.763.csv	boundary	boundary	boundary	1.625	0.433844	2.125	0.402031	0.375	0.25	0.625	1	1	1	3
5e8970d2bde837609541a1eb_reggie_1_2022-01-26_15h59.47.763.csv	boundary	boundary	no boundary	2.27273	0.760336	2.09091	0.551545	0.181818	0.181818	0.363636	1	1	0	2
5e8970d2bde837609541a1eb_reggie_1_2022-01-26_15h59.47.763.csv	boundary	no boundary	boundary	1.7	0.87671	1.6	0.42301	0.3	0.1	0.4	1	0	1	2
5e8970d2bde837609541a1eb_reggie_1_2022-01-26_15h59.47.763.csv	boundary	no boundary	no boundary	1.63636	1.18582	2.54545	0.5907	0.363636	0.363636	0.727273	1	0	0	1
5e8970d2bde837609541a1eb_reggie_1_2022-01-26_15h59.47.763.csv	no boundary	boundary	boundary	2	0.668836	2.27273	0.343236	0.363636	0.272727	0.636364	0	1	1	2
5e8970d2bde837609541a1eb_reggie_1_2022-01-26_15h59.47.763.csv	no boundary	boundary	no boundary	1.7	1.14957	2.4	0.72686	0.2	0.1	0.3	0	1	0	1
5e8970d2bde837609541a1eb_reggie_1_2022-01-26_15h59.47.763.csv	no boundary	no boundary	boundary	2.15385	1.01879	2.07692	0.610754	0.230769	0.230769	0.461538	0	0	1	1
5e8970d2bde837609541a1eb_reggie_1_2022-01-26_15h59.47.763.csv	no boundary	no boundary	no boundary	2	0.993112	2.17647	0.842682	0.294118	0.294118	0.588235	0	0	0	0
5e8d44819163b611f62d706c_reggie_1_2022-01-26_16h41.43.538.csv	boundary	boundary	boundary	3	3.69141	2.8125	2.52847	0.25	0.4375	0.6875	1	1	1	3
5e8d44819163b611f62d706c_reggie_1_2022-01-26_16h41.43.538.csv	boundary	boundary	no boundary	2.81818	3.5943	2.54545	2.62823	0.272727	0.454545	0.727273	1	1	0	2
5e8d44819163b611f62d706c_reggie_1_2022-01-26_16h41.43.538.csv	boundary	no boundary	boundary	3.27273	3.65713	3.09091	2.18669	0.272727	0.636364	0.909091	1	0	1	2
5e8d44819163b611f62d706c_reggie_1_2022-01-26_16h41.43.538.csv	boundary	no boundary	no boundary	2.91667	4.50528	2	1.92734	0.416667	0.25	0.666667	1	0	0	1
5e8d44819163b611f62d706c_reggie_1_2022-01-26_16h41.43.538.csv	no boundary	boundary	boundary	3	3.61601	2.375	2.98087	0.375	0.25	0.625	0	1	1	2
5e8d44819163b611f62d706c_reggie_1_2022-01-26_16h41.43.538.csv	no boundary	boundary	no boundary	3	3.32052	2.8	1.92846	0.4	0.3	0.7	0	1	0	1
5e8d44819163b611f62d706c_reggie_1_2022-01-26_16h41.43.538.csv	no boundary	no boundary	boundary	3	3.61612	2.06667	1.83337	0.533333	0.266667	0.8	0	0	1	1
5e8d44819163b611f62d706c_reggie_1_2022-01-26_16h41.43.538.csv	no boundary	no boundary	no boundary	3.0625	3.72087	2.3125	1.94201	0.25	0.25	0.5	0	0	0	0
5e9a753ccc244610ac6b0d87_reggie_1_2022-01-26_16h31.37.780.csv	boundary	boundary	boundary	2.13333	2.46737	2.13333	0.64826	0.4	0.333333	0.733333	1	1	1	3
5e9a753ccc244610ac6b0d87_reggie_1_2022-01-26_16h31.37.780.csv	boundary	boundary	no boundary	2.15385	2.45902	2.38462	0.470754	0.307692	0.538462	0.846154	1	1	0	2
5e9a753ccc244610ac6b0d87_reggie_1_2022-01-26_16h31.37.780.csv	boundary	no boundary	boundary	2.33333	2.19342	1.83333	0.513992	0.583333	0.166667	0.75	1	0	1	2
5e9a753ccc244610ac6b0d87_reggie_1_2022-01-26_16h31.37.780.csv	boundary	no boundary	no boundary	2.1	2.03282	2.2	0.45736	0.5	0.2	0.7	1	0	0	1
5e9a753ccc244610ac6b0d87_reggie_1_2022-01-26_16h31.37.780.csv	no boundary	boundary	boundary	2.125	2.69906	1.25	0.5906	0.625	0	0.625	0	1	1	2
5e9a753ccc244610ac6b0d87_reggie_1_2022-01-26_16h31.37.780.csv	no boundary	boundary	no boundary	2	2.25007	2.18182	0.876318	0.181818	0.272727	0.454545	0	1	0	1
5e9a753ccc244610ac6b0d87_reggie_1_2022-01-26_16h31.37.780.csv	no boundary	no boundary	boundary	2.46154	1.7918	1.84615	0.726454	0.384615	0.307692	0.692308	0	0	1	1
5e9a753ccc244610ac6b0d87_reggie_1_2022-01-26_16h31.37.780.csv	no boundary	no boundary	no boundary	2.05882	2.22536	2.11765	0.876759	0.352941	0.235294	0.588235	0	0	0	0
5eac6f740751c02bf93c9e23_reggie_1_2022-01-25_14h56.50.427.csv	boundary	boundary	boundary	2.58824	2.15518	2.47059	0.480006	0.470588	0.294118	0.764706	1	1	1	3
5eac6f740751c02bf93c9e23_reggie_1_2022-01-25_14h56.50.427.csv	boundary	boundary	no boundary	2.5	1.87058	2.1	0.40827	0.4	0.1	0.5	1	1	0	2
5eac6f740751c02bf93c9e23_reggie_1_2022-01-25_14h56.50.427.csv	boundary	no boundary	boundary	2.72727	2.11398	2.36364	0.436373	0.363636	0.181818	0.545455	1	0	1	2
5eac6f740751c02bf93c9e23_reggie_1_2022-01-25_14h56.50.427.csv	boundary	no boundary	no boundary	2.66667	2.24928	2.41667	0.492633	0.166667	0.25	0.416667	1	0	0	1
5eac6f740751c02bf93c9e23_reggie_1_2022-01-25_14h56.50.427.csv	no boundary	boundary	boundary	2.5	2.42275	2.5	0.69815	0.25	0.375	0.625	0	1	1	2
5eac6f740751c02bf93c9e23_reggie_1_2022-01-25_14h56.50.427.csv	no boundary	boundary	no boundary	2.90909	2.49231	2.54545	0.360991	0.454545	0.454545	0.909091	0	1	0	1
5eac6f740751c02bf93c9e23_reggie_1_2022-01-25_14h56.50.427.csv	no boundary	no boundary	boundary	2.71429	2.04981	2.42857	0.439479	0.285714	0.214286	0.5	0	0	1	1
5eac6f740751c02bf93c9e23_reggie_1_2022-01-25_14h56.50.427.csv	no boundary	no boundary	no boundary	2.75	2.12224	2.6875	0.617975	0.3125	0.375	0.6875	0	0	0	0
5ec47b2d91b37736ce88f3d6_reggie_1_2022-01-27_16h57.38.480.csv	boundary	boundary	boundary	2.64706	3.49082	2.23529	2.50021	0.352941	0.470588	0.823529	1	1	1	3
5ec47b2d91b37736ce88f3d6_reggie_1_2022-01-27_16h57.38.480.csv	boundary	boundary	no boundary	2.7	3.4547	2	1.44449	0.5	0.3	0.8	1	1	0	2
5ec47b2d91b37736ce88f3d6_reggie_1_2022-01-27_16h57.38.480.csv	boundary	no boundary	boundary	2.1	3.3529	1.8	1.38012	0.8	0.2	1	1	0	1	2
5ec47b2d91b37736ce88f3d6_reggie_1_2022-01-27_16h57.38.480.csv	boundary	no boundary	no boundary	2.18182	2.88672	1.63636	1.30506	0.545455	0.181818	0.727273	1	0	0	1
5ec47b2d91b37736ce88f3d6_reggie_1_2022-01-27_16h57.38.480.csv	no boundary	boundary	boundary	2.55556	3.27506	1.88889	1.43629	0.666667	0.222222	0.888889	0	1	1	2
5ec47b2d91b37736ce88f3d6_reggie_1_2022-01-27_16h57.38.480.csv	no boundary	boundary	no boundary	2.45455	3.33126	2.09091	2.87781	0.181818	0.272727	0.454545	0	1	0	1
5ec47b2d91b37736ce88f3d6_reggie_1_2022-01-27_16h57.38.480.csv	no boundary	no boundary	boundary	2.42857	3.41741	2.92857	2.19217	0.214286	0.642857	0.857143	0	0	1	1
5ec47b2d91b37736ce88f3d6_reggie_1_2022-01-27_16h57.38.480.csv	no boundary	no boundary	no boundary	2.29412	3.1888	2.76471	1.47264	0.352941	0.588235	0.941176	0	0	0	0
5ec49137e7928537488485ea_reggie_1_2022-01-27_13h07.11.131.csv	boundary	boundary	boundary	2.14286	3.07639	2.5	0.629571	0.357143	0.5	0.857143	1	1	1	3
5ec49137e7928537488485ea_reggie_1_2022-01-27_13h07.11.131.csv	boundary	boundary	no boundary	2.45455	3.13334	2.18182	0.373609	0.454545	0.363636	0.818182	1	1	0	2
5ec49137e7928537488485ea_reggie_1_2022-01-27_13h07.11.131.csv	boundary	no boundary	boundary	2.45455	2.4747	2.27273	0.584391	0.363636	0.272727	0.636364	1	0	1	2
5ec49137e7928537488485ea_reggie_1_2022-01-27_13h07.11.131.csv	boundary	no boundary	no boundary	3	2.08236	2.45455	0.488527	0.454545	0.363636	0.818182	1	0	0	1
5ec49137e7928537488485ea_reggie_1_2022-01-27_13h07.11.131.csv	no boundary	boundary	boundary	2.6	2.49051	2.6	0.60465	0.2	0.2	0.4	0	1	1	2
5ec49137e7928537488485ea_reggie_1_2022-01-27_13h07.11.131.csv	no boundary	boundary	no boundary	2.54545	3.04831	2.90909	0.321155	0.0909091	0.454545	0.545455	0	1	0	1
5ec49137e7928537488485ea_reggie_1_2022-01-27_13h07.11.131.csv	no boundary	no boundary	boundary	2.5	2.51634	2.35714	0.452886	0.285714	0.5	0.785714	0	0	1	1
5ec49137e7928537488485ea_reggie_1_2022-01-27_13h07.11.131.csv	no boundary	no boundary	no boundary	2.82353	2.40189	2.35294	0.594465	0.529412	0.235294	0.764706	0	0	0	0
5ecd4acdb218ec085c6eefe6_reggie_1_2022-01-27_17h55.04.497.csv	boundary	boundary	boundary	2.4375	1.81194	2.125	1.18176	0.3125	0.0625	0.375	1	1	1	3
5ecd4acdb218ec085c6eefe6_reggie_1_2022-01-27_17h55.04.497.csv	boundary	boundary	no boundary	2.5	2.14271	2	0.89851	0.3	0.1	0.4	1	1	0	2
5ecd4acdb218ec085c6eefe6_reggie_1_2022-01-27_17h55.04.497.csv	boundary	no boundary	boundary	2.6	2.17578	3	0.6327	0.2	0.4	0.6	1	0	1	2
5ecd4acdb218ec085c6eefe6_reggie_1_2022-01-27_17h55.04.497.csv	boundary	no boundary	no boundary	2.36364	1.83671	2.9	1.03084	0.272727	0.272727	0.545455	1	0	0	1
5ecd4acdb218ec085c6eefe6_reggie_1_2022-01-27_17h55.04.497.csv	no boundary	boundary	boundary	2.5	1.77052	1.9	0.88388	0.4	0	0.4	0	1	1	2
5ecd4acdb218ec085c6eefe6_reggie_1_2022-01-27_17h55.04.497.csv	no boundary	boundary	no boundary	2.27273	1.93622	2.27273	0.972709	0.181818	0.363636	0.545455	0	1	0	1
5ecd4acdb218ec085c6eefe6_reggie_1_2022-01-27_17h55.04.497.csv	no boundary	no boundary	boundary	2	2.42846	3	0.8333	0.214286	0.428571	0.642857	0	0	1	1
5ecd4acdb218ec085c6eefe6_reggie_1_2022-01-27_17h55.04.497.csv	no boundary	no boundary	no boundary	2.52941	2.39715	2.52941	0.715765	0.176471	0.352941	0.529412	0	0	0	0
5eceed79840590300f53fa51_reggie_1_2022-01-26_18h35.29.777.csv	boundary	boundary	boundary	1.76471	0.278882	2.3125	0.360938	0.176471	0.235294	0.411765	1	1	1	3
5eceed79840590300f53fa51_reggie_1_2022-01-26_18h35.29.777.csv	boundary	boundary	no boundary	2	0.0757	1.8	0.5082	0.3	0	0.3	1	1	0	2
5eceed79840590300f53fa51_reggie_1_2022-01-26_18h35.29.777.csv	boundary	no boundary	boundary	1.45455	0.934545	2	0.607273	0.363636	0.272727	0.636364	1	0	1	2
5eceed79840590300f53fa51_reggie_1_2022-01-26_18h35.29.777.csv	boundary	no boundary	no boundary	1.72727	0.304545	2	0.563	0.416667	0.0833333	0.5	1	0	0	1
5eceed79840590300f53fa51_reggie_1_2022-01-26_18h35.29.777.csv	no boundary	boundary	boundary	2	0.584375	2.125	0.983375	0.25	0.125	0.375	0	1	1	2
5eceed79840590300f53fa51_reggie_1_2022-01-26_18h35.29.777.csv	no boundary	boundary	no boundary	1.72727	0.223182	2.09091	0.136	0.454545	0.181818	0.636364	0	1	0	1
5eceed79840590300f53fa51_reggie_1_2022-01-26_18h35.29.777.csv	no boundary	no boundary	boundary	2.15385	0.158615	1.61538	1.00746	0.461538	0.153846	0.615385	0	0	1	1
5eceed79840590300f53fa51_reggie_1_2022-01-26_18h35.29.777.csv	no boundary	no boundary	no boundary	2.05882	0.387941	2.29412	0.276471	0.411765	0.294118	0.705882	0	0	0	0
5ef51de92a8ed116654bc910_reggie_1_2022-01-25_13h59.10.925.csv	boundary	boundary	boundary	2.75	3.57741	2.5	2.31954	0.375	0.375	0.75	1	1	1	3
5ef51de92a8ed116654bc910_reggie_1_2022-01-25_13h59.10.925.csv	boundary	boundary	no boundary	2.6	2.7141	2.4	2.18907	0.4	0.3	0.7	1	1	0	2
5ef51de92a8ed116654bc910_reggie_1_2022-01-25_13h59.10.925.csv	boundary	no boundary	boundary	2.6	3.16199	2.5	2.13342	0.2	0.5	0.7	1	0	1	2
5ef51de92a8ed116654bc910_reggie_1_2022-01-25_13h59.10.925.csv	boundary	no boundary	no boundary	2.28571	3.08059	1.92857	1.89528	0.642857	0.214286	0.857143	1	0	0	1
5ef51de92a8ed116654bc910_reggie_1_2022-01-25_13h59.10.925.csv	no boundary	boundary	boundary	2.25	3.28529	2.375	2.62801	0.5	0.375	0.875	0	1	1	2
5ef51de92a8ed116654bc910_reggie_1_2022-01-25_13h59.10.925.csv	no boundary	boundary	no boundary	2.9	2.44132	2.8	2.87276	0.2	0.6	0.8	0	1	0	1
5ef51de92a8ed116654bc910_reggie_1_2022-01-25_13h59.10.925.csv	no boundary	no boundary	boundary	2.78571	3.57172	2.42857	2.50481	0.357143	0.5	0.857143	0	0	1	1
5ef51de92a8ed116654bc910_reggie_1_2022-01-25_13h59.10.925.csv	no boundary	no boundary	no boundary	2.58824	3.0636	2.17647	1.94424	0.470588	0.235294	0.705882	0	0	0	0
5efcefeac4b0aa115037925a_reggie_1_2022-01-26_18h37.26.521.csv	boundary	boundary	boundary	2.375	2.76256	1.9375	2.12712	0.375	0.25	0.625	1	1	1	3
5efcefeac4b0aa115037925a_reggie_1_2022-01-26_18h37.26.521.csv	boundary	boundary	no boundary	2.36364	2.73818	2.36364	1.845	0.363636	0.272727	0.636364	1	1	0	2
5efcefeac4b0aa115037925a_reggie_1_2022-01-26_18h37.26.521.csv	boundary	no boundary	boundary	2.5	3.2563	1.9	2.0909	0.3	0.1	0.4	1	0	1	2
5efcefeac4b0aa115037925a_reggie_1_2022-01-26_18h37.26.521.csv	boundary	no boundary	no boundary	2.8	2.7677	2.5	2.2098	0.3	0.4	0.7	1	0	0	1
5efcefeac4b0aa115037925a_reggie_1_2022-01-26_18h37.26.521.csv	no boundary	boundary	boundary	2.375	2.68125	1.75	1.923	0.5	0.25	0.75	0	1	1	2
5efcefeac4b0aa115037925a_reggie_1_2022-01-26_18h37.26.521.csv	no boundary	boundary	no boundary	2.5	3.16708	2.58333	1.87933	0.416667	0.416667	0.833333	0	1	0	1
5efcefeac4b0aa115037925a_reggie_1_2022-01-26_18h37.26.521.csv	no boundary	no boundary	boundary	2.61538	2.92962	2.61538	1.97723	0.230769	0.461538	0.692308	0	0	1	1
5efcefeac4b0aa115037925a_reggie_1_2022-01-26_18h37.26.521.csv	no boundary	no boundary	no boundary	2.47368	2.79974	1.52632	1.65716	0.578947	0.157895	0.736842	0	0	0	0
5f21df49d71bef425af2b4da_reggie_1_2022-01-27_11h45.22.889.csv	boundary	boundary	boundary	2.35294	2.82125	2.58824	1.46745	0.411765	0.470588	0.882353	1	1	1	3
5f21df49d71bef425af2b4da_reggie_1_2022-01-27_11h45.22.889.csv	boundary	boundary	no boundary	2	3.26992	3.11111	1.2186	0.111111	0.777778	0.888889	1	1	0	2
5f21df49d71bef425af2b4da_reggie_1_2022-01-27_11h45.22.889.csv	boundary	no boundary	boundary	2.36364	2.85494	3.09091	1.51407	0.272727	0.727273	1	1	0	1	2
5f21df49d71bef425af2b4da_reggie_1_2022-01-27_11h45.22.889.csv	boundary	no boundary	no boundary	2.75	2.64504	2.66667	1.01258	0.416667	0.583333	1	1	0	0	1
5f21df49d71bef425af2b4da_reggie_1_2022-01-27_11h45.22.889.csv	no boundary	boundary	boundary	2.28571	2.73751	3.14286	1.05309	0.142857	0.714286	0.857143	0	1	1	2
5f21df49d71bef425af2b4da_reggie_1_2022-01-27_11h45.22.889.csv	no boundary	boundary	no boundary	2.7	2.80833	2.7	1.25955	0.3	0.5	0.8	0	1	0	1
5f21df49d71bef425af2b4da_reggie_1_2022-01-27_11h45.22.889.csv	no boundary	no boundary	boundary	2.35714	2.88319	2.42857	1.06076	0.428571	0.357143	0.785714	0	0	1	1
5f21df49d71bef425af2b4da_reggie_1_2022-01-27_11h45.22.889.csv	no boundary	no boundary	no boundary	2.38889	2.55599	2.22222	1.2866	0.555556	0.388889	0.944444	0	0	0	0
5f3441525cafc1321ef51ac0_reggie_1_2022-01-25_15h31.00.301.csv	boundary	boundary	boundary	3.17647	0.602324	2.58824	0.759888	0.176471	0.470588	0.647059	1	1	1	3
5f3441525cafc1321ef51ac0_reggie_1_2022-01-25_15h31.00.301.csv	boundary	boundary	no boundary	3.18182	0.568782	2.18182	0.867673	0.636364	0.272727	0.909091	1	1	0	2
5f3441525cafc1321ef51ac0_reggie_1_2022-01-25_15h31.00.301.csv	boundary	no boundary	boundary	3	0.522818	2.81818	0.800145	0.272727	0.272727	0.545455	1	0	1	2
5f3441525cafc1321ef51ac0_reggie_1_2022-01-25_15h31.00.301.csv	boundary	no boundary	no boundary	3.18182	0.843382	2.27273	0.628645	0.545455	0.0909091	0.636364	1	0	0	1
5f3441525cafc1321ef51ac0_reggie_1_2022-01-25_15h31.00.301.csv	no boundary	boundary	boundary	3	0.6878	2.375	0.844463	0.125	0.375	0.5	0	1	1	2
5f3441525cafc1321ef51ac0_reggie_1_2022-01-25_15h31.00.301.csv	no boundary	boundary	no boundary	3.09091	0.5051	2.72727	0.616927	0.272727	0.454545	0.727273	0	1	0	1
5f3441525cafc1321ef51ac0_reggie_1_2022-01-25_15h31.00.301.csv	no boundary	no boundary	boundary	3.23077	0.537077	2.30769	0.564023	0.230769	0.153846	0.384615	0	0	1	1
5f3441525cafc1321ef51ac0_reggie_1_2022-01-25_15h31.00.301.csv	no boundary	no boundary	no boundary	3.05882	0.669776	2.52941	0.858224	0.352941	0.352941	0.705882	0	0	0	0
5f3a94e729c8456caba57036_reggie_1_2022-01-24_13h21.26.977.csv	boundary	boundary	boundary	2.47059	2.38113	2.52941	0.743953	0.470588	0.529412	1	1	1	1	3
5f3a94e729c8456caba57036_reggie_1_2022-01-24_13h21.26.977.csv	boundary	boundary	no boundary	2.22222	2.42163	2.88889	0.6962	0.222222	0.555556	0.777778	1	1	0	2
5f3a94e729c8456caba57036_reggie_1_2022-01-24_13h21.26.977.csv	boundary	no boundary	boundary	2.18182	1.94164	2.90909	0.526736	0.272727	0.454545	0.727273	1	0	1	2
5f3a94e729c8456caba57036_reggie_1_2022-01-24_13h21.26.977.csv	boundary	no boundary	no boundary	2.45455	2.83229	2.09091	0.794036	0.636364	0.363636	1	1	0	0	1
5f3a94e729c8456caba57036_reggie_1_2022-01-24_13h21.26.977.csv	no boundary	boundary	boundary	2.125	2.85366	2.625	0.878038	0.5	0.5	1	0	1	1	2
5f3a94e729c8456caba57036_reggie_1_2022-01-24_13h21.26.977.csv	no boundary	boundary	no boundary	2.23077	2.16912	2.30769	1.08406	0.461538	0.384615	0.846154	0	1	0	1
5f3a94e729c8456caba57036_reggie_1_2022-01-24_13h21.26.977.csv	no boundary	no boundary	boundary	2.30769	2.47619	2.84615	1.01612	0.307692	0.615385	0.923077	0	0	1	1
5f3a94e729c8456caba57036_reggie_1_2022-01-24_13h21.26.977.csv	no boundary	no boundary	no boundary	2.29412	2.67378	2.76471	0.7796	0.411765	0.470588	0.882353	0	0	0	0
5f3ac1732efa0a74f975b1a8_reggie_1_2022-01-25_17h00.04.310.csv	boundary	boundary	boundary	2.64286	4.28001	2.28571	1.77993	0.5	0.428571	0.928571	1	1	1	3
5f3ac1732efa0a74f975b1a8_reggie_1_2022-01-25_17h00.04.310.csv	boundary	boundary	no boundary	1.90909	4.12685	3.09091	2.09579	0.272727	0.636364	0.909091	1	1	0	2
5f3ac1732efa0a74f975b1a8_reggie_1_2022-01-25_17h00.04.310.csv	boundary	no boundary	boundary	2.25	4.31647	2.5	1.37037	0.5	0.5	1	1	0	1	2
5f3ac1732efa0a74f975b1a8_reggie_1_2022-01-25_17h00.04.310.csv	boundary	no boundary	no boundary	2.6	3.73818	2.90909	1.67141	0.272727	0.636364	0.909091	1	0	0	1
5f3ac1732efa0a74f975b1a8_reggie_1_2022-01-25_17h00.04.310.csv	no boundary	boundary	boundary	3.14286	4.47461	1.75	2.80605	0.625	0.25	0.875	0	1	1	2
5f3ac1732efa0a74f975b1a8_reggie_1_2022-01-25_17h00.04.310.csv	no boundary	boundary	no boundary	2.27273	4.28928	3.09091	1.89641	0.272727	0.727273	1	0	1	0	1
5f3ac1732efa0a74f975b1a8_reggie_1_2022-01-25_17h00.04.310.csv	no boundary	no boundary	boundary	2.46154	4.36106	3.07692	1.93842	0.307692	0.692308	1	0	0	1	1
5f3ac1732efa0a74f975b1a8_reggie_1_2022-01-25_17h00.04.310.csv	no boundary	no boundary	no boundary	2.63158	4.71105	2.57895	1.65251	0.473684	0.526316	1	0	0	0	0
5f3bc91327d97393a0c56178_reggie_1_2022-01-25_15h37.47.998.csv	boundary	boundary	boundary	1.61111	1.53521	2.38889	0.984122	0.277778	0.222222	0.5	1	1	1	3
5f3bc91327d97393a0c56178_reggie_1_2022-01-25_15h37.47.998.csv	boundary	boundary	no boundary	1.5	0.9432	3.5	1.3887	0	0	0	1	1	0	2
5f3bc91327d97393a0c56178_reggie_1_2022-01-25_15h37.47.998.csv	boundary	no boundary	boundary	2	0.6844	1	1.4387	1	0	1	1	0	1	2
5f3bc91327d97393a0c56178_reggie_1_2022-01-25_15h37.47.998.csv	boundary	no boundary	no boundary	1.58824	1.37948	2.11765	0.813359	0.294118	0.235294	0.529412	1	0	0	1
5f3bc91327d97393a0c56178_reggie_1_2022-01-25_15h37.47.998.csv	no boundary	no boundary	no boundary	1.60465	1.48159	2.48837	1.01228	0.302326	0.162791	0.465116	0	0	0	0
5f4b283c6e1f3e6ec65c32f6_reggie_1_2022-01-26_17h22.37.859.csv	boundary	boundary	boundary	3.3125	2.89477	2.75	2.5514	0.3125	0.25	0.5625	1	1	1	3
5f4b283c6e1f3e6ec65c32f6_reggie_1_2022-01-26_17h22.37.859.csv	boundary	boundary	no boundary	3.2	3.38227	2.5	2.40504	0.4	0.2	0.6	1	1	0	2
5f4b283c6e1f3e6ec65c32f6_reggie_1_2022-01-26_17h22.37.859.csv	boundary	no boundary	boundary	3.8	3.15425	3.4	1.52137	0.1	0.3	0.4	1	0	1	2
5f4b283c6e1f3e6ec65c32f6_reggie_1_2022-01-26_17h22.37.859.csv	boundary	no boundary	no boundary	3.83333	2.80513	3.41667	2.08042	0.25	0.25	0.5	1	0	0	1
5f4b283c6e1f3e6ec65c32f6_reggie_1_2022-01-26_17h22.37.859.csv	no boundary	boundary	boundary	3.875	2.41419	2.875	1.63068	0.375	0.25	0.625	0	1	1	2
5f4b283c6e1f3e6ec65c32f6_reggie_1_2022-01-26_17h22.37.859.csv	no boundary	boundary	no boundary	3.84615	3.12182	3.46154	1.29159	0.153846	0.153846	0.307692	0	1	0	1
5f4b283c6e1f3e6ec65c32f6_reggie_1_2022-01-26_17h22.37.859.csv	no boundary	no boundary	boundary	3.61538	3.0002	3.15385	1.71578	0.230769	0.307692	0.538462	0	0	1	1
5f4b283c6e1f3e6ec65c32f6_reggie_1_2022-01-26_17h22.37.859.csv	no boundary	no boundary	no boundary	3.88235	2.67985	3.23529	1.89554	0.176471	0.470588	0.647059	0	0	0	0
5f8c8f0720fed940a6472d4a_reggie_1_2022-01-26_17h24.38.321.csv	boundary	boundary	boundary	2.83871	0.918261	2.32258	0.985206	0.290323	0.193548	0.483871	1	1	1	3
5f8c8f0720fed940a6472d4a_reggie_1_2022-01-26_17h24.38.321.csv	boundary	boundary	no boundary	2.5	0.88135	2.5	1.30645	0.5	0.5	1	1	1	0	2
5f8c8f0720fed940a6472d4a_reggie_1_2022-01-26_17h24.38.321.csv	boundary	no boundary	boundary	2	1.0945	1	1.451	0	0	0	1	0	1	2
5f8c8f0720fed940a6472d4a_reggie_1_2022-01-26_17h24.38.321.csv	boundary	no boundary	no boundary	2.05882	0.836682	2.47059	0.682576	0.235294	0.294118	0.529412	1	0	0	1
5f8c8f0720fed940a6472d4a_reggie_1_2022-01-26_17h24.38.321.csv	no boundary	no boundary	no boundary	2.7	0.97662	2.1	0.90788	0.325	0.125	0.45	0	0	0	0
5f94a8e7fa8c422fc88940b0_reggie_1_2022-01-26_17h00.44.197.csv	boundary	boundary	boundary	2.46667	2.76853	2.53333	0.654987	0.133333	0.4	0.533333	1	1	1	3
5f94a8e7fa8c422fc88940b0_reggie_1_2022-01-26_17h00.44.197.csv	boundary	boundary	no boundary	2.5	2.41902	2.41667	0.8441	0.416667	0.333333	0.75	1	1	0	2
5f94a8e7fa8c422fc88940b0_reggie_1_2022-01-26_17h00.44.197.csv	boundary	no boundary	boundary	2.6	2.22127	2.4	0.72291	0.5	0.3	0.8	1	0	1	2
5f94a8e7fa8c422fc88940b0_reggie_1_2022-01-26_17h00.44.197.csv	boundary	no boundary	no boundary	2.90909	2.23545	1.90909	0.756018	0.636364	0.181818	0.818182	1	0	0	1
5f94a8e7fa8c422fc88940b0_reggie_1_2022-01-26_17h00.44.197.csv	no boundary	boundary	boundary	2.5	2.58257	3	1.01731	0.125	0.75	0.875	0	1	1	2
5f94a8e7fa8c422fc88940b0_reggie_1_2022-01-26_17h00.44.197.csv	no boundary	boundary	no boundary	2.5	2.97991	1.8	0.94067	0.5	0.1	0.6	0	1	0	1
5f94a8e7fa8c422fc88940b0_reggie_1_2022-01-26_17h00.44.197.csv	no boundary	no boundary	boundary	2.26667	2.45826	2.13333	0.797733	0.466667	0.266667	0.733333	0	0	1	1
5f94a8e7fa8c422fc88940b0_reggie_1_2022-01-26_17h00.44.197.csv	no boundary	no boundary	no boundary	2.05556	2.34519	2.61111	0.920039	0.277778	0.444444	0.722222	0	0	0	0
5fadd628cd4e9e1c42dab969_reggie_1_2022-01-25_14h32.08.728.csv	boundary	boundary	boundary	2.61111	5.07798	2.22222	2.33596	0.555556	0.333333	0.888889	1	1	1	3
5fadd628cd4e9e1c42dab969_reggie_1_2022-01-25_14h32.08.728.csv	boundary	boundary	no boundary	2.2	5.08034	1.9	3.23353	0.7	0.1	0.8	1	1	0	2
5fadd628cd4e9e1c42dab969_reggie_1_2022-01-25_14h32.08.728.csv	boundary	no boundary	boundary	2.8	5.15558	2.4	2.84426	0.4	0.4	0.8	1	0	1	2
5fadd628cd4e9e1c42dab969_reggie_1_2022-01-25_14h32.08.728.csv	boundary	no boundary	no boundary	2.27273	4.84915	2.18182	2.66273	0.545455	0.454545	1	1	0	0	1
5fadd628cd4e9e1c42dab969_reggie_1_2022-01-25_14h32.08.728.csv	no boundary	boundary	boundary	2.33333	5.53252	2.33333	2.9399	0.444444	0.444444	0.888889	0	1	1	2
5fadd628cd4e9e1c42dab969_reggie_1_2022-01-25_14h32.08.728.csv	no boundary	boundary	no boundary	2.8	5.81058	2.1	2.63496	0.6	0.2	0.8	0	1	0	1
5fadd628cd4e9e1c42dab969_reggie_1_2022-01-25_14h32.08.728.csv	no boundary	no boundary	boundary	2.4	4.72904	2.53333	2.15553	0.4	0.533333	0.933333	0	0	1	1
5fadd628cd4e9e1c42dab969_reggie_1_2022-01-25_14h32.08.728.csv	no boundary	no boundary	no boundary	2.125	5.08649	2.75	2.49875	0.375	0.5625	0.9375	0	0	0	0
5fbc1367373b9307763985c0_reggie_1_2022-01-26_14h03.45.019.csv	boundary	boundary	boundary	2.4375	2.59131	2	1.60041	0.5625	0.3125	0.875	1	1	1	3
5fbc1367373b9307763985c0_reggie_1_2022-01-26_14h03.45.019.csv	boundary	boundary	no boundary	3.09091	2.3052	2.45455	1.56866	0.363636	0.545455	0.909091	1	1	0	2
5fbc1367373b9307763985c0_reggie_1_2022-01-26_14h03.45.019.csv	boundary	no boundary	boundary	3.09091	2.55763	2	2.1555	0.727273	0.0909091	0.818182	1	0	1	2
5fbc1367373b9307763985c0_reggie_1_2022-01-26_14h03.45.019.csv	boundary	no boundary	no boundary	2.72727	2.68865	2.27273	1.03768	0.545455	0.454545	1	1	0	0	1
5fbc1367373b9307763985c0_reggie_1_2022-01-26_14h03.45.019.csv	no boundary	boundary	boundary	3.125	2.2694	2.75	1.7323	0.25	0.625	0.875	0	1	1	2
5fbc1367373b9307763985c0_reggie_1_2022-01-26_14h03.45.019.csv	no boundary	boundary	no boundary	3	2.59765	2.81818	1.8709	0.272727	0.727273	1	0	1	0	1
5fbc1367373b9307763985c0_reggie_1_2022-01-26_14h03.45.019.csv	no boundary	no boundary	boundary	2.93333	2.49781	2.46667	1.43573	0.4	0.4	0.8	0	0	1	1
5fbc1367373b9307763985c0_reggie_1_2022-01-26_14h03.45.019.csv	no boundary	no boundary	no boundary	2.5	2.57488	2.5625	1.59609	0.5	0.4375	0.9375	0	0	0	0
5fc2c0cfdb80f9025c6b4810_reggie_1_2022-01-25_18h47.38.175.csv	boundary	boundary	boundary	2.64706	1.49182	2.23529	0.448394	0.588235	0.117647	0.705882	1	1	1	3
5fc2c0cfdb80f9025c6b4810_reggie_1_2022-01-25_18h47.38.175.csv	boundary	boundary	no boundary	2.66667	1.80312	2	0.309967	0.666667	0.222222	0.888889	1	1	0	2
5fc2c0cfdb80f9025c6b4810_reggie_1_2022-01-25_18h47.38.175.csv	boundary	no boundary	boundary	2.54545	1.60185	2.54545	0.507009	0.454545	0.363636	0.818182	1	0	1	2
5fc2c0cfdb80f9025c6b4810_reggie_1_2022-01-25_18h47.38.175.csv	boundary	no boundary	no boundary	2.5	1.72587	2.58333	0.282783	0.5	0.416667	0.916667	1	0	0	1
5fc2c0cfdb80f9025c6b4810_reggie_1_2022-01-25_18h47.38.175.csv	no boundary	boundary	boundary	2.5	1.76757	2.625	0.6464	0.25	0.25	0.5	0	1	1	2
5fc2c0cfdb80f9025c6b4810_reggie_1_2022-01-25_18h47.38.175.csv	no boundary	boundary	no boundary	2.54545	1.61085	2.45455	0.604509	0.363636	0.272727	0.636364	0	1	0	1
5fc2c0cfdb80f9025c6b4810_reggie_1_2022-01-25_18h47.38.175.csv	no boundary	no boundary	boundary	2.69231	1.58162	2.61538	0.513562	0.153846	0.461538	0.615385	0	0	1	1
5fc2c0cfdb80f9025c6b4810_reggie_1_2022-01-25_18h47.38.175.csv	no boundary	no boundary	no boundary	2.33333	1.62262	2.33333	0.399239	0.5	0.388889	0.888889	0	0	0	0
5fc54af5d4630404ca86fa7e_reggie_1_2022-01-24_13h19.36.162.csv	boundary	boundary	boundary	2.21429	2.78221	2.35714	0.588536	0.214286	0.285714	0.5	1	1	1	3
5fc54af5d4630404ca86fa7e_reggie_1_2022-01-24_13h19.36.162.csv	boundary	boundary	no boundary	2.36364	2.55579	1.81818	0.623073	0.636364	0.181818	0.818182	1	1	0	2
5fc54af5d4630404ca86fa7e_reggie_1_2022-01-24_13h19.36.162.csv	boundary	no boundary	boundary	2.18182	2.23991	2.45455	0.705582	0.363636	0.272727	0.636364	1	0	1	2
5fc54af5d4630404ca86fa7e_reggie_1_2022-01-24_13h19.36.162.csv	boundary	no boundary	no boundary	2.4	2.22666	2.4	0.98508	0.4	0.4	0.8	1	0	0	1
5fc54af5d4630404ca86fa7e_reggie_1_2022-01-24_13h19.36.162.csv	no boundary	boundary	boundary	2	2.48486	2.11111	0.885189	0.555556	0.444444	1	0	1	1	2
5fc54af5d4630404ca86fa7e_reggie_1_2022-01-24_13h19.36.162.csv	no boundary	boundary	no boundary	2.66667	2.58262	1.91667	0.693158	0.5	0.25	0.75	0	1	0	1
5fc54af5d4630404ca86fa7e_reggie_1_2022-01-24_13h19.36.162.csv	no boundary	no boundary	boundary	2.33333	2.48265	2.93333	0.82624	0.0666667	0.666667	0.733333	0	0	1	1
5fc54af5d4630404ca86fa7e_reggie_1_2022-01-24_13h19.36.162.csv	no boundary	no boundary	no boundary	2.64706	2.98047	2	0.800459	0.529412	0.294118	0.823529	0	0	0	0
5fdd5fc0eac8ab3d665e60a2_reggie_1_2022-01-27_14h34.08.954.csv	boundary	boundary	boundary	2.77778	2.60116	2.44444	2.02876	0.388889	0.222222	0.611111	1	1	1	3
5fdd5fc0eac8ab3d665e60a2_reggie_1_2022-01-27_14h34.08.954.csv	boundary	boundary	no boundary	2.72727	2.33563	2.54545	1.79724	0.272727	0.636364	0.909091	1	1	0	2
5fdd5fc0eac8ab3d665e60a2_reggie_1_2022-01-27_14h34.08.954.csv	boundary	no boundary	boundary	2.7	2.33565	2.2	2.06844	0.7	0.2	0.9	1	0	1	2
5fdd5fc0eac8ab3d665e60a2_reggie_1_2022-01-27_14h34.08.954.csv	boundary	no boundary	no boundary	2.2	2.57411	2.4	2.0418	0.7	0.3	1	1	0	0	1
5fdd5fc0eac8ab3d665e60a2_reggie_1_2022-01-27_14h34.08.954.csv	no boundary	boundary	boundary	2.75	2.65785	3	1.93094	0.125	0.625	0.75	0	1	1	2
5fdd5fc0eac8ab3d665e60a2_reggie_1_2022-01-27_14h34.08.954.csv	no boundary	boundary	no boundary	2.72727	2.57326	2.54545	2.02284	0.272727	0.363636	0.636364	0	1	0	1
5fdd5fc0eac8ab3d665e60a2_reggie_1_2022-01-27_14h34.08.954.csv	no boundary	no boundary	boundary	2.57143	2.32804	2.35714	2.1067	0.428571	0.214286	0.642857	0	0	1	1
5fdd5fc0eac8ab3d665e60a2_reggie_1_2022-01-27_14h34.08.954.csv	no boundary	no boundary	no boundary	2.64706	2.34165	2.52941	2.14512	0.470588	0.352941	0.823529	0	0	0	0
5ffd0c9a38e1701dd161d59b_reggie_1_2022-01-27_11h38.49.989.csv	boundary	boundary	boundary	2.64286	2.54415	2.14286	1.78517	0.642857	0.357143	1	1	1	1	3
5ffd0c9a38e1701dd161d59b_reggie_1_2022-01-27_11h38.49.989.csv	boundary	boundary	no boundary	2.44444	3.52871	2.11111	1.03292	0.444444	0.333333	0.777778	1	1	0	2
5ffd0c9a38e1701dd161d59b_reggie_1_2022-01-27_11h38.49.989.csv	boundary	no boundary	boundary	2.36364	2.69593	2.45455	1.60976	0.272727	0.454545	0.727273	1	0	1	2
5ffd0c9a38e1701dd161d59b_reggie_1_2022-01-27_11h38.49.989.csv	boundary	no boundary	no boundary	2.08333	2.44566	2.25	0.816483	0.583333	0.416667	1	1	0	0	1
5ffd0c9a38e1701dd161d59b_reggie_1_2022-01-27_11h38.49.989.csv	no boundary	boundary	boundary	2.5	2.59362	2.6	1.34585	0.2	0.5	0.7	0	1	1	2
5ffd0c9a38e1701dd161d59b_reggie_1_2022-01-27_11h38.49.989.csv	no boundary	boundary	no boundary	2.1	2.29187	2.9	1.37447	0.3	0.5	0.8	0	1	0	1
5ffd0c9a38e1701dd161d59b_reggie_1_2022-01-27_11h38.49.989.csv	no boundary	no boundary	boundary	2.33333	2.77965	2.46667	1.49756	0.4	0.4	0.8	0	0	1	1
5ffd0c9a38e1701dd161d59b_reggie_1_2022-01-27_11h38.49.989.csv	no boundary	no boundary	no boundary	2.5	2.48634	2.44444	0.957539	0.444444	0.5	0.944444	0	0	0	0
600e373ea7a2226d059a4a98_reggie_1_2022-01-25_12h57.04.702.csv	boundary	boundary	boundary	3	3.33492	1.625	1.42456	0.375	0.1875	0.5625	1	1	1	3
600e373ea7a2226d059a4a98_reggie_1_2022-01-25_12h57.04.702.csv	boundary	boundary	no boundary	2.9	3.6377	2.6	2.03751	0.2	0.3	0.5	1	1	0	2
600e373ea7a2226d059a4a98_reggie_1_2022-01-25_12h57.04.702.csv	boundary	no boundary	boundary	2.66667	3.23478	2.16667	1.36302	0.25	0.333333	0.583333	1	0	1	2
600e373ea7a2226d059a4a98_reggie_1_2022-01-25_12h57.04.702.csv	boundary	no boundary	no boundary	2.75	2.67087	2.5	1.65552	0.25	0.166667	0.416667	1	0	0	1
600e373ea7a2226d059a4a98_reggie_1_2022-01-25_12h57.04.702.csv	no boundary	boundary	boundary	2.625	3.42521	2	1.84431	0.125	0.25	0.375	0	1	1	2
600e373ea7a2226d059a4a98_reggie_1_2022-01-25_12h57.04.702.csv	no boundary	boundary	no boundary	2.90909	2.73296	2.81818	1.83033	0.272727	0.272727	0.545455	0	1	0	1
600e373ea7a2226d059a4a98_reggie_1_2022-01-25_12h57.04.702.csv	no boundary	no boundary	boundary	2.57143	3.15051	1.92857	1.25191	0.0714286	0.285714	0.357143	0	0	1	1
600e373ea7a2226d059a4a98_reggie_1_2022-01-25_12h57.04.702.csv	no boundary	no boundary	no boundary	2.75	3.25145	2.3125	1.41841	0.375	0.4375	0.8125	0	0	0	0
601b56a319565951c0e6a626_reggie_1_2022-01-26_18h08.41.954.csv	boundary	boundary	boundary	2.26667	2.85507	1.93333	1.54715	0.666667	0.133333	0.8	1	1	1	3
601b56a319565951c0e6a626_reggie_1_2022-01-26_18h08.41.954.csv	boundary	boundary	no boundary	2.2	2.76189	2.7	2.01224	0.3	0.5	0.8	1	1	0	2
601b56a319565951c0e6a626_reggie_1_2022-01-26_18h08.41.954.csv	boundary	no boundary	boundary	2.18182	2.78667	2.72727	2.08981	0.363636	0.636364	1	1	0	1	2
601b56a319565951c0e6a626_reggie_1_2022-01-26_18h08.41.954.csv	boundary	no boundary	no boundary	2.28571	2.46716	2.14286	1.49818	0.571429	0.357143	0.928571	1	0	0	1
601b56a319565951c0e6a626_reggie_1_2022-01-26_18h08.41.954.csv	no boundary	boundary	boundary	2.125	2.52537	1.875	1.83458	0.625	0.125	0.75	0	1	1	2
601b56a319565951c0e6a626_reggie_1_2022-01-26_18h08.41.954.csv	no boundary	boundary	no boundary	2.09091	2.64697	2.63636	2.07222	0.181818	0.545455	0.727273	0	1	0	1
601b56a319565951c0e6a626_reggie_1_2022-01-26_18h08.41.954.csv	no boundary	no boundary	boundary	2.28571	2.73861	2.28571	2.02578	0.5	0.357143	0.857143	0	0	1	1
601b56a319565951c0e6a626_reggie_1_2022-01-26_18h08.41.954.csv	no boundary	no boundary	no boundary	2	2.97997	2.25	1.81371	0.4375	0.3125	0.75	0	0	0	0
6026d1eca0c0d1400dcfbbd6_reggie_1_2022-01-26_15h29.52.331.csv	boundary	boundary	boundary	2.17647	3.0679	3.05882	0.758771	0.235294	0.647059	0.882353	1	1	1	3
6026d1eca0c0d1400dcfbbd6_reggie_1_2022-01-26_15h29.52.331.csv	boundary	boundary	no boundary	1.8	2.56991	1.9	0.85756	0.7	0.2	0.9	1	1	0	2
6026d1eca0c0d1400dcfbbd6_reggie_1_2022-01-26_15h29.52.331.csv	boundary	no boundary	boundary	2	2.77584	2.3	0.42832	0.6	0.4	1	1	0	1	2
6026d1eca0c0d1400dcfbbd6_reggie_1_2022-01-26_15h29.52.331.csv	boundary	no boundary	no boundary	2.07692	2.88189	2.07692	0.901454	0.461538	0.384615	0.846154	1	0	0	1
6026d1eca0c0d1400dcfbbd6_reggie_1_2022-01-26_15h29.52.331.csv	no boundary	boundary	boundary	1.875	2.94369	2	0.951538	0.375	0.25	0.625	0	1	1	2
6026d1eca0c0d1400dcfbbd6_reggie_1_2022-01-26_15h29.52.331.csv	no boundary	boundary	no boundary	2.4	2.73029	2.5	1.20107	0.4	0.5	0.9	0	1	0	1
6026d1eca0c0d1400dcfbbd6_reggie_1_2022-01-26_15h29.52.331.csv	no boundary	no boundary	boundary	2	2.81302	1.92308	0.719646	0.615385	0.230769	0.846154	0	0	1	1
6026d1eca0c0d1400dcfbbd6_reggie_1_2022-01-26_15h29.52.331.csv	no boundary	no boundary	no boundary	1.66667	2.47203	2.38889	0.795917	0.5	0.444444	0.944444	0	0	0	0
605f9cfad4df69fcebaac11b_reggie_1_2022-01-26_19h00.03.158.csv	boundary	boundary	boundary	2.5	4.22367	2.52941	1.51958	0.411765	0.352941	0.764706	1	1	1	3
605f9cfad4df69fcebaac11b_reggie_1_2022-01-26_19h00.03.158.csv	boundary	boundary	no boundary	2.6	3.40309	2.8	0.46916	0.4	0.6	1	1	1	0	2
605f9cfad4df69fcebaac11b_reggie_1_2022-01-26_19h00.03.158.csv	boundary	no boundary	boundary	2.2	3.41503	1.6	0.59096	0.8	0.2	1	1	0	1	2
605f9cfad4df69fcebaac11b_reggie_1_2022-01-26_19h00.03.158.csv	boundary	no boundary	no boundary	2.54545	4.27262	2.36364	0.648518	0.454545	0.363636	0.818182	1	0	0	1
605f9cfad4df69fcebaac11b_reggie_1_2022-01-26_19h00.03.158.csv	no boundary	boundary	boundary	2.11111	3.94693	2.55556	1.52751	0.444444	0.555556	1	0	1	1	2
605f9cfad4df69fcebaac11b_reggie_1_2022-01-26_19h00.03.158.csv	no boundary	boundary	no boundary	2	4.05831	2.09091	0.964655	0.454545	0.0909091	0.545455	0	1	0	1
605f9cfad4df69fcebaac11b_reggie_1_2022-01-26_19h00.03.158.csv	no boundary	no boundary	boundary	2.42857	4.16616	2.28571	0.988493	0.5	0.285714	0.785714	0	0	1	1
605f9cfad4df69fcebaac11b_reggie_1_2022-01-26_19h00.03.158.csv	no boundary	no boundary	no boundary	2.23529	3.90489	2.52941	0.8091	0.411765	0.470588	0.882353	0	0	0	0
608841496e9715786abdcd13_reggie_1_2022-01-26_16h46.06.950.csv	boundary	boundary	boundary	2.5	3.36467	2.625	0.952125	0.375	0.5625	0.9375	1	1	1	3
608841496e9715786abdcd13_reggie_1_2022-01-26_16h46.06.950.csv	boundary	boundary	no boundary	2.4	3.31024	2.6	1.40678	0.4	0.5	0.9	1	1	0	2
608841496e9715786abdcd13_reggie_1_2022-01-26_16h46.06.950.csv	boundary	no boundary	boundary	2.18182	3.56177	3.09091	1.80119	0.272727	0.636364	0.909091	1	0	1	2
608841496e9715786abdcd13_reggie_1_2022-01-26_16h46.06.950.csv	boundary	no boundary	no boundary	2	2.91017	2.08333	1.08785	0.5	0.333333	0.833333	1	0	0	1
608841496e9715786abdcd13_reggie_1_2022-01-26_16h46.06.950.csv	no boundary	boundary	boundary	2.44444	3.34177	2.55556	0.883656	0.444444	0.444444	0.888889	0	1	1	2
608841496e9715786abdcd13_reggie_1_2022-01-26_16h46.06.950.csv	no boundary	boundary	no boundary	2	2.92005	2	1.70505	0.7	0.2	0.9	0	1	0	1
608841496e9715786abdcd13_reggie_1_2022-01-26_16h46.06.950.csv	no boundary	no boundary	boundary	2.14286	3.06353	2.42857	1.52671	0.428571	0.357143	0.785714	0	0	1	1
608841496e9715786abdcd13_reggie_1_2022-01-26_16h46.06.950.csv	no boundary	no boundary	no boundary	2	2.97501	2.41176	1.00633	0.529412	0.411765	0.941176	0	0	0	0
60b5b426d7e50f69a524a58b_reggie_1_2022-01-26_16h15.29.430.csv	boundary	boundary	boundary	2.93333	2.63564	2.13333	1.38595	0.466667	0.2	0.666667	1	1	1	3
60b5b426d7e50f69a524a58b_reggie_1_2022-01-26_16h15.29.430.csv	boundary	boundary	no boundary	2.90909	2.88655	2.27273	1.34475	0.363636	0.454545	0.818182	1	1	0	2
60b5b426d7e50f69a524a58b_reggie_1_2022-01-26_16h15.29.430.csv	boundary	no boundary	boundary	2.54545	2.9223	2.63636	1.58906	0.363636	0.454545	0.818182	1	0	1	2
60b5b426d7e50f69a524a58b_reggie_1_2022-01-26_16h15.29.430.csv	boundary	no boundary	no boundary	2.84615	2.86519	2.46154	1.41154	0.307692	0.461538	0.769231	1	0	0	1
60b5b426d7e50f69a524a58b_reggie_1_2022-01-26_16h15.29.430.csv	no boundary	boundary	boundary	3	2.62301	3	1.21404	0.222222	0.333333	0.555556	0	1	1	2
60b5b426d7e50f69a524a58b_reggie_1_2022-01-26_16h15.29.430.csv	no boundary	boundary	no boundary	2.8	2.56412	1.8	1.09643	0.6	0.2	0.8	0	1	0	1
60b5b426d7e50f69a524a58b_reggie_1_2022-01-26_16h15.29.430.csv	no boundary	no boundary	boundary	2.46154	3.22652	2.15385	1.20443	0.461538	0.307692	0.769231	0	0	1	1
60b5b426d7e50f69a524a58b_reggie_1_2022-01-26_16h15.29.430.csv	no boundary	no boundary	no boundary	2.52941	2.90042	2.58824	2.05958	0.470588	0.411765	0.882353	0	0	0	0
60bff9298f56d55c8ecd9adf_reggie_1_2022-01-27_12h17.17.001.csv	boundary	boundary	boundary	3	2.76756	2.21429	1.16149	0.5	0.214286	0.714286	1	1	1	3
60bff9298f56d55c8ecd9adf_reggie_1_2022-01-27_12h17.17.001.csv	boundary	boundary	no boundary	2.45455	2.84619	2.45455	1.12405	0.363636	0.272727	0.636364	1	1	0	2
60bff9298f56d55c8ecd9adf_reggie_1_2022-01-27_12h17.17.001.csv	boundary	no boundary	boundary	2.4	2.99758	2.8	1.34226	0.2	0.5	0.7	1	0	1	2
60bff9298f56d55c8ecd9adf_reggie_1_2022-01-27_12h17.17.001.csv	boundary	no boundary	no boundary	2.63636	3.45991	2.54545	1.08882	0.181818	0.363636	0.545455	1	0	0	1
60bff9298f56d55c8ecd9adf_reggie_1_2022-01-27_12h17.17.001.csv	no boundary	boundary	boundary	2.22222	2.78383	2.11111	1.0941	0.444444	0.333333	0.777778	0	1	1	2
60bff9298f56d55c8ecd9adf_reggie_1_2022-01-27_12h17.17.001.csv	no boundary	boundary	no boundary	2.7	3.13145	2.4	0.66119	0.4	0.2	0.6	0	1	0	1
60bff9298f56d55c8ecd9adf_reggie_1_2022-01-27_12h17.17.001.csv	no boundary	no boundary	boundary	2.71429	3.19851	2.35714	0.816157	0.214286	0.0714286	0.285714	0	0	1	1
60bff9298f56d55c8ecd9adf_reggie_1_2022-01-27_12h17.17.001.csv	no boundary	no boundary	no boundary	2.6	2.89823	2.15	0.932225	0.3	0.15	0.45	0	0	0	0
60c24c8ec01a8596ba5c8b85_reggie_1_2021-11-16_11h25.54.143.csv	boundary	boundary	boundary	2.9375	2.19855	1.875	1.05526	0.3125	0.1875	0.5	1	1	1	3
60c24c8ec01a8596ba5c8b85_reggie_1_2021-11-16_11h25.54.143.csv	boundary	boundary	no boundary	3.3	2.17791	2.2	0.93042	0.2	0.3	0.5	1	1	0	2
60c24c8ec01a8596ba5c8b85_reggie_1_2021-11-16_11h25.54.143.csv	boundary	no boundary	boundary	2.8	2.10309	2.1	0.90362	0.4	0.3	0.7	1	0	1	2
60c24c8ec01a8596ba5c8b85_reggie_1_2021-11-16_11h25.54.143.csv	boundary	no boundary	no boundary	3	2.10783	2	1.12909	0.583333	0.166667	0.75	1	0	0	1
60c24c8ec01a8596ba5c8b85_reggie_1_2021-11-16_11h25.54.143.csv	no boundary	boundary	boundary	2.88889	2.16264	2	1.07638	0.444444	0.111111	0.555556	0	1	1	2
60c24c8ec01a8596ba5c8b85_reggie_1_2021-11-16_11h25.54.143.csv	no boundary	boundary	no boundary	3	2.19552	2.63636	0.947745	0.181818	0.0909091	0.272727	0	1	0	1
60c24c8ec01a8596ba5c8b85_reggie_1_2021-11-16_11h25.54.143.csv	no boundary	no boundary	boundary	3	2.22668	2.61538	1.03908	0.153846	0.307692	0.461538	0	0	1	1
60c24c8ec01a8596ba5c8b85_reggie_1_2021-11-16_11h25.54.143.csv	no boundary	no boundary	no boundary	2.77778	2.09038	2.05556	0.917806	0.5	0.333333	0.833333	0	0	0	0
60ca24ff157687ea27c04f39_reggie_1_2022-01-27_19h52.31.625.csv	boundary	boundary	boundary	2.55556	3.69503	2.33333	1.19644	0.333333	0.277778	0.611111	1	1	1	3
60ca24ff157687ea27c04f39_reggie_1_2022-01-27_19h52.31.625.csv	boundary	boundary	no boundary	2.5	3.66656	2.25	1.77474	0.125	0.5	0.625	1	1	0	2
60ca24ff157687ea27c04f39_reggie_1_2022-01-27_19h52.31.625.csv	boundary	no boundary	boundary	2.09091	3.52338	2.72727	1.38343	0.181818	0.545455	0.727273	1	0	1	2
60ca24ff157687ea27c04f39_reggie_1_2022-01-27_19h52.31.625.csv	boundary	no boundary	no boundary	2.54545	2.90017	2	1.27998	0.727273	0.272727	1	1	0	0	1
60ca24ff157687ea27c04f39_reggie_1_2022-01-27_19h52.31.625.csv	no boundary	boundary	boundary	2.66667	3.61243	2.44444	1.43436	0.444444	0.444444	0.888889	0	1	1	2
60ca24ff157687ea27c04f39_reggie_1_2022-01-27_19h52.31.625.csv	no boundary	boundary	no boundary	2.7	2.75088	2.5	1.29501	0.4	0.5	0.9	0	1	0	1
60ca24ff157687ea27c04f39_reggie_1_2022-01-27_19h52.31.625.csv	no boundary	no boundary	boundary	2.53333	3.52607	2.26667	0.76896	0.6	0.266667	0.866667	0	0	1	1
60ca24ff157687ea27c04f39_reggie_1_2022-01-27_19h52.31.625.csv	no boundary	no boundary	no boundary	2.58824	3.94678	2.29412	1.04942	0.470588	0.352941	0.823529	0	0	0	0
60d64ec5cf4d757686ac4f14_reggie_1_2022-01-25_12h02.07.989.csv	boundary	boundary	boundary	2.6875	0.789287	2.5625	0.313312	0.125	0.125	0.25	1	1	1	3
60d64ec5cf4d757686ac4f14_reggie_1_2022-01-25_12h02.07.989.csv	boundary	boundary	no boundary	2.7	0.42516	2.6	0.2329	0.2	0.2	0.4	1	1	0	2
60d64ec5cf4d757686ac4f14_reggie_1_2022-01-25_12h02.07.989.csv	boundary	no boundary	boundary	2.63636	0.541982	2.36364	0.218791	0.272727	0.181818	0.454545	1	0	1	2
60d64ec5cf4d757686ac4f14_reggie_1_2022-01-25_12h02.07.989.csv	boundary	no boundary	no boundary	2.72727	0.866527	2.45455	0.387464	0.454545	0.363636	0.818182	1	0	0	1
60d64ec5cf4d757686ac4f14_reggie_1_2022-01-25_12h02.07.989.csv	no boundary	boundary	boundary	3	0.707378	2.33333	0.310978	0.222222	0.222222	0.444444	0	1	1	2
60d64ec5cf4d757686ac4f14_reggie_1_2022-01-25_12h02.07.989.csv	no boundary	boundary	no boundary	2.81818	0.510391	2.54545	0.236091	0.0909091	0.636364	0.727273	0	1	0	1
60d64ec5cf4d757686ac4f14_reggie_1_2022-01-25_12h02.07.989.csv	no boundary	no boundary	boundary	2.93333	0.561587	2.33333	0.255613	0.333333	0.133333	0.466667	0	0	1	1
60d64ec5cf4d757686ac4f14_reggie_1_2022-01-25_12h02.07.989.csv	no boundary	no boundary	no boundary	2.6875	0.867794	2.625	0.212206	0.3125	0.3125	0.625	0	0	0	0
60e5f4ebca9d0e7a4305231f_reggie_1_2022-01-27_13h06.37.238.csv	boundary	boundary	boundary	2.79412	0.717485	2.41176	0.604303	0.235294	0.235294	0.470588	1	1	1	3
60e5f4ebca9d0e7a4305231f_reggie_1_2022-01-27_13h06.37.238.csv	boundary	boundary	no boundary	3	0.6651	2.33333	0.614233	0.333333	0	0.333333	1	1	0	2
60e5f4ebca9d0e7a4305231f_reggie_1_2022-01-27_13h06.37.238.csv	boundary	no boundary	boundary	2	0.3189	3	0.5162	0	0	0	1	0	1	2
60e5f4ebca9d0e7a4305231f_reggie_1_2022-01-27_13h06.37.238.csv	boundary	no boundary	no boundary	2.70588	0.740782	2.64706	0.866765	0.235294	0.235294	0.470588	1	0	0	1
60e5f4ebca9d0e7a4305231f_reggie_1_2022-01-27_13h06.37.238.csv	no boundary	no boundary	no boundary	2.43182	0.705139	2.59091	0.768614	0.204545	0.295455	0.5	0	0	0	0
60fc7d423aa600bbb01b7813_reggie_1_2022-01-26_17h17.24.552.csv	boundary	boundary	boundary	3.0625	2.65464	2.8125	2.10582	0.3125	0.625	0.9375	1	1	1	3
60fc7d423aa600bbb01b7813_reggie_1_2022-01-26_17h17.24.552.csv	boundary	boundary	no boundary	2.77778	2.55297	2.375	1.8884	0.333333	0.444444	0.777778	1	1	0	2
60fc7d423aa600bbb01b7813_reggie_1_2022-01-26_17h17.24.552.csv	boundary	no boundary	boundary	2.54545	2.91034	2.36364	2.10429	0.454545	0.545455	1	1	0	1	2
60fc7d423aa600bbb01b7813_reggie_1_2022-01-26_17h17.24.552.csv	boundary	no boundary	no boundary	2.63636	3.23437	1.81818	1.9993	0.75	0.25	1	1	0	0	1
60fc7d423aa600bbb01b7813_reggie_1_2022-01-26_17h17.24.552.csv	no boundary	boundary	boundary	3.25	2.93176	2	1.90982	0.444444	0.111111	0.555556	0	1	1	2
60fc7d423aa600bbb01b7813_reggie_1_2022-01-26_17h17.24.552.csv	no boundary	boundary	no boundary	2.8	3.44508	2	2.31048	0.7	0.1	0.8	0	1	0	1
60fc7d423aa600bbb01b7813_reggie_1_2022-01-26_17h17.24.552.csv	no boundary	no boundary	boundary	2.4375	3.11493	2.25	1.91086	0.625	0.3125	0.9375	0	0	1	1
60fc7d423aa600bbb01b7813_reggie_1_2022-01-26_17h17.24.552.csv	no boundary	no boundary	no boundary	2.75	3.40159	2	2.00227	0.5	0.375	0.875	0	0	0	0
60fc9ec40fc7b1dcaa96cff1_reggie_1_2022-01-26_16h26.37.257.csv	boundary	boundary	boundary	2.6875	2.84278	1.9375	0.662694	0.6875	0.3125	1	1	1	1	3
60fc9ec40fc7b1dcaa96cff1_reggie_1_2022-01-26_16h26.37.257.csv	boundary	boundary	no boundary	2.5	3.44808	1.54545	1.03499	0.545455	0.181818	0.727273	1	1	0	2
60fc9ec40fc7b1dcaa96cff1_reggie_1_2022-01-26_16h26.37.257.csv	boundary	no boundary	boundary	2.5	3.35814	2.5	0.66134	0.5	0.5	1	1	0	1	2
60fc9ec40fc7b1dcaa96cff1_reggie_1_2022-01-26_16h26.37.257.csv	boundary	no boundary	no boundary	2.69231	2.93042	1.69231	0.753515	0.692308	0.230769	0.923077	1	0	0	1
60fc9ec40fc7b1dcaa96cff1_reggie_1_2022-01-26_16h26.37.257.csv	no boundary	boundary	boundary	3.25	2.91752	2.875	1.64104	0.375	0.625	1	0	1	1	2
60fc9ec40fc7b1dcaa96cff1_reggie_1_2022-01-26_16h26.37.257.csv	no boundary	boundary	no boundary	2.54545	2.86493	2.36364	0.561227	0.454545	0.454545	0.909091	0	1	0	1
60fc9ec40fc7b1dcaa96cff1_reggie_1_2022-01-26_16h26.37.257.csv	no boundary	no boundary	boundary	2.38462	2.95184	1.69231	0.563215	0.692308	0.230769	0.923077	0	0	1	1
60fc9ec40fc7b1dcaa96cff1_reggie_1_2022-01-26_16h26.37.257.csv	no boundary	no boundary	no boundary	2.41176	3.08842	2.76471	0.746694	0.352941	0.588235	0.941176	0	0	0	0
60fcbd199a46e6cdec74aedb_reggie_1_2022-01-25_11h59.04.556.csv	boundary	boundary	boundary	2.73333	1.97753	2.6	0.549947	0.4	0.133333	0.533333	1	1	1	3
60fcbd199a46e6cdec74aedb_reggie_1_2022-01-25_11h59.04.556.csv	boundary	boundary	no boundary	2.7	2.33174	2.5	0.84015	0.3	0.2	0.5	1	1	0	2
60fcbd199a46e6cdec74aedb_reggie_1_2022-01-25_11h59.04.556.csv	boundary	no boundary	boundary	2.9	2.80514	2.3	0.6777	0.4	0.4	0.8	1	0	1	2
60fcbd199a46e6cdec74aedb_reggie_1_2022-01-25_11h59.04.556.csv	boundary	no boundary	no boundary	2.76923	2.10443	2.46154	0.805723	0.307692	0.153846	0.461538	1	0	0	1
60fcbd199a46e6cdec74aedb_reggie_1_2022-01-25_11h59.04.556.csv	no boundary	boundary	boundary	2.77778	2.18302	2.44444	0.854211	0.222222	0.111111	0.333333	0	1	1	2
60fcbd199a46e6cdec74aedb_reggie_1_2022-01-25_11h59.04.556.csv	no boundary	boundary	no boundary	2.81818	2.34395	2.45455	0.611655	0.272727	0.363636	0.636364	0	1	0	1
60fcbd199a46e6cdec74aedb_reggie_1_2022-01-25_11h59.04.556.csv	no boundary	no boundary	boundary	2.23077	2.04456	2.46154	0.788569	0.384615	0.307692	0.692308	0	0	1	1
60fcbd199a46e6cdec74aedb_reggie_1_2022-01-25_11h59.04.556.csv	no boundary	no boundary	no boundary	2.55556	2.22106	2.44444	0.600639	0.333333	0.277778	0.611111	0	0	0	0
60fcc830872e6203086fa1a6_reggie_1_2022-01-26_18h19.19.676.csv	boundary	boundary	boundary	2.73333	1.92498	2.33333	0.455667	0.466667	0.466667	0.933333	1	1	1	3
60fcc830872e6203086fa1a6_reggie_1_2022-01-26_18h19.19.676.csv	boundary	boundary	no boundary	2.45455	2.06325	3	0.665355	0.272727	0.545455	0.818182	1	1	0	2
60fcc830872e6203086fa1a6_reggie_1_2022-01-26_18h19.19.676.csv	boundary	no boundary	boundary	2.46154	2.23966	1.92308	0.735185	0.538462	0.307692	0.846154	1	0	1	2
60fcc830872e6203086fa1a6_reggie_1_2022-01-26_18h19.19.676.csv	boundary	no boundary	no boundary	2.90909	2.10882	1.72727	0.688509	0.545455	0.181818	0.727273	1	0	0	1
60fcc830872e6203086fa1a6_reggie_1_2022-01-26_18h19.19.676.csv	no boundary	boundary	boundary	2.375	2.35734	2.375	0.692388	0.375	0.375	0.75	0	1	1	2
60fcc830872e6203086fa1a6_reggie_1_2022-01-26_18h19.19.676.csv	no boundary	boundary	no boundary	2.7	1.87913	2.3	0.8109	0.2	0.2	0.4	0	1	0	1
60fcc830872e6203086fa1a6_reggie_1_2022-01-26_18h19.19.676.csv	no boundary	no boundary	boundary	2.64286	1.99299	2.35714	0.847771	0.428571	0.285714	0.714286	0	0	1	1
60fcc830872e6203086fa1a6_reggie_1_2022-01-26_18h19.19.676.csv	no boundary	no boundary	no boundary	2.52941	2.25632	2.58824	0.550806	0.352941	0.470588	0.823529	0	0	0	0
60fee712cac724d08d2d8858_reggie_1_2022-01-25_15h15.42.654.csv	boundary	boundary	boundary	2.2	3.23651	2.33333	2.14305	0.266667	0.466667	0.733333	1	1	1	3
60fee712cac724d08d2d8858_reggie_1_2022-01-25_15h15.42.654.csv	boundary	boundary	no boundary	1.63636	3.39197	3	1.77127	0.272727	0.545455	0.818182	1	1	0	2
60fee712cac724d08d2d8858_reggie_1_2022-01-25_15h15.42.654.csv	boundary	no boundary	boundary	2	3.09802	2.09091	2.12719	0.636364	0.272727	0.909091	1	0	1	2
60fee712cac724d08d2d8858_reggie_1_2022-01-25_15h15.42.654.csv	boundary	no boundary	no boundary	2.2	3.48986	2.6	1.38844	0.5	0.5	1	1	0	0	1
60fee712cac724d08d2d8858_reggie_1_2022-01-25_15h15.42.654.csv	no boundary	boundary	boundary	2	3.34644	2.33333	1.81257	0.444444	0.333333	0.777778	0	1	1	2
60fee712cac724d08d2d8858_reggie_1_2022-01-25_15h15.42.654.csv	no boundary	boundary	no boundary	2.2	3.63908	1.9	1.67292	0.6	0.1	0.7	0	1	0	1
60fee712cac724d08d2d8858_reggie_1_2022-01-25_15h15.42.654.csv	no boundary	no boundary	boundary	1.86667	3.43556	2.86667	1.75797	0.266667	0.666667	0.933333	0	0	1	1
60fee712cac724d08d2d8858_reggie_1_2022-01-25_15h15.42.654.csv	no boundary	no boundary	no boundary	2.33333	3.52807	2.55556	1.49886	0.444444	0.5	0.944444	0	0	0	0
60ff2a99571ffa508c4b516f_reggie_1_2022-01-25_19h40.10.770.csv	boundary	boundary	boundary	2.3125	3.65561	2.375	1.33072	0.4375	0.25	0.6875	1	1	1	3
60ff2a99571ffa508c4b516f_reggie_1_2022-01-25_19h40.10.770.csv	boundary	boundary	no boundary	2.36364	3.48687	2.45455	1.69021	0.272727	0.454545	0.727273	1	1	0	2
60ff2a99571ffa508c4b516f_reggie_1_2022-01-25_19h40.10.770.csv	boundary	no boundary	boundary	1.90909	3.38418	2.27273	0.8698	0.454545	0.272727	0.727273	1	0	1	2
60ff2a99571ffa508c4b516f_reggie_1_2022-01-25_19h40.10.770.csv	boundary	no boundary	no boundary	2.36364	3.41248	2.27273	1.57093	0.272727	0.454545	0.727273	1	0	0	1
60ff2a99571ffa508c4b516f_reggie_1_2022-01-25_19h40.10.770.csv	no boundary	boundary	boundary	2.33333	3.32468	2	0.732633	0.444444	0.333333	0.777778	0	1	1	2
60ff2a99571ffa508c4b516f_reggie_1_2022-01-25_19h40.10.770.csv	no boundary	boundary	no boundary	2.44444	3.76971	2	1.61175	0.7	0.3	1	0	1	0	1
60ff2a99571ffa508c4b516f_reggie_1_2022-01-25_19h40.10.770.csv	no boundary	no boundary	boundary	1.84615	3.63317	2.15385	1.30821	0.615385	0.153846	0.769231	0	0	1	1
60ff2a99571ffa508c4b516f_reggie_1_2022-01-25_19h40.10.770.csv	no boundary	no boundary	no boundary	2.05556	3.59615	2.38889	1.3511	0.388889	0.388889	0.777778	0	0	0	0
60ff58193efb06dddc0ccb75_reggie_1_2022-01-27_15h33.12.825.csv	boundary	boundary	boundary	2.67647	0.958226	2.41176	0.704326	0.352941	0.176471	0.529412	1	1	1	3
60ff58193efb06dddc0ccb75_reggie_1_2022-01-27_15h33.12.825.csv	boundary	boundary	no boundary	3.33333	2.54567	2.33333	1.7364	0.333333	0.333333	0.666667	1	1	0	2
60ff58193efb06dddc0ccb75_reggie_1_2022-01-27_15h33.12.825.csv	boundary	no boundary	boundary	2	2.102	1	2.2861	1	0	1	1	0	1	2
60ff58193efb06dddc0ccb75_reggie_1_2022-01-27_15h33.12.825.csv	boundary	no boundary	no boundary	2.6875	0.4119	2.6875	0.493494	0.125	0.125	0.25	1	0	0	1
60ff58193efb06dddc0ccb75_reggie_1_2022-01-27_15h33.12.825.csv	no boundary	no boundary	no boundary	2.63636	0.932464	2.82222	0.80044	0.222222	0.266667	0.488889	0	0	0	0
610023887596a5c3c4c5c3cc_reggie_1_2022-01-24_14h11.48.730.csv	boundary	boundary	boundary	2.9375	2.40448	2.35294	0.628018	0.470588	0.235294	0.705882	1	1	1	3
610023887596a5c3c4c5c3cc_reggie_1_2022-01-24_14h11.48.730.csv	boundary	boundary	no boundary	3.09091	1.68282	2.54545	0.584582	0.181818	0.272727	0.454545	1	1	0	2
610023887596a5c3c4c5c3cc_reggie_1_2022-01-24_14h11.48.730.csv	boundary	no boundary	boundary	3	2.01439	2.2	0.45898	0.7	0.1	0.8	1	0	1	2
610023887596a5c3c4c5c3cc_reggie_1_2022-01-24_14h11.48.730.csv	boundary	no boundary	no boundary	2.61538	1.88522	2.46154	0.750654	0.461538	0.307692	0.769231	1	0	0	1
610023887596a5c3c4c5c3cc_reggie_1_2022-01-24_14h11.48.730.csv	no boundary	boundary	boundary	2.75	2.6378	2.625	1.6759	0.375	0.125	0.5	0	1	1	2
610023887596a5c3c4c5c3cc_reggie_1_2022-01-24_14h11.48.730.csv	no boundary	boundary	no boundary	2.5	2.1203	2.5	0.55232	0.3	0.2	0.5	0	1	0	1
610023887596a5c3c4c5c3cc_reggie_1_2022-01-24_14h11.48.730.csv	no boundary	no boundary	boundary	2.84615	2.55245	2.69231	0.573008	0.153846	0.384615	0.538462	0	0	1	1
610023887596a5c3c4c5c3cc_reggie_1_2022-01-24_14h11.48.730.csv	no boundary	no boundary	no boundary	2.94118	2.43275	2.47059	0.985059	0.352941	0.470588	0.823529	0	0	0	0
61003045d0f2c8b7ddb40dbd_reggie_1_2022-01-27_14h25.02.404.csv	boundary	boundary	boundary	2.3125	3.43249	2.5625	1.08137	0.25	0.3125	0.5625	1	1	1	3
61003045d0f2c8b7ddb40dbd_reggie_1_2022-01-27_14h25.02.404.csv	boundary	boundary	no boundary	2.3	2.58404	1.9	0.79961	0.4	0.3	0.7	1	1	0	2
61003045d0f2c8b7ddb40dbd_reggie_1_2022-01-27_14h25.02.404.csv	boundary	no boundary	boundary	2.36364	3.78668	2.81818	1.3822	0.181818	0.545455	0.727273	1	0	1	2
61003045d0f2c8b7ddb40dbd_reggie_1_2022-01-27_14h25.02.404.csv	boundary	no boundary	no boundary	2.25	3.17033	2.75	0.901317	0.333333	0.583333	0.916667	1	0	0	1
61003045d0f2c8b7ddb40dbd_reggie_1_2022-01-27_14h25.02.404.csv	no boundary	boundary	boundary	2.22222	3.40964	1.77778	1.23707	0.444444	0.111111	0.555556	0	1	1	2
61003045d0f2c8b7ddb40dbd_reggie_1_2022-01-27_14h25.02.404.csv	no boundary	boundary	no boundary	2.27273	3.26855	2.63636	1.81067	0.272727	0.454545	0.727273	0	1	0	1
61003045d0f2c8b7ddb40dbd_reggie_1_2022-01-27_14h25.02.404.csv	no boundary	no boundary	boundary	2.23077	3.32294	2.61538	1.24235	0.384615	0.384615	0.769231	0	0	1	1
61003045d0f2c8b7ddb40dbd_reggie_1_2022-01-27_14h25.02.404.csv	no boundary	no boundary	no boundary	2.23529	3.40634	2.05882	1.05604	0.529412	0.294118	0.823529	0	0	0	0
610052fdb00d48e8cd442eb4_reggie_1_2022-01-24_10h41.34.143.csv	boundary	boundary	boundary	2.46667	3.82581	2.26667	1.83019	0.266667	0.333333	0.6	1	1	1	3
610052fdb00d48e8cd442eb4_reggie_1_2022-01-24_10h41.34.143.csv	boundary	boundary	no boundary	2.33333	3.41068	1.88889	1.31352	0.444444	0.222222	0.666667	1	1	0	2
610052fdb00d48e8cd442eb4_reggie_1_2022-01-24_10h41.34.143.csv	boundary	no boundary	boundary	2.45455	3.69104	2.45455	1.33905	0.545455	0.272727	0.818182	1	0	1	2
610052fdb00d48e8cd442eb4_reggie_1_2022-01-24_10h41.34.143.csv	boundary	no boundary	no boundary	2.25	3.48796	2.41667	1.50637	0.416667	0.416667	0.833333	1	0	0	1
610052fdb00d48e8cd442eb4_reggie_1_2022-01-24_10h41.34.143.csv	no boundary	boundary	boundary	2.75	3.43232	3.125	1.52936	0.125	0.625	0.75	0	1	1	2
610052fdb00d48e8cd442eb4_reggie_1_2022-01-24_10h41.34.143.csv	no boundary	boundary	no boundary	2.2	3.76487	2.5	2.05902	0.1	0.6	0.7	0	1	0	1
610052fdb00d48e8cd442eb4_reggie_1_2022-01-24_10h41.34.143.csv	no boundary	no boundary	boundary	2.53333	3.40915	2.33333	1.93447	0.333333	0.4	0.733333	0	0	1	1
610052fdb00d48e8cd442eb4_reggie_1_2022-01-24_10h41.34.143.csv	no boundary	no boundary	no boundary	2.21053	3.66314	2.63158	1.14515	0.421053	0.526316	0.947368	0	0	0	0
6101930ddd5330f83b898c61_reggie_1_2022-01-25_14h05.07.365.csv	boundary	boundary	boundary	2.6875	2.57365	2.625	1.21022	0.375	0.4375	0.8125	1	1	1	3
6101930ddd5330f83b898c61_reggie_1_2022-01-25_14h05.07.365.csv	boundary	boundary	no boundary	2.54545	2.32318	2.18182	1.10069	0.636364	0.272727	0.909091	1	1	0	2
6101930ddd5330f83b898c61_reggie_1_2022-01-25_14h05.07.365.csv	boundary	no boundary	boundary	2.18182	2.30722	2.72727	0.982173	0.363636	0.454545	0.818182	1	0	1	2
6101930ddd5330f83b898c61_reggie_1_2022-01-25_14h05.07.365.csv	boundary	no boundary	no boundary	2.63636	2.62426	2.63636	0.972655	0.454545	0.545455	1	1	0	0	1
6101930ddd5330f83b898c61_reggie_1_2022-01-25_14h05.07.365.csv	no boundary	boundary	boundary	2.75	2.6439	2.375	1.14439	0.375	0.5	0.875	0	1	1	2
6101930ddd5330f83b898c61_reggie_1_2022-01-25_14h05.07.365.csv	no boundary	boundary	no boundary	2.6	2.83676	2	1.2067	0.6	0.3	0.9	0	1	0	1
6101930ddd5330f83b898c61_reggie_1_2022-01-25_14h05.07.365.csv	no boundary	no boundary	boundary	2.4	3.12649	2.53333	1.12794	0.333333	0.466667	0.8	0	0	1	1
6101930ddd5330f83b898c61_reggie_1_2022-01-25_14h05.07.365.csv	no boundary	no boundary	no boundary	2.23529	2.66095	2.88235	1.09704	0.294118	0.588235	0.882353	0	0	0	0
6101e7f68ba54befff1550d1_reggie_1_2022-01-27_15h55.03.590.csv	boundary	boundary	boundary	2.875	3.09802	2.5	1.05276	0.375	0.5625	0.9375	1	1	1	3
6101e7f68ba54befff1550d1_reggie_1_2022-01-27_15h55.03.590.csv	boundary	boundary	no boundary	2.63636	2.84051	3.09091	0.812664	0.272727	0.727273	1	1	1	0	2
6101e7f68ba54befff1550d1_reggie_1_2022-01-27_15h55.03.590.csv	boundary	no boundary	boundary	2.9	3.68562	1.7	1.21738	0.8	0.2	1	1	0	1	2
6101e7f68ba54befff1550d1_reggie_1_2022-01-27_15h55.03.590.csv	boundary	no boundary	no boundary	2.72727	2.93008	2.58333	1.20177	0.416667	0.416667	0.833333	1	0	0	1
6101e7f68ba54befff1550d1_reggie_1_2022-01-27_15h55.03.590.csv	no boundary	boundary	boundary	2.625	3.3076	2.875	1.15226	0.375	0.625	1	0	1	1	2
6101e7f68ba54befff1550d1_reggie_1_2022-01-27_15h55.03.590.csv	no boundary	boundary	no boundary	2.90909	3.14305	2.90909	1.50196	0.363636	0.545455	0.909091	0	1	0	1
6101e7f68ba54befff1550d1_reggie_1_2022-01-27_15h55.03.590.csv	no boundary	no boundary	boundary	2.57143	2.91921	2.92857	1.09581	0.357143	0.642857	1	0	0	1	1
6101e7f68ba54befff1550d1_reggie_1_2022-01-27_15h55.03.590.csv	no boundary	no boundary	no boundary	2.52941	3.63102	1.94118	0.969982	0.588235	0.294118	0.882353	0	0	0	0
610309d6b51e8a9a5da8a6f4_reggie_1_2022-01-27_15h27.33.627.csv	boundary	boundary	boundary	2.125	2.31553	2.0625	1.33855	0.5625	0.375	0.9375	1	1	1	3
610309d6b51e8a9a5da8a6f4_reggie_1_2022-01-27_15h27.33.627.csv	boundary	boundary	no boundary	2.23077	2.30529	2.15385	0.795531	0.615385	0.384615	1	1	1	0	2
610309d6b51e8a9a5da8a6f4_reggie_1_2022-01-27_15h27.33.627.csv	boundary	no boundary	boundary	2.5	2.36756	2.5	0.90756	0.5	0.4	0.9	1	0	1	2
610309d6b51e8a9a5da8a6f4_reggie_1_2022-01-27_15h27.33.627.csv	boundary	no boundary	no boundary	2.2	2.82734	2.6	1.02025	0.5	0.5	1	1	0	0	1
610309d6b51e8a9a5da8a6f4_reggie_1_2022-01-27_15h27.33.627.csv	no boundary	boundary	boundary	2.33333	2.82663	2.66667	1.38639	0.444444	0.555556	1	0	1	1	2
610309d6b51e8a9a5da8a6f4_reggie_1_2022-01-27_15h27.33.627.csv	no boundary	boundary	no boundary	2.18182	2.34879	1.81818	1.06297	0.636364	0.272727	0.909091	0	1	0	1
610309d6b51e8a9a5da8a6f4_reggie_1_2022-01-27_15h27.33.627.csv	no boundary	no boundary	boundary	2.21429	2.41295	2.28571	1.14999	0.571429	0.428571	1	0	0	1	1
610309d6b51e8a9a5da8a6f4_reggie_1_2022-01-27_15h27.33.627.csv	no boundary	no boundary	no boundary	2.4375	2.60962	2.3125	1.07078	0.5625	0.4375	1	0	0	0	0
61032274bad76a096a09f0b0_reggie_1_2022-01-27_13h18.03.414.csv	boundary	boundary	boundary	2.42857	2.44661	2.28571	1.33164	0.571429	0.285714	0.857143	1	1	1	3
61032274bad76a096a09f0b0_reggie_1_2022-01-27_13h18.03.414.csv	boundary	boundary	no boundary	1.9	2.59397	2.5	1.30541	0.5	0.5	1	1	1	0	2
61032274bad76a096a09f0b0_reggie_1_2022-01-27_13h18.03.414.csv	boundary	no boundary	boundary	2.41667	2.52819	2.33333	1.7779	0.583333	0.416667	1	1	0	1	2
61032274bad76a096a09f0b0_reggie_1_2022-01-27_13h18.03.414.csv	boundary	no boundary	no boundary	2.5	2.5058	2.08333	0.91995	0.583333	0.416667	1	1	0	0	1
61032274bad76a096a09f0b0_reggie_1_2022-01-27_13h18.03.414.csv	no boundary	boundary	boundary	2.66667	2.37783	3	0.882167	0.333333	0.555556	0.888889	0	1	1	2
61032274bad76a096a09f0b0_reggie_1_2022-01-27_13h18.03.414.csv	no boundary	boundary	no boundary	3.09091	2.12504	2.81818	0.688082	0.272727	0.636364	0.909091	0	1	0	1
61032274bad76a096a09f0b0_reggie_1_2022-01-27_13h18.03.414.csv	no boundary	no boundary	boundary	2.06667	2.22292	2.06667	1.21662	0.6	0.2	0.8	0	0	1	1
61032274bad76a096a09f0b0_reggie_1_2022-01-27_13h18.03.414.csv	no boundary	no boundary	no boundary	2.125	2.2829	1.9375	1.30377	0.6875	0.3125	1	0	0	0	0
610502e8ffb9d71ed8f85eaf_reggie_1_2022-01-25_11h30.36.181.csv	boundary	boundary	boundary	2.5	0.253112	2.375	0.211144	0.375	0.1875	0.5625	1	1	1	3
610502e8ffb9d71ed8f85eaf_reggie_1_2022-01-25_11h30.36.181.csv	boundary	boundary	no boundary	2.9	0.35682	2.6	0.27949	0.2	0.3	0.5	1	1	0	2
610502e8ffb9d71ed8f85eaf_reggie_1_2022-01-25_11h30.36.181.csv	boundary	no boundary	boundary	2.1	0.44557	2.7	0.67776	0.3	0.3	0.6	1	0	1	2
610502e8ffb9d71ed8f85eaf_reggie_1_2022-01-25_11h30.36.181.csv	boundary	no boundary	no boundary	2.91667	0.342325	2.25	0.250525	0.583333	0.166667	0.75	1	0	0	1
610502e8ffb9d71ed8f85eaf_reggie_1_2022-01-25_11h30.36.181.csv	no boundary	boundary	boundary	2.22222	0.247567	2.22222	0.224167	0.222222	0.333333	0.555556	0	1	1	2
610502e8ffb9d71ed8f85eaf_reggie_1_2022-01-25_11h30.36.181.csv	no boundary	boundary	no boundary	2.7	0.69829	2.5	0.2132	0.2	0.1	0.3	0	1	0	1
610502e8ffb9d71ed8f85eaf_reggie_1_2022-01-25_11h30.36.181.csv	no boundary	no boundary	boundary	3.07143	0.3855	2.42857	0.222929	0.285714	0.142857	0.428571	0	0	1	1
610502e8ffb9d71ed8f85eaf_reggie_1_2022-01-25_11h30.36.181.csv	no boundary	no boundary	no boundary	2	0.2588	2.11111	0.279067	0.5	0.222222	0.722222	0	0	0	0
6108755566ea91cc4bf94c0a_reggie_1_2022-01-27_15h25.01.897.csv	boundary	boundary	boundary					0.4	0	0.4	1	1	1	3
6108755566ea91cc4bf94c0a_reggie_1_2022-01-27_15h25.01.897.csv	boundary	boundary	no boundary					0.333333	0	0.333333	1	1	0	2
6108755566ea91cc4bf94c0a_reggie_1_2022-01-27_15h25.01.897.csv	boundary	no boundary	boundary					0	0	0	1	0	1	2
6108755566ea91cc4bf94c0a_reggie_1_2022-01-27_15h25.01.897.csv	boundary	no boundary	no boundary					0.4375	0	0.4375	1	0	0	1
6108755566ea91cc4bf94c0a_reggie_1_2022-01-27_15h25.01.897.csv	no boundary	no boundary	no boundary					0.5	0	0.5	0	0	0	0
61107313f8a8c5d8adc23703_reggie_1_2022-01-27_14h10.12.500.csv	boundary	boundary	boundary	2.16667	5.26174	2.71429	2.85281	0.428571	0.5	0.928571	1	1	1	3
61107313f8a8c5d8adc23703_reggie_1_2022-01-27_14h10.12.500.csv	boundary	boundary	no boundary	1.90909	4.85754	2.66667	1.78822	0.416667	0.583333	1	1	1	0	2
61107313f8a8c5d8adc23703_reggie_1_2022-01-27_14h10.12.500.csv	boundary	no boundary	boundary	2.1	6.01778	2.5	2.59037	0.5	0.5	1	1	0	1	2
61107313f8a8c5d8adc23703_reggie_1_2022-01-27_14h10.12.500.csv	boundary	no boundary	no boundary	1.83333	5.13397	3	2.32937	0.333333	0.666667	1	1	0	0	1
61107313f8a8c5d8adc23703_reggie_1_2022-01-27_14h10.12.500.csv	no boundary	boundary	boundary	2	5.85373	2.66667	2.98756	0.444444	0.555556	1	0	1	1	2
61107313f8a8c5d8adc23703_reggie_1_2022-01-27_14h10.12.500.csv	no boundary	boundary	no boundary	2.1	5.10063	3.1	1.98501	0.3	0.7	1	0	1	0	1
61107313f8a8c5d8adc23703_reggie_1_2022-01-27_14h10.12.500.csv	no boundary	no boundary	boundary	1.92857	5.39301	2.5	1.55918	0.5	0.428571	0.928571	0	0	1	1
61107313f8a8c5d8adc23703_reggie_1_2022-01-27_14h10.12.500.csv	no boundary	no boundary	no boundary	1.88889	4.87392	3	1.52978	0.277778	0.666667	0.944444	0	0	0	0
61112ae703fb00749fb2a44b_reggie_1_2022-01-27_15h23.14.026.csv	boundary	boundary	boundary	2.71429	3.23684	2.28571	1.20069	0.428571	0.428571	0.857143	1	1	1	3
61112ae703fb00749fb2a44b_reggie_1_2022-01-27_15h23.14.026.csv	boundary	boundary	no boundary	2.36364	3.2626	2.72727	1.50879	0.272727	0.545455	0.818182	1	1	0	2
61112ae703fb00749fb2a44b_reggie_1_2022-01-27_15h23.14.026.csv	boundary	no boundary	boundary	3	3.38142	2.90909	0.973255	0.363636	0.545455	0.909091	1	0	1	2
61112ae703fb00749fb2a44b_reggie_1_2022-01-27_15h23.14.026.csv	boundary	no boundary	no boundary	1.72727	3.2416	2.63636	1.53445	0.363636	0.545455	0.909091	1	0	0	1
61112ae703fb00749fb2a44b_reggie_1_2022-01-27_15h23.14.026.csv	no boundary	boundary	boundary	2.44444	2.84322	2.33333	1.18534	0.555556	0.444444	1	0	1	1	2
61112ae703fb00749fb2a44b_reggie_1_2022-01-27_15h23.14.026.csv	no boundary	boundary	no boundary	2.1	2.91621	2.2	1.21181	0.6	0.4	1	0	1	0	1
61112ae703fb00749fb2a44b_reggie_1_2022-01-27_15h23.14.026.csv	no boundary	no boundary	boundary	2.46154	2.77991	2.15385	0.965008	0.615385	0.384615	1	0	0	1	1
61112ae703fb00749fb2a44b_reggie_1_2022-01-27_15h23.14.026.csv	no boundary	no boundary	no boundary	2.27778	3.15336	2.16667	1.42462	0.611111	0.388889	1	0	0	0	0
61113d4b59cd887f1b5b91cb_reggie_1_2022-01-24_12h12.55.976.csv	boundary	boundary	boundary	1.875	3.91349	2.13333	2.57165	0.4375	0.25	0.6875	1	1	1	3
61113d4b59cd887f1b5b91cb_reggie_1_2022-01-24_12h12.55.976.csv	boundary	boundary	no boundary	2	4.093	2.2	2.71023	0.4	0.2	0.6	1	1	0	2
61113d4b59cd887f1b5b91cb_reggie_1_2022-01-24_12h12.55.976.csv	boundary	no boundary	boundary	1.81818	3.62648	2.45455	1.8637	0.181818	0.454545	0.636364	1	0	1	2
61113d4b59cd887f1b5b91cb_reggie_1_2022-01-24_12h12.55.976.csv	boundary	no boundary	no boundary	2	3.88937	2.27273	1.57371	0.363636	0.454545	0.818182	1	0	0	1
61113d4b59cd887f1b5b91cb_reggie_1_2022-01-24_12h12.55.976.csv	no boundary	boundary	boundary	2.33333	4.63069	2.33333	1.79232	0.444444	0.333333	0.777778	0	1	1	2
61113d4b59cd887f1b5b91cb_reggie_1_2022-01-24_12h12.55.976.csv	no boundary	boundary	no boundary	1.8	3.65569	2	2.55685	0.4	0.4	0.8	0	1	0	1
61113d4b59cd887f1b5b91cb_reggie_1_2022-01-24_12h12.55.976.csv	no boundary	no boundary	boundary	2	3.61296	2	2.28805	0.214286	0.285714	0.5	0	0	1	1
61113d4b59cd887f1b5b91cb_reggie_1_2022-01-24_12h12.55.976.csv	no boundary	no boundary	no boundary	1.72222	3.27314	2.05556	2.22307	0.444444	0.277778	0.722222	0	0	0	0
61203d9f03bcb9b8273b6e4b_reggie_1_2022-01-26_18h13.38.731.csv	boundary	boundary	boundary	2.5625	3.31964	2.6875	1.96932	0.3125	0.4375	0.75	1	1	1	3
61203d9f03bcb9b8273b6e4b_reggie_1_2022-01-26_18h13.38.731.csv	boundary	boundary	no boundary	2.5	3.59109	2.75	1.92647	0.333333	0.583333	0.916667	1	1	0	2
61203d9f03bcb9b8273b6e4b_reggie_1_2022-01-26_18h13.38.731.csv	boundary	no boundary	boundary	2.4	3.61286	2.1	2.08638	0.6	0.3	0.9	1	0	1	2
61203d9f03bcb9b8273b6e4b_reggie_1_2022-01-26_18h13.38.731.csv	boundary	no boundary	no boundary	2.27273	3.05835	1.36364	1.55068	0.818182	0.0909091	0.909091	1	0	0	1
61203d9f03bcb9b8273b6e4b_reggie_1_2022-01-26_18h13.38.731.csv	no boundary	boundary	boundary	2.55556	3.46838	1.66667	3.1627	0.666667	0.333333	1	0	1	1	2
61203d9f03bcb9b8273b6e4b_reggie_1_2022-01-26_18h13.38.731.csv	no boundary	boundary	no boundary	3.09091	2.80586	2.81818	2.30541	0.454545	0.454545	0.909091	0	1	0	1
61203d9f03bcb9b8273b6e4b_reggie_1_2022-01-26_18h13.38.731.csv	no boundary	no boundary	boundary	2.35714	3.3317	2.64286	1.90344	0.428571	0.571429	1	0	0	1	1
61203d9f03bcb9b8273b6e4b_reggie_1_2022-01-26_18h13.38.731.csv	no boundary	no boundary	no boundary	2.375	3.55437	2.46667	1.79823	0.5	0.4375	0.9375	0	0	0	0
61267e282a445af9eb95beae_reggie_1_2022-01-25_14h34.23.979.csv	boundary	boundary	boundary	2.57143	3.2917	2.78571	1.61324	0.214286	0.428571	0.642857	1	1	1	3
61267e282a445af9eb95beae_reggie_1_2022-01-25_14h34.23.979.csv	boundary	boundary	no boundary	2.90909	3.37193	2	1.9894	0.454545	0.272727	0.727273	1	1	0	2
61267e282a445af9eb95beae_reggie_1_2022-01-25_14h34.23.979.csv	boundary	no boundary	boundary	2.72727	3.24935	2.27273	1.58205	0.545455	0.0909091	0.636364	1	0	1	2
61267e282a445af9eb95beae_reggie_1_2022-01-25_14h34.23.979.csv	boundary	no boundary	no boundary	2.54545	3.59122	2.54545	1.56005	0.363636	0.272727	0.636364	1	0	0	1
61267e282a445af9eb95beae_reggie_1_2022-01-25_14h34.23.979.csv	no boundary	boundary	boundary	1.88889	4.05253	2.77778	2.1108	0.111111	0.444444	0.555556	0	1	1	2
61267e282a445af9eb95beae_reggie_1_2022-01-25_14h34.23.979.csv	no boundary	boundary	no boundary	2.72727	3.62695	2.45455	1.50882	0.272727	0.181818	0.454545	0	1	0	1
61267e282a445af9eb95beae_reggie_1_2022-01-25_14h34.23.979.csv	no boundary	no boundary	boundary	2.5625	3.60041	2.75	1.98019	0.125	0.25	0.375	0	0	1	1
61267e282a445af9eb95beae_reggie_1_2022-01-25_14h34.23.979.csv	no boundary	no boundary	no boundary	2.375	3.87438	2.25	1.12696	0.5	0.3125	0.8125	0	0	0	0
612fcbbd5386d9edb42da147_reggie_1_2022-01-27_15h18.46.679.csv	boundary	boundary	boundary	2.46667	2.34815	2.06667	1.12497	0.4	0.0666667	0.466667	1	1	1	3
612fcbbd5386d9edb42da147_reggie_1_2022-01-27_15h18.46.679.csv	boundary	boundary	no boundary	2.58333	2.50953	2	0.790017	0.75	0.25	1	1	1	0	2
612fcbbd5386d9edb42da147_reggie_1_2022-01-27_15h18.46.679.csv	boundary	no boundary	boundary	2	2.61164	2.18182	1.16431	0.454545	0.363636	0.818182	1	0	1	2
612fcbbd5386d9edb42da147_reggie_1_2022-01-27_15h18.46.679.csv	boundary	no boundary	no boundary	2.9	2.32774	2.2	0.69297	0.6	0.3	0.9	1	0	0	1
612fcbbd5386d9edb42da147_reggie_1_2022-01-27_15h18.46.679.csv	no boundary	boundary	boundary	2.88889	2.69618	2.22222	1.07819	0.444444	0.333333	0.777778	0	1	1	2
612fcbbd5386d9edb42da147_reggie_1_2022-01-27_15h18.46.679.csv	no boundary	boundary	no boundary	2.54545	2.48412	2.54545	1.14892	0.0909091	0.454545	0.545455	0	1	0	1
612fcbbd5386d9edb42da147_reggie_1_2022-01-27_15h18.46.679.csv	no boundary	no boundary	boundary	2.35714	2.40591	2	1.4991	0.571429	0.142857	0.714286	0	0	1	1
612fcbbd5386d9edb42da147_reggie_1_2022-01-27_15h18.46.679.csv	no boundary	no boundary	no boundary	2.35294	2.44039	2.23529	1.37713	0.294118	0.294118	0.588235	0	0	0	0
6145a88c94a2c86532d36b0f_reggie_1_2022-01-24_13h32.17.239.csv	boundary	boundary	boundary	2.58824	2.10988	2.38889	1.11682	0.222222	0.166667	0.388889	1	1	1	3
6145a88c94a2c86532d36b0f_reggie_1_2022-01-24_13h32.17.239.csv	boundary	boundary	no boundary	2.54545	2.35265	2.09091	0.933482	0.454545	0	0.454545	1	1	0	2
6145a88c94a2c86532d36b0f_reggie_1_2022-01-24_13h32.17.239.csv	boundary	no boundary	boundary	2.5	1.9209	2.3	0.2785	0.5	0.3	0.8	1	0	1	2
6145a88c94a2c86532d36b0f_reggie_1_2022-01-24_13h32.17.239.csv	boundary	no boundary	no boundary	2.5	2.17169	2.33333	0.567383	0.416667	0.333333	0.75	1	0	0	1
6145a88c94a2c86532d36b0f_reggie_1_2022-01-24_13h32.17.239.csv	no boundary	boundary	boundary	2.66667	2.51049	2.33333	0.630789	0.333333	0.111111	0.444444	0	1	1	2
6145a88c94a2c86532d36b0f_reggie_1_2022-01-24_13h32.17.239.csv	no boundary	boundary	no boundary	2.6	2.64284	2.2	0.6863	0.6	0.1	0.7	0	1	0	1
6145a88c94a2c86532d36b0f_reggie_1_2022-01-24_13h32.17.239.csv	no boundary	no boundary	boundary	2.46154	2.01213	2.30769	1.24018	0.384615	0.230769	0.615385	0	0	1	1
6145a88c94a2c86532d36b0f_reggie_1_2022-01-24_13h32.17.239.csv	no boundary	no boundary	no boundary	2.5625	2.27908	2.125	0.614125	0.4375	0.1875	0.625	0	0	0	0
614dde3ff36b949a38559653_reggie_1_2022-01-25_15h08.10.605.csv	boundary	boundary	boundary	2.4	2.82539	2.93333	1.45691	0.266667	0.466667	0.733333	1	1	1	3
614dde3ff36b949a38559653_reggie_1_2022-01-25_15h08.10.605.csv	boundary	boundary	no boundary	2.2	2.28936	2.3	0.87049	0.6	0.4	1	1	1	0	2
614dde3ff36b949a38559653_reggie_1_2022-01-25_15h08.10.605.csv	boundary	no boundary	boundary	2.6	2.6387	2.2	1.11875	0.4	0.4	0.8	1	0	1	2
614dde3ff36b949a38559653_reggie_1_2022-01-25_15h08.10.605.csv	boundary	no boundary	no boundary	2.25	2.43178	2.08333	0.896958	0.583333	0.25	0.833333	1	0	0	1
614dde3ff36b949a38559653_reggie_1_2022-01-25_15h08.10.605.csv	no boundary	boundary	boundary	3	2.41664	2.5	1.46875	0.5	0.5	1	0	1	1	2
614dde3ff36b949a38559653_reggie_1_2022-01-25_15h08.10.605.csv	no boundary	boundary	no boundary	2.41667	2.73922	2.58333	1.20213	0.333333	0.416667	0.75	0	1	0	1
614dde3ff36b949a38559653_reggie_1_2022-01-25_15h08.10.605.csv	no boundary	no boundary	boundary	2.35714	2.37756	2.21429	0.8036	0.5	0.357143	0.857143	0	0	1	1
614dde3ff36b949a38559653_reggie_1_2022-01-25_15h08.10.605.csv	no boundary	no boundary	no boundary	2.27778	2.62141	2.22222	0.952756	0.611111	0.388889	1	0	0	0	0
615001d094ff3a75f45b36b0_reggie_1_2022-01-25_14h20.59.878.csv	boundary	boundary	boundary	2.8	1.31022	2.46667	0.735973	0.333333	0.2	0.533333	1	1	1	3
615001d094ff3a75f45b36b0_reggie_1_2022-01-25_14h20.59.878.csv	boundary	boundary	no boundary	2.90909	1.31865	2.72727	0.712464	0.272727	0.181818	0.454545	1	1	0	2
615001d094ff3a75f45b36b0_reggie_1_2022-01-25_14h20.59.878.csv	boundary	no boundary	boundary	2.72727	0.989891	3	0.588482	0.181818	0.545455	0.727273	1	0	1	2
615001d094ff3a75f45b36b0_reggie_1_2022-01-25_14h20.59.878.csv	boundary	no boundary	no boundary	2.09091	1.37227	2.63636	0.7904	0.0909091	0.454545	0.545455	1	0	0	1
615001d094ff3a75f45b36b0_reggie_1_2022-01-25_14h20.59.878.csv	no boundary	boundary	boundary	2.7	1.37691	2.2	0.65405	0.4	0.3	0.7	0	1	1	2
615001d094ff3a75f45b36b0_reggie_1_2022-01-25_14h20.59.878.csv	no boundary	boundary	no boundary	2.3	1.25173	2.6	0.53074	0	0.3	0.3	0	1	0	1
615001d094ff3a75f45b36b0_reggie_1_2022-01-25_14h20.59.878.csv	no boundary	no boundary	boundary	2.57143	1.12564	2.64286	0.911321	0.285714	0.357143	0.642857	0	0	1	1
615001d094ff3a75f45b36b0_reggie_1_2022-01-25_14h20.59.878.csv	no boundary	no boundary	no boundary	2.76471	1.35463	2.23529	0.716029	0.235294	0.235294	0.470588	0	0	0	0
6150c10799b5a7741caf1dec_reggie_1_2022-01-25_15h00.42.151.csv	boundary	boundary	boundary	2.42857	2.60941	1.78571	0.987729	0.5	0.0714286	0.571429	1	1	1	3
6150c10799b5a7741caf1dec_reggie_1_2022-01-25_15h00.42.151.csv	boundary	boundary	no boundary	2.9	2.57833	2.5	0.90459	0.2	0.1	0.3	1	1	0	2
6150c10799b5a7741caf1dec_reggie_1_2022-01-25_15h00.42.151.csv	boundary	no boundary	boundary	2.83333	2.21308	2.33333	0.862508	0.416667	0.333333	0.75	1	0	1	2
6150c10799b5a7741caf1dec_reggie_1_2022-01-25_15h00.42.151.csv	boundary	no boundary	no boundary	2.58333	2.82372	2	0.931625	0.333333	0.25	0.583333	1	0	0	1
6150c10799b5a7741caf1dec_reggie_1_2022-01-25_15h00.42.151.csv	no boundary	boundary	boundary	1.75	2.24246	2.25	2.14464	0.25	0.125	0.375	0	1	1	2
6150c10799b5a7741caf1dec_reggie_1_2022-01-25_15h00.42.151.csv	no boundary	boundary	no boundary	2.7	2.41819	2.9	1.10004	0.2	0.5	0.7	0	1	0	1
6150c10799b5a7741caf1dec_reggie_1_2022-01-25_15h00.42.151.csv	no boundary	no boundary	boundary	2.5	2.63414	2.42857	0.902443	0.214286	0.428571	0.642857	0	0	1	1
6150c10799b5a7741caf1dec_reggie_1_2022-01-25_15h00.42.151.csv	no boundary	no boundary	no boundary	2.47368	2.32058	2.31579	0.754232	0.210526	0.421053	0.631579	0	0	0	0
61569ee5ec13f9d23135674e_reggie_1_2022-01-24_14h13.22.416.csv	boundary	boundary	boundary	2.5	1.72338	2.6875	0.776563	0.375	0.5625	0.9375	1	1	1	3
61569ee5ec13f9d23135674e_reggie_1_2022-01-24_14h13.22.416.csv	boundary	boundary	no boundary	2.16667	1.77672	2.91667	0.894617	0.166667	0.666667	0.833333	1	1	0	2
61569ee5ec13f9d23135674e_reggie_1_2022-01-24_14h13.22.416.csv	boundary	no boundary	boundary	2.4	2.05954	2.2	1.06716	0.5	0.2	0.7	1	0	1	2
61569ee5ec13f9d23135674e_reggie_1_2022-01-24_14h13.22.416.csv	boundary	no boundary	no boundary	2.45455	1.93846	2.36364	0.853864	0.363636	0.363636	0.727273	1	0	0	1
61569ee5ec13f9d23135674e_reggie_1_2022-01-24_14h13.22.416.csv	no boundary	boundary	boundary	2.75	1.77102	3.125	0.7278	0.25	0.5	0.75	0	1	1	2
61569ee5ec13f9d23135674e_reggie_1_2022-01-24_14h13.22.416.csv	no boundary	boundary	no boundary	2.63636	1.71667	2.27273	0.786964	0.272727	0.363636	0.636364	0	1	0	1
61569ee5ec13f9d23135674e_reggie_1_2022-01-24_14h13.22.416.csv	no boundary	no boundary	boundary	2.4	1.88501	2.06667	0.91432	0.533333	0.266667	0.8	0	0	1	1
61569ee5ec13f9d23135674e_reggie_1_2022-01-24_14h13.22.416.csv	no boundary	no boundary	no boundary	2.1875	1.92805	2.75	0.957394	0.25	0.5	0.75	0	0	0	0

## Sheet: Figure 4
predictor	outcome	day	beta	ci_upper	ci_lower
logV_ave_difference	temp_order	1	-0.08155	-0.0206061	-0.131018
logV_ave_difference	temp_distance	1	0.0236	0.0443441	0.00291536
posnegV	temp_order	1	0.076	0.00311909	0.149021
posnegV	temp_distance	1	-0.0267	-0.0504891	-0.00293654
logA_ave_difference	temp_order	1	-0.01	-0.13539	0.113384
logA_ave_difference	temp_distance	1	0.007	-0.0254245	0.0513156
posnegA	temp_order	1	0.03648	-0.026862	0.099571
posnegA	temp_distance	1	0.0016	-0.0175094	0.0208425
posnegV_lessneg	temp_order	1	0.12	0.1984	0.0416
posnegV_lessneg	temp_distance	1	-0.047	-0.0274	-0.0666
posnegA_lessneg	temp_order	1	0.009	0.028	-0.032
posnegA_lessneg	temp_distance	1	-0.001	-0.097	0.084
posnegV_morepos	temp_order	1	-0.01	0.093	-0.0865
posnegV_morepos	temp_distance	1	-0.013	-0.049	0.015
posnegA_morepos	temp_order	1	-0.011	0.087	-0.099
posnegA_morepos	temp_distance	1	-0.001	-0.036	0.031

## Sheet: Figure 5
subject	CP_type	response	rt	mouse_x	mouseScale	mouseScaleNew	correct	temp_displacement
5635d988dc62e5000bcb3eb2	none	2.50307	1.20973	0.0107837	-10.898	13.102	0.518293	8.07865
5635d988dc62e5000bcb3eb2	music	3.05	1.28223	0.0337731	-10.4458	13.5542	0.75	6.29602
5635d988dc62e5000bcb3eb2	arousal	2.41667	1.16316	-0.0247299	-11.5964	12.4036	0.5	7.50439
5635d988dc62e5000bcb3eb2	valence	2.80952	1.265	0.0482804	-10.1605	13.8395	0.714286	5.98432
5658000ca9872d0011e1ba26	arousal	3.875	2.00367	0.132986	-8.26633	15.7337	1	7.4019
5658000ca9872d0011e1ba26	music	3.85	1.90508	0.0334722	-10.2062	13.7938	0.95	9.40188
5658000ca9872d0011e1ba26	none	3.82209	1.93212	-0.122802	-13.2526	10.7439	0.95122	10.2176
5658000ca9872d0011e1ba26	valence	4	1.64029	0.0332011	-10.2115	13.7885	1	8.63455
572bf2aa34b25a000edd2e73	arousal	1.875	0.367154	-0.00497107	-9.80067	14.1993	0.125	4.49671
572bf2aa34b25a000edd2e73	music	2.1	0.397335	-0.0190194	-10.0452	13.9548	0.35	5.8147
572bf2aa34b25a000edd2e73	none	1.95732	0.395227	-0.0103187	-9.89373	14.1063	0.237805	7.20234
572bf2aa34b25a000edd2e73	valence	2.09524	0.272914	0.00228836	-9.67433	14.0808	0.380952	5.39705
57d0badf28d5250001bdd9d2	arousal	3	1.26736	-0.0211454	-8.73074	15.2693	0.666667	5.58933
57d0badf28d5250001bdd9d2	music	3.325	1.16897	-0.0170965	-8.66336	15.3366	0.75	6.53224
57d0badf28d5250001bdd9d2	none	3.27439	1.22427	-0.040536	-9.05344	14.8826	0.762195	7.85406
57d0badf28d5250001bdd9d2	valence	3.28571	1.24545	0.0160871	-8.11112	15.8889	0.761905	7.12823
58742bf5d53c97000159df8c	arousal	3	1.93325	-0.161847	-13.6108	10.3892	0.708333	4.75144
58742bf5d53c97000159df8c	music	3.05128	1.75012	-0.151113	-13.4081	10.5919	0.7	5.62227
58742bf5d53c97000159df8c	none	2.62346	1.74195	-0.103456	-12.5078	11.4626	0.603659	7.97171
58742bf5d53c97000159df8c	valence	2.85714	1.85173	-0.0439643	-11.3839	12.6161	0.714286	5.69915
59042666cd3f250001dcf8f9	arousal	3.58333	1.36643	-0.151582	-13.4297	10.5703	0.875	7.78712
59042666cd3f250001dcf8f9	music	3.625	1.44083	-0.179352	-13.9415	10.0585	0.9	7.98947
59042666cd3f250001dcf8f9	none	3.59146	1.54456	-0.127445	-12.985	10.9914	0.865854	10.0018
59042666cd3f250001dcf8f9	valence	3.66667	1.51207	-0.150176	-13.4038	10.5962	0.904762	6.46015
59d6c032ea41450001ec76c9	arousal	1.625	0.9284	0.00445602	-10.6566	13.3434	0.208333	4.28554
59d6c032ea41450001ec76c9	music	2.05	0.917883	-0.0298437	-11.2966	12.7034	0.35	7.25849
59d6c032ea41450001ec76c9	none	1.66258	0.868918	-0.0232342	-11.1732	12.8204	0.219512	7.81615
59d6c032ea41450001ec76c9	valence	1.71429	0.91861	-0.0183532	-11.0822	12.9178	0.238095	6.5559
5aa637861eda41000136d5d2	arousal	3.375	2.21085	-0.199002	-16.5245	7.47553	0.791667	7.53246
5aa637861eda41000136d5d2	music	3.20513	2.07288	-0.11403	-14.7029	9.29706	0.8	7.65373
5aa637861eda41000136d5d2	none	3.08075	2.09577	-0.162475	-15.7414	8.25855	0.70122	8.63976
5aa637861eda41000136d5d2	valence	3.04762	2.11803	-0.0869296	-14.122	9.87801	0.714286	5.74994
5aebb2f6aa05510001ff6561	arousal	3.35294	2.45097	-0.0349524	-13.8433	10.1567	0.625	4.86291
5aebb2f6aa05510001ff6561	music	3.3125	2.40981	-0.048134	-14.1451	9.85489	0.725	5.79909
5aebb2f6aa05510001ff6561	none	3.45865	2.27576	-0.055754	-14.3196	9.68041	0.72561	7.68361
5aebb2f6aa05510001ff6561	valence	3.4375	2.33193	-0.0208206	-13.5197	10.4803	0.714286	4.13365
5bdfb648484288000130dad0	arousal	2.875	1.38967	0.0496363	-11.5839	12.4161	0.625	5.4902
5bdfb648484288000130dad0	music	2.92308	1.22197	-0.0228321	-12.7814	11.2186	0.625	6.57773
5bdfb648484288000130dad0	none	2.55	1.17327	0.0480007	-11.611	12.389	0.506098	7.25056
5bdfb648484288000130dad0	valence	2.52381	1.35557	0.085662	-10.9887	13.0113	0.52381	5.57327
5c50c73cecd461000198fea1	arousal	2.875	1.26975	-0.0851466	-12.2613	11.7387	0.541667	4.42987
5c50c73cecd461000198fea1	music	2.875	1.25941	-0.0832176	-12.2227	11.7773	0.625	7.1547
5c50c73cecd461000198fea1	none	2.59146	1.22913	-0.0764792	-12.0877	11.9114	0.542683	7.57451
5c50c73cecd461000198fea1	valence	2.7619	1.28898	0.0164021	-10.2271	13.6883	0.52381	5.60795
5c8d1bee1bb19f00019d519e	arousal	3.30435	1.49249	-0.0225694	-10.7883	13.2117	0.791667	5.84011
5c8d1bee1bb19f00019d519e	music	3.02564	1.57075	0.0820638	-8.90998	15.09	0.7	7.14428
5c8d1bee1bb19f00019d519e	none	2.52761	1.53691	0.0581333	-9.33957	14.6313	0.54878	8.2113
5c8d1bee1bb19f00019d519e	valence	3.2381	1.65881	0.0807912	-8.93283	15.0672	0.809524	7.78271
5caa7f8c0d95570013d82f2f	arousal	2.66667	1.13728	0.0223649	-10.0744	13.8669	0.625	5.64892
5caa7f8c0d95570013d82f2f	music	2.65	1.20846	-0.0348011	-11.244	12.7367	0.55	6.1051
5caa7f8c0d95570013d82f2f	none	2.85366	1.20824	0.0130288	-10.2654	13.7212	0.670732	7.54138
5caa7f8c0d95570013d82f2f	valence	2.71429	1.16055	0.0128225	-10.2696	13.7304	0.571429	6.66227
5d19281012e152001920227f	arousal	3.79167	1.52131	0.0995551	-9.27471	14.7253	0.958333	6.72701
5d19281012e152001920227f	music	3.875	1.4158	0.0706055	-9.83115	14.1689	0.975	6.83104
5d19281012e152001920227f	none	3.82822	1.45528	0.0247952	-10.7117	13.2883	0.95122	10.5847
5d19281012e152001920227f	valence	4	1.27729	0.0266617	-10.6758	13.3242	1	7.57962
5d269fedf6dec40019b87a59	arousal	2.43478	1.66006	0.185697	-7.21938	16.4257	0.375	6.99
5d269fedf6dec40019b87a59	music	2.775	1.62132	0.0191531	-9.52483	14.4383	0.575	6.3375
5d269fedf6dec40019b87a59	none	2.68354	1.67231	-0.109288	-11.3028	12.675	0.518293	7.31821
5d269fedf6dec40019b87a59	valence	2.71429	1.76613	-0.0233432	-10.1131	13.8869	0.619048	5.64463
5d4a41890e604c00011ade8b	arousal	2.04348	1.5597	-0.00536265	-7.14816	16.6513	0.291667	5.99482
5d4a41890e604c00011ade8b	music	2	1.6722	0.0229861	-6.65881	17.2648	0.375	7.09554
5d4a41890e604c00011ade8b	none	2.02454	1.56024	-0.0300305	-7.57398	16.426	0.317073	7.76338
5d4a41890e604c00011ade8b	valence	1.66667	1.48548	-0.0571429	-8.04199	15.958	0.238095	6.21152
5d5b705b74428400019fbf5e	arousal	3.41667	1.80767	-0.0594522	-11.0705	12.9295	0.875	6.0471
5d5b705b74428400019fbf5e	music	3.07895	1.87974	-0.108009	-11.7629	12.2307	0.625	6.53309
5d5b705b74428400019fbf5e	none	3.18519	1.79211	-0.0516542	-10.9593	13.0407	0.75	8.31021
5d5b705b74428400019fbf5e	valence	3.2381	1.84115	-0.0352293	-10.7251	13.2749	0.857143	5.19335
5d5dc2d37bfc8400013b653c	arousal	2.95833	1.44815	-0.103974	-15.0979	8.90206	0.708333	6.22734
5d5dc2d37bfc8400013b653c	music	2.8	1.4056	-0.0622222	-14.2422	9.75776	0.675	7.57001
5d5dc2d37bfc8400013b653c	none	2.68902	1.53076	-0.0464769	-13.9195	10.0805	0.615854	7.65524
5d5dc2d37bfc8400013b653c	valence	2.57143	1.26842	-0.150044	-16.0422	7.95784	0.571429	6.53092
5d6394518df2870001a74b42	arousal	3.04167	1.56733	-0.00775825	-11.7391	12.2609	0.75	6.30276
5d6394518df2870001a74b42	music	3.2	1.61929	-0.115592	-14.2754	9.7246	0.7	7.66681
5d6394518df2870001a74b42	none	2.9321	1.49634	-0.0726547	-13.2655	10.7345	0.628049	8.25855
5d6394518df2870001a74b42	valence	2.7619	1.52084	0.0758309	-9.773	14.227	0.52381	6.68639
5d849ee0a954540019f513dd	arousal	2.875	1.26045	0.0590664	-9.00786	14.9146	0.625	6.80991
5d849ee0a954540019f513dd	music	3.025	1.13865	0.184514	-5.86345	18.0073	0.65	8.52586
5d849ee0a954540019f513dd	none	2.92025	1.13988	0.0720077	-8.68348	15.2835	0.628049	7.88368
5d849ee0a954540019f513dd	valence	2.90476	1.1348	0.0479718	-9.28595	14.714	0.571429	5.6929
5dc32687547c1f24648b7c23	arousal	4	1.94783	-0.071072	-12.6474	11.3526	0.958333	5.90101
5dc32687547c1f24648b7c23	music	3.92308	1.82967	-0.066862	-12.549	11.451	0.95	6.53499
5dc32687547c1f24648b7c23	none	3.82166	1.93696	-0.0855246	-12.9851	11.0146	0.902439	8.26732
5dc32687547c1f24648b7c23	valence	4	1.85315	-0.0293279	-11.672	12.328	0.952381	7.21964
5dd3e3cd5daaa63c5fdb7bb8	arousal	3.3913	1.77478	-0.00146605	-11.3743	12.6257	0.833333	7.42221
5dd3e3cd5daaa63c5fdb7bb8	music	3.325	1.69845	-0.0683565	-12.6745	11.3255	0.85	6.23226
5dd3e3cd5daaa63c5fdb7bb8	none	3.42945	1.67779	-0.0276762	-11.8838	12.1162	0.835366	8.0542
5dd3e3cd5daaa63c5fdb7bb8	valence	3.80952	1.5981	0.117989	-9.05254	14.9475	1	7.8011
5e62f732321c5c08db54cca2	arousal	3.875	1.26156	0.0280478	-10.2383	13.7617	0.958333	4.44181
5e62f732321c5c08db54cca2	music	3.87179	1.26704	0.0642361	-9.56948	14.4305	0.975	5.75727
5e62f732321c5c08db54cca2	none	3.75	1.30003	0.0500056	-9.83248	14.1611	0.95122	7.53186
5e62f732321c5c08db54cca2	valence	3.71429	1.4785	0.027381	-10.2506	13.7494	0.904762	5.72725
5e8970d2bde837609541a1eb	arousal	3.125	1.1666	-0.0940972	-12.3283	11.6717	0.583333	6.35696
5e8970d2bde837609541a1eb	music	3.125	1.10292	-0.0708565	-12.0131	11.9869	0.575	5.99218
5e8970d2bde837609541a1eb	none	2.90244	1.22433	-0.064668	-11.9292	12.0708	0.463415	7.67963
5e8970d2bde837609541a1eb	valence	3.2	1.04529	-0.0289682	-11.4452	12.5548	0.619048	6.02363
5e8d44819163b611f62d706c	arousal	3.70833	1.34845	-0.00422952	-9.91999	14.08	0.916667	7.05192
5e8d44819163b611f62d706c	music	3.625	1.41675	0.0163531	-9.56162	14.4384	0.9	6.42171
5e8d44819163b611f62d706c	none	3.49693	1.57808	-0.0179691	-10.1592	13.8126	0.847561	7.59148
5e8d44819163b611f62d706c	valence	3.71429	1.68327	0.0655163	-8.70562	15.2944	0.952381	6.77694
5e9a753ccc244610ac6b0d87	arousal	2.83333	1.06669	-0.0506448	-11.6418	12.3582	0.541667	7.09452
5e9a753ccc244610ac6b0d87	music	2.875	1.16824	-0.0283679	-11.1855	12.8145	0.525	6.87224
5e9a753ccc244610ac6b0d87	none	2.8589	1.12713	-0.0500935	-11.6305	12.3602	0.542683	8.31534
5e9a753ccc244610ac6b0d87	valence	2.80952	1.23896	0.106253	-8.42827	15.4964	0.52381	7.32511
5eac6f740751c02bf93c9e23	arousal	2.75	1.20598	-0.0147027	-11.4225	12.5775	0.625	5.65899
5eac6f740751c02bf93c9e23	music	2.65	1.33565	0.0381836	-10.297	13.703	0.6	6.17166
5eac6f740751c02bf93c9e23	none	2.52439	1.35566	0.0213494	-10.6553	13.3447	0.408537	7.52572
5eac6f740751c02bf93c9e23	valence	2.71429	1.33578	0.0961682	-9.06299	14.937	0.571429	5.88147
5ecd4acdb218ec085c6eefe6	arousal	1.95	2.27905	-0.0391846	-11.3954	12.6046	0.291667	5.96581
5ecd4acdb218ec085c6eefe6	music	2.05556	1.96406	-0.0804688	-12.1739	11.8261	0.3	7.72766
5ecd4acdb218ec085c6eefe6	none	1.99338	1.8877	-0.0284632	-11.1932	12.7984	0.256098	8.31124
5ecd4acdb218ec085c6eefe6	valence	2.05	2.17475	0.0225074	-10.2321	13.7679	0.333333	6.40714
5eceed79840590300f53fa51	arousal	1.29167	0.291042	0.0832656	-6.18429	17.1554	0.0416667	7.54968
5eceed79840590300f53fa51	music	1.30769	0.290308	0.0627236	-6.67019	16.649	0.05	6.85673
5eceed79840590300f53fa51	none	1.32099	0.33184	0.0296153	-7.45333	16.1822	0.0670732	8.19864
5eceed79840590300f53fa51	valence	1.42857	0.236571	0.0676732	-6.55311	16.6923	0	7.72161
5ef51de92a8ed116654bc910	arousal	2.79167	1.79208	-0.00703704	-11.4137	12.5863	0.583333	6.66311
5ef51de92a8ed116654bc910	music	2.85	1.7913	0.0408611	-10.4722	13.5278	0.675	6.61075
5ef51de92a8ed116654bc910	none	2.81481	1.85751	0.0257656	-10.7689	13.2311	0.615854	8.91131
5ef51de92a8ed116654bc910	valence	2.66667	1.8899	-0.0256614	-11.7799	12.2201	0.52381	5.29394
5efcefeac4b0aa115037925a	arousal	3.58333	1.66458	-0.149089	-15.0337	8.96635	0.875	7.27236
5efcefeac4b0aa115037925a	music	3.55	1.53798	-0.0787109	-13.947	10.053	0.825	7.2167
5efcefeac4b0aa115037925a	none	3.45732	1.68364	-0.117672	-14.5486	9.45144	0.823171	8.37205
5efcefeac4b0aa115037925a	valence	3.80952	1.59576	-0.129154	-14.7259	9.27414	0.952381	5.19822
5f3441525cafc1321ef51ac0	arousal	2.66667	0.936733	0.0598013	-9.27439	14.6397	0.5	5.86604
5f3441525cafc1321ef51ac0	music	2.575	1.05532	0.0859477	-8.74541	15.203	0.425	6.83215
5f3441525cafc1321ef51ac0	none	2.55488	1.07611	0.0483199	-9.50668	14.4789	0.45122	8.03591
5f3441525cafc1321ef51ac0	valence	2.52381	1.09602	0.0129433	-10.2224	13.7776	0.47619	5.78817
5f3a94e729c8456caba57036	arousal	2.91667	1.48395	-0.0191744	-11.9114	12.0886	0.625	6.4799
5f3a94e729c8456caba57036	music	2.79487	1.44082	-0.0484259	-12.4927	11.5073	0.575	7.028
5f3a94e729c8456caba57036	none	2.96951	1.48479	-0.00837283	-11.6968	12.3032	0.658537	8.70181
5f3a94e729c8456caba57036	valence	2.95238	1.36285	-0.00123454	-11.5549	12.4451	0.714286	5.97939
5f3ac1732efa0a74f975b1a8	arousal	3.08333	1.1575	0.0444336	-9.00105	14.9976	0.708333	6.07485
5f3ac1732efa0a74f975b1a8	music	3.175	1.33963	0.0639974	-8.67988	15.1894	0.75	7.24796
5f3ac1732efa0a74f975b1a8	none	3.02439	1.33443	0.0064469	-9.62465	14.3311	0.682927	8.96377
5f3ac1732efa0a74f975b1a8	valence	3.61905	1.20643	0.0288318	-9.25717	14.7315	0.904762	8.60307
5f3bc91327d97393a0c56178	arousal	2.43478	1.31424	0.0807002	-7.08145	16.7327	0.458333	5.58266
5f3bc91327d97393a0c56178	music	2.4	1.21777	0.0623611	-7.36383	16.6362	0.5	7.78338
5f3bc91327d97393a0c56178	none	2.22086	1.22112	0.0283494	-7.88753	16.0461	0.396341	8.0359
5f3bc91327d97393a0c56178	valence	2.38095	1.1356	0.108532	-6.65292	16.9443	0.52381	8.77629
5f4b283c6e1f3e6ec65c32f6	arousal	3.125	1.91564	0.110786	-8.46418	15.5358	0.708333	5.0911
5f4b283c6e1f3e6ec65c32f6	music	2.92308	1.81032	0.0143555	-10.2898	13.7102	0.65	8.31321
5f4b283c6e1f3e6ec65c32f6	none	2.85276	1.75147	0.0439691	-9.72918	14.2408	0.591463	8.08528
5f4b283c6e1f3e6ec65c32f6	valence	3.28571	2.22113	0.177207	-7.20666	16.7933	0.857143	7.83581
5f8c8f0720fed940a6472d4a	arousal	1.54167	1.27107	0.00903123	-9.78974	13.918	0.0833333	5.77417
5f8c8f0720fed940a6472d4a	music	1.7	1.47555	-0.0738369	-11.6599	12.3401	0.175	6.41074
5f8c8f0720fed940a6472d4a	none	1.66258	1.43228	-0.0422791	-10.9477	12.9303	0.195122	8.71569
5f8c8f0720fed940a6472d4a	valence	1.85714	1.30178	0.00620328	-9.85356	14.1464	0.238095	7.39215
5f94a8e7fa8c422fc88940b0	arousal	2.5	1.17623	-0.0573302	-13.9203	10.0797	0.5	5.68871
5f94a8e7fa8c422fc88940b0	music	2.425	1.23255	-0.0375231	-13.543	10.457	0.45	5.97705
5f94a8e7fa8c422fc88940b0	none	2.57317	1.26695	-0.082526	-14.4003	9.59974	0.506098	8.05424
5f94a8e7fa8c422fc88940b0	valence	2.42857	1.20457	-0.0945326	-14.629	9.37102	0.428571	5.56865
5fadd628cd4e9e1c42dab969	arousal	3.08333	1.92932	-0.0125326	-10.9528	13.0472	0.708333	5.92455
5fadd628cd4e9e1c42dab969	music	3.325	1.85433	-0.0956706	-12.5052	11.4948	0.775	7.94744
5fadd628cd4e9e1c42dab969	none	3.26994	1.91046	-0.0205872	-11.1032	12.8842	0.780488	9.12922
5fadd628cd4e9e1c42dab969	valence	3.52381	1.90952	-0.119048	-12.9417	11.0583	0.809524	5.49763
5fbc1367373b9307763985c0	arousal	3.04167	1.6801	0.0170255	-10.4233	13.5767	0.791667	5.46346
5fbc1367373b9307763985c0	music	3.41026	1.45671	-0.0160146	-11.0364	12.9636	0.875	7.13279
5fbc1367373b9307763985c0	none	3.08861	1.43902	-0.0598008	-11.8488	12.1449	0.689024	8.10221
5fbc1367373b9307763985c0	valence	3.42105	1.67538	0.0547974	-9.72253	14.2775	0.761905	5.75259
5fc2c0cfdb80f9025c6b4810	arousal	2.79167	1.01746	0.0339892	-10.1693	13.8307	0.666667	6.6195
5fc2c0cfdb80f9025c6b4810	music	2.95	0.945202	-0.0131018	-11.1466	12.8534	0.775	7.5254
5fc2c0cfdb80f9025c6b4810	none	2.79268	0.971089	-0.031346	-11.5252	12.4718	0.634146	8.43293
5fc2c0cfdb80f9025c6b4810	valence	2.85714	0.92209	-0.025485	-11.4035	12.5965	0.571429	7.94478
5fc54af5d4630404ca86fa7e	arousal	2.70833	1.13833	-0.0818666	-15.6487	8.35134	0.625	6.99951
5fc54af5d4630404ca86fa7e	music	2.725	1.11156	-0.1694	-17.924	6.07595	0.625	8.66614
5fc54af5d4630404ca86fa7e	none	2.67073	1.11749	-0.190805	-18.4805	5.51954	0.609756	9.21505
5fc54af5d4630404ca86fa7e	valence	2.85714	1.09131	-0.203933	-18.8217	5.17827	0.666667	6.84928
5ffd0c9a38e1701dd161d59b	arousal	3	1.32678	-0.0743441	-12.6707	11.3293	0.625	6.59958
5ffd0c9a38e1701dd161d59b	music	2.7	1.28659	-0.0683796	-12.5534	11.4466	0.65	7.93532
5ffd0c9a38e1701dd161d59b	none	2.62577	1.4139	-0.0583954	-12.3572	11.6428	0.554878	8.41461
5ffd0c9a38e1701dd161d59b	valence	2.7619	1.28497	-0.0496472	-12.1853	11.8147	0.571429	7.62443
601b56a319565951c0e6a626	arousal	3.20833	1.79042	0.00151259	-10.0901	13.9099	0.75	6.21914
601b56a319565951c0e6a626	music	3.44737	1.96508	-0.0413507	-10.7344	13.2656	0.85	6.63474
601b56a319565951c0e6a626	none	3.23602	1.83121	-0.0614061	-11.0358	12.9426	0.731707	8.31875
601b56a319565951c0e6a626	valence	3.38095	1.89762	0.0259704	-9.72244	14.2776	0.761905	5.84992
6026d1eca0c0d1400dcfbbd6	arousal	3.25	1.43313	-0.0787188	-14.9195	9.08048	0.708333	6.86462
6026d1eca0c0d1400dcfbbd6	music	3.55	1.42358	-0.0444999	-14.316	9.68395	0.85	6.48635
6026d1eca0c0d1400dcfbbd6	none	3.35366	1.40104	-0.0491357	-14.3978	9.6022	0.77439	8.06331
6026d1eca0c0d1400dcfbbd6	valence	3.33333	1.46953	-0.0225714	-13.9293	10.0707	0.761905	5.8046
605f9cfad4df69fcebaac11b	arousal	3	1.49379	-0.142245	-15.1836	8.8164	0.666667	7.08985
605f9cfad4df69fcebaac11b	music	2.925	1.59784	-0.18099	-15.8662	8.13384	0.575	7.79166
605f9cfad4df69fcebaac11b	none	2.95122	1.5627	-0.116548	-14.7309	9.26911	0.585366	8.03084
605f9cfad4df69fcebaac11b	valence	2.95238	1.63131	-0.110351	-14.6217	9.37829	0.666667	4.29344
60b5b426d7e50f69a524a58b	arousal	3.17391	1.82105	0.115586	-8.65718	15.2275	0.75	6.57902
60b5b426d7e50f69a524a58b	music	2.92308	1.87266	0.136019	-8.36532	15.6347	0.6	6.95745
60b5b426d7e50f69a524a58b	none	3.03727	1.85973	0.113578	-8.68586	15.2973	0.695122	8.02757
60b5b426d7e50f69a524a58b	valence	3.04762	2.0644	0.0194004	-10.0311	13.9689	0.761905	6.8868
60bff9298f56d55c8ecd9adf	arousal	2.20833	1.53307	0.067003	-8.62454	14.9078	0.416667	5.79553
60bff9298f56d55c8ecd9adf	music	2.675	1.58542	0.153906	-6.93208	16.8217	0.55	7.41378
60bff9298f56d55c8ecd9adf	none	2.58282	1.71254	0.0736709	-8.49468	15.3299	0.5	8.60965
60bff9298f56d55c8ecd9adf	valence	2.80952	1.62099	0.0611359	-8.7388	15.2612	0.52381	7.63055
60c24c8ec01a8596ba5c8b85	arousal	2.58333	1.6565	0.0065873	-11.0568	12.9432	0.583333	6.40752
60c24c8ec01a8596ba5c8b85	music	2.3	1.5764	-0.00130952	-11.2053	12.7947	0.525	6.12015
60c24c8ec01a8596ba5c8b85	none	2.32298	1.69063	-0.0226249	-11.6062	12.3938	0.432927	8.48858
60c24c8ec01a8596ba5c8b85	valence	2.71429	1.72233	0.0209977	-10.7858	13.2142	0.619048	8.04039
60ca24ff157687ea27c04f39	arousal	2.375	1.44632	0.0258873	-10.1443	13.8557	0.5	5.80258
60ca24ff157687ea27c04f39	music	2.4	1.26812	-0.0346528	-11.3709	12.6291	0.6	6.32983
60ca24ff157687ea27c04f39	none	2.38272	1.3126	0.0172369	-10.3196	13.6723	0.573171	7.82448
60ca24ff157687ea27c04f39	valence	2.71429	1.23794	0.00886243	-10.4893	13.5107	0.714286	7.40072
60e5f4ebca9d0e7a4305231f	arousal	2	1.35021	0.10216	-6.07974	16.8022	0.291667	5.9953
60e5f4ebca9d0e7a4305231f	music	1.8	1.2395	0.118681	-5.68706	17.2638	0.25	7.88356
60e5f4ebca9d0e7a4305231f	none	1.76543	1.28108	0.129031	-5.44102	17.5155	0.231707	9.41106
60e5f4ebca9d0e7a4305231f	valence	1.80952	1.06231	0.150088	-4.94049	18.1012	0.333333	9.90203
60fc7d423aa600bbb01b7813	arousal	2.625	1.7379	-0.00559411	-11.9311	12.0689	0.375	7.02125
60fc7d423aa600bbb01b7813	music	2.79487	1.79115	-0.0174074	-12.1745	11.8255	0.5	6.9541
60fc7d423aa600bbb01b7813	none	2.67949	1.86382	-0.0213471	-12.2556	11.7444	0.457317	8.46721
60fc7d423aa600bbb01b7813	valence	2.35	1.63315	-0.0716931	-13.2926	10.7074	0.333333	6.13796
60fcbd199a46e6cdec74aedb	arousal	2.41667	1.05647	0.0198303	-8.02339	15.9766	0.333333	5.72917
60fcbd199a46e6cdec74aedb	music	2.5	1.16402	0.0375232	-7.60242	16.3494	0.45	6.55505
60fcbd199a46e6cdec74aedb	none	2.35976	1.13038	0.0225271	-7.95922	16.0305	0.304878	8.33669
60fcbd199a46e6cdec74aedb	valence	2	0.968024	0.00850972	-8.29274	15.7073	0.047619	6.55054
60fcc830872e6203086fa1a6	arousal	2.66667	1.16283	-0.125194	-13.4669	10.5331	0.541667	7.05224
60fcc830872e6203086fa1a6	music	2.65	1.22137	-0.0468965	-11.9141	12.0859	0.525	7.58851
60fcc830872e6203086fa1a6	none	2.52439	1.12817	-0.0705439	-12.3831	11.6165	0.5	8.67769
60fcc830872e6203086fa1a6	valence	2.71429	1.17212	0.0072375	-10.8405	13.1595	0.666667	7.37385
60fee712cac724d08d2d8858	arousal	2.95833	1.8255	-0.166393	-14.5182	9.48182	0.625	5.35062
60fee712cac724d08d2d8858	music	2.85	1.68108	-0.147913	-14.1505	9.8495	0.575	7.67131
60fee712cac724d08d2d8858	none	3.05521	1.70002	-0.0937843	-13.0736	10.9264	0.652439	9.2841
60fee712cac724d08d2d8858	valence	3.19048	1.71695	-0.0687637	-12.5758	11.4242	0.714286	5.44033
60ff58193efb06dddc0ccb75	arousal	1.65217	0.692722	0.0454381	-9.23157	14.6131	0.208333	5.53034
60ff58193efb06dddc0ccb75	music	1.625	0.65076	0.04847	-9.18828	14.7185	0.2	6.05885
60ff58193efb06dddc0ccb75	none	1.84146	0.60742	0.0848121	-8.66942	15.1715	0.219512	7.88753
60ff58193efb06dddc0ccb75	valence	2.04762	0.696143	0.122871	-8.12605	15.874	0.238095	8.04882
61003045d0f2c8b7ddb40dbd	arousal	3.91667	1.1975	-0.128981	-13.7487	10.2513	1	6.75724
61003045d0f2c8b7ddb40dbd	music	3.95	1.16253	-0.0488333	-12.1821	11.8179	1	7.89245
61003045d0f2c8b7ddb40dbd	none	3.62195	1.31038	-0.0885637	-12.9587	11.0413	0.884146	8.6472
61003045d0f2c8b7ddb40dbd	valence	3.9	1.4331	-0.0583069	-12.3673	11.6327	0.952381	7.18796
610052fdb00d48e8cd442eb4	arousal	3.54167	1.69459	-0.0585262	-11.5047	12.4507	0.875	5.59062
610052fdb00d48e8cd442eb4	music	3.375	1.81878	-0.0186342	-10.9781	13.0219	0.825	6.04895
610052fdb00d48e8cd442eb4	none	3.2963	1.70912	-0.0822493	-11.8178	12.1822	0.786585	8.07961
610052fdb00d48e8cd442eb4	valence	3.42857	1.7934	-0.0979718	-12.0253	11.9747	0.904762	5.39922
6101930ddd5330f83b898c61	arousal	3.16667	1.49983	-0.0688272	-12.4241	11.5759	0.708333	6.13447
6101930ddd5330f83b898c61	music	3.35	1.50555	-0.0777083	-12.5952	11.4048	0.775	7.23737
6101930ddd5330f83b898c61	none	3.14024	1.59311	-0.0237918	-11.5562	12.4438	0.743902	8.99057
6101930ddd5330f83b898c61	valence	3.42857	1.75128	-0.0263668	-11.6059	12.3941	0.857143	6.64406
6101e7f68ba54befff1550d1	arousal	3.625	1.48828	0.0398594	-9.06489	14.9351	0.958333	5.20248
6101e7f68ba54befff1550d1	music	3.725	1.40617	0.0615476	-8.71064	15.2894	1	6.22457
6101e7f68ba54befff1550d1	none	3.37423	1.55327	0.00100401	-9.69956	14.2691	0.890244	8.15
6101e7f68ba54befff1550d1	valence	3.55	1.61627	-0.0484222	-10.5069	13.4931	0.904762	7.91115
610309d6b51e8a9a5da8a6f4	arousal	2.625	1.65135	0.178611	-7.15484	16.8452	0.583333	6.10088
610309d6b51e8a9a5da8a6f4	music	2.85	1.61788	0.194444	-6.8468	17.1259	0.7	7.14422
610309d6b51e8a9a5da8a6f4	none	2.64417	1.60332	0.149864	-7.7141	16.2769	0.609756	8.09523
610309d6b51e8a9a5da8a6f4	valence	2.80952	1.66174	0.185291	-7.02488	16.9751	0.666667	7.06427
61032274bad76a096a09f0b0	arousal	2.95833	1.66855	-0.0889757	-13.5084	10.4916	0.666667	6.98665
61032274bad76a096a09f0b0	music	3.35	1.43523	-0.0198893	-12.0811	11.9189	0.85	7.01757
61032274bad76a096a09f0b0	none	3.37195	1.40518	-0.0989822	-13.7151	10.2849	0.804878	8.97645
61032274bad76a096a09f0b0	valence	3.28571	1.33555	-0.0525794	-12.7564	11.2436	0.761905	5.99805
6108755566ea91cc4bf94c0a	arousal	2.54167	2.1243	0.0655478	-9.97173	14.0283	0.375	5.67503
6108755566ea91cc4bf94c0a	music	3.05	2.27116	0.0350463	-10.5979	13.4021	0.65	6.62537
6108755566ea91cc4bf94c0a	none	2.63057	1.96906	0.027998	-10.7426	13.2574	0.469512	7.84594
6108755566ea91cc4bf94c0a	valence	3	2.33402	0.0119929	-11.0712	12.9288	0.619048	6.53491
61107313f8a8c5d8adc23703	arousal	2.82609	1.79252	0.0207527	-10.2833	13.7167	0.583333	6.61761
61107313f8a8c5d8adc23703	music	3.2	1.78496	0.00794997	-10.4716	13.5284	0.775	6.30087
61107313f8a8c5d8adc23703	none	2.88272	1.58445	0.0114565	-10.4201	13.5699	0.628049	7.7778
61107313f8a8c5d8adc23703	valence	2.9	1.47284	-0.00417435	-10.65	13.35	0.666667	5.5045
61112ae703fb00749fb2a44b	arousal	3.54167	1.9144	0.0140818	-10.4451	13.5549	0.833333	6.81737
61112ae703fb00749fb2a44b	music	3.675	1.91691	-0.014537	-10.974	13.026	0.9	7.97831
61112ae703fb00749fb2a44b	none	3.44172	2.03089	-0.0963132	-12.4854	11.5074	0.810976	10.0176
61112ae703fb00749fb2a44b	valence	3.65	1.92514	0.0156526	-10.4161	13.5839	0.857143	7.28504
61113d4b59cd887f1b5b91cb	arousal	2.82609	1.85711	-0.0323893	-10.7524	13.2476	0.458333	6.10875
61113d4b59cd887f1b5b91cb	music	2.71053	1.79253	0.0522786	-9.09061	14.9067	0.5	6.42506
61113d4b59cd887f1b5b91cb	none	2.54248	1.78698	0.0566327	-9.00516	14.9151	0.45122	9.03867
61113d4b59cd887f1b5b91cb	valence	3.17647	1.88122	-0.00613839	-10.2371	13.7041	0.571429	6.53026
61203d9f03bcb9b8273b6e4b	arousal	3.27273	1.92497	-0.0497299	-11.9016	12.0984	0.666667	6.44868
61203d9f03bcb9b8273b6e4b	music	2.97222	2.03181	0.0491898	-10.023	13.977	0.55	7.12315
61203d9f03bcb9b8273b6e4b	none	3.10323	2.12406	-0.0340503	-11.6038	12.3962	0.646341	8.45072
61203d9f03bcb9b8273b6e4b	valence	2.89474	2.0074	0.0472223	-10.0604	13.9396	0.47619	6.32769
61267e282a445af9eb95beae	arousal	3.29167	1.51869	0.193364	-7.27807	16.7219	0.833333	6.00575
61267e282a445af9eb95beae	music	3.1	1.45061	0.127917	-8.48409	15.5159	0.775	7.29826
61267e282a445af9eb95beae	none	3.15337	1.49668	0.124486	-8.5473	15.4477	0.75	8.14537
61267e282a445af9eb95beae	valence	3.2381	1.42684	0.132407	-8.40134	15.5987	0.809524	6.97361
612fcbbd5386d9edb42da147	arousal	3.20833	1.41362	0.0339892	-10.3109	13.6731	0.791667	5.44607
612fcbbd5386d9edb42da147	music	3.05	1.41358	0.00893519	-10.7479	13.2521	0.725	6.00463
612fcbbd5386d9edb42da147	none	3.2622	1.37189	0.0110716	-10.7107	13.2893	0.804878	9.0347
612fcbbd5386d9edb42da147	valence	3.38095	1.24557	0.0703704	-9.67626	14.3237	0.809524	6.83437
6145a88c94a2c86532d36b0f	arousal	2.95833	1.29531	-0.0371528	-11.1778	12.8222	0.625	5.91729
6145a88c94a2c86532d36b0f	music	2.65	1.3215	-0.037963	-11.1954	12.8046	0.425	6.19036
6145a88c94a2c86532d36b0f	none	2.60123	1.26627	-0.0723916	-11.945	12.0375	0.426829	6.82878
6145a88c94a2c86532d36b0f	valence	2.71429	1.51584	0.00471781	-10.2663	13.7337	0.428571	6.6501
614dde3ff36b949a38559653	arousal	3.33333	1.46523	-0.136458	-12.5547	11.4453	0.875	6.89345
614dde3ff36b949a38559653	music	3.28205	1.39234	-0.116157	-12.1968	11.8032	0.8	7.18833
614dde3ff36b949a38559653	none	3.35976	1.46602	-0.132667	-12.4879	11.4571	0.817073	10.0087
614dde3ff36b949a38559653	valence	3.38095	1.41426	-0.053836	-11.0981	12.9019	0.761905	6.03434
615001d094ff3a75f45b36b0	arousal	3	1.19237	0.0359812	-9.90017	14.0998	0.666667	8.25355
615001d094ff3a75f45b36b0	music	2.55	1.0289	0.0193226	-10.2164	13.7836	0.45	6.54998
615001d094ff3a75f45b36b0	none	2.67073	1.06825	-0.0168366	-10.9029	13.0908	0.493902	8.48298
615001d094ff3a75f45b36b0	valence	2.47619	0.995143	0.0493827	-9.64575	14.3543	0.380952	6.55633
61569ee5ec13f9d23135674e	arousal	2.79167	1.52687	-0.00991512	-11.0922	12.9078	0.583333	5.76969
61569ee5ec13f9d23135674e	music	2.85	1.55872	-0.0965972	-12.6895	11.3105	0.675	5.93296
61569ee5ec13f9d23135674e	none	2.62195	1.51545	-0.0773826	-12.3354	11.6616	0.567073	8.5083
61569ee5ec13f9d23135674e	valence	2.90476	1.53186	-0.0772046	-12.3322	11.6678	0.714286	7.42062

## Sheet: Figure 6
predictor	outcome	day	beta	ci_upper	ci_lower
highval_arousal	recognition	2	0.08	0.14	0.03
lowval_arousal	recognition	2	-0.01	0.04	-0.06
highval_arousal	temp_displacement	2	-0.33	-0.21	-0.44
lowval_arousal	temp_displacement	2	0.13	0.03	0.24

## Sheet: Supplementary Figure 1, 2, 3
song	index	second	valence_raw	arousal_raw	valence_filt	arousal_filt	euclidean_dist_mean
stimuli/10_pieceA_anxious_joy_calm	1	0.5	0.0745297	0.0701349	0.0746025	0.0729333	0.00243766
stimuli/10_pieceA_anxious_joy_calm	2	1	0.0752824	0.075479	0.0744815	0.075368	0.00384021
stimuli/10_pieceA_anxious_joy_calm	3	1.5	0.0750772	0.0806859	0.0742987	0.0792038	0.00482578
stimuli/10_pieceA_anxious_joy_calm	4	2	0.0725224	0.0860361	0.074069	0.0840241	0.0054446
stimuli/10_pieceA_anxious_joy_calm	5	2.5	0.0717979	0.0920403	0.0738053	0.0894623	0.00574448
stimuli/10_pieceA_anxious_joy_calm	6	3	0.0726441	0.100346	0.0735195	0.0951997	0.00577074
stimuli/10_pieceA_anxious_joy_calm	7	3.5	0.0723077	0.103068	0.0732219	0.100963	0.00556629
stimuli/10_pieceA_anxious_joy_calm	8	4	0.0728427	0.105838	0.0729213	0.106521	0.00517157
stimuli/10_pieceA_anxious_joy_calm	9	4.5	0.0809643	0.108865	0.0726256	0.111684	0.00462459
stimuli/10_pieceA_anxious_joy_calm	10	5	0.0705032	0.113351	0.0723414	0.1163	0.00396093
stimuli/10_pieceA_anxious_joy_calm	11	5.5	0.0699201	0.115644	0.0720739	0.120252	0.00321376
stimuli/10_pieceA_anxious_joy_calm	12	6	0.0718694	0.118603	0.0718277	0.123456	0.00241394
stimuli/10_pieceA_anxious_joy_calm	13	6.5	0.0735506	0.120339	0.0716059	0.12586	0.00159028
stimuli/10_pieceA_anxious_joy_calm	14	7	0.0733687	0.121874	0.0714111	0.127438	0.000771879
stimuli/10_pieceA_anxious_joy_calm	15	7.5	0.0723744	0.124363	0.0712449	0.128192	0.000144672
stimuli/10_pieceA_anxious_joy_calm	16	8	0.0718146	0.124742	0.0711079	0.128145	0.000809263
stimuli/10_pieceA_anxious_joy_calm	17	8.5	0.0690343	0.125959	0.0710003	0.127343	0.00149627
stimuli/10_pieceA_anxious_joy_calm	18	9	0.0672452	0.127286	0.0709214	0.125849	0.00210768
stimuli/10_pieceA_anxious_joy_calm	19	9.5	0.0678828	0.12799	0.07087	0.123742	0.00262732
stimuli/10_pieceA_anxious_joy_calm	20	10	0.0691081	0.129621	0.0708444	0.121115	0.00304362
stimuli/10_pieceA_anxious_joy_calm	21	10.5	0.0690494	0.129918	0.0708423	0.118071	0.00334779
stimuli/10_pieceA_anxious_joy_calm	22	11	0.0696133	0.12998	0.070861	0.114723	0.00353363
stimuli/10_pieceA_anxious_joy_calm	23	11.5	0.0703651	0.127353	0.0708977	0.11119	0.00359742
stimuli/10_pieceA_anxious_joy_calm	24	12	0.071292	0.125777	0.0709491	0.107593	0.00353791
stimuli/10_pieceA_anxious_joy_calm	25	12.5	0.071589	0.123566	0.0710118	0.104056	0.00335633
stimuli/10_pieceA_anxious_joy_calm	26	13	0.0727827	0.081958	0.0710821	0.1007	0.00205402
stimuli/10_pieceA_anxious_joy_calm	27	13.5	0.0743762	0.0808515	0.0711575	0.0986473	0.00155952
stimuli/10_pieceA_anxious_joy_calm	28	14	0.0747011	0.078094	0.0711931	0.0970882	0.00108305
stimuli/10_pieceA_anxious_joy_calm	29	14.5	0.0746053	0.0774385	0.0712068	0.0960052	0.000581763
stimuli/10_pieceA_anxious_joy_calm	30	15	0.0741784	0.0785291	0.0712749	0.0954275	0.000120744
stimuli/10_pieceA_anxious_joy_calm	31	15.5	0.0735941	0.0786411	0.0713737	0.0953581	0.000399488
stimuli/10_pieceA_anxious_joy_calm	32	16	0.0717935	0.080159	0.0714808	0.095743	0.00103618
stimuli/10_pieceA_anxious_joy_calm	33	16.5	0.0679361	0.086634	0.0716139	0.0967706	0.00164217
stimuli/10_pieceA_anxious_joy_calm	34	17	0.0680706	0.0870817	0.0717116	0.0984098	0.00225389
stimuli/10_pieceA_anxious_joy_calm	35	17.5	0.0691721	0.0875827	0.0714284	0.100646	0.00260999
stimuli/10_pieceA_anxious_joy_calm	36	18	0.069892	0.0895005	0.0714381	0.103256	0.00300284
stimuli/10_pieceA_anxious_joy_calm	37	18.5	0.0705058	0.129661	0.0714898	0.106258	0.00322693
stimuli/10_pieceA_anxious_joy_calm	38	19	0.0703812	0.130247	0.071452	0.109485	0.00342783
stimuli/10_pieceA_anxious_joy_calm	39	19.5	0.0705511	0.130054	0.0712822	0.112909	0.00364068
stimuli/10_pieceA_anxious_joy_calm	40	20	0.0701428	0.129458	0.071026	0.11654	0.00355574
stimuli/10_pieceA_anxious_joy_calm	41	20.5	0.0704141	0.131019	0.0707194	0.120083	0.00347009
stimuli/10_pieceA_anxious_joy_calm	42	21	0.0719383	0.132243	0.0703797	0.123536	0.00329564
stimuli/10_pieceA_anxious_joy_calm	43	21.5	0.0721491	0.133832	0.0701304	0.126822	0.00293646
stimuli/10_pieceA_anxious_joy_calm	44	22	0.0723519	0.132286	0.0699613	0.129754	0.00254396
stimuli/10_pieceA_anxious_joy_calm	45	22.5	0.0714008	0.133315	0.0698744	0.132296	0.00199281
stimuli/10_pieceA_anxious_joy_calm	46	23	0.0708817	0.13278	0.0698288	0.134289	0.00124131
stimuli/10_pieceA_anxious_joy_calm	47	23.5	0.0701097	0.133399	0.0698548	0.13553	0.000503045
stimuli/10_pieceA_anxious_joy_calm	48	24	0.0694656	0.134046	0.0699687	0.13602	0.00028846
stimuli/10_pieceA_anxious_joy_calm	49	24.5	0.0696219	0.135037	0.0701237	0.135776	0.00103882
stimuli/10_pieceA_anxious_joy_calm	50	25	0.0694679	0.132587	0.0703051	0.134754	0.00205878
stimuli/10_pieceA_anxious_joy_calm	51	25.5	0.0695086	0.131257	0.0704534	0.1327	0.00123178
stimuli/10_pieceA_anxious_joy_calm	52	26	0.0699458	0.129964	0.0705839	0.131475	0.00155154
stimuli/10_pieceA_anxious_joy_calm	53	26.5	0.0701264	0.12964	0.0706497	0.129925	0.00165201
stimuli/10_pieceA_anxious_joy_calm	54	27	0.0704051	0.127115	0.0706503	0.128273	0.00163108
stimuli/10_pieceA_anxious_joy_calm	55	27.5	0.0697973	0.123722	0.0705999	0.126643	0.00160339
stimuli/10_pieceA_anxious_joy_calm	56	28	0.0692924	0.119949	0.0704983	0.125043	0.00150005
stimuli/10_pieceA_anxious_joy_calm	57	28.5	0.0698683	0.118031	0.0703281	0.123552	0.00132798
stimuli/10_pieceA_anxious_joy_calm	58	29	0.0701738	0.11741	0.070123	0.12224	0.00120709
stimuli/10_pieceA_anxious_joy_calm	59	29.5	0.0697679	0.117147	0.0701192	0.121033	0.000895666
stimuli/10_pieceA_anxious_joy_calm	60	30	0.0703578	0.118779	0.0701541	0.120138	0.000362897
stimuli/10_pieceA_anxious_joy_calm	61	30.5	0.0707477	0.118594	0.0702318	0.119784	0.000200126
stimuli/10_pieceA_anxious_joy_calm	62	31	0.0716446	0.11933	0.0702717	0.11998	0.00098602
stimuli/10_pieceA_anxious_joy_calm	63	31.5	0.0719923	0.118538	0.0702517	0.118994	0.00113504
stimuli/10_pieceA_anxious_joy_calm	64	32	0.0718551	0.117978	0.0701999	0.11786	0.00124317
stimuli/10_pieceA_anxious_joy_calm	65	32.5	0.0714067	0.120484	0.0701321	0.116619	0.00130366
stimuli/10_pieceA_anxious_joy_calm	66	33	0.0706349	0.119025	0.0701009	0.115316	0.00142424
stimuli/10_pieceA_anxious_joy_calm	67	33.5	0.0701898	0.117503	0.0700421	0.113892	0.00148686
stimuli/10_pieceA_anxious_joy_calm	68	34	0.0698442	0.117055	0.069986	0.112407	0.0016803
stimuli/10_pieceA_anxious_joy_calm	69	34.5	0.068412	0.114291	0.0699223	0.110728	0.00181687
stimuli/10_pieceA_anxious_joy_calm	70	35	0.068627	0.112587	0.0698078	0.108914	0.00204082
stimuli/10_pieceA_anxious_joy_calm	71	35.5	0.0687445	0.110907	0.0697573	0.106874	0.00204064
stimuli/10_pieceA_anxious_joy_calm	72	36	0.0685369	0.105233	0.0697238	0.104834	0.00200227
stimuli/10_pieceA_anxious_joy_calm	73	36.5	0.0695977	0.101825	0.0697317	0.102832	0.00211415
stimuli/10_pieceA_anxious_joy_calm	74	37	0.0701735	0.0991351	0.0698	0.100718	0.00225633
stimuli/10_pieceA_anxious_joy_calm	75	37.5	0.0711783	0.0998996	0.0698882	0.0984639	0.00223541
stimuli/10_pieceA_anxious_joy_calm	76	38	0.0700431	0.0967428	0.0700638	0.0962354	0.00216679
stimuli/10_pieceA_anxious_joy_calm	77	38.5	0.0703014	0.0949802	0.0703703	0.0940904	0.0021219
stimuli/10_pieceA_anxious_joy_calm	78	39	0.070708	0.0903351	0.0707325	0.0919996	0.00211306
stimuli/10_pieceA_anxious_joy_calm	79	39.5	0.0706619	0.086541	0.0710811	0.0899155	0.00201478
stimuli/10_pieceA_anxious_joy_calm	80	40	0.071022	0.0851914	0.0713701	0.0879216	0.00185128
stimuli/10_pieceA_anxious_joy_calm	81	40.5	0.0714227	0.0840054	0.0716872	0.0860976	0.00163334
stimuli/10_pieceA_anxious_joy_calm	82	41	0.0712624	0.0815843	0.0720763	0.0845113	0.00131919
stimuli/10_pieceA_anxious_joy_calm	83	41.5	0.0700276	0.0794207	0.0724706	0.0832524	0.00114054
stimuli/10_pieceA_anxious_joy_calm	84	42	0.0717963	0.0793386	0.0728642	0.082182	0.000935774
stimuli/10_pieceA_anxious_joy_calm	85	42.5	0.072554	0.0775694	0.0732784	0.0813428	0.000811668
stimuli/10_pieceA_anxious_joy_calm	86	43	0.0751174	0.0791566	0.0736764	0.0806355	0.000648135
stimuli/10_pieceA_anxious_joy_calm	87	43.5	0.075937	0.0800121	0.0740591	0.0801123	0.000492568
stimuli/10_pieceA_anxious_joy_calm	88	44	0.0760752	0.0811701	0.074384	0.0797421	0.000303829
stimuli/10_pieceA_anxious_joy_calm	89	44.5	0.0758157	0.0809389	0.0746323	0.079567	0.000211869
stimuli/10_pieceA_anxious_joy_calm	90	45	0.0757618	0.0807681	0.0748399	0.079525	0.000192844
stimuli/10_pieceA_anxious_joy_calm	91	45.5	0.0761952	0.080772	0.0750214	0.0794597	0.000174889
stimuli/10_pieceA_anxious_joy_calm	92	46	0.0749771	0.0812545	0.0751953	0.0794411	0.000141449
stimuli/10_pieceA_anxious_joy_calm	93	46.5	0.0760634	0.083991	0.0753366	0.0794342	0.00011048
stimuli/10_pieceA_anxious_joy_calm	94	47	0.0762915	0.0845855	0.0754365	0.0793872	0.00015647
stimuli/10_pieceA_anxious_joy_calm	95	47.5	0.0752435	0.0826614	0.0755667	0.0793003	0.000231138
stimuli/10_pieceA_anxious_joy_calm	96	48	0.07593	0.0786216	0.0755907	0.0790704	0.000295005
stimuli/10_pieceA_anxious_joy_calm	97	48.5	0.0755385	0.0779291	0.0756775	0.0787885	0.000288869
stimuli/10_pieceA_anxious_joy_calm	98	49	0.0750114	0.079889	0.0758536	0.0785595	0.000310399
stimuli/10_pieceA_anxious_joy_calm	99	49.5	0.0745227	0.0784756	0.0760227	0.0782992	0.000817219
stimuli/10_pieceA_anxious_joy_calm	100	50	0.0732246	0.0764667	0.0761493	0.0774919	0.0001052
stimuli/10_pieceA_anxious_joy_calm	101	50.5	0.0732866	0.0748496	0.0761453	0.0773867	0.000305536
stimuli/10_pieceA_anxious_joy_calm	102	51	0.0754475	0.0753377	0.0761773	0.0770829	0.000561268
stimuli/10_pieceA_anxious_joy_calm	103	51.5	0.0771478	0.0751479	0.0761701	0.0765216	0.000729606
stimuli/10_pieceA_anxious_joy_calm	104	52	0.0772369	0.0747346	0.0760471	0.0758025	0.000764859
stimuli/10_pieceA_anxious_joy_calm	105	52.5	0.0758677	0.0740346	0.0758836	0.0750553	0.000800683
stimuli/10_pieceA_anxious_joy_calm	106	53	0.075424	0.0732782	0.0757109	0.0742735	0.000828111
stimuli/10_pieceA_anxious_joy_calm	107	53.5	0.0760685	0.0719116	0.0755407	0.073463	0.000733666
stimuli/10_pieceA_anxious_joy_calm	108	54	0.0762126	0.0736021	0.0754138	0.0727404	0.000673025
stimuli/10_pieceA_anxious_joy_calm	109	54.5	0.0762031	0.0722838	0.0753675	0.072069	0.000632989
stimuli/10_pieceA_anxious_joy_calm	110	55	0.075997	0.0718106	0.0753434	0.0714365	0.000572649
stimuli/10_pieceA_anxious_joy_calm	111	55.5	0.0757829	0.0707509	0.0752512	0.0708713	0.00067169
stimuli/10_pieceA_anxious_joy_calm	112	56	0.0756816	0.0696419	0.075013	0.0702433	0.000714092
stimuli/10_pieceA_anxious_joy_calm	113	56.5	0.0753816	0.0691445	0.0746633	0.0696207	0.000820087
stimuli/10_pieceA_anxious_joy_calm	114	57	0.0743183	0.0691497	0.0742288	0.0689251	0.000866096
stimuli/10_pieceA_anxious_joy_calm	115	57.5	0.0738304	0.0682818	0.0737624	0.0681953	0.000909829
stimuli/10_pieceA_anxious_joy_calm	116	58	0.0735583	0.0678589	0.0732624	0.0674352	0.00100712
stimuli/10_pieceA_anxious_joy_calm	117	58.5	0.0735109	0.0670964	0.0727345	0.0665775	0.00112835
stimuli/10_pieceA_anxious_joy_calm	118	59	0.0730258	0.0660035	0.0722443	0.0655613	0.00131956
stimuli/10_pieceA_anxious_joy_calm	119	59.5	0.0721705	0.0658556	0.071716	0.0643521	0.0015167
stimuli/10_pieceA_anxious_joy_calm	120	60	0.0715836	0.0643604	0.0711955	0.0629274	0.00169555
stimuli/10_pieceA_anxious_joy_calm	121	60.5	0.0677148	0.0610334	0.070716	0.0613011	0.00172216
stimuli/10_pieceA_anxious_joy_calm	122	61	0.0678043	0.060969	0.0702672	0.0596385	0.00176587
stimuli/10_pieceA_anxious_joy_calm	123	61.5	0.0690211	0.0600742	0.0698743	0.0579169	0.00193278
stimuli/10_pieceA_anxious_joy_calm	124	62	0.0699208	0.0582787	0.0695147	0.0560178	0.00200231
stimuli/10_pieceA_anxious_joy_calm	125	62.5	0.0702478	0.0382716	0.0692567	0.0540322	0.00200735
stimuli/10_pieceA_anxious_joy_calm	126	63	0.0688385	0.0579993	0.0690727	0.0520333	0.00191277
stimuli/10_pieceA_anxious_joy_calm	127	63.5	0.0697095	0.056098	0.0689699	0.0501233	0.00188068
stimuli/10_pieceA_anxious_joy_calm	128	64	0.0699764	0.0531773	0.0688605	0.0482458	0.00193554
stimuli/10_pieceA_anxious_joy_calm	129	64.5	0.0678964	0.0479961	0.068669	0.0463198	0.00189233
stimuli/10_pieceA_anxious_joy_calm	130	65	0.0665561	0.0443849	0.0684728	0.0444377	0.00176039
stimuli/10_pieceA_anxious_joy_calm	131	65.5	0.0661314	0.0417978	0.0683034	0.0426854	0.00156195
stimuli/10_pieceA_anxious_joy_calm	132	66	0.0662281	0.0392644	0.0682818	0.0411236	0.00138368
stimuli/10_pieceA_anxious_joy_calm	133	66.5	0.0671756	0.0384472	0.0681174	0.0397498	0.00141479
stimuli/10_pieceA_anxious_joy_calm	134	67	0.0678664	0.0362657	0.0679468	0.0383453	0.0012418
stimuli/10_pieceA_anxious_joy_calm	135	67.5	0.0705291	0.0356448	0.0678034	0.0371118	0.00108804
stimuli/10_pieceA_anxious_joy_calm	136	68	0.0704692	0.0339543	0.0677332	0.036026	0.000932444
stimuli/10_pieceA_anxious_joy_calm	137	68.5	0.0703628	0.0318824	0.0676952	0.0350943	0.000771627
stimuli/10_pieceA_anxious_joy_calm	138	69	0.0697651	0.0319064	0.0676541	0.0343238	0.000660628
stimuli/10_pieceA_anxious_joy_calm	139	69.5	0.0688247	0.0313881	0.0675983	0.0336656	0.00053564
stimuli/10_pieceA_anxious_joy_calm	140	70	0.0683861	0.0314306	0.0676156	0.0331302	0.000469871
stimuli/10_pieceA_anxious_joy_calm	141	70.5	0.0676216	0.0324312	0.0676239	0.0326604	0.000492004
stimuli/10_pieceA_anxious_joy_calm	142	71	0.0672967	0.0324028	0.0675819	0.0321702	0.000482562
stimuli/10_pieceA_anxious_joy_calm	143	71.5	0.0666264	0.0313236	0.0674816	0.0316982	0.00048534
stimuli/10_pieceA_anxious_joy_calm	144	72	0.0658206	0.0329279	0.0673255	0.0312386	0.000566497
stimuli/10_pieceA_anxious_joy_calm	145	72.5	0.0656163	0.0337496	0.0671563	0.030698	0.00175354
stimuli/10_pieceA_anxious_joy_calm	146	73	0.064677	0.0322602	0.0669572	0.0289558	0.000920341
stimuli/10_pieceA_anxious_joy_calm	147	73.5	0.0651402	0.0310125	0.0667718	0.0280543	0.00485711
stimuli/10_pieceA_anxious_joy_calm	148	74	0.0657105	0.03089	0.0668706	0.0329104	0.000196444
stimuli/10_pieceA_anxious_joy_calm	149	74.5	0.065413	0.0304046	0.0667299	0.0327733	0.000545452
stimuli/10_pieceA_anxious_joy_calm	150	75	0.0670243	0.0286899	0.0666524	0.0322334	5.86e-05
stimuli/10_pieceA_anxious_joy_calm	151	75.5	0.0667138	0.026618	0.0666009	0.0322054	0.000954194
stimuli/10_pieceA_anxious_joy_calm	152	76	0.0673362	0.0262362	0.0665709	0.0312517	0.00127375
stimuli/10_pieceA_anxious_joy_calm	153	76.5	0.0683304	0.0261281	0.0665027	0.0299798	0.00150368
stimuli/10_pieceA_anxious_joy_calm	154	77	0.0677154	0.0224113	0.0664052	0.0284793	0.00182895
stimuli/10_pieceA_anxious_joy_calm	155	77.5	0.0679032	0.0195093	0.0663331	0.0266517	0.00200784
stimuli/10_pieceA_anxious_joy_calm	156	78	0.0669555	0.0178764	0.0662741	0.0246448	0.00214402
stimuli/10_pieceA_anxious_joy_calm	157	78.5	0.0703321	0.0178221	0.0662986	0.0225009	0.00221033
stimuli/10_pieceA_anxious_joy_calm	158	79	0.0668351	0.0170997	0.0663888	0.0202924	0.00230778
stimuli/10_pieceA_anxious_joy_calm	159	79.5	0.0655549	0.0132483	0.0665027	0.0179874	0.00222407
stimuli/10_pieceA_anxious_joy_calm	160	80	0.0649102	0.0116404	0.0665291	0.0157635	0.002181
stimuli/10_pieceA_anxious_joy_calm	161	80.5	0.0657751	0.0103447	0.0664022	0.0135862	0.00202637
stimuli/10_pieceA_anxious_joy_calm	162	81	0.0662088	0.00889943	0.0662609	0.0115648	0.00182268
stimuli/10_pieceA_anxious_joy_calm	163	81.5	0.0662498	0.00776317	0.066057	0.00975352	0.00154419
stimuli/10_pieceA_anxious_joy_calm	164	82	0.0660616	0.00625097	0.0658171	0.00822808	0.00139373
stimuli/10_pieceA_anxious_joy_calm	165	82.5	0.0679752	0.00663118	0.0655932	0.00685246	0.00118692
stimuli/10_pieceA_anxious_joy_calm	166	83	0.0687917	0.00578762	0.0654455	0.00567477	0.00106083
stimuli/10_pieceA_anxious_joy_calm	167	83.5	0.0688692	0.00347476	0.0653341	0.00461981	0.000917013
stimuli/10_pieceA_anxious_joy_calm	168	84	0.0690706	0.00239531	0.0652548	0.00370623	0.000650395
stimuli/10_pieceA_anxious_joy_calm	169	84.5	0.0689442	0.00172541	0.0652577	0.00305584	0.000591095
stimuli/10_pieceA_anxious_joy_calm	170	85	0.0695214	0.000573437	0.0653334	0.00246962	0.000578578
stimuli/10_pieceA_anxious_joy_calm	171	85.5	0.0698975	-0.0413441	0.0654742	0.00190841	0.000485286
stimuli/10_pieceA_anxious_joy_calm	172	86	0.0660689	-0.0360321	0.0657395	0.00150209	0.000462514
stimuli/10_pieceA_anxious_joy_calm	173	86.5	0.0634427	0.0085404	0.0661089	0.00122375	0.000498605
stimuli/10_pieceA_anxious_joy_calm	174	87	0.0635419	0.00772041	0.0665728	0.00104104	0.000631915
stimuli/10_pieceA_anxious_joy_calm	175	87.5	0.0657668	0.00791194	0.0671982	0.00095045	0.000713221
stimuli/10_pieceA_anxious_joy_calm	176	88	0.0679024	0.00759409	0.0679083	0.00101739	0.0010318
stimuli/10_pieceA_anxious_joy_calm	177	88.5	0.0682548	0.00738454	0.0689286	0.00117085	0.000454018
stimuli/10_pieceA_anxious_joy_calm	178	89	0.0686637	0.00626231	0.0693627	0.00130394	0.000522813
stimuli/10_pieceA_anxious_joy_calm	179	89.5	0.0688995	0.00810374	0.0698797	0.0013813	0.000652895
stimuli/10_pieceA_anxious_joy_calm	180	90	0.0692968	0.00686617	0.0705217	0.00150016	0.00074884
stimuli/10_pieceA_anxious_joy_calm	181	90.5	0.0697954	0.0063155	0.0712336	0.00173239	0.0012516
stimuli/10_pieceA_anxious_joy_calm	182	91	0.0717846	0.00518756	0.0724606	0.00197925	0.000848477
stimuli/10_pieceA_anxious_joy_calm	183	91.5	0.0740657	0.00397854	0.0732873	0.00217061	0.00034812
stimuli/10_pieceA_anxious_joy_calm	184	92	0.0768408	0.00157603	0.0736211	0.00226919	0.000523431
stimuli/10_pieceA_anxious_joy_calm	185	92.5	0.0765215	0.00066101	0.0741035	0.00247238	0.000618725
stimuli/10_pieceA_anxious_joy_calm	186	93	0.0763816	-0.00076923	0.0746876	0.00267657	0.000706213
stimuli/10_pieceA_anxious_joy_calm	187	93.5	0.0777611	-0.00137906	0.0753643	0.00287861	0.000753194
stimuli/10_pieceA_anxious_joy_calm	188	94	0.0777069	-0.00229755	0.076096	0.00305699	0.000792195
stimuli/10_pieceA_anxious_joy_calm	189	94.5	0.0772016	0.000938285	0.076881	0.00316343	0.000830047
stimuli/10_pieceA_anxious_joy_calm	190	95	0.0768882	0.000239479	0.0777108	0.0031402	0.000787364
stimuli/10_pieceA_anxious_joy_calm	191	95.5	0.0784809	0.000989902	0.0784604	0.00289927	0.000857307
stimuli/10_pieceA_anxious_joy_calm	192	96	0.0788408	0.000914541	0.0791827	0.00243748	0.00091636
stimuli/10_pieceA_anxious_joy_calm	193	96.5	0.0789734	0.000425795	0.0798034	0.00176335	0.00110141
stimuli/10_pieceA_anxious_joy_calm	194	97	0.0798057	0.00222636	0.0803593	0.000812543	0.00125556
stimuli/10_pieceA_anxious_joy_calm	195	97.5	0.079738	0.00205286	0.0808239	-0.000353914	0.00139652
stimuli/10_pieceA_anxious_joy_calm	196	98	0.0793575	0.000603546	0.0811681	-0.00170735	0.000441567
stimuli/10_pieceA_anxious_joy_calm	197	98.5	0.0790758	0.000351242	0.0814065	-0.00133568	0.00088286
stimuli/10_pieceA_anxious_joy_calm	198	99	0.0792696	-0.000618977	0.0816986	-0.000502553	0.000470281
stimuli/10_pieceA_anxious_joy_calm	199	99.5	0.0794721	-0.00108885	0.0820103	-0.000854737	0.000454044
stimuli/10_pieceA_anxious_joy_calm	200	100	0.0810384	-0.0011583	0.08226	-0.00123395	0.000430537
stimuli/10_pieceA_anxious_joy_calm	201	100.5	0.083676	0.000566381	0.0824626	-0.00161384	0.000370534
stimuli/10_pieceA_anxious_joy_calm	202	101	0.0940442	0.000564197	0.0826028	-0.00195681	0.000338521
stimuli/10_pieceA_anxious_joy_calm	203	101.5	0.0791613	-0.000369364	0.0826376	-0.00229354	0.000346314
stimuli/10_pieceA_anxious_joy_calm	204	102	0.0790968	-0.00116894	0.0826775	-0.00263755	0.000468789
stimuli/10_pieceA_anxious_joy_calm	205	102.5	0.0794558	-0.00318923	0.0827195	-0.00310445	0.000599343
stimuli/10_pieceA_anxious_joy_calm	206	103	0.0798354	-0.00321707	0.082822	-0.00369497	0.000723901
stimuli/10_pieceA_anxious_joy_calm	207	103.5	0.0954333	-0.00475713	0.0829671	-0.00440418	0.000816531
stimuli/10_pieceA_anxious_joy_calm	208	104	0.0948618	-0.00624961	0.083098	-0.00521014	0.000880663
stimuli/10_pieceA_anxious_joy_calm	209	104.5	0.0801499	-0.00891542	0.0831936	-0.0060856	0.000850417
stimuli/10_pieceA_anxious_joy_calm	210	105	0.0802149	-0.00968637	0.0832208	-0.00693559	0.000691886
stimuli/10_pieceA_anxious_joy_calm	211	105.5	0.0807592	-0.0107546	0.0833959	-0.00760495	0.000580388
stimuli/10_pieceA_anxious_joy_calm	212	106	0.0820899	-0.0109813	0.0835337	-0.00816872	0.00045061
stimuli/10_pieceA_anxious_joy_calm	213	106.5	0.0822108	-0.009969	0.083737	-0.0085709	0.000387987
stimuli/10_pieceA_anxious_joy_calm	214	107	0.0823918	-0.00920186	0.0839035	-0.00822047	0.000485777
stimuli/10_pieceA_anxious_joy_calm	215	107.5	0.0831178	-0.00936193	0.0843544	-0.00803974	0.000409562
stimuli/10_pieceA_anxious_joy_calm	216	108	0.0830998	-0.00926005	0.084732	-0.00819843	0.000538891
stimuli/10_pieceA_anxious_joy_calm	217	108.5	0.0850924	-0.00882339	0.0852	-0.00846553	0.000692173
stimuli/10_pieceA_anxious_joy_calm	218	109	0.0848582	-0.00997219	0.0857672	-0.00886232	0.000864707
stimuli/10_pieceA_anxious_joy_calm	219	109.5	0.08615	-0.0121564	0.0864409	-0.00940441	0.00105011
stimuli/10_pieceA_anxious_joy_calm	220	110	0.0868324	-0.0122265	0.0872271	-0.0101005	0.00124079
stimuli/10_pieceA_anxious_joy_calm	221	110.5	0.0877994	-0.0111767	0.0881304	-0.0109512	0.00142811
stimuli/10_pieceA_anxious_joy_calm	222	111	0.089677	-0.0122761	0.0891532	-0.0119478	0.00160269
stimuli/10_pieceA_anxious_joy_calm	223	111.5	0.0908428	-0.0135051	0.0902964	-0.0130711	0.00175457
stimuli/10_pieceA_anxious_joy_calm	224	112	0.0932394	-0.0149698	0.0915584	-0.0142901	0.0018737
stimuli/10_pieceA_anxious_joy_calm	225	112.5	0.093195	-0.0170821	0.0929353	-0.0155609	0.00195076
stimuli/10_pieceA_anxious_joy_calm	226	113	0.095444	-0.0175681	0.0944207	-0.0168254	0.0019787
stimuli/10_pieceA_anxious_joy_calm	227	113.5	0.0982781	-0.0166773	0.0960054	-0.0180103	0.00195603
stimuli/10_pieceA_anxious_joy_calm	228	114	0.0980438	-0.0153855	0.0976773	-0.0190255	0.00189357
stimuli/10_pieceA_anxious_joy_calm	229	114.5	0.100035	-0.0147233	0.0994213	-0.0197633	0.00182803
stimuli/10_pieceA_anxious_joy_calm	230	115	0.101249	-0.0130458	0.101219	-0.020097	0.00184154
stimuli/10_pieceA_anxious_joy_calm	231	115.5	0.103677	-0.0137178	0.103047	-0.0198795	0.00205965
stimuli/10_pieceA_anxious_joy_calm	232	116	0.105245	-0.0140144	0.104881	-0.0189425	0.00258634
stimuli/10_pieceA_anxious_joy_calm	233	116.5	0.10633	-0.0147203	0.106691	-0.0170951	0.0034506
stimuli/10_pieceA_anxious_joy_calm	234	117	0.107121	-0.0155272	0.108444	-0.0141224	0.00464316
stimuli/10_pieceA_anxious_joy_calm	235	117.5	0.107913	-0.0160979	0.1101	-0.00978469	0.00615883
stimuli/10_pieceA_anxious_joy_calm	236	118	0.112284	-0.010611	0.111617	-0.00381576	0.00800521
stimuli/10_pieceA_anxious_joy_calm	237	118.5	0.111314	-0.0062517	0.112949	0.00407787	0.0101994
stimuli/10_pieceA_anxious_joy_calm	238	119	0.114205	0.00197216	0.114043	0.0142184	0.0127646
stimuli/10_pieceA_anxious_joy_calm	239	119.5	0.112411	0.0335324	0.114843	0.026958	0.0157279
stimuli/10_pieceA_anxious_joy_calm	240	120	0.118822	0.0540523	0.115284	0.0426796	0.174489
stimuli/11_pieceA_calm_anxious_sad	1	0.5	-0.0516183	0.0897405	-0.0527972	0.0895304	0.00232453
stimuli/11_pieceA_calm_anxious_sad	2	1	-0.050541	0.0902061	-0.0509037	0.0908786	0.00147011
stimuli/11_pieceA_calm_anxious_sad	3	1.5	-0.0504432	0.091275	-0.049483	0.0912567	0.00111351
stimuli/11_pieceA_calm_anxious_sad	4	2	-0.0501653	0.0911215	-0.0484635	0.090809	0.00132989
stimuli/11_pieceA_calm_anxious_sad	5	2.5	-0.0490685	0.0892151	-0.0477796	0.0896684	0.00175917
stimuli/11_pieceA_calm_anxious_sad	6	3	-0.047725	0.0870879	-0.0473718	0.0879572	0.00217826
stimuli/11_pieceA_calm_anxious_sad	7	3.5	-0.0469741	0.0856139	-0.0471865	0.0857868	0.00252798
stimuli/11_pieceA_calm_anxious_sad	8	4	-0.0465273	0.0847174	-0.0471754	0.0832589	0.00279634
stimuli/11_pieceA_calm_anxious_sad	9	4.5	-0.0462366	0.0810504	-0.0472958	0.0804651	0.00298468
stimuli/11_pieceA_calm_anxious_sad	10	5	-0.0457453	0.0778436	-0.0475098	0.0774881	0.00309882
stimuli/11_pieceA_calm_anxious_sad	11	5.5	-0.046442	0.0751921	-0.0477844	0.0744015	0.00314609
stimuli/11_pieceA_calm_anxious_sad	12	6	-0.0441158	0.0721243	-0.0480909	0.0712704	0.00313434
stimuli/11_pieceA_calm_anxious_sad	13	6.5	-0.0496635	0.0689777	-0.0484052	0.0681518	0.00307145
stimuli/11_pieceA_calm_anxious_sad	14	7	-0.0523409	0.0647314	-0.048707	0.0650952	0.00296511
stimuli/11_pieceA_calm_anxious_sad	15	7.5	-0.050825	0.0626754	-0.04898	0.0621427	0.0028227
stimuli/11_pieceA_calm_anxious_sad	16	8	-0.0498185	0.058992	-0.0492111	0.0593295	0.00265126
stimuli/11_pieceA_calm_anxious_sad	17	8.5	-0.0486777	0.0554672	-0.0493908	0.0566843	0.00245742
stimuli/11_pieceA_calm_anxious_sad	18	9	-0.0488537	0.0525441	-0.0495125	0.0542299	0.00224742
stimuli/11_pieceA_calm_anxious_sad	19	9.5	-0.0489783	0.0494919	-0.0495723	0.0519833	0.00202708
stimuli/11_pieceA_calm_anxious_sad	20	10	-0.0500439	0.048351	-0.0495689	0.0499562	0.00180181
stimuli/11_pieceA_calm_anxious_sad	21	10.5	-0.0507996	0.0474448	-0.0495033	0.0481556	0.00157664
stimuli/11_pieceA_calm_anxious_sad	22	11	-0.0509502	0.0461951	-0.0493784	0.0465839	0.00135627
stimuli/11_pieceA_calm_anxious_sad	23	11.5	-0.0499364	0.0461797	-0.0491991	0.0452396	0.00114511
stimuli/11_pieceA_calm_anxious_sad	24	12	-0.0491786	0.0443276	-0.0489716	0.0441173	0.000947431
stimuli/11_pieceA_calm_anxious_sad	25	12.5	-0.0485325	0.0425396	-0.0487035	0.0432086	0.000767575
stimuli/11_pieceA_calm_anxious_sad	26	13	-0.0483611	0.0431125	-0.0484033	0.0425021	0.000635131
stimuli/11_pieceA_calm_anxious_sad	27	13.5	-0.0466399	0.0427749	-0.0481424	0.0419231	0.000465193
stimuli/11_pieceA_calm_anxious_sad	28	14	-0.0456196	0.0442699	-0.047863	0.0415511	0.000378847
stimuli/11_pieceA_calm_anxious_sad	29	14.5	-0.0458904	0.0444185	-0.0475768	0.0413029	0.000339182
stimuli/11_pieceA_calm_anxious_sad	30	15	-0.0466031	0.0430947	-0.0472527	0.0412028	0.000339379
stimuli/11_pieceA_calm_anxious_sad	31	15.5	-0.0469681	0.0423877	-0.0469186	0.0412624	0.000299046
stimuli/11_pieceA_calm_anxious_sad	32	16	-0.0466968	0.0414977	-0.0466712	0.0414304	0.000278264
stimuli/11_pieceA_calm_anxious_sad	33	16.5	-0.0459136	0.0416742	-0.0464788	0.0416313	0.000473202
stimuli/11_pieceA_calm_anxious_sad	34	17	-0.0449758	0.0419245	-0.0460805	0.0418869	0.000412092
stimuli/11_pieceA_calm_anxious_sad	35	17.5	-0.0471308	0.041337	-0.0458492	0.0422279	0.000367228
stimuli/11_pieceA_calm_anxious_sad	36	18	-0.0450575	0.0420876	-0.0457908	0.0425905	0.000360054
stimuli/11_pieceA_calm_anxious_sad	37	18.5	-0.0477355	0.0425466	-0.0458305	0.0429483	0.000420437
stimuli/11_pieceA_calm_anxious_sad	38	19	-0.046781	0.0431239	-0.0460965	0.043274	0.000393401
stimuli/11_pieceA_calm_anxious_sad	39	19.5	-0.047092	0.0426351	-0.0463349	0.0435869	0.000343737
stimuli/11_pieceA_calm_anxious_sad	40	20	-0.0465943	0.0426083	-0.0465092	0.0438831	0.000274709
stimuli/11_pieceA_calm_anxious_sad	41	20.5	-0.0456944	0.0429659	-0.0466812	0.0440973	0.000278255
stimuli/11_pieceA_calm_anxious_sad	42	21	-0.0465019	0.0424287	-0.046879	0.0442931	0.000285014
stimuli/11_pieceA_calm_anxious_sad	43	21.5	-0.0459744	0.0443245	-0.0470964	0.0444773	0.000251909
stimuli/11_pieceA_calm_anxious_sad	44	22	-0.0456515	0.0457703	-0.0472758	0.0446542	0.000323333
stimuli/11_pieceA_calm_anxious_sad	45	22.5	-0.046196	0.0474376	-0.0473987	0.0449533	0.000233466
stimuli/11_pieceA_calm_anxious_sad	46	23	-0.0465138	0.0474107	-0.047439	0.0451833	0.000241276
stimuli/11_pieceA_calm_anxious_sad	47	23.5	-0.0478694	0.0467806	-0.0473441	0.0454051	0.000288465
stimuli/11_pieceA_calm_anxious_sad	48	24	-0.0482039	0.0474778	-0.0473713	0.0456923	0.000288017
stimuli/11_pieceA_calm_anxious_sad	49	24.5	-0.0465691	0.0468069	-0.0472219	0.0459385	0.000418397
stimuli/11_pieceA_calm_anxious_sad	50	25	-0.0473262	0.0449852	-0.0468989	0.0462045	0.00056768
stimuli/11_pieceA_calm_anxious_sad	51	25.5	-0.0470599	0.0454764	-0.0464015	0.046478	0.000622875
stimuli/11_pieceA_calm_anxious_sad	52	26	-0.0460934	0.0461032	-0.0458233	0.0467098	0.000714254
stimuli/11_pieceA_calm_anxious_sad	53	26.5	-0.0452802	0.0460631	-0.0451532	0.0469569	0.000779457
stimuli/11_pieceA_calm_anxious_sad	54	27	-0.0456511	0.0455597	-0.0443791	0.0470485	0.000853508
stimuli/11_pieceA_calm_anxious_sad	55	27.5	-0.0451895	0.046076	-0.0435275	0.0469912	0.00102459
stimuli/11_pieceA_calm_anxious_sad	56	28	-0.0441969	0.0464532	-0.0425065	0.0469059	0.00111168
stimuli/11_pieceA_calm_anxious_sad	57	28.5	-0.0451303	0.0458188	-0.0414109	0.0467176	0.0011534
stimuli/11_pieceA_calm_anxious_sad	58	29	-0.0456796	0.0441587	-0.0402821	0.0464807	0.0011974
stimuli/11_pieceA_calm_anxious_sad	59	29.5	-0.0370431	0.0450372	-0.0391416	0.0461159	0.00117157
stimuli/11_pieceA_calm_anxious_sad	60	30	-0.0363959	0.0454498	-0.0380906	0.0455983	0.00124029
stimuli/11_pieceA_calm_anxious_sad	61	30.5	-0.0358184	0.0450281	-0.0369973	0.0450125	0.00129335
stimuli/11_pieceA_calm_anxious_sad	62	31	-0.0345545	0.0450022	-0.036032	0.0441517	0.00130927
stimuli/11_pieceA_calm_anxious_sad	63	31.5	-0.0330884	0.044322	-0.0350347	0.0433035	0.00128519
stimuli/11_pieceA_calm_anxious_sad	64	32	-0.0338923	0.0444631	-0.034187	0.0423375	0.00132837
stimuli/11_pieceA_calm_anxious_sad	65	32.5	-0.0341421	0.0431745	-0.0333958	0.0412705	0.0013204
stimuli/11_pieceA_calm_anxious_sad	66	33	-0.0328495	0.0419091	-0.0327977	0.0400933	0.00137836
stimuli/11_pieceA_calm_anxious_sad	67	33.5	-0.0326256	0.0404057	-0.0324474	0.0387602	0.00139995
stimuli/11_pieceA_calm_anxious_sad	68	34	-0.03205	0.0381907	-0.0323205	0.037366	0.00160818
stimuli/11_pieceA_calm_anxious_sad	69	34.5	-0.0312149	0.0354194	-0.0324255	0.0357613	0.0017804
stimuli/11_pieceA_calm_anxious_sad	70	35	-0.0299693	0.0353646	-0.0327614	0.0340128	0.00193106
stimuli/11_pieceA_calm_anxious_sad	71	35.5	-0.0294991	0.0314374	-0.0332579	0.0321467	0.00208274
stimuli/11_pieceA_calm_anxious_sad	72	36	-0.0280588	0.0287072	-0.0339211	0.0301724	0.00214444
stimuli/11_pieceA_calm_anxious_sad	73	36.5	-0.0355605	0.0278184	-0.034635	0.0281503	0.00228237
stimuli/11_pieceA_calm_anxious_sad	74	37	-0.0359781	0.0259198	-0.0354102	0.0260036	0.00231751
stimuli/11_pieceA_calm_anxious_sad	75	37.5	-0.0363449	0.0239522	-0.0362883	0.0238589	0.00225797
stimuli/11_pieceA_calm_anxious_sad	76	38	-0.0362629	0.0209953	-0.0371644	0.0217778	0.00221758
stimuli/11_pieceA_calm_anxious_sad	77	38.5	-0.0394328	0.0189183	-0.0380672	0.0197523	0.00218808
stimuli/11_pieceA_calm_anxious_sad	78	39	-0.0408246	0.0183653	-0.0390182	0.0177817	0.0020971
stimuli/11_pieceA_calm_anxious_sad	79	39.5	-0.0414459	0.0160643	-0.0399693	0.0159127	0.0019772
stimuli/11_pieceA_calm_anxious_sad	80	40	-0.0434508	0.0132334	-0.0408702	0.0141527	0.00182791
stimuli/11_pieceA_calm_anxious_sad	81	40.5	-0.0428858	0.0125249	-0.0416801	0.012514	0.0016295
stimuli/11_pieceA_calm_anxious_sad	82	41	-0.0438297	0.0105687	-0.0423548	0.0110307	0.00143308
stimuli/11_pieceA_calm_anxious_sad	83	41.5	-0.0447356	0.00999518	-0.0428546	0.00968762	0.00119095
stimuli/11_pieceA_calm_anxious_sad	84	42	-0.044553	0.00863984	-0.0431255	0.00852789	0.00217799
stimuli/11_pieceA_calm_anxious_sad	85	42.5	-0.0456218	0.00680258	-0.0435052	0.00638325	0.000346908
stimuli/11_pieceA_calm_anxious_sad	86	43	-0.0458214	0.00649927	-0.0437387	0.00612664	0.000340686
stimuli/11_pieceA_calm_anxious_sad	87	43.5	-0.0453772	0.00113423	-0.0438859	0.00581939	0.000391367
stimuli/11_pieceA_calm_anxious_sad	88	44	-0.0443119	0.00347385	-0.0439796	0.00543941	0.000366431
stimuli/11_pieceA_calm_anxious_sad	89	44.5	-0.0441164	0.00398249	-0.0440172	0.00507492	0.000397888
stimuli/11_pieceA_calm_anxious_sad	90	45	-0.0413989	0.00431737	-0.0439068	0.00469265	0.000421444
stimuli/11_pieceA_calm_anxious_sad	91	45.5	-0.0404949	0.00485592	-0.0436257	0.00437869	0.000447316
stimuli/11_pieceA_calm_anxious_sad	92	46	-0.0400436	0.00428008	-0.0433163	0.00405565	0.000469569
stimuli/11_pieceA_calm_anxious_sad	93	46.5	-0.0409086	0.00478251	-0.04302	0.00369136	0.000490073
stimuli/11_pieceA_calm_anxious_sad	94	47	-0.0412821	0.00310396	-0.0427398	0.0032893	0.00046929
stimuli/11_pieceA_calm_anxious_sad	95	47.5	-0.0420902	0.00256077	-0.0425123	0.00287883	0.000531957
stimuli/11_pieceA_calm_anxious_sad	96	48	-0.042398	0.00349617	-0.0424509	0.00235042	0.000533559
stimuli/11_pieceA_calm_anxious_sad	97	48.5	-0.0434567	0.00324281	-0.0425492	0.00182599	0.000617301
stimuli/11_pieceA_calm_anxious_sad	98	49	-0.0434725	0.00336576	-0.0428909	0.00131185	0.000589546
stimuli/11_pieceA_calm_anxious_sad	99	49.5	-0.0437763	0.00194558	-0.0430442	0.000742586	0.000616235
stimuli/11_pieceA_calm_anxious_sad	100	50	-0.0434831	0.00175372	-0.0432251	0.000153509	0.000631944
stimuli/11_pieceA_calm_anxious_sad	101	50.5	-0.042951	0.000632788	-0.0434737	-0.000427471	0.000610887
stimuli/11_pieceA_calm_anxious_sad	102	51	-0.0429954	0.000426193	-0.0437953	-0.000946884	0.000541862
stimuli/11_pieceA_calm_anxious_sad	103	51.5	-0.0436888	7.99e-05	-0.0440713	-0.00141316	0.000522297
stimuli/11_pieceA_calm_anxious_sad	104	52	-0.0438707	7.26e-05	-0.0443286	-0.0018677	0.000495563
stimuli/11_pieceA_calm_anxious_sad	105	52.5	-0.0449751	-0.000857136	-0.0446307	-0.0022605	0.000414954
stimuli/11_pieceA_calm_anxious_sad	106	53	-0.0454198	-0.000858004	-0.0448475	-0.00261433	0.00042536
stimuli/11_pieceA_calm_anxious_sad	107	53.5	-0.0445464	0.000440049	-0.0450024	-0.00301048	0.000243642
stimuli/11_pieceA_calm_anxious_sad	108	54	-0.0455455	0.00057682	-0.0452025	-0.00314955	0.00023423
stimuli/11_pieceA_calm_anxious_sad	109	54.5	-0.0468249	7.27e-05	-0.0454348	-0.00312016	0.000368105
stimuli/11_pieceA_calm_anxious_sad	110	55	-0.0471782	-0.0396353	-0.0457534	-0.00293569	0.000401375
stimuli/11_pieceA_calm_anxious_sad	111	55.5	-0.0463934	0.000753527	-0.0459711	-0.00259848	0.000454292
stimuli/11_pieceA_calm_anxious_sad	112	56	-0.047149	-0.000130527	-0.0461618	-0.00218615	0.000718896
stimuli/11_pieceA_calm_anxious_sad	113	56.5	-0.0481611	-0.00187269	-0.0463163	-0.00148406	0.000689993
stimuli/11_pieceA_calm_anxious_sad	114	57	-0.0483531	-0.00212252	-0.0464008	-0.000799255	0.000684464
stimuli/11_pieceA_calm_anxious_sad	115	57.5	-0.0477962	-0.00185349	-0.0463917	-0.000114851	0.000643531
stimuli/11_pieceA_calm_anxious_sad	116	58	-0.0454036	0.000588528	-0.0464218	0.000527976	0.000588266
stimuli/11_pieceA_calm_anxious_sad	117	58.5	-0.0440254	0.00215689	-0.0464715	0.00111414	0.000569178
stimuli/11_pieceA_calm_anxious_sad	118	59	-0.0441092	0.0033351	-0.0465075	0.00168218	0.000472682
stimuli/11_pieceA_calm_anxious_sad	119	59.5	-0.0435168	0.00410573	-0.046491	0.00215457	0.000429511
stimuli/11_pieceA_calm_anxious_sad	120	60	-0.042747	0.00479134	-0.0463857	0.00257098	0.000336787
stimuli/11_pieceA_calm_anxious_sad	121	60.5	-0.043816	0.00547184	-0.0462157	0.00286174	0.000242569
stimuli/11_pieceA_calm_anxious_sad	122	61	-0.0449856	0.0053257	-0.0460066	0.00298459	0.00027116
stimuli/11_pieceA_calm_anxious_sad	123	61.5	-0.046686	0.00535472	-0.0457358	0.00297072	0.00134247
stimuli/11_pieceA_calm_anxious_sad	124	62	-0.0465959	0.00504342	-0.0453916	0.00167312	0.000607975
stimuli/11_pieceA_calm_anxious_sad	125	62.5	-0.0465075	0.00443294	-0.0449267	0.00206488	0.000447352
stimuli/11_pieceA_calm_anxious_sad	126	63	-0.0471076	0.00406756	-0.0444894	0.0021592	0.000422204
stimuli/11_pieceA_calm_anxious_sad	127	63.5	-0.0468139	0.00346391	-0.0440994	0.00199748	0.000517471
stimuli/11_pieceA_calm_anxious_sad	128	64	-0.0465765	0.0026534	-0.043686	0.00168619	0.000724793
stimuli/11_pieceA_calm_anxious_sad	129	64.5	-0.0457919	0.00210931	-0.0433322	0.00105361	0.00095972
stimuli/11_pieceA_calm_anxious_sad	130	65	-0.0461322	0.000979931	-0.0430162	0.000147397	0.00114247
stimuli/11_pieceA_calm_anxious_sad	131	65.5	-0.0446454	-0.00293073	-0.0427237	-0.00095699	0.00141535
stimuli/11_pieceA_calm_anxious_sad	132	66	-0.0402038	-0.00925125	-0.0424132	-0.00233785	0.00160476
stimuli/11_pieceA_calm_anxious_sad	133	66.5	-0.0393794	-0.00944091	-0.0421648	-0.00392328	0.00179627
stimuli/11_pieceA_calm_anxious_sad	134	67	-0.0391378	-0.00958705	-0.0418797	-0.00569677	0.00193937
stimuli/11_pieceA_calm_anxious_sad	135	67.5	-0.0405497	-0.0097902	-0.0416012	-0.00761605	0.000344275
stimuli/11_pieceA_calm_anxious_sad	136	68	-0.0391209	-0.00996384	-0.0413347	-0.007834	0.00136549
stimuli/11_pieceA_calm_anxious_sad	137	68.5	-0.0397145	-0.00995996	-0.0411537	-0.00918744	0.00130108
stimuli/11_pieceA_calm_anxious_sad	138	69	-0.0404785	-0.00956874	-0.0410284	-0.0104825	0.00114738
stimuli/11_pieceA_calm_anxious_sad	139	69.5	-0.0399875	-0.00981599	-0.0409231	-0.011625	0.000972976
stimuli/11_pieceA_calm_anxious_sad	140	70	-0.0396921	-0.0101114	-0.0408283	-0.0125934	0.000803365
stimuli/11_pieceA_calm_anxious_sad	141	70.5	-0.0400617	-0.0109959	-0.0407545	-0.0133933	0.000675195
stimuli/11_pieceA_calm_anxious_sad	142	71	-0.0412229	-0.0113172	-0.0407833	-0.0140679	0.000581878
stimuli/11_pieceA_calm_anxious_sad	143	71.5	-0.0418121	-0.0108007	-0.0409437	-0.0146272	0.00415544
stimuli/11_pieceA_calm_anxious_sad	144	72	-0.0428023	-0.0102431	-0.0442258	-0.0120787	0.000546276
stimuli/11_pieceA_calm_anxious_sad	145	72.5	-0.0423069	-0.0103112	-0.0445903	-0.0124856	0.000596165
stimuli/11_pieceA_calm_anxious_sad	146	73	-0.0427292	-0.0115284	-0.0450917	-0.012808	0.000609073
stimuli/11_pieceA_calm_anxious_sad	147	73.5	-0.0434975	-0.0122715	-0.0456341	-0.0130852	0.000600627
stimuli/11_pieceA_calm_anxious_sad	148	74	-0.0448378	-0.0128863	-0.0461965	-0.0132961	0.000540459
stimuli/11_pieceA_calm_anxious_sad	149	74.5	-0.0449421	-0.0537405	-0.0467205	-0.0134283	0.00050903
stimuli/11_pieceA_calm_anxious_sad	150	75	-0.0431573	-0.0133435	-0.0472292	-0.0134475	0.000473392
stimuli/11_pieceA_calm_anxious_sad	151	75.5	-0.0441332	-0.0134654	-0.0476948	-0.0133621	0.000387467
stimuli/11_pieceA_calm_anxious_sad	152	76	-0.0452454	-0.0138796	-0.0480173	-0.0131473	0.000336458
stimuli/11_pieceA_calm_anxious_sad	153	76.5	-0.0443302	-0.0101024	-0.0482097	-0.0128713	0.000464563
stimuli/11_pieceA_calm_anxious_sad	154	77	-0.0461116	-0.0108472	-0.048342	-0.012426	0.000473732
stimuli/11_pieceA_calm_anxious_sad	155	77.5	-0.0471109	-0.0107558	-0.0484412	-0.0119628	0.000518909
stimuli/11_pieceA_calm_anxious_sad	156	78	-0.0490342	-0.01016	-0.0485123	-0.0114488	0.000472217
stimuli/11_pieceA_calm_anxious_sad	157	78.5	-0.0494525	-0.0119067	-0.0485306	-0.0109769	0.000495157
stimuli/11_pieceA_calm_anxious_sad	158	79	-0.0501089	-0.0107198	-0.048449	-0.0104885	0.000486711
stimuli/11_pieceA_calm_anxious_sad	159	79.5	-0.0491545	-0.00971618	-0.0483508	-0.0100118	0.000463798
stimuli/11_pieceA_calm_anxious_sad	160	80	-0.0495337	-0.00814173	-0.0483412	-0.00954811	0.000413976
stimuli/11_pieceA_calm_anxious_sad	161	80.5	-0.0492143	-0.00834377	-0.0484272	-0.00914316	0.000452126
stimuli/11_pieceA_calm_anxious_sad	162	81	-0.0493024	-0.00821921	-0.0486429	-0.0087458	0.000527279
stimuli/11_pieceA_calm_anxious_sad	163	81.5	-0.0501613	-0.00831147	-0.0489737	-0.00833518	0.000580096
stimuli/11_pieceA_calm_anxious_sad	164	82	-0.0511437	-0.00853974	-0.0494062	-0.00794863	0.00071438
stimuli/11_pieceA_calm_anxious_sad	165	82.5	-0.051745	-0.00834075	-0.0499853	-0.00753026	0.000860264
stimuli/11_pieceA_calm_anxious_sad	166	83	-0.0520121	-0.00900799	-0.0507099	-0.00706666	0.000955051
stimuli/11_pieceA_calm_anxious_sad	167	83.5	-0.0518514	-0.00907193	-0.0515239	-0.00656714	0.000977837
stimuli/11_pieceA_calm_anxious_sad	168	84	-0.0524368	-0.0101375	-0.0523473	-0.00603966	0.00103198
stimuli/11_pieceA_calm_anxious_sad	169	84.5	-0.0493341	-0.0045969	-0.0531977	-0.00545496	0.000967808
stimuli/11_pieceA_calm_anxious_sad	170	85	-0.0498976	-0.00505671	-0.0540126	-0.00493291	0.00103482
stimuli/11_pieceA_calm_anxious_sad	171	85.5	-0.051571	-0.00443217	-0.054902	-0.00440393	0.00110813
stimuli/11_pieceA_calm_anxious_sad	172	86	-0.0528739	-0.00453581	-0.0558592	-0.00384566	0.00115309
stimuli/11_pieceA_calm_anxious_sad	173	86.5	-0.0549665	-0.0050324	-0.0568616	-0.0032756	0.00108093
stimuli/11_pieceA_calm_anxious_sad	174	87	-0.0575983	-0.00509606	-0.057812	-0.0027608	0.00260387
stimuli/11_pieceA_calm_anxious_sad	175	87.5	-0.0603898	-0.00420148	-0.0587725	-0.000340534	0.0017226
stimuli/11_pieceA_calm_anxious_sad	176	88	-0.0631405	-0.00338237	-0.059796	0.00104501	0.00181749
stimuli/11_pieceA_calm_anxious_sad	177	88.5	-0.0641238	-0.000805057	-0.0608115	0.0025523	0.00188626
stimuli/11_pieceA_calm_anxious_sad	178	89	-0.0639973	0.000505574	-0.0617857	0.00416755	0.00187939
stimuli/11_pieceA_calm_anxious_sad	179	89.5	-0.0651347	0.00583274	-0.062757	0.00577647	0.00197495
stimuli/11_pieceA_calm_anxious_sad	180	90	-0.0658642	0.00874856	-0.0636778	0.00752362	0.00202951
stimuli/11_pieceA_calm_anxious_sad	181	90.5	-0.0673418	0.0128617	-0.0645209	0.00936971	0.00204351
stimuli/11_pieceA_calm_anxious_sad	182	91	-0.0676717	0.0148443	-0.0652768	0.0112683	0.00213178
stimuli/11_pieceA_calm_anxious_sad	183	91.5	-0.0660451	0.0172863	-0.0659664	0.0132855	0.00212711
stimuli/11_pieceA_calm_anxious_sad	184	92	-0.065291	0.0196637	-0.0666003	0.0153159	0.00217438
stimuli/11_pieceA_calm_anxious_sad	185	92.5	-0.0663161	0.0211966	-0.0671593	0.0174172	0.00217437
stimuli/11_pieceA_calm_anxious_sad	186	93	-0.06675	0.0219376	-0.0676251	0.0195411	0.00222261
stimuli/11_pieceA_calm_anxious_sad	187	93.5	-0.0665877	0.0228467	-0.0680214	0.0217281	0.00223662
stimuli/11_pieceA_calm_anxious_sad	188	94	-0.0668412	0.0243961	-0.0684015	0.0239322	0.00230365
stimuli/11_pieceA_calm_anxious_sad	189	94.5	-0.06723	0.0248496	-0.0687384	0.0262111	0.00231773
stimuli/11_pieceA_calm_anxious_sad	190	95	-0.0679819	0.0263926	-0.0690763	0.028504	0.00228256
stimuli/11_pieceA_calm_anxious_sad	191	95.5	-0.0694564	0.0284125	-0.0694369	0.0307579	0.00227665
stimuli/11_pieceA_calm_anxious_sad	192	96	-0.0712457	0.0297662	-0.0699055	0.0329858	0.0021427
stimuli/11_pieceA_calm_anxious_sad	193	96.5	-0.0713058	0.0312033	-0.0704039	0.0350697	0.00202577
stimuli/11_pieceA_calm_anxious_sad	194	97	-0.0711578	0.0344842	-0.0709544	0.0370193	0.000885389
stimuli/11_pieceA_calm_anxious_sad	195	97.5	-0.0703589	0.0346396	-0.0716325	0.0375886	0.00132934
stimuli/11_pieceA_calm_anxious_sad	196	98	-0.0704701	0.0378044	-0.0724705	0.0386205	0.00164294
stimuli/11_pieceA_calm_anxious_sad	197	98.5	-0.0717088	0.0401041	-0.0734019	0.0399739	0.00186225
stimuli/11_pieceA_calm_anxious_sad	198	99	-0.0737478	0.0437408	-0.0744328	0.0415248	0.003022
stimuli/11_pieceA_calm_anxious_sad	199	99.5	-0.0748366	0.0458824	-0.0754809	0.0443592	0.00244224
stimuli/11_pieceA_calm_anxious_sad	200	100	-0.0764724	0.0470421	-0.0765464	0.0465568	0.00197254
stimuli/11_pieceA_calm_anxious_sad	201	100.5	-0.0777177	0.0488058	-0.0775983	0.0482254	0.00157773
stimuli/11_pieceA_calm_anxious_sad	202	101	-0.0788049	0.0498047	-0.0785749	0.0494646	0.00126293
stimuli/11_pieceA_calm_anxious_sad	203	101.5	-0.080632	0.0497461	-0.0795128	0.0503103	0.00109055
stimuli/11_pieceA_calm_anxious_sad	204	102	-0.0806799	0.050424	-0.0804521	0.0508644	0.000823132
stimuli/11_pieceA_calm_anxious_sad	205	102.5	-0.0817011	0.0514465	-0.0812689	0.0509667	0.000775414
stimuli/11_pieceA_calm_anxious_sad	206	103	-0.0820576	0.0527193	-0.0820188	0.0507696	0.000914238
stimuli/11_pieceA_calm_anxious_sad	207	103.5	-0.0833086	0.0523533	-0.0827521	0.0502236	0.000951864
stimuli/11_pieceA_calm_anxious_sad	208	104	-0.0847949	0.0514232	-0.0834516	0.049578	0.00112979
stimuli/11_pieceA_calm_anxious_sad	209	104.5	-0.0869694	0.048702	-0.0841511	0.0486909	0.00119468
stimuli/11_pieceA_calm_anxious_sad	210	105	-0.087529	0.0478389	-0.0848489	0.0477211	0.0012237
stimuli/11_pieceA_calm_anxious_sad	211	105.5	-0.0875807	0.0463881	-0.0854424	0.046651	0.00103359
stimuli/11_pieceA_calm_anxious_sad	212	106	-0.0868388	0.0455092	-0.0859997	0.0457805	0.00102833
stimuli/11_pieceA_calm_anxious_sad	213	106.5	-0.0867859	0.0447215	-0.0866489	0.044983	0.000865963
stimuli/11_pieceA_calm_anxious_sad	214	107	-0.0855397	0.0461893	-0.0874975	0.0451555	0.000745849
stimuli/11_pieceA_calm_anxious_sad	215	107.5	-0.0852824	0.047482	-0.0882411	0.0452132	0.000863802
stimuli/11_pieceA_calm_anxious_sad	216	108	-0.0851927	0.049092	-0.0887375	0.0445063	0.000854996
stimuli/11_pieceA_calm_anxious_sad	217	108.5	-0.0875563	0.0518171	-0.0891815	0.0437756	0.0008348
stimuli/11_pieceA_calm_anxious_sad	218	109	-0.0876441	0.0523524	-0.0895723	0.0430379	0.000799355
stimuli/11_pieceA_calm_anxious_sad	219	109.5	-0.0882136	0.0519581	-0.0899095	0.0423132	0.00074437
stimuli/11_pieceA_calm_anxious_sad	220	110	-0.0877888	0.0128859	-0.0901934	0.0416251	0.000665169
stimuli/11_pieceA_calm_anxious_sad	221	110.5	-0.0894585	0.0125854	-0.0904251	0.0410016	0.000556703
stimuli/11_pieceA_calm_anxious_sad	222	111	-0.0906561	0.0133278	-0.0906061	0.0404751	0.000413688
stimuli/11_pieceA_calm_anxious_sad	223	111.5	-0.0918672	0.0133352	-0.090739	0.0400834	0.000231367
stimuli/11_pieceA_calm_anxious_sad	224	112	-0.0915857	0.0547691	-0.090827	0.0398694	4.9e-05
stimuli/11_pieceA_calm_anxious_sad	225	112.5	-0.092128	0.0540909	-0.0908742	0.0398823	0.000295389
stimuli/11_pieceA_calm_anxious_sad	226	113	-0.0929678	0.0543614	-0.0908857	0.0401774	0.000640003
stimuli/11_pieceA_calm_anxious_sad	227	113.5	-0.0932733	0.0547233	-0.0908675	0.0408172	0.00105468
stimuli/11_pieceA_calm_anxious_sad	228	114	-0.0935469	0.0558967	-0.0908264	0.041871	0.0015463
stimuli/11_pieceA_calm_anxious_sad	229	114.5	-0.0938504	0.0568425	-0.0907704	0.0434163	0.00212303
stimuli/11_pieceA_calm_anxious_sad	230	115	-0.0915609	0.0560172	-0.0907087	0.0455385	0.0027936
stimuli/11_pieceA_calm_anxious_sad	231	115.5	-0.089778	0.0558912	-0.0906513	0.0483315	0.0035672
stimuli/11_pieceA_calm_anxious_sad	232	116	-0.090721	0.0544734	-0.0906097	0.0518984	0.00445348
stimuli/11_pieceA_calm_anxious_sad	233	116.5	-0.0912695	0.0573438	-0.0905964	0.0563519	0.00546253
stimuli/11_pieceA_calm_anxious_sad	234	117	-0.0906371	0.0562091	-0.0906252	0.0618143	0.00660484
stimuli/11_pieceA_calm_anxious_sad	235	117.5	-0.0899242	0.0587972	-0.0907113	0.0684186	0.00789138
stimuli/11_pieceA_calm_anxious_sad	236	118	-0.0875484	0.0599348	-0.0908711	0.0763084	0.00933353
stimuli/11_pieceA_calm_anxious_sad	237	118.5	-0.0860046	0.0694276	-0.0911224	0.0856385	0.0109431
stimuli/11_pieceA_calm_anxious_sad	238	119	-0.0877408	0.0777677	-0.0914846	0.0965756	0.0127324
stimuli/11_pieceA_calm_anxious_sad	239	119.5	-0.0952663	0.12076	-0.0919785	0.109298	0.0147141
stimuli/11_pieceA_calm_anxious_sad	240	120	-0.0965718	0.144055	-0.0926263	0.123998	0.223931
stimuli/12_pieceA_joyous_sad_anxious	1	0.5	0.0490067	-0.0650416	0.0454488	-0.0522976	0.00291604
stimuli/12_pieceA_joyous_sad_anxious	2	1	0.04895	-0.0400909	0.0458678	-0.0494118	0.00187131
stimuli/12_pieceA_joyous_sad_anxious	3	1.5	0.0483568	-0.0416335	0.04657	-0.0476773	0.00119225
stimuli/12_pieceA_joyous_sad_anxious	4	2	0.0389935	-0.0432964	0.0474912	-0.0469204	0.0010841
stimuli/12_pieceA_joyous_sad_anxious	5	2.5	0.0401471	-0.0464502	0.0485735	-0.0469822	0.00140074
stimuli/12_pieceA_joyous_sad_anxious	6	3	0.0501769	-0.0478175	0.0497656	-0.0477177	0.00179209
stimuli/12_pieceA_joyous_sad_anxious	7	3.5	0.0545483	-0.0514346	0.0510219	-0.0489957	0.00213006
stimuli/12_pieceA_joyous_sad_anxious	8	4	0.0568985	-0.0530543	0.0523028	-0.0506976	0.00238644
stimuli/12_pieceA_joyous_sad_anxious	9	4.5	0.0510362	-0.0522431	0.0535739	-0.0527174	0.0025594
stimuli/12_pieceA_joyous_sad_anxious	10	5	0.0498403	-0.054407	0.0548062	-0.0549606	0.00265489
stimuli/12_pieceA_joyous_sad_anxious	11	5.5	0.0523489	-0.0591397	0.0559753	-0.0573442	0.00268144
stimuli/12_pieceA_joyous_sad_anxious	12	6	0.0550328	-0.0624109	0.0570615	-0.0597958	0.00264833
stimuli/12_pieceA_joyous_sad_anxious	13	6.5	0.0569968	-0.0634215	0.0580494	-0.062253	0.00256494
stimuli/12_pieceA_joyous_sad_anxious	14	7	0.0575213	-0.0642893	0.0589274	-0.064663	0.00244038
stimuli/12_pieceA_joyous_sad_anxious	15	7.5	0.10226	-0.0644485	0.0596879	-0.0669818	0.00228336
stimuli/12_pieceA_joyous_sad_anxious	16	8	0.0591329	-0.0660697	0.0603264	-0.0691741	0.00210213
stimuli/12_pieceA_joyous_sad_anxious	17	8.5	0.0581984	-0.087208	0.0608417	-0.0712121	0.00190442
stimuli/12_pieceA_joyous_sad_anxious	18	9	0.0551568	-0.0693806	0.0612355	-0.0730753	0.00169744
stimuli/12_pieceA_joyous_sad_anxious	19	9.5	0.0549736	-0.0725118	0.0615117	-0.0747501	0.0014879
stimuli/12_pieceA_joyous_sad_anxious	20	10	0.0557658	-0.0746861	0.0616769	-0.0762288	0.00128202
stimuli/12_pieceA_joyous_sad_anxious	21	10.5	0.0565919	-0.0764688	0.0617393	-0.0775093	0.00108561
stimuli/12_pieceA_joyous_sad_anxious	22	11	0.0592494	-0.0771312	0.0617089	-0.0785945	0.000904087
stimuli/12_pieceA_joyous_sad_anxious	23	11.5	0.0600618	-0.0783343	0.0615972	-0.0794917	0.000742557
stimuli/12_pieceA_joyous_sad_anxious	24	12	0.0602902	-0.0790306	0.0614165	-0.0802119	0.000605712
stimuli/12_pieceA_joyous_sad_anxious	25	12.5	0.0606551	-0.0795959	0.0611803	-0.0807697	0.00049732
stimuli/12_pieceA_joyous_sad_anxious	26	13	0.0598584	-0.0789902	0.0609023	-0.081182	0.000448862
stimuli/12_pieceA_joyous_sad_anxious	27	13.5	0.060246	-0.0791994	0.0605571	-0.0808952	0.000549247
stimuli/12_pieceA_joyous_sad_anxious	28	14	0.0609514	-0.0796116	0.0601381	-0.0812504	0.000547299
stimuli/12_pieceA_joyous_sad_anxious	29	14.5	0.0612085	-0.0811341	0.0596464	-0.0814907	0.000256095
stimuli/12_pieceA_joyous_sad_anxious	30	15	0.0616103	-0.0820271	0.0595661	-0.0817339	0.000209873
stimuli/12_pieceA_joyous_sad_anxious	31	15.5	0.0616058	-0.0829595	0.0596137	-0.0819383	0.00028923
stimuli/12_pieceA_joyous_sad_anxious	32	16	0.0595683	-0.0840441	0.0594452	-0.0821733	0.000295773
stimuli/12_pieceA_joyous_sad_anxious	33	16.5	0.0588799	-0.0829035	0.0592248	-0.0823706	0.000378655
stimuli/12_pieceA_joyous_sad_anxious	34	17	0.0587501	-0.0837639	0.0589064	-0.0825755	0.000364286
stimuli/12_pieceA_joyous_sad_anxious	35	17.5	0.0587702	-0.0825762	0.058872	-0.0829382	0.00045503
stimuli/12_pieceA_joyous_sad_anxious	36	18	0.0587174	-0.0826903	0.059014	-0.0833705	0.00041587
stimuli/12_pieceA_joyous_sad_anxious	37	18.5	0.0591921	-0.0833834	0.0592788	-0.0836911	0.000519185
stimuli/12_pieceA_joyous_sad_anxious	38	19	0.0597968	-0.0847891	0.0597299	-0.0839481	0.000597774
stimuli/12_pieceA_joyous_sad_anxious	39	19.5	0.0599749	-0.0840378	0.0602562	-0.0842315	0.000729479
stimuli/12_pieceA_joyous_sad_anxious	40	20	0.0607025	-0.083518	0.0609379	-0.0844914	0.00131629
stimuli/12_pieceA_joyous_sad_anxious	41	20.5	0.0600249	-0.0822912	0.0596547	-0.0847849	0.000346194
stimuli/12_pieceA_joyous_sad_anxious	42	21	0.0600319	-0.0815499	0.0595096	-0.0850992	0.000650507
stimuli/12_pieceA_joyous_sad_anxious	43	21.5	0.0600965	-0.0823594	0.0593587	-0.0844665	0.000147798
stimuli/12_pieceA_joyous_sad_anxious	44	22	0.0593575	-0.0820523	0.0593366	-0.0843203	0.000257365
stimuli/12_pieceA_joyous_sad_anxious	45	22.5	0.0582336	-0.0830505	0.0594049	-0.0840722	0.000409051
stimuli/12_pieceA_joyous_sad_anxious	46	23	0.0584112	-0.0845411	0.0594199	-0.0836634	0.00053212
stimuli/12_pieceA_joyous_sad_anxious	47	23.5	0.057254	-0.0848716	0.0594129	-0.0831313	0.000668965
stimuli/12_pieceA_joyous_sad_anxious	48	24	0.0586646	-0.08634	0.0593236	-0.0824683	0.000792531
stimuli/12_pieceA_joyous_sad_anxious	49	24.5	0.0587858	-0.0854849	0.0591866	-0.0816877	0.000899439
stimuli/12_pieceA_joyous_sad_anxious	50	25	0.0592085	-0.0839238	0.0590135	-0.0808051	0.00100502
stimuli/12_pieceA_joyous_sad_anxious	51	25.5	0.0591886	-0.082319	0.0588325	-0.0798165	0.00103923
stimuli/12_pieceA_joyous_sad_anxious	52	26	0.059993	-0.0817056	0.0586966	-0.0787862	0.0010811
stimuli/12_pieceA_joyous_sad_anxious	53	26.5	0.0607537	-0.0799012	0.0585862	-0.0777108	0.00111637
stimuli/12_pieceA_joyous_sad_anxious	54	27	0.0603365	-0.0759998	0.0584949	-0.0765981	0.00119483
stimuli/12_pieceA_joyous_sad_anxious	55	27.5	0.060427	-0.0739965	0.0584233	-0.0754055	0.00126082
stimuli/12_pieceA_joyous_sad_anxious	56	28	0.0591554	-0.0721208	0.0583563	-0.0741464	0.00135323
stimuli/12_pieceA_joyous_sad_anxious	57	28.5	0.0583157	-0.0701585	0.0582826	-0.0727952	0.00145937
stimuli/12_pieceA_joyous_sad_anxious	58	29	0.0593009	-0.0688034	0.0582889	-0.0713358	0.00149456
stimuli/12_pieceA_joyous_sad_anxious	59	29.5	0.0584554	-0.0671422	0.0583519	-0.0698426	0.000965059
stimuli/12_pieceA_joyous_sad_anxious	60	30	0.0580499	-0.0665203	0.0584628	-0.0688839	0.00180753
stimuli/12_pieceA_joyous_sad_anxious	61	30.5	0.0561598	-0.066174	0.0585992	-0.0670816	0.00171813
stimuli/12_pieceA_joyous_sad_anxious	62	31	0.0553239	-0.0643073	0.0587553	-0.0653705	0.00165378
stimuli/12_pieceA_joyous_sad_anxious	63	31.5	0.0574568	-0.0634787	0.058935	-0.0637266	0.00162043
stimuli/12_pieceA_joyous_sad_anxious	64	32	0.0569891	-0.0636871	0.0590933	-0.0621139	0.00147101
stimuli/12_pieceA_joyous_sad_anxious	65	32.5	0.0573911	-0.0623673	0.0592145	-0.0606479	0.00131609
stimuli/12_pieceA_joyous_sad_anxious	66	33	0.0583185	-0.0610807	0.0593487	-0.0593386	0.00112221
stimuli/12_pieceA_joyous_sad_anxious	67	33.5	0.0583658	-0.0603654	0.0594655	-0.0582225	0.000841676
stimuli/12_pieceA_joyous_sad_anxious	68	34	0.0589057	-0.0586448	0.05954	-0.0573841	0.000676753
stimuli/12_pieceA_joyous_sad_anxious	69	34.5	0.0601321	-0.0576798	0.0595507	-0.0567075	0.000490852
stimuli/12_pieceA_joyous_sad_anxious	70	35	0.0626807	-0.0577824	0.0595247	-0.0562173	0.000307407
stimuli/12_pieceA_joyous_sad_anxious	71	35.5	0.0621402	-0.0562563	0.0594842	-0.0559126	0.000255482
stimuli/12_pieceA_joyous_sad_anxious	72	36	0.061796	-0.0558799	0.0594252	-0.055664	0.000146187
stimuli/12_pieceA_joyous_sad_anxious	73	36.5	0.0618264	-0.0543668	0.0593832	-0.055524	0.000233837
stimuli/12_pieceA_joyous_sad_anxious	74	37	0.0613214	-0.0537423	0.0592505	-0.0553315	0.00023873
stimuli/12_pieceA_joyous_sad_anxious	75	37.5	0.0601252	-0.0533332	0.0591187	-0.0551324	0.000193019
stimuli/12_pieceA_joyous_sad_anxious	76	38	0.0594021	-0.0527924	0.0589581	-0.0550253	0.000170838
stimuli/12_pieceA_joyous_sad_anxious	77	38.5	0.0584449	-0.0525042	0.0587941	-0.0549774	0.000207724
stimuli/12_pieceA_joyous_sad_anxious	78	39	0.0577056	-0.0525293	0.0585883	-0.0549496	0.000277126
stimuli/12_pieceA_joyous_sad_anxious	79	39.5	0.0573521	-0.0528515	0.0583111	-0.0549525	0.000321125
stimuli/12_pieceA_joyous_sad_anxious	80	40	0.056983	-0.0534027	0.0579955	-0.0550117	0.000363553
stimuli/12_pieceA_joyous_sad_anxious	81	40.5	0.0568251	-0.0541733	0.0576351	-0.0550597	0.000326065
stimuli/12_pieceA_joyous_sad_anxious	82	41	0.0563912	-0.0545085	0.0573091	-0.0550586	0.000311432
stimuli/12_pieceA_joyous_sad_anxious	83	41.5	0.0559541	-0.054685	0.0569977	-0.0550514	0.000397328
stimuli/12_pieceA_joyous_sad_anxious	84	42	0.0556681	-0.05392	0.0566017	-0.0550196	0.000354421
stimuli/12_pieceA_joyous_sad_anxious	85	42.5	0.0556617	-0.0748756	0.0562473	-0.0550117	0.00037891
stimuli/12_pieceA_joyous_sad_anxious	86	43	0.055298	-0.0549987	0.055877	-0.0549314	0.000351976
stimuli/12_pieceA_joyous_sad_anxious	87	43.5	0.0546345	-0.0548126	0.0555719	-0.0547559	0.00036325
stimuli/12_pieceA_joyous_sad_anxious	88	44	0.0548272	-0.0540678	0.0553251	-0.0544894	0.000492026
stimuli/12_pieceA_joyous_sad_anxious	89	44.5	0.0544336	-0.0528513	0.0550126	-0.0541093	0.00106942
stimuli/12_pieceA_joyous_sad_anxious	90	45	0.0533242	-0.0522473	0.0559494	-0.0535936	0.00118196
stimuli/12_pieceA_joyous_sad_anxious	91	45.5	0.0548577	-0.051511	0.0549806	-0.0529166	0.00111538
stimuli/12_pieceA_joyous_sad_anxious	92	46	0.0549491	-0.0501179	0.0541618	-0.0521592	0.00107582
stimuli/12_pieceA_joyous_sad_anxious	93	46.5	0.0551745	-0.0509337	0.0535297	-0.0512886	0.00100238
stimuli/12_pieceA_joyous_sad_anxious	94	47	0.0551307	-0.0503725	0.0530535	-0.0504066	0.000971119
stimuli/12_pieceA_joyous_sad_anxious	95	47.5	0.0549129	-0.0492719	0.0526929	-0.0495049	0.00103323
stimuli/12_pieceA_joyous_sad_anxious	96	48	0.0542457	-0.0498847	0.0523452	-0.0485319	0.000931566
stimuli/12_pieceA_joyous_sad_anxious	97	48.5	0.0544074	-0.0485636	0.0520802	-0.0476388	0.000979949
stimuli/12_pieceA_joyous_sad_anxious	98	49	0.0537553	-0.048482	0.0518138	-0.0466958	0.00093884
stimuli/12_pieceA_joyous_sad_anxious	99	49.5	0.0522084	-0.0462308	0.0515036	-0.0458097	0.000920772
stimuli/12_pieceA_joyous_sad_anxious	100	50	0.0518651	-0.0432421	0.0511552	-0.0449574	0.0006471
stimuli/12_pieceA_joyous_sad_anxious	101	50.5	0.0510678	-0.0424572	0.0508701	-0.0443765	0.000682259
stimuli/12_pieceA_joyous_sad_anxious	102	51	0.0505269	-0.0414149	0.0506568	-0.0437284	0.0008798
stimuli/12_pieceA_joyous_sad_anxious	103	51.5	0.0500187	-0.0415052	0.0505396	-0.0428564	0.000720628
stimuli/12_pieceA_joyous_sad_anxious	104	52	0.0491388	-0.0422848	0.0504748	-0.0421387	0.000505982
stimuli/12_pieceA_joyous_sad_anxious	105	52.5	0.0480475	-0.0420906	0.0504301	-0.0416347	0.000352739
stimuli/12_pieceA_joyous_sad_anxious	106	53	0.0472932	-0.0417861	0.0504036	-0.041283	0.000223419
stimuli/12_pieceA_joyous_sad_anxious	107	53.5	0.0473772	-0.0404893	0.0503876	-0.0410601	6.27e-05
stimuli/12_pieceA_joyous_sad_anxious	108	54	0.0471917	-0.0400845	0.0503585	-0.0410046	0.000158545
stimuli/12_pieceA_joyous_sad_anxious	109	54.5	0.0462132	-0.0399493	0.0502974	-0.0411509	0.000348541
stimuli/12_pieceA_joyous_sad_anxious	110	55	0.0471925	-0.0413917	0.0502115	-0.0414887	0.000461972
stimuli/12_pieceA_joyous_sad_anxious	111	55.5	0.04718	-0.0420221	0.0500596	-0.0410524	0.000223244
stimuli/12_pieceA_joyous_sad_anxious	112	56	0.0472824	-0.04318	0.0498826	-0.0411883	0.000230741
stimuli/12_pieceA_joyous_sad_anxious	113	56.5	0.0473362	-0.043137	0.0496816	-0.0413017	0.000276666
stimuli/12_pieceA_joyous_sad_anxious	114	57	0.04695	-0.0431694	0.0494396	-0.0414358	0.000339805
stimuli/12_pieceA_joyous_sad_anxious	115	57.5	0.0903103	-0.0440319	0.049178	-0.0416527	0.000393023
stimuli/12_pieceA_joyous_sad_anxious	116	58	0.0464384	-0.0425089	0.048918	-0.0419474	0.000536911
stimuli/12_pieceA_joyous_sad_anxious	117	58.5	0.0457244	-0.0423685	0.0485675	-0.0423541	0.000700284
stimuli/12_pieceA_joyous_sad_anxious	118	59	0.0454346	-0.0413846	0.0481665	-0.0429283	0.00178068
stimuli/12_pieceA_joyous_sad_anxious	119	59.5	0.0451722	-0.0415357	0.0476907	-0.0446442	0.000591559
stimuli/12_pieceA_joyous_sad_anxious	120	60	0.0453577	-0.0417721	0.0471184	-0.0444942	0.000635433
stimuli/12_pieceA_joyous_sad_anxious	121	60.5	0.0458033	-0.041523	0.0464834	-0.0445178	0.000692058
stimuli/12_pieceA_joyous_sad_anxious	122	61	0.0465354	-0.0439115	0.0458024	-0.0446409	0.000799828
stimuli/12_pieceA_joyous_sad_anxious	123	61.5	0.0454883	-0.0438302	0.0450408	-0.0448851	0.000910987
stimuli/12_pieceA_joyous_sad_anxious	124	62	0.0434484	-0.0448558	0.0441687	-0.0451484	0.000979151
stimuli/12_pieceA_joyous_sad_anxious	125	62.5	0.0404317	-0.045467	0.0432556	-0.0455019	0.00111815
stimuli/12_pieceA_joyous_sad_anxious	126	63	0.0388903	-0.0540645	0.0422436	-0.0459776	0.00123446
stimuli/12_pieceA_joyous_sad_anxious	127	63.5	0.0380643	-0.0540808	0.041146	-0.0465424	0.00135
stimuli/12_pieceA_joyous_sad_anxious	128	64	0.0381069	-0.0464121	0.0399651	-0.0471967	0.00142002
stimuli/12_pieceA_joyous_sad_anxious	129	64.5	0.0375868	-0.0462008	0.0387125	-0.0478656	0.00143719
stimuli/12_pieceA_joyous_sad_anxious	130	65	0.0368255	-0.0477709	0.0374205	-0.0484951	0.00143178
stimuli/12_pieceA_joyous_sad_anxious	131	65.5	0.0362966	-0.0480659	0.0361396	-0.0491347	0.00140591
stimuli/12_pieceA_joyous_sad_anxious	132	66	0.0362689	-0.0478092	0.0348746	-0.0497482	0.0013884
stimuli/12_pieceA_joyous_sad_anxious	133	66.5	0.0357404	-0.0481131	0.0336226	-0.0503484	0.00130437
stimuli/12_pieceA_joyous_sad_anxious	134	67	0.0347033	-0.0495447	0.0324446	-0.0509086	0.00117113
stimuli/12_pieceA_joyous_sad_anxious	135	67.5	0.0339888	-0.04979	0.0314106	-0.0514585	0.0010149
stimuli/12_pieceA_joyous_sad_anxious	136	68	0.0323923	-0.0522706	0.0304832	-0.0518706	0.000804766
stimuli/12_pieceA_joyous_sad_anxious	137	68.5	0.0314558	-0.0523899	0.0297232	-0.0521354	0.000579168
stimuli/12_pieceA_joyous_sad_anxious	138	69	0.0300542	-0.050895	0.0291508	-0.0522234	0.000379403
stimuli/12_pieceA_joyous_sad_anxious	139	69.5	0.0289595	-0.0492835	0.0287719	-0.0522045	0.000244329
stimuli/12_pieceA_joyous_sad_anxious	140	70	0.0279722	-0.0481997	0.0285405	-0.052126	0.00206711
stimuli/12_pieceA_joyous_sad_anxious	141	70.5	0.0264606	-0.0472906	0.0264906	-0.0518594	0.000854295
stimuli/12_pieceA_joyous_sad_anxious	142	71	0.0251922	-0.0474314	0.0257856	-0.0513771	0.000896549
stimuli/12_pieceA_joyous_sad_anxious	143	71.5	0.0242215	-0.0491137	0.0251299	-0.0507655	0.000823588
stimuli/12_pieceA_joyous_sad_anxious	144	72	0.0231567	-0.0905874	0.024482	-0.0502571	0.000832503
stimuli/12_pieceA_joyous_sad_anxious	145	72.5	0.0215028	-0.0474729	0.0238759	-0.0496864	0.000793146
stimuli/12_pieceA_joyous_sad_anxious	146	73	0.0208882	-0.046525	0.0232946	-0.0491468	0.000702709
stimuli/12_pieceA_joyous_sad_anxious	147	73.5	0.0207921	-0.0463177	0.022757	-0.0486943	0.000888147
stimuli/12_pieceA_joyous_sad_anxious	148	74	0.0214202	-0.0459452	0.0222173	-0.0479889	0.00361272
stimuli/12_pieceA_joyous_sad_anxious	149	74.5	0.0210509	-0.0448133	0.0257661	-0.0486653	0.000879711
stimuli/12_pieceA_joyous_sad_anxious	150	75	0.0216507	-0.0437765	0.0254218	-0.0478558	0.00087671
stimuli/12_pieceA_joyous_sad_anxious	151	75.5	0.0219137	-0.0421764	0.0252141	-0.047004	0.00117983
stimuli/12_pieceA_joyous_sad_anxious	152	76	0.0219807	-0.0415426	0.0250638	-0.0458338	0.00125967
stimuli/12_pieceA_joyous_sad_anxious	153	76.5	0.0220242	-0.0409815	0.0249503	-0.0445793	0.000945124
stimuli/12_pieceA_joyous_sad_anxious	154	77	0.0220041	-0.039866	0.024852	-0.0436393	0.00090191
stimuli/12_pieceA_joyous_sad_anxious	155	77.5	0.0218194	-0.0386202	0.0247517	-0.042743	0.000948223
stimuli/12_pieceA_joyous_sad_anxious	156	78	0.0218573	-0.0386531	0.0246696	-0.0417983	0.000923577
stimuli/12_pieceA_joyous_sad_anxious	157	78.5	0.0212196	-0.0383877	0.0245821	-0.0408789	0.000903478
stimuli/12_pieceA_joyous_sad_anxious	158	79	0.020185	-0.0375876	0.0244448	-0.0399859	0.000882946
stimuli/12_pieceA_joyous_sad_anxious	159	79.5	0.0195772	-0.0366968	0.0242826	-0.039118	0.000905551
stimuli/12_pieceA_joyous_sad_anxious	160	80	0.0189543	-0.0371229	0.0240537	-0.0382418	0.000861132
stimuli/12_pieceA_joyous_sad_anxious	161	80.5	0.0185324	-0.0363354	0.023757	-0.0374334	0.00108443
stimuli/12_pieceA_joyous_sad_anxious	162	81	0.018499	-0.0348331	0.0234166	-0.0364038	0.000913821
stimuli/12_pieceA_joyous_sad_anxious	163	81.5	0.018846	-0.0332274	0.0230168	-0.0355821	0.000780708
stimuli/12_pieceA_joyous_sad_anxious	164	82	0.0191164	-0.0326169	0.022564	-0.0349461	0.000725033
stimuli/12_pieceA_joyous_sad_anxious	165	82.5	0.0166662	-0.0341323	0.0220093	-0.0344792	0.00063688
stimuli/12_pieceA_joyous_sad_anxious	166	83	0.017177	-0.0339332	0.021436	-0.0342018	0.000597427
stimuli/12_pieceA_joyous_sad_anxious	167	83.5	0.0191579	-0.0294012	0.0208438	-0.0341229	0.000603598
stimuli/12_pieceA_joyous_sad_anxious	168	84	0.0188091	-0.0265018	0.0202873	-0.0343565	0.000635312
stimuli/12_pieceA_joyous_sad_anxious	169	84.5	0.0170588	-0.028971	0.0197539	-0.0347017	0.00159118
stimuli/12_pieceA_joyous_sad_anxious	170	85	0.0155534	-0.0284502	0.019238	-0.0331964	0.000605725
stimuli/12_pieceA_joyous_sad_anxious	171	85.5	0.0136579	-0.0308965	0.0187683	-0.0328139	0.000526819
stimuli/12_pieceA_joyous_sad_anxious	172	86	0.0127934	-0.0356132	0.0183359	-0.032513	0.000600355
stimuli/12_pieceA_joyous_sad_anxious	173	86.5	0.0119022	-0.034155	0.017923	-0.0320772	0.000718166
stimuli/12_pieceA_joyous_sad_anxious	174	87	0.0153677	-0.0344147	0.0175181	-0.031484	0.000816933
stimuli/12_pieceA_joyous_sad_anxious	175	87.5	0.015741	-0.0304379	0.0171168	-0.0307725	0.000929532
stimuli/12_pieceA_joyous_sad_anxious	176	88	0.0163679	-0.0271043	0.0167037	-0.0299398	0.00101146
stimuli/12_pieceA_joyous_sad_anxious	177	88.5	0.0159676	-0.0262622	0.0163009	-0.029012	0.0011143
stimuli/12_pieceA_joyous_sad_anxious	178	89	0.0154655	-0.0257276	0.0159186	-0.0279653	0.00119538
stimuli/12_pieceA_joyous_sad_anxious	179	89.5	0.0155993	-0.0270383	0.0155355	-0.026833	0.0012358
stimuli/12_pieceA_joyous_sad_anxious	180	90	0.015133	-0.0269279	0.0151175	-0.02567	0.00124093
stimuli/12_pieceA_joyous_sad_anxious	181	90.5	0.0151755	-0.0259474	0.0146822	-0.0245079	0.00130862
stimuli/12_pieceA_joyous_sad_anxious	182	91	0.0150005	-0.0261862	0.0142257	-0.0232815	0.00129192
stimuli/12_pieceA_joyous_sad_anxious	183	91.5	0.0143972	-0.0255508	0.0137647	-0.0220746	0.00121388
stimuli/12_pieceA_joyous_sad_anxious	184	92	0.0148967	-0.0247291	0.0133289	-0.0209417	0.00113315
stimuli/12_pieceA_joyous_sad_anxious	185	92.5	0.0139696	-0.0240668	0.0129461	-0.0198752	0.00105221
stimuli/12_pieceA_joyous_sad_anxious	186	93	0.0134304	-0.0238785	0.0126173	-0.0188757	0.000999195
stimuli/12_pieceA_joyous_sad_anxious	187	93.5	0.0133116	-0.014948	0.0123348	-0.0179172	0.000869157
stimuli/12_pieceA_joyous_sad_anxious	188	94	0.01336	-0.0145561	0.0120673	-0.0170902	0.000739194
stimuli/12_pieceA_joyous_sad_anxious	189	94.5	0.0129074	-0.0134593	0.0117959	-0.0164027	0.00061796
stimuli/12_pieceA_joyous_sad_anxious	190	95	0.0106419	-0.012149	0.0115144	-0.0158526	0.000529124
stimuli/12_pieceA_joyous_sad_anxious	191	95.5	0.0102824	-0.0110747	0.0113178	-0.0153613	0.00047929
stimuli/12_pieceA_joyous_sad_anxious	192	96	0.00911253	-0.010125	0.0110897	-0.0149398	0.000370778
stimuli/12_pieceA_joyous_sad_anxious	193	96.5	0.00912577	-0.0123122	0.0107722	-0.0147482	0.000352833
stimuli/12_pieceA_joyous_sad_anxious	194	97	0.00896067	-0.0114456	0.0104624	-0.0149171	0.000346509
stimuli/12_pieceA_joyous_sad_anxious	195	97.5	0.00916115	-0.0121573	0.0101516	-0.0150704	0.000426616
stimuli/12_pieceA_joyous_sad_anxious	196	98	0.00933658	-0.0120365	0.00981535	-0.0153329	0.000427773
stimuli/12_pieceA_joyous_sad_anxious	197	98.5	0.00932881	-0.0168896	0.00951453	-0.015637	0.000371195
stimuli/12_pieceA_joyous_sad_anxious	198	99	0.00908235	-0.01802	0.00919893	-0.0158324	0.000400178
stimuli/12_pieceA_joyous_sad_anxious	199	99.5	0.00943598	-0.0185526	0.00886551	-0.0160537	0.00036089
stimuli/12_pieceA_joyous_sad_anxious	200	100	0.00870986	-0.0194624	0.00857614	-0.0162693	0.000391473
stimuli/12_pieceA_joyous_sad_anxious	201	100.5	0.00818995	-0.0202545	0.00827005	-0.0165134	0.000457324
stimuli/12_pieceA_joyous_sad_anxious	202	101	0.00816557	-0.0205652	0.00791689	-0.0168039	0.000472755
stimuli/12_pieceA_joyous_sad_anxious	203	101.5	0.00856048	-0.0201091	0.00753966	-0.0170889	0.00049134
stimuli/12_pieceA_joyous_sad_anxious	204	102	0.00870801	-0.0197878	0.00715798	-0.0173983	0.000496947
stimuli/12_pieceA_joyous_sad_anxious	205	102.5	0.00784302	-0.0196885	0.00672954	-0.0176501	0.000491457
stimuli/12_pieceA_joyous_sad_anxious	206	103	0.00705307	-0.0196638	0.00627733	-0.0178425	0.000542375
stimuli/12_pieceA_joyous_sad_anxious	207	103.5	0.00638366	-0.0178738	0.00579628	-0.0180931	0.00051512
stimuli/12_pieceA_joyous_sad_anxious	208	104	0.00560314	-0.0173767	0.00529101	-0.0181933	0.000512267
stimuli/12_pieceA_joyous_sad_anxious	209	104.5	0.00443289	-0.0171704	0.00477881	-0.0181852	0.000516603
stimuli/12_pieceA_joyous_sad_anxious	210	105	0.00392572	-0.0167085	0.00426221	-0.0181841	0.000501996
stimuli/12_pieceA_joyous_sad_anxious	211	105.5	0.00336891	-0.0172535	0.00377022	-0.0180844	0.000481081
stimuli/12_pieceA_joyous_sad_anxious	212	106	0.00303661	-0.0162213	0.00329292	-0.0180243	0.00041653
stimuli/12_pieceA_joyous_sad_anxious	213	106.5	0.00200789	-0.0165447	0.00287951	-0.0180752	0.000451886
stimuli/12_pieceA_joyous_sad_anxious	214	107	0.00134875	-0.0159395	0.00283675	-0.018525	0.000463225
stimuli/12_pieceA_joyous_sad_anxious	215	107.5	0.000674071	-0.0160788	0.00261733	-0.018933	0.000572575
stimuli/12_pieceA_joyous_sad_anxious	216	108	-0.000401506	-0.0167823	0.00218766	-0.0193115	0.000658971
stimuli/12_pieceA_joyous_sad_anxious	217	108.5	-0.00202781	-0.0173921	0.00165111	-0.019694	0.000757121
stimuli/12_pieceA_joyous_sad_anxious	218	109	-0.00291652	-0.0169829	0.000996088	-0.0200737	0.000864319
stimuli/12_pieceA_joyous_sad_anxious	219	109.5	-0.00203995	-0.0204519	0.00021563	-0.0204451	0.000976058
stimuli/12_pieceA_joyous_sad_anxious	220	110	-0.00212473	-0.0194332	-0.000691789	-0.0208047	0.00108638
stimuli/12_pieceA_joyous_sad_anxious	221	110.5	-0.00298901	-0.0185069	-0.00172139	-0.0211513	0.00118821
stimuli/12_pieceA_joyous_sad_anxious	222	111	-0.00305271	-0.0194254	-0.00286127	-0.0214867	0.00127358
stimuli/12_pieceA_joyous_sad_anxious	223	111.5	-0.00380429	-0.0217374	-0.00409151	-0.0218162	0.00133394
stimuli/12_pieceA_joyous_sad_anxious	224	112	-0.00517418	-0.0241971	-0.00538339	-0.0221485	0.00136049
stimuli/12_pieceA_joyous_sad_anxious	225	112.5	-0.00516346	-0.0265924	-0.00669851	-0.0224969	0.00134498
stimuli/12_pieceA_joyous_sad_anxious	226	113	-0.00548601	-0.0272486	-0.00798796	-0.0228794	0.00128129
stimuli/12_pieceA_joyous_sad_anxious	227	113.5	-0.00592962	-0.0272344	-0.00919145	-0.0233191	0.00116983
stimuli/12_pieceA_joyous_sad_anxious	228	114	-0.00658512	-0.0269545	-0.0102365	-0.0238448	0.00102952
stimuli/12_pieceA_joyous_sad_anxious	229	114.5	-0.00688486	-0.0273505	-0.0110376	-0.0244914	0.000929633
stimuli/12_pieceA_joyous_sad_anxious	230	115	-0.0076655	-0.0278574	-0.0114953	-0.0253005	0.00102022
stimuli/12_pieceA_joyous_sad_anxious	231	115.5	-0.00851221	-0.0274937	-0.0114955	-0.0263208	0.00141496
stimuli/12_pieceA_joyous_sad_anxious	232	116	-0.00898314	-0.030097	-0.0109084	-0.0276082	0.00208902
stimuli/12_pieceA_joyous_sad_anxious	233	116.5	-0.00930448	-0.0288152	-0.00958794	-0.0292269	0.00300124
stimuli/12_pieceA_joyous_sad_anxious	234	117	-0.0094507	-0.027545	-0.00737059	-0.0312495	0.00414141
stimuli/12_pieceA_joyous_sad_anxious	235	117.5	-0.00758723	-0.0298151	-0.00407487	-0.0337574	0.00551708
stimuli/12_pieceA_joyous_sad_anxious	236	118	-0.00508574	-0.0304813	0.000499714	-0.0368414	0.00714385
stimuli/12_pieceA_joyous_sad_anxious	237	118.5	-0.00128144	-0.0378179	0.00657345	-0.0406023	0.00904138
stimuli/12_pieceA_joyous_sad_anxious	238	119	0.0066471	-0.0377837	0.0143873	-0.045151	0.0112318
stimuli/12_pieceA_joyous_sad_anxious	239	119.5	0.0297505	-0.0551469	0.0242036	-0.0506094	0.0137389
stimuli/12_pieceA_joyous_sad_anxious	240	120	0.0442351	-0.0642485	0.0363071	-0.0571103	0.0132539
stimuli/2_pieceB_anxious_calm_joyous	1	0.5	0.020299	-0.0649991	0.0246189	-0.0633595	0.00312608
stimuli/2_pieceB_anxious_calm_joyous	2	1	0.021214	-0.0652975	0.021531	-0.0638463	0.00210005
stimuli/2_pieceB_anxious_calm_joyous	3	1.5	0.0203368	-0.0629861	0.0194436	-0.063616	0.00148487
stimuli/2_pieceB_anxious_calm_joyous	4	2	0.0208003	-0.0615663	0.0181945	-0.0628132	0.00136542
stimuli/2_pieceB_anxious_calm_joyous	5	2.5	0.0207808	-0.0613334	0.0176359	-0.0615672	0.00157356
stimuli/2_pieceB_anxious_calm_joyous	6	3	0.019116	-0.0582782	0.0176338	-0.0599937	0.00185086
stimuli/2_pieceB_anxious_calm_joyous	7	3.5	0.0193962	-0.0566513	0.0180677	-0.0581944	0.00208044
stimuli/2_pieceB_anxious_calm_joyous	8	4	0.0206007	-0.0529257	0.0188294	-0.0562584	0.00222951
stimuli/2_pieceB_anxious_calm_joyous	9	4.5	0.0220563	-0.053365	0.0198234	-0.0542627	0.00229434
stimuli/2_pieceB_anxious_calm_joyous	10	5	0.0212666	-0.053141	0.0209652	-0.0522727	0.00228118
stimuli/2_pieceB_anxious_calm_joyous	11	5.5	0.0209136	-0.052191	0.0221818	-0.050343	0.00219987
stimuli/2_pieceB_anxious_calm_joyous	12	6	0.0201706	-0.0498765	0.0234102	-0.0485181	0.00206143
stimuli/2_pieceB_anxious_calm_joyous	13	6.5	0.0206636	-0.048132	0.0245976	-0.0468329	0.00187707
stimuli/2_pieceB_anxious_calm_joyous	14	7	0.0202823	-0.0473524	0.0257002	-0.0453138	0.00165775
stimuli/2_pieceB_anxious_calm_joyous	15	7.5	0.0262947	-0.0463926	0.026683	-0.0439788	0.00141397
stimuli/2_pieceB_anxious_calm_joyous	16	8	0.0267334	-0.0439823	0.0275192	-0.0428386	0.00115575
stimuli/2_pieceB_anxious_calm_joyous	17	8.5	0.0271131	-0.0412343	0.0281894	-0.041897	0.000892874
stimuli/2_pieceB_anxious_calm_joyous	18	9	0.0267566	-0.0405546	0.0286813	-0.0411519	0.000635769
stimuli/2_pieceB_anxious_calm_joyous	19	9.5	0.0267155	-0.0392086	0.028989	-0.0405955	0.000399489
stimuli/2_pieceB_anxious_calm_joyous	20	10	0.0270695	-0.0395894	0.0291123	-0.0402155	0.000227071
stimuli/2_pieceB_anxious_calm_joyous	21	10.5	0.0272582	-0.0401666	0.0290564	-0.0399954	0.000239105
stimuli/2_pieceB_anxious_calm_joyous	22	11	0.0260862	-0.0399198	0.0288311	-0.0399154	0.000382593
stimuli/2_pieceB_anxious_calm_joyous	23	11.5	0.0401967	-0.0405573	0.0284503	-0.0399526	0.000534824
stimuli/2_pieceB_anxious_calm_joyous	24	12	0.039839	-0.0416959	0.0279315	-0.0400826	0.000666065
stimuli/2_pieceB_anxious_calm_joyous	25	12.5	0.0393517	-0.041418	0.0272951	-0.0402792	0.000768465
stimuli/2_pieceB_anxious_calm_joyous	26	13	0.0246762	-0.0397537	0.0265639	-0.0405155	0.000835206
stimuli/2_pieceB_anxious_calm_joyous	27	13.5	0.0237704	-0.0400375	0.0259876	-0.039911	0.000779961
stimuli/2_pieceB_anxious_calm_joyous	28	14	0.0229402	-0.0397767	0.0253117	-0.0395219	0.00068178
stimuli/2_pieceB_anxious_calm_joyous	29	14.5	0.0201018	-0.0395091	0.024647	-0.0393702	0.000696218
stimuli/2_pieceB_anxious_calm_joyous	30	15	0.020464	-0.0398816	0.0239508	-0.0393719	0.000711186
stimuli/2_pieceB_anxious_calm_joyous	31	15.5	0.0203321	-0.0398546	0.0232399	-0.0393936	0.000627436
stimuli/2_pieceB_anxious_calm_joyous	32	16	0.0202689	-0.0398723	0.022618	-0.0394765	0.000589967
stimuli/2_pieceB_anxious_calm_joyous	33	16.5	0.0197552	-0.0405583	0.0220364	-0.0395759	0.00059831
stimuli/2_pieceB_anxious_calm_joyous	34	17	0.0184523	-0.0405972	0.0214789	-0.0397929	0.000579273
stimuli/2_pieceB_anxious_calm_joyous	35	17.5	0.0183064	-0.0404327	0.0209281	-0.0399722	0.000493356
stimuli/2_pieceB_anxious_calm_joyous	36	18	0.0183204	-0.0400726	0.0204531	-0.0401057	0.000370584
stimuli/2_pieceB_anxious_calm_joyous	37	18.5	0.0187758	-0.0390969	0.0200827	-0.0401183	0.000228416
stimuli/2_pieceB_anxious_calm_joyous	38	19	0.0193369	-0.0370951	0.019872	-0.0400302	0.000204041
stimuli/2_pieceB_anxious_calm_joyous	39	19.5	0.0197673	-0.0383162	0.0198298	-0.0398306	0.000387419
stimuli/2_pieceB_anxious_calm_joyous	40	20	0.0200077	-0.039729	0.0199939	-0.0394796	0.000526259
stimuli/2_pieceB_anxious_calm_joyous	41	20.5	0.0211042	-0.0394393	0.0201139	-0.0389672	0.000636375
stimuli/2_pieceB_anxious_calm_joyous	42	21	0.0220642	-0.0390878	0.020349	-0.0383759	0.00071173
stimuli/2_pieceB_anxious_calm_joyous	43	21.5	0.0232034	-0.0380181	0.0206905	-0.0377514	0.00083333
stimuli/2_pieceB_anxious_calm_joyous	44	22	0.0237102	-0.0368203	0.0211336	-0.0370456	0.000927411
stimuli/2_pieceB_anxious_calm_joyous	45	22.5	0.0236124	-0.0366174	0.0216746	-0.0362924	0.00104923
stimuli/2_pieceB_anxious_calm_joyous	46	23	0.0246273	-0.0349795	0.0222933	-0.035445	0.00115674
stimuli/2_pieceB_anxious_calm_joyous	47	23.5	0.0247778	-0.0334466	0.0230178	-0.0345432	0.00130309
stimuli/2_pieceB_anxious_calm_joyous	48	24	0.0246906	-0.0322006	0.02393	-0.0336127	0.00103971
stimuli/2_pieceB_anxious_calm_joyous	49	24.5	0.024662	-0.0297993	0.0243452	-0.0326595	0.0010702
stimuli/2_pieceB_anxious_calm_joyous	50	25	0.0243004	-0.0271881	0.0245559	-0.0316102	0.00104027
stimuli/2_pieceB_anxious_calm_joyous	51	25.5	0.0245594	-0.0655223	0.0245623	-0.03057	0.00102762
stimuli/2_pieceB_anxious_calm_joyous	52	26	0.024331	-0.0239023	0.0249723	-0.0296277	0.00106845
stimuli/2_pieceB_anxious_calm_joyous	53	26.5	0.0240481	-0.0240391	0.0254334	-0.0286639	0.0009629
stimuli/2_pieceB_anxious_calm_joyous	54	27	0.0246985	-0.0242033	0.025843	-0.0277924	0.00093464
stimuli/2_pieceB_anxious_calm_joyous	55	27.5	0.0252952	-0.0244219	0.0263448	-0.0270039	0.000867474
stimuli/2_pieceB_anxious_calm_joyous	56	28	0.0257209	-0.0239182	0.0268697	-0.0263133	0.000829742
stimuli/2_pieceB_anxious_calm_joyous	57	28.5	0.026509	-0.0224425	0.027428	-0.0256994	0.000823253
stimuli/2_pieceB_anxious_calm_joyous	58	29	0.027075	-0.0212901	0.0279938	-0.0251014	0.000857567
stimuli/2_pieceB_anxious_calm_joyous	59	29.5	0.0279961	-0.0207964	0.0285854	-0.0244806	0.000904304
stimuli/2_pieceB_anxious_calm_joyous	60	30	0.0290507	-0.0210071	0.029245	-0.0238619	0.000913733
stimuli/2_pieceB_anxious_calm_joyous	61	30.5	0.0293828	-0.022412	0.0299228	-0.0232492	0.000896881
stimuli/2_pieceB_anxious_calm_joyous	62	31	0.0298731	-0.0226315	0.0305406	-0.0225991	0.000893356
stimuli/2_pieceB_anxious_calm_joyous	63	31.5	0.0303635	-0.0224046	0.0311911	-0.0219867	0.000823811
stimuli/2_pieceB_anxious_calm_joyous	64	32	0.0315599	-0.022323	0.0318643	-0.021512	0.000823386
stimuli/2_pieceB_anxious_calm_joyous	65	32.5	0.0321749	-0.0222886	0.0325331	-0.0210316	0.000841791
stimuli/2_pieceB_anxious_calm_joyous	66	33	0.0332754	-0.0219949	0.0331791	-0.0204919	0.000809384
stimuli/2_pieceB_anxious_calm_joyous	67	33.5	0.0347297	-0.0221262	0.0337747	-0.0199438	0.000742125
stimuli/2_pieceB_anxious_calm_joyous	68	34	0.0362167	-0.0221149	0.0342475	-0.0193718	0.000684623
stimuli/2_pieceB_anxious_calm_joyous	69	34.5	0.0366933	-0.0219258	0.0346608	-0.018826	0.000679401
stimuli/2_pieceB_anxious_calm_joyous	70	35	0.036782	-0.0210032	0.0351179	-0.0183234	0.000530459
stimuli/2_pieceB_anxious_calm_joyous	71	35.5	0.0361306	-0.019434	0.0354446	-0.0179055	0.000428851
stimuli/2_pieceB_anxious_calm_joyous	72	36	0.0355798	-0.0186775	0.0355874	-0.0175011	0.000497734
stimuli/2_pieceB_anxious_calm_joyous	73	36.5	0.0352153	-0.0173098	0.0355847	-0.0170034	0.000577448
stimuli/2_pieceB_anxious_calm_joyous	74	37	0.0355123	-0.0166288	0.03568	-0.0164339	0.000637244
stimuli/2_pieceB_anxious_calm_joyous	75	37.5	0.0340849	-0.0143782	0.0353092	-0.0159156	0.000699358
stimuli/2_pieceB_anxious_calm_joyous	76	38	0.033926	-0.0133093	0.034694	-0.0155829	0.00215107
stimuli/2_pieceB_anxious_calm_joyous	77	38.5	0.0335758	-0.0127577	0.0339162	-0.0135774	0.00116802
stimuli/2_pieceB_anxious_calm_joyous	78	39	0.034409	-0.0101067	0.0331106	-0.0127317	0.00115848
stimuli/2_pieceB_anxious_calm_joyous	79	39.5	0.0324278	-0.00965012	0.0322438	-0.0119631	0.0012247
stimuli/2_pieceB_anxious_calm_joyous	80	40	0.0310896	-0.00900642	0.0312336	-0.0112708	0.00118797
stimuli/2_pieceB_anxious_calm_joyous	81	40.5	0.0305414	-0.00997479	0.0302415	-0.0106173	0.00117833
stimuli/2_pieceB_anxious_calm_joyous	82	41	0.0302454	-0.0109178	0.0292033	-0.01006	0.00101323
stimuli/2_pieceB_anxious_calm_joyous	83	41.5	0.0296744	-0.010648	0.0282929	-0.00961516	0.000835308
stimuli/2_pieceB_anxious_calm_joyous	84	42	0.0293687	-0.0101966	0.0275677	-0.00920058	0.000688765
stimuli/2_pieceB_anxious_calm_joyous	85	42.5	0.0293397	-0.0100806	0.0270235	-0.00877844	0.000449609
stimuli/2_pieceB_anxious_calm_joyous	86	43	0.0289775	-0.0101014	0.0266627	-0.00851011	0.000207606
stimuli/2_pieceB_anxious_calm_joyous	87	43.5	0.0260338	-0.00851643	0.0265357	-0.00834594	0.000125049
stimuli/2_pieceB_anxious_calm_joyous	88	44	0.0256591	-0.00773924	0.0265987	-0.00823794	0.000226898
stimuli/2_pieceB_anxious_calm_joyous	89	44.5	0.0257451	-0.00806288	0.0268223	-0.00819916	0.000335257
stimuli/2_pieceB_anxious_calm_joyous	90	45	0.0255535	-0.00780872	0.0271526	-0.00825666	0.000481999
stimuli/2_pieceB_anxious_calm_joyous	91	45.5	0.0249189	-0.00711637	0.0276265	-0.00834412	0.000624764
stimuli/2_pieceB_anxious_calm_joyous	92	46	0.0248041	-0.00666243	0.028242	-0.00845186	0.000733627
stimuli/2_pieceB_anxious_calm_joyous	93	46.5	0.0228931	-0.00590945	0.0289728	-0.00851595	0.000805811
stimuli/2_pieceB_anxious_calm_joyous	94	47	0.023448	-0.00594548	0.0297775	-0.00847419	0.000905463
stimuli/2_pieceB_anxious_calm_joyous	95	47.5	0.0283481	-0.0065492	0.0306729	-0.00833958	0.00118713
stimuli/2_pieceB_anxious_calm_joyous	96	48	0.0295748	-0.0106655	0.0318394	-0.00811906	0.000984147
stimuli/2_pieceB_anxious_calm_joyous	97	48.5	0.031003	-0.0127759	0.0327901	-0.0078647	0.00107616
stimuli/2_pieceB_anxious_calm_joyous	98	49	0.0333509	-0.0113252	0.0338129	-0.00753023	0.00115739
stimuli/2_pieceB_anxious_calm_joyous	99	49.5	0.0447331	-0.00885273	0.0348808	-0.00708398	0.00119883
stimuli/2_pieceB_anxious_calm_joyous	100	50	0.041375	-0.00628397	0.03595	-0.00654164	0.00126703
stimuli/2_pieceB_anxious_calm_joyous	101	50.5	0.0406943	-0.00484333	0.0370637	-0.00593751	0.00130373
stimuli/2_pieceB_anxious_calm_joyous	102	51	0.0411634	-0.00482154	0.0381669	-0.00524277	0.00141489
stimuli/2_pieceB_anxious_calm_joyous	103	51.5	0.0440982	-0.00251011	0.0392502	-0.00433261	0.00144323
stimuli/2_pieceB_anxious_calm_joyous	104	52	0.045243	-0.0020546	0.0402125	-0.00325698	0.00148238
stimuli/2_pieceB_anxious_calm_joyous	105	52.5	0.0430676	-0.00201525	0.0411617	-0.00211835	0.00142244
stimuli/2_pieceB_anxious_calm_joyous	106	53	0.0433948	-0.00145149	0.0420486	-0.00100625	0.00138525
stimuli/2_pieceB_anxious_calm_joyous	107	53.5	0.0398085	-0.00218978	0.0428365	0.000133057	0.00135354
stimuli/2_pieceB_anxious_calm_joyous	108	54	0.0394674	-0.0025391	0.0435433	0.00128739	0.00130232
stimuli/2_pieceB_anxious_calm_joyous	109	54.5	0.0399923	6.02e-05	0.0441448	0.00244252	0.00125704
stimuli/2_pieceB_anxious_calm_joyous	110	55	0.0406645	0.00515841	0.0446297	0.00360227	0.00122663
stimuli/2_pieceB_anxious_calm_joyous	111	55.5	0.0417746	0.00622454	0.0449949	0.00477325	0.00121055
stimuli/2_pieceB_anxious_calm_joyous	112	56	0.0440026	0.0064229	0.0452338	0.00596	0.00110005
stimuli/2_pieceB_anxious_calm_joyous	113	56.5	0.0455717	0.00814807	0.0454537	0.00703785	0.000996994
stimuli/2_pieceB_anxious_calm_joyous	114	57	0.0462703	0.00968821	0.0456174	0.00802131	0.000908916
stimuli/2_pieceB_anxious_calm_joyous	115	57.5	0.0458948	0.00958328	0.0457439	0.00892137	0.000863689
stimuli/2_pieceB_anxious_calm_joyous	116	58	0.0455704	0.0101531	0.0458822	0.00977393	0.000751958
stimuli/2_pieceB_anxious_calm_joyous	117	58.5	0.0456142	0.0103356	0.0459924	0.0105178	0.000592462
stimuli/2_pieceB_anxious_calm_joyous	118	59	0.0458625	0.0108688	0.0460969	0.0111009	0.000453999
stimuli/2_pieceB_anxious_calm_joyous	119	59.5	0.045937	0.0125577	0.0463314	0.0114897	0.000396413
stimuli/2_pieceB_anxious_calm_joyous	120	60	0.0463962	0.0134868	0.0466624	0.0117079	0.000259856
stimuli/2_pieceB_anxious_calm_joyous	121	60.5	0.0539064	0.0143317	0.0469083	0.0117917	0.000360048
stimuli/2_pieceB_anxious_calm_joyous	122	61	0.04784	0.0138491	0.0472547	0.0118902	0.00049552
stimuli/2_pieceB_anxious_calm_joyous	123	61.5	0.0480513	0.0129044	0.047732	0.012023	0.000562131
stimuli/2_pieceB_anxious_calm_joyous	124	62	0.0480973	0.012801	0.0482905	0.0120871	0.000209628
stimuli/2_pieceB_anxious_calm_joyous	125	62.5	0.0483028	0.0109021	0.0484956	0.0120435	0.000331518
stimuli/2_pieceB_anxious_calm_joyous	126	63	0.0484221	0.00903572	0.0487759	0.0118665	0.000405431
stimuli/2_pieceB_anxious_calm_joyous	127	63.5	0.048666	0.00649892	0.0490764	0.0115944	0.000403178
stimuli/2_pieceB_anxious_calm_joyous	128	64	0.0492162	0.00705427	0.0493582	0.011306	0.000413954
stimuli/2_pieceB_anxious_calm_joyous	129	64.5	0.0492093	0.0107903	0.0494971	0.010916	0.000419747
stimuli/2_pieceB_anxious_calm_joyous	130	65	0.0499205	0.0120624	0.0495548	0.0105003	0.000414603
stimuli/2_pieceB_anxious_calm_joyous	131	65.5	0.049827	0.0119518	0.0496636	0.0101002	0.000374073
stimuli/2_pieceB_anxious_calm_joyous	132	66	0.0493827	0.0117644	0.0497327	0.00973257	0.000329591
stimuli/2_pieceB_anxious_calm_joyous	133	66.5	0.0499459	0.0106288	0.0499601	0.009494	0.000313335
stimuli/2_pieceB_anxious_calm_joyous	134	67	0.0498993	0.0098662	0.050272	0.00946363	0.000403032
stimuli/2_pieceB_anxious_calm_joyous	135	67.5	0.0499152	0.00961476	0.050675	0.0094591	0.000474421
stimuli/2_pieceB_anxious_calm_joyous	136	68	0.0504757	0.00963275	0.0511441	0.00938841	0.000545644
stimuli/2_pieceB_anxious_calm_joyous	137	68.5	0.0508725	0.0100836	0.0516877	0.00934133	0.00054753
stimuli/2_pieceB_anxious_calm_joyous	138	69	0.0507893	0.0094109	0.0522328	0.00939275	0.000507421
stimuli/2_pieceB_anxious_calm_joyous	139	69.5	0.0511855	0.00905679	0.0527168	0.00954514	0.000530926
stimuli/2_pieceB_anxious_calm_joyous	140	70	0.0524359	0.00812214	0.0531803	0.00980402	0.000669326
stimuli/2_pieceB_anxious_calm_joyous	141	70.5	0.0549941	0.00917552	0.0537412	0.0101693	0.000722674
stimuli/2_pieceB_anxious_calm_joyous	142	71	0.0556133	0.0101354	0.0543431	0.0105693	0.000777603
stimuli/2_pieceB_anxious_calm_joyous	143	71.5	0.056142	0.0102759	0.054963	0.0110388	0.000778544
stimuli/2_pieceB_anxious_calm_joyous	144	72	0.0567312	0.0103657	0.0555772	0.0115171	0.000714131
stimuli/2_pieceB_anxious_calm_joyous	145	72.5	0.0568808	0.0107896	0.056216	0.0118365	0.000709141
stimuli/2_pieceB_anxious_calm_joyous	146	73	0.0559249	0.0118682	0.0568674	0.0121167	0.000393013
stimuli/2_pieceB_anxious_calm_joyous	147	73.5	0.0562749	0.0122682	0.0572004	0.0123254	0.00234087
stimuli/2_pieceB_anxious_calm_joyous	148	74	0.0573739	0.012986	0.055765	0.0104763	0.000328702
stimuli/2_pieceB_anxious_calm_joyous	149	74.5	0.0582038	0.0133934	0.056053	0.0106347	0.000304
stimuli/2_pieceB_anxious_calm_joyous	150	75	0.0596574	0.013748	0.0563269	0.0107665	0.000288052
stimuli/2_pieceB_anxious_calm_joyous	151	75.5	0.0601888	0.0137874	0.0566082	0.0108285	0.000260725
stimuli/2_pieceB_anxious_calm_joyous	152	76	0.0606109	0.013791	0.0568688	0.0108365	0.000287169
stimuli/2_pieceB_anxious_calm_joyous	153	76.5	0.0606146	0.0139564	0.0571503	0.0107795	0.000328669
stimuli/2_pieceB_anxious_calm_joyous	154	77	0.0600758	0.0137457	0.0574228	0.0105957	0.000405954
stimuli/2_pieceB_anxious_calm_joyous	155	77.5	0.0603104	0.0134469	0.0577026	0.0103016	0.000472166
stimuli/2_pieceB_anxious_calm_joyous	156	78	0.0606619	0.0129046	0.0579679	0.00991102	0.000585481
stimuli/2_pieceB_anxious_calm_joyous	157	78.5	0.0605355	0.0123488	0.0582541	0.00940025	0.000725888
stimuli/2_pieceB_anxious_calm_joyous	158	79	0.0607705	0.0118981	0.0585672	0.00874535	0.000855622
stimuli/2_pieceB_anxious_calm_joyous	159	79.5	0.0608106	0.0127806	0.0589336	0.00797217	0.00100243
stimuli/2_pieceB_anxious_calm_joyous	160	80	0.0615662	0.0109486	0.0593472	0.00705901	0.00113642
stimuli/2_pieceB_anxious_calm_joyous	161	80.5	0.0617347	0.00957348	0.0597931	0.00601374	0.00133
stimuli/2_pieceB_anxious_calm_joyous	162	81	0.0627379	0.00691321	0.0602869	0.00477881	0.00152693
stimuli/2_pieceB_anxious_calm_joyous	163	81.5	0.0637565	0.00448519	0.060832	0.0033525	0.00164929
stimuli/2_pieceB_anxious_calm_joyous	164	82	0.0631049	0.00363399	0.0614261	0.00181391	0.00173693
stimuli/2_pieceB_anxious_calm_joyous	165	82.5	0.0627864	0.00402435	0.0620363	0.000187712	0.00178819
stimuli/2_pieceB_anxious_calm_joyous	166	83	0.065003	0.00374426	0.0626499	-0.00149191	0.00194444
stimuli/2_pieceB_anxious_calm_joyous	167	83.5	0.0661463	0.00244483	0.0632744	-0.00333332	0.00206204
stimuli/2_pieceB_anxious_calm_joyous	168	84	0.0670116	0.00202931	0.0639516	-0.005281	0.00207362
stimuli/2_pieceB_anxious_calm_joyous	169	84.5	0.0672682	0.000676757	0.0646121	-0.00724661	0.00202882
stimuli/2_pieceB_anxious_calm_joyous	170	85	0.0679234	-0.0043297	0.0652193	-0.00918244	0.00199968
stimuli/2_pieceB_anxious_calm_joyous	171	85.5	0.0685502	-0.00692316	0.0657988	-0.0110963	0.0020586
stimuli/2_pieceB_anxious_calm_joyous	172	86	0.0694985	-0.00980316	0.0663618	-0.0130764	0.00195206
stimuli/2_pieceB_anxious_calm_joyous	173	86.5	0.0679703	-0.0166179	0.0669432	-0.0149399	0.00189002
stimuli/2_pieceB_anxious_calm_joyous	174	87	0.0684132	-0.0171189	0.0675232	-0.0167387	0.00180544
stimuli/2_pieceB_anxious_calm_joyous	175	87.5	0.0693926	-0.0179499	0.0680891	-0.0184532	0.00168477
stimuli/2_pieceB_anxious_calm_joyous	176	88	0.0698359	-0.0201781	0.0685803	-0.0200647	0.00156709
stimuli/2_pieceB_anxious_calm_joyous	177	88.5	0.0693797	-0.0211704	0.069016	-0.02157	0.0014317
stimuli/2_pieceB_anxious_calm_joyous	178	89	0.0697252	-0.0234559	0.0693827	-0.022954	0.00130391
stimuli/2_pieceB_anxious_calm_joyous	179	89.5	0.0699336	-0.0266683	0.0696804	-0.0242235	0.00116373
stimuli/2_pieceB_anxious_calm_joyous	180	90	0.0698394	-0.0281227	0.0699177	-0.0253627	0.0010271
stimuli/2_pieceB_anxious_calm_joyous	181	90.5	0.069846	-0.0282692	0.0700703	-0.0263785	0.000913088
stimuli/2_pieceB_anxious_calm_joyous	182	91	0.0700439	-0.028524	0.0701442	-0.0272885	0.000788807
stimuli/2_pieceB_anxious_calm_joyous	183	91.5	0.0697733	-0.0287032	0.0701606	-0.0280772	0.000695153
stimuli/2_pieceB_anxious_calm_joyous	184	92	0.0697747	-0.0290099	0.0701303	-0.0287717	0.000699819
stimuli/2_pieceB_anxious_calm_joyous	185	92.5	0.0697392	-0.0297815	0.0700786	-0.0294696	0.000559839
stimuli/2_pieceB_anxious_calm_joyous	186	93	0.0693759	-0.0294039	0.0700472	-0.0300285	0.000471447
stimuli/2_pieceB_anxious_calm_joyous	187	93.5	0.0694666	-0.0298502	0.069988	-0.0304963	0.000327666
stimuli/2_pieceB_anxious_calm_joyous	188	94	0.0697211	-0.0302728	0.0699014	-0.0308123	0.000233771
stimuli/2_pieceB_anxious_calm_joyous	189	94.5	0.0695912	-0.0300808	0.0697442	-0.0309853	0.0001162
stimuli/2_pieceB_anxious_calm_joyous	190	95	0.0688147	-0.0292247	0.0696374	-0.031031	4.98e-05
stimuli/2_pieceB_anxious_calm_joyous	191	95.5	0.0684168	-0.028535	0.0695883	-0.0310227	9.93e-05
stimuli/2_pieceB_anxious_calm_joyous	192	96	0.0689696	-0.0296443	0.0694953	-0.0309879	0.000170974
stimuli/2_pieceB_anxious_calm_joyous	193	96.5	0.0704386	-0.0306369	0.0693298	-0.0309451	0.000163456
stimuli/2_pieceB_anxious_calm_joyous	194	97	0.0706318	-0.0309997	0.0691684	-0.0309713	0.000175793
stimuli/2_pieceB_anxious_calm_joyous	195	97.5	0.0700396	-0.030721	0.0690707	-0.0311175	0.000165249
stimuli/2_pieceB_anxious_calm_joyous	196	98	0.0698216	-0.0307363	0.068942	-0.0312211	0.000179184
stimuli/2_pieceB_anxious_calm_joyous	197	98.5	0.0679948	-0.0334765	0.068802	-0.0313329	0.00022582
stimuli/2_pieceB_anxious_calm_joyous	198	99	0.0677067	-0.0324924	0.0686151	-0.0314596	0.000283045
stimuli/2_pieceB_anxious_calm_joyous	199	99.5	0.0677169	-0.0323598	0.0683717	-0.0316041	0.000401097
stimuli/2_pieceB_anxious_calm_joyous	200	100	0.0678562	-0.0325398	0.0680612	-0.031858	0.000454972
stimuli/2_pieceB_anxious_calm_joyous	201	100.5	0.0677831	-0.0328293	0.0677831	-0.0322181	0.000462598
stimuli/2_pieceB_anxious_calm_joyous	202	101	0.0679844	-0.0331669	0.0675386	-0.0326108	0.000511992
stimuli/2_pieceB_anxious_calm_joyous	203	101.5	0.0682413	-0.0332865	0.067319	-0.0330733	0.000480424
stimuli/2_pieceB_anxious_calm_joyous	204	102	0.0683997	-0.0333459	0.0671038	-0.0335028	0.000399127
stimuli/2_pieceB_anxious_calm_joyous	205	102.5	0.0680559	-0.0331237	0.0669041	-0.0338484	0.00036821
stimuli/2_pieceB_anxious_calm_joyous	206	103	0.0674629	-0.032871	0.0667474	-0.0341816	0.000341611
stimuli/2_pieceB_anxious_calm_joyous	207	103.5	0.066965	-0.0331897	0.0666227	-0.0344996	0.000277909
stimuli/2_pieceB_anxious_calm_joyous	208	104	0.066239	-0.0328675	0.0665295	-0.0347615	0.000180097
stimuli/2_pieceB_anxious_calm_joyous	209	104.5	0.0657016	-0.0330725	0.0664875	-0.0349366	0.000129397
stimuli/2_pieceB_anxious_calm_joyous	210	105	0.0650892	-0.0347668	0.0665412	-0.0350543	0.000149806
stimuli/2_pieceB_anxious_calm_joyous	211	105.5	0.0661829	-0.0349165	0.0664746	-0.0351885	0.000241691
stimuli/2_pieceB_anxious_calm_joyous	212	106	0.065805	-0.0356245	0.0664634	-0.0354299	0.000388401
stimuli/2_pieceB_anxious_calm_joyous	213	106.5	0.0662379	-0.0362498	0.0665378	-0.0358111	0.00126012
stimuli/2_pieceB_anxious_calm_joyous	214	107	0.0656459	-0.0375852	0.0661288	-0.0370031	0.000713366
stimuli/2_pieceB_anxious_calm_joyous	215	107.5	0.06633	-0.0378199	0.0659414	-0.0376914	0.000458747
stimuli/2_pieceB_anxious_calm_joyous	216	108	0.067093	-0.0375354	0.066064	-0.0381335	0.000374709
stimuli/2_pieceB_anxious_calm_joyous	217	108.5	0.0679013	-0.0369083	0.0662982	-0.0384259	0.000373629
stimuli/2_pieceB_anxious_calm_joyous	218	109	0.0670631	-0.0363816	0.0666506	-0.0385502	0.000476883
stimuli/2_pieceB_anxious_calm_joyous	219	109.5	0.0679812	-0.0355558	0.0671241	-0.0384942	0.000640827
stimuli/2_pieceB_anxious_calm_joyous	220	110	0.0704554	-0.0357331	0.0677181	-0.0382536	0.000824329
stimuli/2_pieceB_anxious_calm_joyous	221	110.5	0.0710214	-0.0353688	0.0684272	-0.0378332	0.00100259
stimuli/2_pieceB_anxious_calm_joyous	222	111	0.0719373	-0.0343491	0.0692412	-0.037248	0.00115759
stimuli/2_pieceB_anxious_calm_joyous	223	111.5	0.0720236	-0.033908	0.0701447	-0.0365242	0.00127331
stimuli/2_pieceB_anxious_calm_joyous	224	112	0.0719345	-0.0338456	0.0711159	-0.0357008	0.00133409
stimuli/2_pieceB_anxious_calm_joyous	225	112.5	0.0700584	-0.0344535	0.0721271	-0.0348306	0.00132442
stimuli/2_pieceB_anxious_calm_joyous	226	113	0.0711819	-0.0353419	0.0731433	-0.0339812	0.00122986
stimuli/2_pieceB_anxious_calm_joyous	227	113.5	0.0725034	-0.0360967	0.0741221	-0.0332366	0.00104126
stimuli/2_pieceB_anxious_calm_joyous	228	114	0.0727262	-0.0371621	0.0750133	-0.0326981	0.000774532
stimuli/2_pieceB_anxious_calm_joyous	229	114.5	0.0728624	-0.0370903	0.0757581	-0.0324856	0.000588099
stimuli/2_pieceB_anxious_calm_joyous	230	115	0.0730534	-0.0375096	0.0762889	-0.0327389	0.000911864
stimuli/2_pieceB_anxious_calm_joyous	231	115.5	0.0736193	-0.0395979	0.0765283	-0.0336188	0.00169503
stimuli/2_pieceB_anxious_calm_joyous	232	116	0.0738988	-0.0412934	0.0763894	-0.0353081	0.00277417
stimuli/2_pieceB_anxious_calm_joyous	233	116.5	0.0743393	-0.0422213	0.0757745	-0.0380133	0.00412999
stimuli/2_pieceB_anxious_calm_joyous	234	117	0.0748269	-0.0418989	0.0745749	-0.0419652	0.0057783
stimuli/2_pieceB_anxious_calm_joyous	235	117.5	0.0771957	-0.041976	0.0726706	-0.0474207	0.00774417
stimuli/2_pieceB_anxious_calm_joyous	236	118	0.0728742	-0.0451024	0.0699294	-0.0546635	0.0100565
stimuli/2_pieceB_anxious_calm_joyous	237	118.5	0.0712564	-0.0513613	0.0662069	-0.0640056	0.0127464
stimuli/2_pieceB_anxious_calm_joyous	238	119	0.0704511	-0.0626177	0.0613454	-0.0757885	0.0158468
stimuli/2_pieceB_anxious_calm_joyous	239	119.5	0.0495288	-0.103143	0.0551738	-0.0903841	0.0193921
stimuli/2_pieceB_anxious_calm_joyous	240	120	0.0418374	-0.116378	0.0475069	-0.108196	0.234261
stimuli/3_pieceB_joyous_anxious_sad	1	0.5	0.00355611	0.125721	-0.00173432	0.120832	0.00607693
stimuli/3_pieceB_joyous_anxious_sad	2	1	0.00312934	0.128138	0.0032533	0.124303	0.00513618
stimuli/3_pieceB_joyous_anxious_sad	3	1.5	0.00445144	0.129325	0.00720955	0.127579	0.00435879
stimuli/3_pieceB_joyous_anxious_sad	4	2	0.00616223	0.131742	0.0102882	0.130664	0.00372842
stimuli/3_pieceB_joyous_anxious_sad	5	2.5	0.00876311	0.133983	0.0126289	0.133566	0.00322713
stimuli/3_pieceB_joyous_anxious_sad	6	3	0.011268	0.0980118	0.0143574	0.136292	0.00283504
stimuli/3_pieceB_joyous_anxious_sad	7	3.5	0.0153325	0.141122	0.0155865	0.138846	0.0025308
stimuli/3_pieceB_joyous_anxious_sad	8	4	0.0179301	0.144389	0.0164166	0.141237	0.00229295
stimuli/3_pieceB_joyous_anxious_sad	9	4.5	0.0296771	0.146805	0.0169362	0.14347	0.00210185
stimuli/3_pieceB_joyous_anxious_sad	10	5	0.0160334	0.151038	0.0172226	0.145553	0.00194126
stimuli/3_pieceB_joyous_anxious_sad	11	5.5	0.0164676	0.154283	0.0173427	0.14749	0.00179919
stimuli/3_pieceB_joyous_anxious_sad	12	6	0.0155281	0.154968	0.0173533	0.149289	0.00166778
stimuli/3_pieceB_joyous_anxious_sad	13	6.5	0.0164192	0.155396	0.0173018	0.150956	0.00154272
stimuli/3_pieceB_joyous_anxious_sad	14	7	0.0164999	0.156118	0.017227	0.152497	0.00142242
stimuli/3_pieceB_joyous_anxious_sad	15	7.5	0.0177138	0.157122	0.0171595	0.153918	0.0013071
stimuli/3_pieceB_joyous_anxious_sad	16	8	0.0178577	0.157262	0.0171227	0.155225	0.00119808
stimuli/3_pieceB_joyous_anxious_sad	17	8.5	0.0166124	0.156981	0.0171327	0.156423	0.00109705
stimuli/3_pieceB_joyous_anxious_sad	18	9	0.0169878	0.15561	0.0171998	0.157518	0.00100556
stimuli/3_pieceB_joyous_anxious_sad	19	9.5	0.0187028	0.158011	0.0173285	0.158515	0.00092438
stimuli/3_pieceB_joyous_anxious_sad	20	10	0.016921	0.159077	0.0175181	0.15942	0.000853211
stimuli/3_pieceB_joyous_anxious_sad	21	10.5	0.0172262	0.159466	0.017764	0.160237	0.000790463
stimuli/3_pieceB_joyous_anxious_sad	22	11	0.018609	0.159834	0.0180573	0.160971	0.0007334
stimuli/3_pieceB_joyous_anxious_sad	23	11.5	0.0191388	0.158968	0.0183865	0.161626	0.000678534
stimuli/3_pieceB_joyous_anxious_sad	24	12	0.0195571	0.159954	0.0187372	0.162207	0.000622175
stimuli/3_pieceB_joyous_anxious_sad	25	12.5	0.0196001	0.159344	0.0190932	0.162717	0.000560939
stimuli/3_pieceB_joyous_anxious_sad	26	13	0.0190078	0.159099	0.0194372	0.16316	0.000349148
stimuli/3_pieceB_joyous_anxious_sad	27	13.5	0.0185515	0.158889	0.0191478	0.163356	0.000234236
stimuli/3_pieceB_joyous_anxious_sad	28	14	0.0188357	0.158636	0.0193799	0.163388	0.000162416
stimuli/3_pieceB_joyous_anxious_sad	29	14.5	0.0183599	0.159103	0.0195323	0.163332	0.000178398
stimuli/3_pieceB_joyous_anxious_sad	30	15	0.0201538	0.161809	0.0195674	0.163157	0.000576471
stimuli/3_pieceB_joyous_anxious_sad	31	15.5	0.0204844	0.162982	0.0190849	0.162841	0.00143689
stimuli/3_pieceB_joyous_anxious_sad	32	16	0.0213085	0.168863	0.0187524	0.164239	0.000425331
stimuli/3_pieceB_joyous_anxious_sad	33	16.5	0.018905	0.169902	0.018471	0.164558	0.000406078
stimuli/3_pieceB_joyous_anxious_sad	34	17	0.0176405	0.169389	0.0182011	0.164862	0.000751344
stimuli/3_pieceB_joyous_anxious_sad	35	17.5	0.017722	0.169494	0.0174732	0.165048	0.000357412
stimuli/3_pieceB_joyous_anxious_sad	36	18	0.0181221	0.169298	0.0171345	0.165162	0.000357167
stimuli/3_pieceB_joyous_anxious_sad	37	18.5	0.0182598	0.169385	0.0167792	0.165126	0.000377251
stimuli/3_pieceB_joyous_anxious_sad	38	19	0.017973	0.16856	0.016488	0.164886	0.000425006
stimuli/3_pieceB_joyous_anxious_sad	39	19.5	0.0179108	0.164851	0.0161954	0.164578	0.000447433
stimuli/3_pieceB_joyous_anxious_sad	40	20	0.017278	0.163536	0.0159273	0.16422	0.000549878
stimuli/3_pieceB_joyous_anxious_sad	41	20.5	0.0166136	0.162166	0.0156312	0.163757	0.000593592
stimuli/3_pieceB_joyous_anxious_sad	42	21	0.0158613	0.159581	0.0153327	0.163244	0.000577382
stimuli/3_pieceB_joyous_anxious_sad	43	21.5	0.0153544	0.157613	0.0151114	0.16271	0.000698754
stimuli/3_pieceB_joyous_anxious_sad	44	22	0.0143622	0.156835	0.0150266	0.162017	0.000834356
stimuli/3_pieceB_joyous_anxious_sad	45	22.5	0.0134878	0.158168	0.014992	0.161183	0.000827346
stimuli/3_pieceB_joyous_anxious_sad	46	23	0.0113345	0.158504	0.0151532	0.160372	0.00102589
stimuli/3_pieceB_joyous_anxious_sad	47	23.5	0.0103317	0.158079	0.0154712	0.159396	0.00110031
stimuli/3_pieceB_joyous_anxious_sad	48	24	0.00913047	0.157908	0.0158455	0.158361	0.0012808
stimuli/3_pieceB_joyous_anxious_sad	49	24.5	0.0089664	0.157521	0.0162996	0.157164	0.00140836
stimuli/3_pieceB_joyous_anxious_sad	50	25	0.0101611	0.157731	0.0168606	0.155872	0.00148341
stimuli/3_pieceB_joyous_anxious_sad	51	25.5	0.0324794	0.156554	0.0175146	0.154541	0.00155841
stimuli/3_pieceB_joyous_anxious_sad	52	26	0.0126676	0.15489	0.01828	0.153183	0.00161796
stimuli/3_pieceB_joyous_anxious_sad	53	26.5	0.0269795	0.153265	0.0191396	0.151812	0.00161373
stimuli/3_pieceB_joyous_anxious_sad	54	27	0.0294278	0.15197	0.020042	0.150475	0.00181035
stimuli/3_pieceB_joyous_anxious_sad	55	27.5	0.0302639	0.150736	0.0210041	0.148941	0.00149013
stimuli/3_pieceB_joyous_anxious_sad	56	28	0.0165848	0.148499	0.0219037	0.147753	0.00138754
stimuli/3_pieceB_joyous_anxious_sad	57	28.5	0.0175424	0.146035	0.0226063	0.146557	0.00137276
stimuli/3_pieceB_joyous_anxious_sad	58	29	0.0192606	0.14558	0.0231503	0.145296	0.00145228
stimuli/3_pieceB_joyous_anxious_sad	59	29.5	0.0206226	0.145009	0.0236661	0.143939	0.00150021
stimuli/3_pieceB_joyous_anxious_sad	60	30	0.0234774	0.140961	0.0241017	0.142503	0.00178224
stimuli/3_pieceB_joyous_anxious_sad	61	30.5	0.024569	0.140714	0.0244013	0.140746	0.00211093
stimuli/3_pieceB_joyous_anxious_sad	62	31	0.0252565	0.139443	0.0245469	0.13864	0.00236743
stimuli/3_pieceB_joyous_anxious_sad	63	31.5	0.0262918	0.134174	0.024556	0.136273	0.00261749
stimuli/3_pieceB_joyous_anxious_sad	64	32	0.0269824	0.13146	0.0244504	0.133657	0.0025271
stimuli/3_pieceB_joyous_anxious_sad	65	32.5	0.0272556	0.129824	0.0242227	0.131141	0.00264425
stimuli/3_pieceB_joyous_anxious_sad	66	33	0.0268126	0.127583	0.0239207	0.128514	0.00273547
stimuli/3_pieceB_joyous_anxious_sad	67	33.5	0.0253072	0.126577	0.0235455	0.125804	0.0026984
stimuli/3_pieceB_joyous_anxious_sad	68	34	0.022911	0.126685	0.0230954	0.123143	0.0025519
stimuli/3_pieceB_joyous_anxious_sad	69	34.5	0.0226614	0.120709	0.0225658	0.120647	0.00230675
stimuli/3_pieceB_joyous_anxious_sad	70	35	0.021715	0.117857	0.0220018	0.11841	0.00215878
stimuli/3_pieceB_joyous_anxious_sad	71	35.5	0.0209309	0.119783	0.0214081	0.116335	0.0019324
stimuli/3_pieceB_joyous_anxious_sad	72	36	0.0207515	0.117079	0.0209278	0.114463	0.00166562
stimuli/3_pieceB_joyous_anxious_sad	73	36.5	0.0192483	0.117507	0.0206068	0.112829	0.00134583
stimuli/3_pieceB_joyous_anxious_sad	74	37	0.0177836	0.113369	0.0204832	0.111489	0.00105491
stimuli/3_pieceB_joyous_anxious_sad	75	37.5	0.0174615	0.112067	0.020574	0.110438	0.000893608
stimuli/3_pieceB_joyous_anxious_sad	76	38	0.0171821	0.110498	0.0208587	0.10959	0.000728534
stimuli/3_pieceB_joyous_anxious_sad	77	38.5	0.0174354	0.108982	0.0203902	0.109033	0.000406708
stimuli/3_pieceB_joyous_anxious_sad	78	39	0.0180204	0.107013	0.0207004	0.108769	0.000115309
stimuli/3_pieceB_joyous_anxious_sad	79	39.5	0.0189087	0.105226	0.0205851	0.108771	0.000469083
stimuli/3_pieceB_joyous_anxious_sad	80	40	0.0205867	0.0950138	0.0202343	0.109082	0.00070703
stimuli/3_pieceB_joyous_anxious_sad	81	40.5	0.0229814	0.102227	0.0197019	0.109547	0.000704847
stimuli/3_pieceB_joyous_anxious_sad	82	41	0.021308	0.101466	0.0197743	0.110248	0.000989892
stimuli/3_pieceB_joyous_anxious_sad	83	41.5	0.0214708	0.1073	0.0195094	0.111202	0.00124253
stimuli/3_pieceB_joyous_anxious_sad	84	42	0.0221854	0.112083	0.0192951	0.112426	0.00122533
stimuli/3_pieceB_joyous_anxious_sad	85	42.5	0.0220495	0.118479	0.0191201	0.113639	0.00135458
stimuli/3_pieceB_joyous_anxious_sad	86	43	0.0213456	0.119892	0.0189594	0.114984	0.00125075
stimuli/3_pieceB_joyous_anxious_sad	87	43.5	0.0203305	0.119261	0.0188215	0.116227	0.0011356
stimuli/3_pieceB_joyous_anxious_sad	88	44	0.0194835	0.120315	0.018702	0.117356	0.00118368
stimuli/3_pieceB_joyous_anxious_sad	89	44.5	0.0187466	0.119887	0.0186099	0.118536	0.00107901
stimuli/3_pieceB_joyous_anxious_sad	90	45	0.0179937	0.124989	0.0184812	0.119608	0.000960571
stimuli/3_pieceB_joyous_anxious_sad	91	45.5	0.0180325	0.125708	0.0183101	0.120553	0.000841883
stimuli/3_pieceB_joyous_anxious_sad	92	46	0.0181117	0.124851	0.018088	0.121365	0.000627649
stimuli/3_pieceB_joyous_anxious_sad	93	46.5	0.0178514	0.123231	0.0178594	0.121949	0.000319285
stimuli/3_pieceB_joyous_anxious_sad	94	47	0.0172441	0.122153	0.0176656	0.122203	0.000257643
stimuli/3_pieceB_joyous_anxious_sad	95	47.5	0.0166402	0.122907	0.0174526	0.122348	8.5e-05
stimuli/3_pieceB_joyous_anxious_sad	96	48	0.0150959	0.122396	0.0175346	0.122326	0.000398719
stimuli/3_pieceB_joyous_anxious_sad	97	48.5	0.0145066	0.121522	0.0175043	0.121928	0.000737213
stimuli/3_pieceB_joyous_anxious_sad	98	49	0.0149041	0.119913	0.0172935	0.121222	0.00115746
stimuli/3_pieceB_joyous_anxious_sad	99	49.5	0.0147925	0.119596	0.016838	0.120158	0.00126084
stimuli/3_pieceB_joyous_anxious_sad	100	50	0.0146292	0.119037	0.01652	0.118938	0.00137088
stimuli/3_pieceB_joyous_anxious_sad	101	50.5	0.0140775	0.116818	0.0162775	0.117589	0.00153438
stimuli/3_pieceB_joyous_anxious_sad	102	51	0.0148632	0.115583	0.0161041	0.116064	0.00164558
stimuli/3_pieceB_joyous_anxious_sad	103	51.5	0.0161345	0.114109	0.0159749	0.114423	0.00168208
stimuli/3_pieceB_joyous_anxious_sad	104	52	0.0179242	0.111766	0.015905	0.112743	0.00166474
stimuli/3_pieceB_joyous_anxious_sad	105	52.5	0.017902	0.111625	0.0158782	0.111078	0.00122539
stimuli/3_pieceB_joyous_anxious_sad	106	53	0.0194043	0.107915	0.0158209	0.109854	0.00126952
stimuli/3_pieceB_joyous_anxious_sad	107	53.5	0.0263197	0.105428	0.0158995	0.108587	0.00102438
stimuli/3_pieceB_joyous_anxious_sad	108	54	0.0173017	0.103588	0.0157471	0.107574	0.000990543
stimuli/3_pieceB_joyous_anxious_sad	109	54.5	0.0166533	0.106677	0.0156307	0.106591	0.000992783
stimuli/3_pieceB_joyous_anxious_sad	110	55	0.0151185	0.104998	0.01547	0.105611	0.00115073
stimuli/3_pieceB_joyous_anxious_sad	111	55.5	0.0148851	0.104779	0.0153027	0.104472	0.00172778
stimuli/3_pieceB_joyous_anxious_sad	112	56	0.0140208	0.103181	0.0150939	0.102757	0.000819334
stimuli/3_pieceB_joyous_anxious_sad	113	56.5	0.0129589	0.101972	0.0148789	0.101967	0.000866553
stimuli/3_pieceB_joyous_anxious_sad	114	57	0.0133128	0.102009	0.0146619	0.101128	0.000788358
stimuli/3_pieceB_joyous_anxious_sad	115	57.5	0.012669	0.100269	0.0144565	0.100367	0.000882697
stimuli/3_pieceB_joyous_anxious_sad	116	58	0.0122472	0.0997784	0.0143069	0.0994966	0.000905051
stimuli/3_pieceB_joyous_anxious_sad	117	58.5	0.0114325	0.0995411	0.0141851	0.0985998	0.000904465
stimuli/3_pieceB_joyous_anxious_sad	118	59	0.0108144	0.0990528	0.0140978	0.0976995	0.00083126
stimuli/3_pieceB_joyous_anxious_sad	119	59.5	0.00981318	0.0984192	0.0140176	0.0968721	0.00079735
stimuli/3_pieceB_joyous_anxious_sad	120	60	0.00910643	0.0976741	0.0139339	0.0960792	0.000837821
stimuli/3_pieceB_joyous_anxious_sad	121	60.5	0.0188011	0.0972872	0.0138525	0.0952453	0.000891476
stimuli/3_pieceB_joyous_anxious_sad	122	61	0.0199527	0.0968349	0.0138096	0.0943549	0.000938917
stimuli/3_pieceB_joyous_anxious_sad	123	61.5	0.0191475	0.0935868	0.0138067	0.093416	0.000918299
stimuli/3_pieceB_joyous_anxious_sad	124	62	0.0123883	0.0913778	0.0137997	0.0924977	0.000901346
stimuli/3_pieceB_joyous_anxious_sad	125	62.5	0.0135785	0.0891657	0.0138089	0.0915964	0.000928253
stimuli/3_pieceB_joyous_anxious_sad	126	63	0.0140836	0.0896372	0.0138454	0.0906689	0.000912242
stimuli/3_pieceB_joyous_anxious_sad	127	63.5	0.0141713	0.0883084	0.0139755	0.089766	0.000820964
stimuli/3_pieceB_joyous_anxious_sad	128	64	0.0136537	0.0876999	0.0141033	0.088955	0.000782805
stimuli/3_pieceB_joyous_anxious_sad	129	64.5	0.0136542	0.0876559	0.0142445	0.088185	0.000656816
stimuli/3_pieceB_joyous_anxious_sad	130	65	0.0136929	0.0880413	0.0143475	0.0875363	0.00174979
stimuli/3_pieceB_joyous_anxious_sad	131	65.5	0.0129086	0.0869357	0.0144698	0.0857908	0.000883566
stimuli/3_pieceB_joyous_anxious_sad	132	66	0.0201706	0.087427	0.0145656	0.0849125	0.00099397
stimuli/3_pieceB_joyous_anxious_sad	133	66.5	0.0137728	0.0880948	0.0143166	0.0858748	0.000884086
stimuli/3_pieceB_joyous_anxious_sad	134	67	0.014552	0.0891419	0.0143198	0.0867588	0.000615225
stimuli/3_pieceB_joyous_anxious_sad	135	67.5	0.0143845	0.0900369	0.0143052	0.0873739	0.000557917
stimuli/3_pieceB_joyous_anxious_sad	136	68	0.0149806	0.0899892	0.0142809	0.0879313	0.000447112
stimuli/3_pieceB_joyous_anxious_sad	137	68.5	0.0141308	0.0698195	0.0141828	0.0883675	0.000391658
stimuli/3_pieceB_joyous_anxious_sad	138	69	0.0134193	0.0883403	0.0140249	0.0887259	0.000358337
stimuli/3_pieceB_joyous_anxious_sad	139	69.5	0.0124255	0.0868906	0.0138577	0.0890429	0.000307975
stimuli/3_pieceB_joyous_anxious_sad	140	70	0.0113777	0.0864198	0.0136438	0.0892644	0.000250879
stimuli/3_pieceB_joyous_anxious_sad	141	70.5	0.0112338	0.0875011	0.0134716	0.0894469	0.00019398
stimuli/3_pieceB_joyous_anxious_sad	142	71	0.0113573	0.0884899	0.0133288	0.0895782	0.000108297
stimuli/3_pieceB_joyous_anxious_sad	143	71.5	0.012443	0.0889796	0.0132309	0.0896245	7.96e-05
stimuli/3_pieceB_joyous_anxious_sad	144	72	0.0131898	0.0907226	0.0131728	0.0895701	0.000210771
stimuli/3_pieceB_joyous_anxious_sad	145	72.5	0.0135487	0.0918973	0.013148	0.0893608	0.0040036
stimuli/3_pieceB_joyous_anxious_sad	146	73	0.0140439	0.0932604	0.0139755	0.093278	0.000444991
stimuli/3_pieceB_joyous_anxious_sad	147	73.5	0.014093	0.0932295	0.0137828	0.0928769	0.00049341
stimuli/3_pieceB_joyous_anxious_sad	148	74	0.0144694	0.0924875	0.0134911	0.0924789	0.000769853
stimuli/3_pieceB_joyous_anxious_sad	149	74.5	0.014392	0.092057	0.012987	0.0918971	0.000821804
stimuli/3_pieceB_joyous_anxious_sad	150	75	0.0140336	0.0926217	0.0126011	0.0911715	0.000891925
stimuli/3_pieceB_joyous_anxious_sad	151	75.5	0.0133266	0.0919212	0.0122158	0.0903671	0.000957387
stimuli/3_pieceB_joyous_anxious_sad	152	76	0.0134488	0.0900838	0.0118511	0.0894819	0.00100877
stimuli/3_pieceB_joyous_anxious_sad	153	76.5	0.0117631	0.0904374	0.0114491	0.0885567	0.000952447
stimuli/3_pieceB_joyous_anxious_sad	154	77	0.0108222	0.0889369	0.0110832	0.0876774	0.000990774
stimuli/3_pieceB_joyous_anxious_sad	155	77.5	0.00948614	0.0879011	0.010736	0.0867494	0.000990676
stimuli/3_pieceB_joyous_anxious_sad	156	78	0.0081935	0.0457236	0.0104588	0.0857983	0.000983261
stimuli/3_pieceB_joyous_anxious_sad	157	78.5	0.00789782	0.0445995	0.0102469	0.0848381	0.0010632
stimuli/3_pieceB_joyous_anxious_sad	158	79	0.00767189	0.083902	0.00975852	0.0838937	0.00100879
stimuli/3_pieceB_joyous_anxious_sad	159	79.5	0.00857382	0.0825548	0.00946047	0.08293	0.00109676
stimuli/3_pieceB_joyous_anxious_sad	160	80	0.00922722	0.0807049	0.00909818	0.0818948	0.00120014
stimuli/3_pieceB_joyous_anxious_sad	161	80.5	0.00931553	0.0801048	0.00867699	0.080771	0.00131561
stimuli/3_pieceB_joyous_anxious_sad	162	81	0.00870559	0.0790271	0.0081834	0.0795515	0.000618775
stimuli/3_pieceB_joyous_anxious_sad	163	81.5	0.00731856	0.07733	0.00762972	0.0792752	0.00100355
stimuli/3_pieceB_joyous_anxious_sad	164	82	0.00623346	0.0764472	0.00705576	0.078452	0.00097567
stimuli/3_pieceB_joyous_anxious_sad	165	82.5	0.00507623	0.0754907	0.00646714	0.0776739	0.000894476
stimuli/3_pieceB_joyous_anxious_sad	166	83	0.00532231	0.0742329	0.00591231	0.0769723	0.000819805
stimuli/3_pieceB_joyous_anxious_sad	167	83.5	0.00552325	0.0738848	0.00539985	0.0763324	0.000708687
stimuli/3_pieceB_joyous_anxious_sad	168	84	0.00554144	0.0735038	0.00496593	0.0757721	0.000721214
stimuli/3_pieceB_joyous_anxious_sad	169	84.5	0.0050015	0.0730642	0.00448018	0.075239	0.00059775
stimuli/3_pieceB_joyous_anxious_sad	170	85	0.00246221	0.0711442	0.00407481	0.0747997	0.000693534
stimuli/3_pieceB_joyous_anxious_sad	171	85.5	0.00335847	0.0743369	0.00369532	0.0742192	0.000784632
stimuli/3_pieceB_joyous_anxious_sad	172	86	0.0046383	0.0735895	0.00330129	0.0735407	0.000874402
stimuli/3_pieceB_joyous_anxious_sad	173	86.5	0.00703198	0.0762152	0.00285059	0.0727914	0.000914586
stimuli/3_pieceB_joyous_anxious_sad	174	87	0.00504673	0.0729763	0.00238761	0.0720026	0.000952776
stimuli/3_pieceB_joyous_anxious_sad	175	87.5	0.00213762	0.0700899	0.00194831	0.0711572	0.00112533
stimuli/3_pieceB_joyous_anxious_sad	176	88	0.000954788	0.0682338	0.00154947	0.0701049	0.00120655
stimuli/3_pieceB_joyous_anxious_sad	177	88.5	0.000471825	0.0673391	0.00114121	0.0689695	0.00137555
stimuli/3_pieceB_joyous_anxious_sad	178	89	-0.00116413	0.0647974	0.000611219	0.0677002	0.00163101
stimuli/3_pieceB_joyous_anxious_sad	179	89.5	-0.00228288	0.0654951	-8.34e-06	0.0661914	0.0018542
stimuli/3_pieceB_joyous_anxious_sad	180	90	-0.00355393	0.063638	-0.000715371	0.0644773	0.00214151
stimuli/3_pieceB_joyous_anxious_sad	181	90.5	-0.00332073	0.0629485	-0.00147822	0.0624763	0.000635491
stimuli/3_pieceB_joyous_anxious_sad	182	91	-0.00390007	0.0610768	-0.00204351	0.0621859	0.000970161
stimuli/3_pieceB_joyous_anxious_sad	183	91.5	-0.00331562	0.0611243	-0.00286677	0.0626992	0.000931962
stimuli/3_pieceB_joyous_anxious_sad	184	92	-0.00285687	0.0609853	-0.00359379	0.0621161	0.000945416
stimuli/3_pieceB_joyous_anxious_sad	185	92.5	-0.0029747	0.0609931	-0.00436313	0.0615666	0.000884785
stimuli/3_pieceB_joyous_anxious_sad	186	93	-0.00347037	0.060926	-0.00510738	0.0610881	0.000937701
stimuli/3_pieceB_joyous_anxious_sad	187	93.5	-0.00333457	0.060699	-0.00594568	0.060668	0.000943812
stimuli/3_pieceB_joyous_anxious_sad	188	94	-0.00431777	0.0610527	-0.00675424	0.0601811	0.000954036
stimuli/3_pieceB_joyous_anxious_sad	189	94.5	-0.00525694	0.0604612	-0.00758979	0.0597207	0.000931374
stimuli/3_pieceB_joyous_anxious_sad	190	95	-0.00704338	0.0591732	-0.00840891	0.0592774	0.000828605
stimuli/3_pieceB_joyous_anxious_sad	191	95.5	-0.00850655	0.0591085	-0.00912348	0.0588579	0.000808993
stimuli/3_pieceB_joyous_anxious_sad	192	96	-0.0097822	0.0582573	-0.00981867	0.0584441	0.000829534
stimuli/3_pieceB_joyous_anxious_sad	193	96.5	-0.00979001	0.0584444	-0.010515	0.0579934	0.000764842
stimuli/3_pieceB_joyous_anxious_sad	194	97	-0.0126607	0.057512	-0.0111308	0.0575397	0.000625605
stimuli/3_pieceB_joyous_anxious_sad	195	97.5	-0.0122185	0.0605803	-0.0116253	0.0571565	0.000528819
stimuli/3_pieceB_joyous_anxious_sad	196	98	-0.0123451	0.058328	-0.0119736	0.0567585	0.000530844
stimuli/3_pieceB_joyous_anxious_sad	197	98.5	-0.0133359	0.0569109	-0.0122845	0.0563283	0.000496362
stimuli/3_pieceB_joyous_anxious_sad	198	99	-0.0158238	0.0560612	-0.0125242	0.0558936	0.000647533
stimuli/3_pieceB_joyous_anxious_sad	199	99.5	-0.016656	0.0552027	-0.0128112	0.0553132	0.000575783
stimuli/3_pieceB_joyous_anxious_sad	200	100	-0.0160315	0.0553119	-0.0130522	0.0547903	0.000557917
stimuli/3_pieceB_joyous_anxious_sad	201	100.5	-0.0137687	0.0529394	-0.0132179	0.0542575	0.000603637
stimuli/3_pieceB_joyous_anxious_sad	202	101	-0.0117849	0.0535185	-0.0132852	0.0536577	0.000676741
stimuli/3_pieceB_joyous_anxious_sad	203	101.5	-0.0111586	0.0524957	-0.0132413	0.0529823	0.000696947
stimuli/3_pieceB_joyous_anxious_sad	204	102	-0.0117407	0.0516583	-0.0131178	0.0522964	0.000865203
stimuli/3_pieceB_joyous_anxious_sad	205	102.5	-0.0124751	0.0510076	-0.0129078	0.0514571	0.00091487
stimuli/3_pieceB_joyous_anxious_sad	206	103	-0.0138651	0.0492597	-0.0125463	0.0506167	0.000913349
stimuli/3_pieceB_joyous_anxious_sad	207	103.5	-0.00790375	0.0475482	-0.0121098	0.0498144	0.000842542
stimuli/3_pieceB_joyous_anxious_sad	208	104	-0.0140858	0.0491099	-0.0116131	0.0491338	0.000710268
stimuli/3_pieceB_joyous_anxious_sad	209	104.5	-0.0121479	0.0492377	-0.0111658	0.0485821	0.000450512
stimuli/3_pieceB_joyous_anxious_sad	210	105	-0.012238	0.0490484	-0.0108762	0.048237	0.000323389
stimuli/3_pieceB_joyous_anxious_sad	211	105.5	-0.00982315	0.0494263	-0.0106083	0.0480559	0.000412603
stimuli/3_pieceB_joyous_anxious_sad	212	106	-0.0106952	0.0514559	-0.0101959	0.0480715	0.000381125
stimuli/3_pieceB_joyous_anxious_sad	213	106.5	-0.00892501	0.0499144	-0.0103104	0.0484351	0.00150668
stimuli/3_pieceB_joyous_anxious_sad	214	107	-0.0099596	0.0496159	-0.0106495	0.0499031	0.00154182
stimuli/3_pieceB_joyous_anxious_sad	215	107.5	-0.0108622	0.0497651	-0.0110479	0.0513925	0.00113774
stimuli/3_pieceB_joyous_anxious_sad	216	108	-0.010284	0.0502544	-0.0114948	0.0524388	0.00119477
stimuli/3_pieceB_joyous_anxious_sad	217	108.5	-0.0109907	0.0498939	-0.0120456	0.0534991	0.00123408
stimuli/3_pieceB_joyous_anxious_sad	218	109	-0.0128554	0.0490673	-0.0126967	0.0545474	0.00125987
stimuli/3_pieceB_joyous_anxious_sad	219	109.5	-0.0129574	0.0491257	-0.0134432	0.0555623	0.00127679
stimuli/3_pieceB_joyous_anxious_sad	220	110	-0.013034	0.0522084	-0.0142788	0.0565277	0.00128956
stimuli/3_pieceB_joyous_anxious_sad	221	110.5	-0.0141341	0.0523716	-0.0151961	0.0574341	0.00130239
stimuli/3_pieceB_joyous_anxious_sad	222	111	-0.0163558	0.0528114	-0.0161865	0.0582799	0.00131861
stimuli/3_pieceB_joyous_anxious_sad	223	111.5	-0.0165603	0.0544362	-0.0172404	0.0590723	0.00134079
stimuli/3_pieceB_joyous_anxious_sad	224	112	-0.0171043	0.0576326	-0.0183474	0.0598288	0.00137146
stimuli/3_pieceB_joyous_anxious_sad	225	112.5	-0.0187654	0.0625577	-0.019496	0.0605782	0.00141487
stimuli/3_pieceB_joyous_anxious_sad	226	113	-0.0218501	0.0662801	-0.0206742	0.0613616	0.00147948
stimuli/3_pieceB_joyous_anxious_sad	227	113.5	-0.0236447	0.0690219	-0.0218691	0.0622341	0.00158078
stimuli/3_pieceB_joyous_anxious_sad	228	114	-0.0240028	0.0721038	-0.0230673	0.0632652	0.00174281
stimuli/3_pieceB_joyous_anxious_sad	229	114.5	-0.0262255	0.0743505	-0.0242549	0.0645407	0.00199635
stimuli/3_pieceB_joyous_anxious_sad	230	115	-0.0282027	0.0746041	-0.0254176	0.0661635	0.00237384
stimuli/3_pieceB_joyous_anxious_sad	231	115.5	-0.0284062	0.0748071	-0.0265408	0.0682548	0.00290435
stimuli/3_pieceB_joyous_anxious_sad	232	116	-0.0281444	0.0755029	-0.0276096	0.0709554	0.0036122
stimuli/3_pieceB_joyous_anxious_sad	233	116.5	-0.0278708	0.0755901	-0.0286089	0.0744266	0.0045187
stimuli/3_pieceB_joyous_anxious_sad	234	117	-0.0283838	0.0764211	-0.0295237	0.0788517	0.00564453
stimuli/3_pieceB_joyous_anxious_sad	235	117.5	-0.0314835	0.0790617	-0.0303389	0.0844371	0.00701117
stimuli/3_pieceB_joyous_anxious_sad	236	118	-0.0307026	0.0808565	-0.0310395	0.0914132	0.00864156
stimuli/3_pieceB_joyous_anxious_sad	237	118.5	-0.0224027	0.0837194	-0.0316109	0.100036	0.0105603
stimuli/3_pieceB_joyous_anxious_sad	238	119	-0.031048	0.0924157	-0.0320384	0.110587	0.0127936
stimuli/3_pieceB_joyous_anxious_sad	239	119.5	-0.0352972	0.133194	-0.032308	0.123378	0.0153692
stimuli/3_pieceB_joyous_anxious_sad	240	120	-0.0352055	0.155757	-0.0324062	0.138747	0.199761
stimuli/4_pieceB_sad_joy_calm	1	0.5	0.0966374	-0.0162995	0.100472	-0.0104097	0.00692874
stimuli/4_pieceB_sad_joy_calm	2	1	0.096795	-0.0171268	0.0959605	-0.0156684	0.00623249
stimuli/4_pieceB_sad_joy_calm	3	1.5	0.0963774	-0.018244	0.0921357	-0.0205892	0.00561996
stimuli/4_pieceB_sad_joy_calm	4	2	0.0891246	-0.0186987	0.0889214	-0.0251992	0.00508503
stimuli/4_pieceB_sad_joy_calm	5	2.5	0.0888329	-0.0239115	0.0862469	-0.0295241	0.00462134
stimuli/4_pieceB_sad_joy_calm	6	3	0.0888107	-0.0297488	0.0840456	-0.0335875	0.00422222
stimuli/4_pieceB_sad_joy_calm	7	3.5	0.0780866	-0.0343535	0.082256	-0.0374117	0.00388075
stimuli/4_pieceB_sad_joy_calm	8	4	0.0761476	-0.0405621	0.080821	-0.0410174	0.00358986
stimuli/4_pieceB_sad_joy_calm	9	4.5	0.0769285	-0.0460731	0.0796878	-0.0444237	0.0033425
stimuli/4_pieceB_sad_joy_calm	10	5	0.0779676	-0.0690756	0.0788078	-0.0476483	0.00313188
stimuli/4_pieceB_sad_joy_calm	11	5.5	0.0777029	-0.0523434	0.0781365	-0.0507073	0.00295164
stimuli/4_pieceB_sad_joy_calm	12	6	0.0774026	-0.0541437	0.0776336	-0.0536158	0.00279614
stimuli/4_pieceB_sad_joy_calm	13	6.5	0.0783982	-0.0563062	0.0772622	-0.0563872	0.0026605
stimuli/4_pieceB_sad_joy_calm	14	7	0.078198	-0.0588095	0.0769895	-0.0590337	0.00254073
stimuli/4_pieceB_sad_joy_calm	15	7.5	0.0779853	-0.0600426	0.0767861	-0.0615663	0.00243371
stimuli/4_pieceB_sad_joy_calm	16	8	0.0774979	-0.0593936	0.076626	-0.0639947	0.00233707
stimuli/4_pieceB_sad_joy_calm	17	8.5	0.0770725	-0.0611412	0.0764864	-0.0663276	0.00224912
stimuli/4_pieceB_sad_joy_calm	18	9	0.0764867	-0.0655023	0.0763479	-0.0685724	0.0021687
stimuli/4_pieceB_sad_joy_calm	19	9.5	0.076332	-0.0701946	0.0761939	-0.0707357	0.00209502
stimuli/4_pieceB_sad_joy_calm	20	10	0.0756394	-0.0741629	0.0760109	-0.0728227	0.0020275
stimuli/4_pieceB_sad_joy_calm	21	10.5	0.0751489	-0.0760807	0.0757879	-0.0748379	0.00196567
stimuli/4_pieceB_sad_joy_calm	22	11	0.0758619	-0.0780698	0.0755168	-0.0767848	0.00190902
stimuli/4_pieceB_sad_joy_calm	23	11.5	0.0755526	-0.0789476	0.0751917	-0.0786659	0.00185694
stimuli/4_pieceB_sad_joy_calm	24	12	0.074702	-0.0796977	0.0748093	-0.080483	0.00180866
stimuli/4_pieceB_sad_joy_calm	25	12.5	0.0743922	-0.0815428	0.0743684	-0.0822371	0.00176317
stimuli/4_pieceB_sad_joy_calm	26	13	0.0749912	-0.0843312	0.0738699	-0.0839283	0.00141443
stimuli/4_pieceB_sad_joy_calm	27	13.5	0.0741619	-0.0863456	0.0734591	-0.0852818	0.0014659
stimuli/4_pieceB_sad_joy_calm	28	14	0.0736415	-0.0868937	0.0728364	-0.0866089	0.00159121
stimuli/4_pieceB_sad_joy_calm	29	14.5	0.0718442	-0.0882009	0.0720387	-0.0879857	0.00166719
stimuli/4_pieceB_sad_joy_calm	30	15	0.0702017	-0.0900224	0.0713423	-0.0895005	0.00172806
stimuli/4_pieceB_sad_joy_calm	31	15.5	0.0689397	-0.0912875	0.0705303	-0.0910259	0.001845
stimuli/4_pieceB_sad_joy_calm	32	16	0.0682776	-0.0922699	0.0695232	-0.0925718	0.00179458
stimuli/4_pieceB_sad_joy_calm	33	16.5	0.0686688	-0.0938332	0.068781	-0.0942057	0.00166849
stimuli/4_pieceB_sad_joy_calm	34	17	0.0679811	-0.0955	0.068128	-0.0957411	0.00154612
stimuli/4_pieceB_sad_joy_calm	35	17.5	0.0674834	-0.0970081	0.067513	-0.0971596	0.000688206
stimuli/4_pieceB_sad_joy_calm	36	18	0.0670227	-0.0972974	0.0669616	-0.0975715	0.000956732
stimuli/4_pieceB_sad_joy_calm	37	18.5	0.0664339	-0.0984946	0.0664663	-0.09839	0.000824496
stimuli/4_pieceB_sad_joy_calm	38	19	0.0661073	-0.0987948	0.0660515	-0.0991026	0.000640978
stimuli/4_pieceB_sad_joy_calm	39	19.5	0.0661094	-0.099731	0.065702	-0.0996399	0.000413733
stimuli/4_pieceB_sad_joy_calm	40	20	0.0662046	-0.100345	0.0654772	-0.0999872	0.000301372
stimuli/4_pieceB_sad_joy_calm	41	20.5	0.0659605	-0.100462	0.0653101	-0.100238	0.0011901
stimuli/4_pieceB_sad_joy_calm	42	21	0.0665841	-0.100007	0.0664833	-0.100438	0.000121611
stimuli/4_pieceB_sad_joy_calm	43	21.5	0.0662303	-0.0996896	0.0665054	-0.100557	0.000634372
stimuli/4_pieceB_sad_joy_calm	44	22	0.0659334	-0.100429	0.0658727	-0.100511	0.000375023
stimuli/4_pieceB_sad_joy_calm	45	22.5	0.0649323	-0.0997606	0.0655644	-0.100297	0.000464823
stimuli/4_pieceB_sad_joy_calm	46	23	0.0644883	-0.0992052	0.0656371	-0.0998382	0.00075199
stimuli/4_pieceB_sad_joy_calm	47	23.5	0.0642555	-0.0983385	0.0660702	-0.0992234	0.00109303
stimuli/4_pieceB_sad_joy_calm	48	24	0.0653619	-0.0982823	0.0667827	-0.0983946	0.0013642
stimuli/4_pieceB_sad_joy_calm	49	24.5	0.069839	-0.0994924	0.067696	-0.0973812	0.00164484
stimuli/4_pieceB_sad_joy_calm	50	25	0.0718221	-0.0975527	0.0688753	-0.0962346	0.00188823
stimuli/4_pieceB_sad_joy_calm	51	25.5	0.0724055	-0.096625	0.070233	-0.0949223	0.00211328
stimuli/4_pieceB_sad_joy_calm	52	26	0.0725079	-0.09521	0.0717221	-0.0934227	0.00234777
stimuli/4_pieceB_sad_joy_calm	53	26.5	0.0726819	-0.0929304	0.0733459	-0.0917271	0.00251143
stimuli/4_pieceB_sad_joy_calm	54	27	0.0745417	-0.0909177	0.075112	-0.0899415	0.00281148
stimuli/4_pieceB_sad_joy_calm	55	27.5	0.0766528	-0.088165	0.0772236	-0.0880854	0.00287978
stimuli/4_pieceB_sad_joy_calm	56	28	0.0792476	-0.0850396	0.0793614	-0.0861558	0.00292109
stimuli/4_pieceB_sad_joy_calm	57	28.5	0.0809993	-0.083032	0.0815646	-0.0842378	0.00295065
stimuli/4_pieceB_sad_joy_calm	58	29	0.0819153	-0.0827058	0.0837942	-0.0823052	0.00293437
stimuli/4_pieceB_sad_joy_calm	59	29.5	0.0829591	-0.0801971	0.085959	-0.0803242	0.00292614
stimuli/4_pieceB_sad_joy_calm	60	30	0.0843827	-0.077772	0.0881039	-0.0783338	0.00284525
stimuli/4_pieceB_sad_joy_calm	61	30.5	0.0870751	-0.0757587	0.0901641	-0.0763714	0.00266328
stimuli/4_pieceB_sad_joy_calm	62	31	0.0882625	-0.0741944	0.0921284	-0.0745729	0.00246148
stimuli/4_pieceB_sad_joy_calm	63	31.5	0.0893089	-0.0731891	0.0939416	-0.0729082	0.00214612
stimuli/4_pieceB_sad_joy_calm	64	32	0.0910511	-0.0709322	0.0954196	-0.0713521	0.00209465
stimuli/4_pieceB_sad_joy_calm	65	32.5	0.0935288	-0.068717	0.0968778	-0.0698485	0.00201559
stimuli/4_pieceB_sad_joy_calm	66	33	0.0938446	-0.0679704	0.0982686	-0.0683896	0.00191555
stimuli/4_pieceB_sad_joy_calm	67	33.5	0.138695	-0.0656698	0.0995729	-0.0669866	0.00177609
stimuli/4_pieceB_sad_joy_calm	68	34	0.119138	-0.0636117	0.100763	-0.0656681	0.00162769
stimuli/4_pieceB_sad_joy_calm	69	34.5	0.098749	-0.0619094	0.101811	-0.0644231	0.00149053
stimuli/4_pieceB_sad_joy_calm	70	35	0.0987865	-0.0620532	0.102698	-0.0632252	0.00136177
stimuli/4_pieceB_sad_joy_calm	71	35.5	0.100038	-0.0611081	0.103498	-0.0621228	0.00124076
stimuli/4_pieceB_sad_joy_calm	72	36	0.10154	-0.0616589	0.104202	-0.061101	0.00112362
stimuli/4_pieceB_sad_joy_calm	73	36.5	0.103181	-0.0613099	0.104797	-0.0601484	0.0010109
stimuli/4_pieceB_sad_joy_calm	74	37	0.10236	-0.0604281	0.105304	-0.0592738	0.000988483
stimuli/4_pieceB_sad_joy_calm	75	37.5	0.102929	-0.0600859	0.105564	-0.05832	0.00095702
stimuli/4_pieceB_sad_joy_calm	76	38	0.10196	-0.0593871	0.105624	-0.0573649	0.000973143
stimuli/4_pieceB_sad_joy_calm	77	38.5	0.101195	-0.0589574	0.105587	-0.0563925	0.000989575
stimuli/4_pieceB_sad_joy_calm	78	39	0.0996613	-0.0572643	0.105463	-0.0554106	0.000970821
stimuli/4_pieceB_sad_joy_calm	79	39.5	0.0992226	-0.0559521	0.105327	-0.0544494	0.000947135
stimuli/4_pieceB_sad_joy_calm	80	40	0.105341	-0.0548934	0.105161	-0.053517	0.000845753
stimuli/4_pieceB_sad_joy_calm	81	40.5	0.104526	-0.0536411	0.104932	-0.0527027	0.00076366
stimuli/4_pieceB_sad_joy_calm	82	41	0.105124	-0.0538931	0.104572	-0.0520291	0.00076099
stimuli/4_pieceB_sad_joy_calm	83	41.5	0.105838	-0.0526954	0.104107	-0.0514271	0.000757716
stimuli/4_pieceB_sad_joy_calm	84	42	0.105995	-0.0501085	0.103626	-0.0508415	0.000714118
stimuli/4_pieceB_sad_joy_calm	85	42.5	0.107262	-0.0477252	0.103172	-0.0502902	0.000690557
stimuli/4_pieceB_sad_joy_calm	86	43	0.10769	-0.0456896	0.102701	-0.0497858	0.00057814
stimuli/4_pieceB_sad_joy_calm	87	43.5	0.108353	-0.0461828	0.102222	-0.0494615	0.000315515
stimuli/4_pieceB_sad_joy_calm	88	44	0.107441	-0.0476949	0.10191	-0.0494161	0.000186179
stimuli/4_pieceB_sad_joy_calm	89	44.5	0.0997906	-0.0485155	0.101724	-0.0494327	0.000116709
stimuli/4_pieceB_sad_joy_calm	90	45	0.0997535	-0.0488849	0.1017	-0.0495469	0.000250888
stimuli/4_pieceB_sad_joy_calm	91	45.5	0.0995253	-0.0491041	0.101833	-0.0497599	0.000468365
stimuli/4_pieceB_sad_joy_calm	92	46	0.0991603	-0.0493023	0.102254	-0.0499653	0.00142074
stimuli/4_pieceB_sad_joy_calm	93	46.5	0.0998659	-0.0496446	0.100866	-0.0502691	0.00112316
stimuli/4_pieceB_sad_joy_calm	94	47	0.0996392	-0.0496325	0.099819	-0.0506759	0.00073177
stimuli/4_pieceB_sad_joy_calm	95	47.5	0.0988357	-0.0502191	0.099248	-0.0511337	0.000637312
stimuli/4_pieceB_sad_joy_calm	96	48	0.0989225	-0.051235	0.0987694	-0.0515544	0.000577551
stimuli/4_pieceB_sad_joy_calm	97	48.5	0.0987647	-0.052269	0.0983116	-0.0519066	0.000508624
stimuli/4_pieceB_sad_joy_calm	98	49	0.097452	-0.052822	0.0978687	-0.0521566	0.000418896
stimuli/4_pieceB_sad_joy_calm	99	49.5	0.0971253	-0.0550225	0.0974728	-0.0522935	0.000327739
stimuli/4_pieceB_sad_joy_calm	100	50	0.0964606	-0.0554799	0.0971713	-0.0524221	0.000273155
stimuli/4_pieceB_sad_joy_calm	101	50.5	0.0953106	-0.055116	0.0969349	-0.0525589	0.000170691
stimuli/4_pieceB_sad_joy_calm	102	51	0.0954523	-0.0550168	0.096811	-0.0526763	2.42e-05
stimuli/4_pieceB_sad_joy_calm	103	51.5	0.0948126	-0.0546408	0.0968198	-0.0526989	0.000198844
stimuli/4_pieceB_sad_joy_calm	104	52	0.0953852	-0.053803	0.0970186	-0.0526976	0.000398175
stimuli/4_pieceB_sad_joy_calm	105	52.5	0.0971424	-0.0528711	0.0974147	-0.0526568	0.00030215
stimuli/4_pieceB_sad_joy_calm	106	53	0.0988231	-0.0533302	0.0976999	-0.052557	0.000445567
stimuli/4_pieceB_sad_joy_calm	107	53.5	0.0993268	-0.0537441	0.0980805	-0.0523255	0.000519405
stimuli/4_pieceB_sad_joy_calm	108	54	0.0992804	-0.0528606	0.0984765	-0.0519893	0.000629136
stimuli/4_pieceB_sad_joy_calm	109	54.5	0.0999844	-0.052161	0.098887	-0.0515125	0.000622437
stimuli/4_pieceB_sad_joy_calm	110	55	0.101085	-0.0492882	0.0992585	-0.0510131	0.000498193
stimuli/4_pieceB_sad_joy_calm	111	55.5	0.100009	-0.045115	0.0995022	-0.0505786	0.000344578
stimuli/4_pieceB_sad_joy_calm	112	56	0.0991239	-0.0441085	0.0996345	-0.0502605	0.000290115
stimuli/4_pieceB_sad_joy_calm	113	56.5	0.100852	-0.0477028	0.0996598	-0.0499715	0.000306181
stimuli/4_pieceB_sad_joy_calm	114	57	0.100426	-0.0477952	0.0995992	-0.0496713	0.000313257
stimuli/4_pieceB_sad_joy_calm	115	57.5	0.100317	-0.048154	0.0997597	-0.0494023	0.00031568
stimuli/4_pieceB_sad_joy_calm	116	58	0.100034	-0.0488161	0.0999735	-0.0491701	0.000300351
stimuli/4_pieceB_sad_joy_calm	117	58.5	0.100138	-0.0483513	0.100209	-0.0489833	0.000255903
stimuli/4_pieceB_sad_joy_calm	118	59	0.100136	-0.0494935	0.100402	-0.048816	0.000172612
stimuli/4_pieceB_sad_joy_calm	119	59.5	0.103541	-0.0513519	0.100547	-0.0487217	0.000103208
stimuli/4_pieceB_sad_joy_calm	120	60	0.100278	-0.0523103	0.10065	-0.0487209	9.01e-05
stimuli/4_pieceB_sad_joy_calm	121	60.5	0.100519	-0.052991	0.100739	-0.0487063	4.44e-05
stimuli/4_pieceB_sad_joy_calm	122	61	0.0996591	-0.0515328	0.100761	-0.0486674	0.000121979
stimuli/4_pieceB_sad_joy_calm	123	61.5	0.0987619	-0.0502033	0.100878	-0.0486358	9.1e-05
stimuli/4_pieceB_sad_joy_calm	124	62	0.0995192	-0.0472658	0.100967	-0.0486157	0.000129488
stimuli/4_pieceB_sad_joy_calm	125	62.5	0.0994246	-0.0461775	0.101007	-0.0484924	0.000208673
stimuli/4_pieceB_sad_joy_calm	126	63	0.0998752	-0.0466996	0.101039	-0.0482862	0.000217445
stimuli/4_pieceB_sad_joy_calm	127	63.5	0.100001	-0.0471776	0.101084	-0.0480736	0.000226883
stimuli/4_pieceB_sad_joy_calm	128	64	0.100335	-0.0465837	0.101094	-0.0478469	0.000218745
stimuli/4_pieceB_sad_joy_calm	129	64.5	0.100665	-0.0470093	0.101113	-0.0476289	0.000290477
stimuli/4_pieceB_sad_joy_calm	130	65	0.101559	-0.0477424	0.101225	-0.0473608	0.000333185
stimuli/4_pieceB_sad_joy_calm	131	65.5	0.102165	-0.0486472	0.101364	-0.047058	0.000345405
stimuli/4_pieceB_sad_joy_calm	132	66	0.103091	-0.0470931	0.101458	-0.0467258	0.00047667
stimuli/4_pieceB_sad_joy_calm	133	66.5	0.103488	-0.0477347	0.10157	-0.0462625	0.00061026
stimuli/4_pieceB_sad_joy_calm	134	67	0.104751	-0.0458512	0.10175	-0.0456792	0.000736662
stimuli/4_pieceB_sad_joy_calm	135	67.5	0.104596	-0.0442828	0.101974	-0.0449775	0.000718685
stimuli/4_pieceB_sad_joy_calm	136	68	0.103385	-0.0436933	0.102153	-0.0442815	0.000516337
stimuli/4_pieceB_sad_joy_calm	137	68.5	0.102103	-0.043527	0.102446	-0.0438564	0.000592473
stimuli/4_pieceB_sad_joy_calm	138	69	0.101932	-0.0427239	0.102765	-0.0433573	0.000526639
stimuli/4_pieceB_sad_joy_calm	139	69.5	0.101605	-0.0417912	0.103014	-0.0428928	0.000502684
stimuli/4_pieceB_sad_joy_calm	140	70	0.101216	-0.0416168	0.103253	-0.0424507	0.000497922
stimuli/4_pieceB_sad_joy_calm	141	70.5	0.102544	-0.0413748	0.103491	-0.0420136	0.000511928
stimuli/4_pieceB_sad_joy_calm	142	71	0.103595	-0.0412901	0.103734	-0.0415627	0.000463702
stimuli/4_pieceB_sad_joy_calm	143	71.5	0.102844	-0.0402709	0.103952	-0.0411537	0.00050851
stimuli/4_pieceB_sad_joy_calm	144	72	0.103049	-0.0408297	0.104181	-0.0406995	0.00055938
stimuli/4_pieceB_sad_joy_calm	145	72.5	0.102891	-0.0420427	0.104185	-0.0401401	0.000688441
stimuli/4_pieceB_sad_joy_calm	146	73	0.102749	-0.0408979	0.104328	-0.0394668	0.0007635
stimuli/4_pieceB_sad_joy_calm	147	73.5	0.101802	-0.0394847	0.104504	-0.0387239	0.000947991
stimuli/4_pieceB_sad_joy_calm	148	74	0.106091	-0.0390069	0.105089	-0.037978	0.000675765
stimuli/4_pieceB_sad_joy_calm	149	74.5	0.106658	-0.0384949	0.105391	-0.037373	0.00062495
stimuli/4_pieceB_sad_joy_calm	150	75	0.10717	-0.0370841	0.105659	-0.0368085	0.000603737
stimuli/4_pieceB_sad_joy_calm	151	75.5	0.108137	-0.0348161	0.105955	-0.0362827	0.000543341
stimuli/4_pieceB_sad_joy_calm	152	76	0.108442	-0.0337856	0.106235	-0.0358166	0.000569465
stimuli/4_pieceB_sad_joy_calm	153	76.5	0.107586	-0.0332053	0.106537	-0.0353343	0.000585983
stimuli/4_pieceB_sad_joy_calm	154	77	0.105632	-0.0337698	0.106806	-0.0348134	0.000609742
stimuli/4_pieceB_sad_joy_calm	155	77.5	0.106229	-0.0326596	0.107067	-0.0342623	0.000639694
stimuli/4_pieceB_sad_joy_calm	156	78	0.106689	-0.0316109	0.107295	-0.0336649	0.000643059
stimuli/4_pieceB_sad_joy_calm	157	78.5	0.105552	-0.0327514	0.107498	-0.0330546	0.000554465
stimuli/4_pieceB_sad_joy_calm	158	79	0.104917	-0.0322099	0.107615	-0.0325125	0.000547562
stimuli/4_pieceB_sad_joy_calm	159	79.5	0.105127	-0.0307161	0.107621	-0.031965	0.000538378
stimuli/4_pieceB_sad_joy_calm	160	80	0.106003	-0.0288991	0.10751	-0.0314383	0.00058199
stimuli/4_pieceB_sad_joy_calm	161	80.5	0.105507	-0.0270755	0.107359	-0.0308761	0.000507573
stimuli/4_pieceB_sad_joy_calm	162	81	0.107692	-0.0299597	0.107224	-0.0303868	0.000481334
stimuli/4_pieceB_sad_joy_calm	163	81.5	0.107658	-0.0246263	0.107108	-0.0299197	0.00042444
stimuli/4_pieceB_sad_joy_calm	164	82	0.107677	-0.0266427	0.106976	-0.0295165	0.000299998
stimuli/4_pieceB_sad_joy_calm	165	82.5	0.107434	-0.0264461	0.106879	-0.0292325	0.000204759
stimuli/4_pieceB_sad_joy_calm	166	83	0.107526	-0.0261213	0.106823	-0.0290355	0.000147012
stimuli/4_pieceB_sad_joy_calm	167	83.5	0.107423	-0.0257664	0.106739	-0.0289152	0.000141961
stimuli/4_pieceB_sad_joy_calm	168	84	0.106643	-0.0258396	0.106617	-0.0288413	0.000107464
stimuli/4_pieceB_sad_joy_calm	169	84.5	0.106476	-0.0252661	0.10651	-0.028834	3.72e-05
stimuli/4_pieceB_sad_joy_calm	170	85	0.103754	-0.0243842	0.1065	-0.0288699	8.55e-05
stimuli/4_pieceB_sad_joy_calm	171	85.5	0.104075	-0.02291	0.106585	-0.0288596	0.000163657
stimuli/4_pieceB_sad_joy_calm	172	86	0.104905	-0.0230904	0.106748	-0.0288414	0.000301141
stimuli/4_pieceB_sad_joy_calm	173	86.5	0.106316	-0.0272232	0.10703	-0.0287371	0.000276308
stimuli/4_pieceB_sad_joy_calm	174	87	0.107028	-0.0275012	0.107247	-0.0285655	0.000349065
stimuli/4_pieceB_sad_joy_calm	175	87.5	0.106538	-0.0268556	0.10746	-0.0282893	0.000701488
stimuli/4_pieceB_sad_joy_calm	176	88	0.107225	-0.0270292	0.108064	-0.0279312	0.000436629
stimuli/4_pieceB_sad_joy_calm	177	88.5	0.107054	-0.0292768	0.107964	-0.027506	0.000451913
stimuli/4_pieceB_sad_joy_calm	178	89	0.108254	-0.0299869	0.107844	-0.0270705	0.000460248
stimuli/4_pieceB_sad_joy_calm	179	89.5	0.107851	-0.0287222	0.10777	-0.0266161	0.000533096
stimuli/4_pieceB_sad_joy_calm	180	90	0.10824	-0.0276894	0.107871	-0.0260925	0.00056435
stimuli/4_pieceB_sad_joy_calm	181	90.5	0.108881	-0.0261827	0.108075	-0.0255666	0.000553612
stimuli/4_pieceB_sad_joy_calm	182	91	0.110068	-0.026012	0.108306	-0.0250633	0.000645227
stimuli/4_pieceB_sad_joy_calm	183	91.5	0.110522	-0.0256032	0.108598	-0.0244878	0.000724612
stimuli/4_pieceB_sad_joy_calm	184	92	0.109922	-0.0266618	0.108944	-0.0238512	0.000794557
stimuli/4_pieceB_sad_joy_calm	185	92.5	0.109083	-0.0261468	0.109319	-0.0231508	0.000723743
stimuli/4_pieceB_sad_joy_calm	186	93	0.109349	-0.0228066	0.109659	-0.0225119	0.000686056
stimuli/4_pieceB_sad_joy_calm	187	93.5	0.110095	-0.0221374	0.110039	-0.0219408	0.000723096
stimuli/4_pieceB_sad_joy_calm	188	94	0.110301	-0.0202314	0.110302	-0.0212673	0.000558564
stimuli/4_pieceB_sad_joy_calm	189	94.5	0.10992	-0.0182475	0.110532	-0.0207581	0.000541979
stimuli/4_pieceB_sad_joy_calm	190	95	0.110522	-0.0174611	0.110713	-0.0202474	0.000480364
stimuli/4_pieceB_sad_joy_calm	191	95.5	0.110841	-0.0168575	0.110869	-0.0197931	0.000454637
stimuli/4_pieceB_sad_joy_calm	192	96	0.110862	-0.0163954	0.110962	-0.019348	0.000445942
stimuli/4_pieceB_sad_joy_calm	193	96.5	0.110386	-0.0162155	0.110982	-0.0189025	0.000455997
stimuli/4_pieceB_sad_joy_calm	194	97	0.108826	-0.0158961	0.110955	-0.0184472	0.00046231
stimuli/4_pieceB_sad_joy_calm	195	97.5	0.109949	-0.0164943	0.110894	-0.017989	0.000453124
stimuli/4_pieceB_sad_joy_calm	196	98	0.110608	-0.0173268	0.110951	-0.0175396	0.000405366
stimuli/4_pieceB_sad_joy_calm	197	98.5	0.111023	-0.0185442	0.111115	-0.0171687	0.0004141
stimuli/4_pieceB_sad_joy_calm	198	99	0.111025	-0.0180498	0.11136	-0.0168346	0.000410518
stimuli/4_pieceB_sad_joy_calm	199	99.5	0.111994	-0.0188413	0.11164	-0.0165351	0.000409531
stimuli/4_pieceB_sad_joy_calm	200	100	0.112257	-0.0191582	0.111941	-0.0162575	0.00043111
stimuli/4_pieceB_sad_joy_calm	201	100.5	0.126952	-0.0189129	0.11231	-0.0160344	0.000439326
stimuli/4_pieceB_sad_joy_calm	202	101	0.112085	-0.0166717	0.112708	-0.0158472	0.00110441
stimuli/4_pieceB_sad_joy_calm	203	101.5	0.110693	-0.0158193	0.113781	-0.0155864	0.00038828
stimuli/4_pieceB_sad_joy_calm	204	102	0.109597	-0.0155216	0.113938	-0.0152315	0.000536962
stimuli/4_pieceB_sad_joy_calm	205	102.5	0.11035	-0.0150333	0.114259	-0.0148005	0.000626878
stimuli/4_pieceB_sad_joy_calm	206	103	0.1125	-0.014412	0.114643	-0.0143052	0.00116827
stimuli/4_pieceB_sad_joy_calm	207	103.5	0.113705	-0.0141503	0.115699	-0.0138053	0.000933896
stimuli/4_pieceB_sad_joy_calm	208	104	0.114554	-0.0140702	0.116434	-0.0132297	0.00080896
stimuli/4_pieceB_sad_joy_calm	209	104.5	0.115563	-0.0132534	0.116926	-0.0125875	0.000872179
stimuli/4_pieceB_sad_joy_calm	210	105	0.116949	-0.0108465	0.117305	-0.0118019	0.000891826
stimuli/4_pieceB_sad_joy_calm	211	105.5	0.117629	-0.00993167	0.117606	-0.0109626	0.000883315
stimuli/4_pieceB_sad_joy_calm	212	106	0.11886	-0.00911135	0.117871	-0.0101199	0.000880955
stimuli/4_pieceB_sad_joy_calm	213	106.5	0.119207	-0.00868044	0.118061	-0.00925968	0.000970024
stimuli/4_pieceB_sad_joy_calm	214	107	0.120329	-0.00687899	0.118185	-0.0082976	0.000698647
stimuli/4_pieceB_sad_joy_calm	215	107.5	0.12114	-0.00700747	0.118303	-0.00760896	0.000665169
stimuli/4_pieceB_sad_joy_calm	216	108	0.122428	-0.00785943	0.118522	-0.00698087	0.000589239
stimuli/4_pieceB_sad_joy_calm	217	108.5	0.123063	-0.00789962	0.118785	-0.00645337	0.000522102
stimuli/4_pieceB_sad_joy_calm	218	109	0.122909	-0.00741097	0.119105	-0.00604111	0.000483662
stimuli/4_pieceB_sad_joy_calm	219	109.5	0.121918	-0.00741563	0.119496	-0.00575695	0.000496136
stimuli/4_pieceB_sad_joy_calm	220	110	0.120826	-0.00695393	0.119971	-0.00561168	0.00056773
stimuli/4_pieceB_sad_joy_calm	221	110.5	0.119736	-0.00599926	0.120539	-0.00561366	0.000687033
stimuli/4_pieceB_sad_joy_calm	222	111	0.12035	-0.00552124	0.121208	-0.0057685	0.000836521
stimuli/4_pieceB_sad_joy_calm	223	111.5	0.121232	-0.00525627	0.121985	-0.00607872	0.00100179
stimuli/4_pieceB_sad_joy_calm	224	112	0.121374	-0.00569749	0.122872	-0.00654345	0.00117205
stimuli/4_pieceB_sad_joy_calm	225	112.5	0.121141	-0.00608984	0.12387	-0.00715803	0.00133861
stimuli/4_pieceB_sad_joy_calm	226	113	0.120754	-0.00672153	0.124975	-0.00791375	0.00149367
stimuli/4_pieceB_sad_joy_calm	227	113.5	0.1202	-0.00806847	0.126179	-0.00879747	0.00162974
stimuli/4_pieceB_sad_joy_calm	228	114	0.141533	-0.0100374	0.127471	-0.00979131	0.00173925
stimuli/4_pieceB_sad_joy_calm	229	114.5	0.120395	-0.0116652	0.128833	-0.0108723	0.00181442
stimuli/4_pieceB_sad_joy_calm	230	115	0.121019	-0.0122177	0.130245	-0.0120121	0.00184715
stimuli/4_pieceB_sad_joy_calm	231	115.5	0.119874	-0.0129472	0.131679	-0.0131766	0.00182901
stimuli/4_pieceB_sad_joy_calm	232	116	0.140874	-0.0145489	0.133102	-0.0143256	0.00175124
stimuli/4_pieceB_sad_joy_calm	233	116.5	0.140412	-0.015455	0.134475	-0.0154126	0.00160489
stimuli/4_pieceB_sad_joy_calm	234	117	0.139844	-0.0163156	0.135753	-0.0163841	0.00138128
stimuli/4_pieceB_sad_joy_calm	235	117.5	0.140326	-0.0168114	0.136882	-0.0171799	0.00107349
stimuli/4_pieceB_sad_joy_calm	236	118	0.139925	-0.0187814	0.137802	-0.017732	0.000685214
stimuli/4_pieceB_sad_joy_calm	237	118.5	0.140462	-0.0184439	0.138447	-0.017965	0.00033794
stimuli/4_pieceB_sad_joy_calm	238	119	0.139655	-0.019022	0.138739	-0.0177954	0.000679886
stimuli/4_pieceB_sad_joy_calm	239	119.5	0.137192	-0.0138827	0.138595	-0.017131	0.00142883
stimuli/4_pieceB_sad_joy_calm	240	120	0.13378	-0.0171235	0.13792	-0.0158711	0.171998
stimuli/5_pieceB_calm_sad_anxious	1	0.5	-0.01468	-0.0797298	-0.0238801	-0.0742138	0.00896167
stimuli/5_pieceB_calm_sad_anxious	2	1	-0.0143849	-0.0809198	-0.0169151	-0.079853	0.00744648
stimuli/5_pieceB_calm_sad_anxious	3	1.5	-0.0148116	-0.0822776	-0.0116049	-0.0850733	0.00617985
stimuli/5_pieceB_calm_sad_anxious	4	2	-0.0126447	-0.0867282	-0.00770363	-0.0898661	0.00513904
stimuli/5_pieceB_calm_sad_anxious	5	2.5	-0.0107023	-0.0896617	-0.00498557	-0.0942275	0.0042991
stimuli/5_pieceB_calm_sad_anxious	6	3	-0.00739136	-0.0914127	-0.00324426	-0.0981582	0.00363182
stimuli/5_pieceB_calm_sad_anxious	7	3.5	-0.00591112	-0.0971407	-0.00229188	-0.101663	0.00310546
stimuli/5_pieceB_calm_sad_anxious	8	4	-0.00498282	-0.102391	-0.00195858	-0.10475	0.0026859
stimuli/5_pieceB_calm_sad_anxious	9	4.5	-0.00269212	-0.105717	-0.00209173	-0.107433	0.00233958
stimuli/5_pieceB_calm_sad_anxious	10	5	-0.00301962	-0.148639	-0.00255523	-0.109726	0.0020369
stimuli/5_pieceB_calm_sad_anxious	11	5.5	-0.00230636	-0.108248	-0.00322876	-0.111649	0.00175464
stimuli/5_pieceB_calm_sad_anxious	12	6	-0.00305446	-0.109096	-0.00400716	-0.113221	0.00147682
stimuli/5_pieceB_calm_sad_anxious	13	6.5	-0.00292798	-0.110473	-0.00479962	-0.114467	0.00119401
stimuli/5_pieceB_calm_sad_anxious	14	7	-0.00203483	-0.1123	-0.00552906	-0.115413	0.000902073
stimuli/5_pieceB_calm_sad_anxious	15	7.5	-0.00183202	-0.111623	-0.00613137	-0.116084	0.000600791
stimuli/5_pieceB_calm_sad_anxious	16	8	-0.00283134	-0.113599	-0.00655473	-0.11651	0.000293327
stimuli/5_pieceB_calm_sad_anxious	17	8.5	-0.00317619	-0.115239	-0.00675888	-0.116721	5.12e-05
stimuli/5_pieceB_calm_sad_anxious	18	9	-0.0026171	-0.117086	-0.00671442	-0.116746	0.000337958
stimuli/5_pieceB_calm_sad_anxious	19	9.5	-0.00305638	-0.11838	-0.00640214	-0.116617	0.000641785
stimuli/5_pieceB_calm_sad_anxious	20	10	-0.00288037	-0.119814	-0.00581226	-0.116364	0.0009348
stimuli/5_pieceB_calm_sad_anxious	21	10.5	-0.00182853	-0.117326	-0.00494373	-0.116019	0.00121108
stimuli/5_pieceB_calm_sad_anxious	22	11	-0.000501462	-0.115006	-0.00380357	-0.11561	0.00146556
stimuli/5_pieceB_calm_sad_anxious	23	11.5	4.29e-05	-0.114545	-0.00240611	-0.115169	0.0016937
stimuli/5_pieceB_calm_sad_anxious	24	12	-0.000548039	-0.113462	-0.000772313	-0.114722	0.00189151
stimuli/5_pieceB_calm_sad_anxious	25	12.5	0.00258123	-0.113781	0.00107095	-0.114298	0.00205558
stimuli/5_pieceB_calm_sad_anxious	26	13	-0.00155028	-0.11362	0.0030916	-0.11392	0.00217903
stimuli/5_pieceB_calm_sad_anxious	27	13.5	0.00594848	-0.113476	0.00523063	-0.113505	0.00223697
stimuli/5_pieceB_calm_sad_anxious	28	14	0.000476827	-0.113381	0.00745751	-0.113293	0.00230064
stimuli/5_pieceB_calm_sad_anxious	29	14.5	-0.000216312	-0.112855	0.00975767	-0.11334	0.00228747
stimuli/5_pieceB_calm_sad_anxious	30	15	-0.000301288	-0.112622	0.0120339	-0.113566	0.00223182
stimuli/5_pieceB_calm_sad_anxious	31	15.5	0.00105342	-0.112097	0.0142163	-0.114033	0.00211189
stimuli/5_pieceB_calm_sad_anxious	32	16	0.00292932	-0.112738	0.0161859	-0.114795	0.00197963
stimuli/5_pieceB_calm_sad_anxious	33	16.5	0.0037536	-0.113296	0.017949	-0.115696	0.00187567
stimuli/5_pieceB_calm_sad_anxious	34	17	0.00588867	-0.11722	0.0194964	-0.116756	0.00178758
stimuli/5_pieceB_calm_sad_anxious	35	17.5	0.00658451	-0.116563	0.0207596	-0.118021	0.00117573
stimuli/5_pieceB_calm_sad_anxious	36	18	0.051219	-0.116839	0.0218054	-0.117483	0.00102533
stimuli/5_pieceB_calm_sad_anxious	37	18.5	0.0514805	-0.117698	0.0225891	-0.118144	0.000894218
stimuli/5_pieceB_calm_sad_anxious	38	19	0.0502999	-0.118701	0.0230971	-0.11888	0.000778284
stimuli/5_pieceB_calm_sad_anxious	39	19.5	0.0500864	-0.120265	0.0233037	-0.119631	0.000724574
stimuli/5_pieceB_calm_sad_anxious	40	20	0.0497224	-0.12108	0.0231924	-0.120347	0.000903948
stimuli/5_pieceB_calm_sad_anxious	41	20.5	0.0496681	-0.122513	0.0227525	-0.121136	0.000991715
stimuli/5_pieceB_calm_sad_anxious	42	21	0.00594598	-0.125403	0.0220861	-0.121871	0.00110781
stimuli/5_pieceB_calm_sad_anxious	43	21.5	0.00528097	-0.125543	0.0212068	-0.122545	0.00125969
stimuli/5_pieceB_calm_sad_anxious	44	22	0.0045052	-0.124955	0.0200675	-0.123082	0.00141164
stimuli/5_pieceB_calm_sad_anxious	45	22.5	0.00377623	-0.12483	0.018708	-0.123462	0.00155748
stimuli/5_pieceB_calm_sad_anxious	46	23	0.00296632	-0.125003	0.017159	-0.123625	0.00173711
stimuli/5_pieceB_calm_sad_anxious	47	23.5	0.00348198	-0.124179	0.0154277	-0.123767	0.00194805
stimuli/5_pieceB_calm_sad_anxious	48	24	0.00442221	-0.12333	0.0134887	-0.123954	0.00207214
stimuli/5_pieceB_calm_sad_anxious	49	24.5	0.00570879	-0.12377	0.0114179	-0.124027	0.00211455
stimuli/5_pieceB_calm_sad_anxious	50	25	0.00599724	-0.123728	0.00930351	-0.124056	0.00220727
stimuli/5_pieceB_calm_sad_anxious	51	25.5	0.005192	-0.123028	0.00709684	-0.124107	0.00207119
stimuli/5_pieceB_calm_sad_anxious	52	26	0.00494629	-0.122637	0.00502967	-0.123978	0.00232379
stimuli/5_pieceB_calm_sad_anxious	53	26.5	0.00505829	-0.122677	0.0027101	-0.123838	0.00182456
stimuli/5_pieceB_calm_sad_anxious	54	27	0.00444613	-0.122783	0.000890176	-0.123708	0.00164955
stimuli/5_pieceB_calm_sad_anxious	55	27.5	0.00453305	-0.123119	-0.000758567	-0.123657	0.00157025
stimuli/5_pieceB_calm_sad_anxious	56	28	0.00383179	-0.12349	-0.00232543	-0.12376	0.00112889
stimuli/5_pieceB_calm_sad_anxious	57	28.5	0.00270588	-0.123229	-0.00344558	-0.1239	0.000640773
stimuli/5_pieceB_calm_sad_anxious	58	29	0.00120196	-0.122384	-0.0040671	-0.124056	0.000181738
stimuli/5_pieceB_calm_sad_anxious	59	29.5	-0.000443614	-0.122874	-0.00411079	-0.124233	0.000552578
stimuli/5_pieceB_calm_sad_anxious	60	30	-0.00144752	-0.124213	-0.00356079	-0.124286	0.00126899
stimuli/5_pieceB_calm_sad_anxious	61	30.5	-0.00214808	-0.124066	-0.00229453	-0.124369	0.000157238
stimuli/5_pieceB_calm_sad_anxious	62	31	-0.00213049	-0.124141	-0.00234036	-0.12452	0.000245501
stimuli/5_pieceB_calm_sad_anxious	63	31.5	-0.00352185	-0.125162	-0.00254808	-0.12465	0.000431132
stimuli/5_pieceB_calm_sad_anxious	64	32	-0.00499874	-0.125582	-0.00296487	-0.124761	0.000785157
stimuli/5_pieceB_calm_sad_anxious	65	32.5	-0.00592863	-0.125739	-0.00374834	-0.124812	0.00108696
stimuli/5_pieceB_calm_sad_anxious	66	33	-0.00770968	-0.126522	-0.00482648	-0.12495	0.00188474
stimuli/5_pieceB_calm_sad_anxious	67	33.5	-0.00834703	-0.126733	-0.00669362	-0.125207	0.000944221
stimuli/5_pieceB_calm_sad_anxious	68	34	-0.00827507	-0.127419	-0.00759739	-0.125481	0.00084521
stimuli/5_pieceB_calm_sad_anxious	69	34.5	-0.00867974	-0.12727	-0.00838915	-0.125777	0.00070508
stimuli/5_pieceB_calm_sad_anxious	70	35	-0.00965512	-0.126836	-0.00901396	-0.126103	0.000541055
stimuli/5_pieceB_calm_sad_anxious	71	35.5	-0.0101853	-0.125591	-0.00947278	-0.12639	0.000364133
stimuli/5_pieceB_calm_sad_anxious	72	36	-0.010162	-0.125775	-0.0097672	-0.126604	0.000228844
stimuli/5_pieceB_calm_sad_anxious	73	36.5	-0.0109762	-0.127496	-0.00969208	-0.12682	0.000270867
stimuli/5_pieceB_calm_sad_anxious	74	37	-0.0112639	-0.126225	-0.00987477	-0.12702	0.000153481
stimuli/5_pieceB_calm_sad_anxious	75	37.5	-0.0116009	-0.12525	-0.0100172	-0.127078	0.000177171
stimuli/5_pieceB_calm_sad_anxious	76	38	-0.00975981	-0.127588	-0.0101752	-0.126997	0.000217605
stimuli/5_pieceB_calm_sad_anxious	77	38.5	-0.0104854	-0.123385	-0.0102418	-0.12679	0.000338519
stimuli/5_pieceB_calm_sad_anxious	78	39	-0.0114814	-0.122314	-0.0102975	-0.126456	0.000504253
stimuli/5_pieceB_calm_sad_anxious	79	39.5	-0.00493274	-0.121416	-0.0104216	-0.125968	0.000630233
stimuli/5_pieceB_calm_sad_anxious	80	40	-0.00497147	-0.121718	-0.0105487	-0.12535	0.000776941
stimuli/5_pieceB_calm_sad_anxious	81	40.5	-0.0118857	-0.125021	-0.0106727	-0.124583	0.000952359
stimuli/5_pieceB_calm_sad_anxious	82	41	-0.0117185	-0.125082	-0.0108489	-0.123647	0.00113774
stimuli/5_pieceB_calm_sad_anxious	83	41.5	-0.0111689	-0.125059	-0.0111262	-0.122544	0.00131411
stimuli/5_pieceB_calm_sad_anxious	84	42	-0.0113819	-0.124491	-0.0114971	-0.121283	0.00151124
stimuli/5_pieceB_calm_sad_anxious	85	42.5	-0.0119421	-0.123608	-0.0119389	-0.119838	0.00172603
stimuli/5_pieceB_calm_sad_anxious	86	43	-0.0128652	-0.122154	-0.0124341	-0.118185	0.00192027
stimuli/5_pieceB_calm_sad_anxious	87	43.5	-0.013986	-0.121763	-0.0129837	-0.116345	0.00204848
stimuli/5_pieceB_calm_sad_anxious	88	44	-0.0148023	-0.118806	-0.0136672	-0.114414	0.00224171
stimuli/5_pieceB_calm_sad_anxious	89	44.5	-0.0155338	-0.114588	-0.0144435	-0.112311	0.00242533
stimuli/5_pieceB_calm_sad_anxious	90	45	-0.0165022	-0.108299	-0.0152336	-0.110018	0.00260194
stimuli/5_pieceB_calm_sad_anxious	91	45.5	-0.0101966	-0.104143	-0.0160976	-0.107563	0.00282195
stimuli/5_pieceB_calm_sad_anxious	92	46	-0.0113591	-0.101902	-0.0170139	-0.104894	0.0029167
stimuli/5_pieceB_calm_sad_anxious	93	46.5	-0.0199277	-0.100304	-0.017948	-0.102131	0.00298826
stimuli/5_pieceB_calm_sad_anxious	94	47	-0.0217451	-0.0978825	-0.0188956	-0.0992971	0.00294344
stimuli/5_pieceB_calm_sad_anxious	95	47.5	-0.0224558	-0.0957042	-0.0198248	-0.0965042	0.00302091
stimuli/5_pieceB_calm_sad_anxious	96	48	-0.0231609	-0.0925482	-0.0207514	-0.0936289	0.00296619
stimuli/5_pieceB_calm_sad_anxious	97	48.5	-0.024164	-0.0892457	-0.0216328	-0.0907967	0.00290824
stimuli/5_pieceB_calm_sad_anxious	98	49	-0.0159528	-0.0876615	-0.0224806	-0.0880148	0.00283975
stimuli/5_pieceB_calm_sad_anxious	99	49.5	-0.0235006	-0.0863988	-0.0232338	-0.0852767	0.00266833
stimuli/5_pieceB_calm_sad_anxious	100	50	-0.0236258	-0.0836984	-0.0238954	-0.0826917	0.00244399
stimuli/5_pieceB_calm_sad_anxious	101	50.5	-0.0254789	-0.0811829	-0.0244423	-0.0803097	0.00241238
stimuli/5_pieceB_calm_sad_anxious	102	51	-0.0250565	-0.0784518	-0.0249429	-0.0779499	0.0020155
stimuli/5_pieceB_calm_sad_anxious	103	51.5	-0.0255659	-0.0760309	-0.0253241	-0.0759707	0.00172399
stimuli/5_pieceB_calm_sad_anxious	104	52	-0.0275414	-0.0733993	-0.0255876	-0.074267	0.00147025
stimuli/5_pieceB_calm_sad_anxious	105	52.5	-0.0281621	-0.0719631	-0.0260196	-0.0728617	0.00120383
stimuli/5_pieceB_calm_sad_anxious	106	53	-0.0266246	-0.0709651	-0.0264698	-0.0717452	0.00094127
stimuli/5_pieceB_calm_sad_anxious	107	53.5	-0.0258424	-0.0703559	-0.0267175	-0.0708371	0.000722315
stimuli/5_pieceB_calm_sad_anxious	108	54	-0.0262666	-0.0697214	-0.0269279	-0.0701461	0.00059539
stimuli/5_pieceB_calm_sad_anxious	109	54.5	-0.027049	-0.0686003	-0.0271067	-0.0695782	0.000472501
stimuli/5_pieceB_calm_sad_anxious	110	55	-0.027856	-0.0678015	-0.0272311	-0.0691223	0.000342784
stimuli/5_pieceB_calm_sad_anxious	111	55.5	-0.0277435	-0.067616	-0.0273335	-0.0687952	0.000249214
stimuli/5_pieceB_calm_sad_anxious	112	56	-0.0269845	-0.0665672	-0.0274293	-0.0685652	0.000234765
stimuli/5_pieceB_calm_sad_anxious	113	56.5	-0.0271848	-0.0683329	-0.0275242	-0.0683504	0.000288865
stimuli/5_pieceB_calm_sad_anxious	114	57	-0.0278236	-0.0695071	-0.0276057	-0.0680733	0.000307173
stimuli/5_pieceB_calm_sad_anxious	115	57.5	-0.0266731	-0.0696506	-0.0276966	-0.0677799	0.000144506
stimuli/5_pieceB_calm_sad_anxious	116	58	-0.0267725	-0.0696969	-0.0277848	-0.0676654	0.000424327
stimuli/5_pieceB_calm_sad_anxious	117	58.5	-0.0282289	-0.0678415	-0.0281994	-0.0677558	0.000556153
stimuli/5_pieceB_calm_sad_anxious	118	59	-0.0287791	-0.0676252	-0.0287455	-0.0678612	0.000383174
stimuli/5_pieceB_calm_sad_anxious	119	59.5	-0.0287756	-0.0681131	-0.0291183	-0.0679496	0.000401404
stimuli/5_pieceB_calm_sad_anxious	120	60	-0.0283606	-0.0710805	-0.029497	-0.0680827	0.000424315
stimuli/5_pieceB_calm_sad_anxious	121	60.5	-0.0295709	-0.0697512	-0.0299008	-0.0682132	0.000419553
stimuli/5_pieceB_calm_sad_anxious	122	61	-0.0301273	-0.0689956	-0.0302956	-0.068355	0.000410505
stimuli/5_pieceB_calm_sad_anxious	123	61.5	-0.0309799	-0.0682589	-0.0306526	-0.0685578	0.000802659
stimuli/5_pieceB_calm_sad_anxious	124	62	-0.0316313	-0.0685309	-0.0314376	-0.0687248	7.66e-05
stimuli/5_pieceB_calm_sad_anxious	125	62.5	-0.0325183	-0.0683263	-0.0314963	-0.0687741	0.00113253
stimuli/5_pieceB_calm_sad_anxious	126	63	-0.0334176	-0.0686691	-0.032628	-0.0687305	0.00107073
stimuli/5_pieceB_calm_sad_anxious	127	63.5	-0.0337517	-0.0670959	-0.0336874	-0.0685756	0.00107058
stimuli/5_pieceB_calm_sad_anxious	128	64	-0.0343155	-0.0677506	-0.0347318	-0.0683403	0.00103179
stimuli/5_pieceB_calm_sad_anxious	129	64.5	-0.0358988	-0.0670424	-0.0357039	-0.0679943	0.000941307
stimuli/5_pieceB_calm_sad_anxious	130	65	-0.036037	-0.0659153	-0.0365553	-0.0675929	0.000879096
stimuli/5_pieceB_calm_sad_anxious	131	65.5	-0.0358793	-0.0650657	-0.0373339	-0.0671847	0.000836563
stimuli/5_pieceB_calm_sad_anxious	132	66	-0.037942	-0.0665722	-0.0380433	-0.0667413	0.000879006
stimuli/5_pieceB_calm_sad_anxious	133	66.5	-0.0392866	-0.0673372	-0.0387825	-0.0662657	0.000863725
stimuli/5_pieceB_calm_sad_anxious	134	67	-0.0398516	-0.0664964	-0.0394854	-0.0657637	0.000827596
stimuli/5_pieceB_calm_sad_anxious	135	67.5	-0.0395705	-0.0655378	-0.040147	-0.0652665	0.000724452
stimuli/5_pieceB_calm_sad_anxious	136	68	-0.03972	-0.0658654	-0.0407207	-0.0648241	0.00069404
stimuli/5_pieceB_calm_sad_anxious	137	68.5	-0.0403264	-0.0662769	-0.0412573	-0.064384	0.00059432
stimuli/5_pieceB_calm_sad_anxious	138	69	-0.0413857	-0.0676317	-0.0416795	-0.0639657	0.0005652
stimuli/5_pieceB_calm_sad_anxious	139	69.5	-0.0418538	-0.0654889	-0.0413639	-0.0634968	0.000478978
stimuli/5_pieceB_calm_sad_anxious	140	70	-0.0427694	-0.0624883	-0.0412948	-0.0630228	0.000482854
stimuli/5_pieceB_calm_sad_anxious	141	70.5	-0.0436928	-0.0612887	-0.041453	-0.0625666	0.000577118
stimuli/5_pieceB_calm_sad_anxious	142	71	-0.0440465	-0.0624554	-0.0416486	-0.0620237	0.000469002
stimuli/5_pieceB_calm_sad_anxious	143	71.5	-0.0437429	-0.0606495	-0.0418624	-0.0616062	0.000476535
stimuli/5_pieceB_calm_sad_anxious	144	72	-0.0438685	-0.0587705	-0.042147	-0.061224	0.000526266
stimuli/5_pieceB_calm_sad_anxious	145	72.5	-0.0442974	-0.058364	-0.042478	-0.0608148	0.000675085
stimuli/5_pieceB_calm_sad_anxious	146	73	-0.0445977	-0.0577488	-0.0428148	-0.0602298	0.000634839
stimuli/5_pieceB_calm_sad_anxious	147	73.5	-0.0439714	-0.0570028	-0.0430623	-0.0596452	0.000583165
stimuli/5_pieceB_calm_sad_anxious	148	74	-0.0426855	-0.057844	-0.0431912	-0.0590764	0.0005763
stimuli/5_pieceB_calm_sad_anxious	149	74.5	-0.0421541	-0.058806	-0.0431952	-0.0585002	0.00061665
stimuli/5_pieceB_calm_sad_anxious	150	75	-0.0199996	-0.0590956	-0.0430474	-0.0579015	0.00612377
stimuli/5_pieceB_calm_sad_anxious	151	75.5	-0.0422527	-0.0591604	-0.0389389	-0.0624425	0.000746565
stimuli/5_pieceB_calm_sad_anxious	152	76	-0.0424848	-0.0587432	-0.0384161	-0.0619096	0.000894831
stimuli/5_pieceB_calm_sad_anxious	153	76.5	-0.0422955	-0.0585038	-0.0377065	-0.0613645	0.00104386
stimuli/5_pieceB_calm_sad_anxious	154	77	-0.0411062	-0.0568057	-0.0368398	-0.0607827	0.00117706
stimuli/5_pieceB_calm_sad_anxious	155	77.5	-0.0403605	-0.0549277	-0.0358451	-0.0601534	0.00128497
stimuli/5_pieceB_calm_sad_anxious	156	78	-0.0404074	-0.0546403	-0.0347372	-0.0595024	0.00133206
stimuli/5_pieceB_calm_sad_anxious	157	78.5	-0.0379227	-0.0536897	-0.0335745	-0.0588525	0.000985604
stimuli/5_pieceB_calm_sad_anxious	158	79	-0.0380282	-0.0528806	-0.0328914	-0.058142	0.00137866
stimuli/5_pieceB_calm_sad_anxious	159	79.5	-0.0377853	-0.0519423	-0.0317203	-0.0574144	0.00226867
stimuli/5_pieceB_calm_sad_anxious	160	80	-0.0385431	-0.05083	-0.0295542	-0.05674	0.00160246
stimuli/5_pieceB_calm_sad_anxious	161	80.5	-0.0391171	-0.0510271	-0.0281336	-0.0559987	0.00186451
stimuli/5_pieceB_calm_sad_anxious	162	81	-0.0412006	-0.05028	-0.0264559	-0.0551852	0.00205185
stimuli/5_pieceB_calm_sad_anxious	163	81.5	-0.0406737	-0.0483434	-0.0245927	-0.0543258	0.00218421
stimuli/5_pieceB_calm_sad_anxious	164	82	-0.018212	-0.0467823	-0.0226258	-0.0533761	0.00217192
stimuli/5_pieceB_calm_sad_anxious	165	82.5	-0.0185668	-0.0466437	-0.0206641	-0.0524437	0.00214822
stimuli/5_pieceB_calm_sad_anxious	166	83	-0.0185241	-0.0470405	-0.0187139	-0.0515429	0.00213031
stimuli/5_pieceB_calm_sad_anxious	167	83.5	-0.0150331	-0.0445133	-0.0168105	-0.0505862	0.00198967
stimuli/5_pieceB_calm_sad_anxious	168	84	-0.0129142	-0.0453963	-0.0150431	-0.0496723	0.00176237
stimuli/5_pieceB_calm_sad_anxious	169	84.5	-0.0129147	-0.0455188	-0.0134797	-0.0488589	0.001531
stimuli/5_pieceB_calm_sad_anxious	170	85	-0.0134044	-0.0447579	-0.0121153	-0.0481643	0.00127701
stimuli/5_pieceB_calm_sad_anxious	171	85.5	-0.0134774	-0.0430376	-0.0109724	-0.0475948	0.0010849
stimuli/5_pieceB_calm_sad_anxious	172	86	-0.0135855	-0.0420703	-0.00995944	-0.0472062	0.000818192
stimuli/5_pieceB_calm_sad_anxious	173	86.5	-0.0131161	-0.0417939	-0.00920298	-0.0468945	0.000529609
stimuli/5_pieceB_calm_sad_anxious	174	87	-0.013411	-0.0406283	-0.00874649	-0.0466259	0.000307583
stimuli/5_pieceB_calm_sad_anxious	175	87.5	-0.0133433	-0.0399419	-0.00855573	-0.0463847	0.00115185
stimuli/5_pieceB_calm_sad_anxious	176	88	-0.0108643	-0.0443121	-0.00968832	-0.0461749	0.000809732
stimuli/5_pieceB_calm_sad_anxious	177	88.5	-0.0102775	-0.0440721	-0.0104788	-0.0459995	0.00107843
stimuli/5_pieceB_calm_sad_anxious	178	89	-0.00983253	-0.0433662	-0.011549	-0.0458663	0.00130854
stimuli/5_pieceB_calm_sad_anxious	179	89.5	-0.0091965	-0.0445407	-0.0128482	-0.0457098	0.0015461
stimuli/5_pieceB_calm_sad_anxious	180	90	-0.00921055	-0.0444448	-0.0143896	-0.0455896	0.00174652
stimuli/5_pieceB_calm_sad_anxious	181	90.5	-0.00904912	-0.0439442	-0.0161357	-0.045553	0.00187187
stimuli/5_pieceB_calm_sad_anxious	182	91	-0.00987899	-0.0434641	-0.0180075	-0.0455397	0.00204263
stimuli/5_pieceB_calm_sad_anxious	183	91.5	-0.0323808	-0.0436907	-0.0200501	-0.045524	0.00208497
stimuli/5_pieceB_calm_sad_anxious	184	92	-0.0327974	-0.0454362	-0.0221343	-0.0454679	0.00206016
stimuli/5_pieceB_calm_sad_anxious	185	92.5	-0.010754	-0.0486366	-0.0241936	-0.0454082	0.00194173
stimuli/5_pieceB_calm_sad_anxious	186	93	-0.0334906	-0.0481159	-0.0261353	-0.0453913	0.00175152
stimuli/5_pieceB_calm_sad_anxious	187	93.5	-0.0333075	-0.0479565	-0.0278838	-0.0452894	0.00138205
stimuli/5_pieceB_calm_sad_anxious	188	94	-0.0330266	-0.0481617	-0.0292522	-0.0450958	0.000945326
stimuli/5_pieceB_calm_sad_anxious	189	94.5	-0.0332502	-0.0473792	-0.0301718	-0.0448766	0.00147348
stimuli/5_pieceB_calm_sad_anxious	190	95	-0.0342587	-0.0466094	-0.0316256	-0.0446368	0.00133771
stimuli/5_pieceB_calm_sad_anxious	191	95.5	-0.0343373	-0.0458172	-0.0329238	-0.0443141	0.00121813
stimuli/5_pieceB_calm_sad_anxious	192	96	-0.0339101	-0.0415452	-0.0340286	-0.0438009	0.00115177
stimuli/5_pieceB_calm_sad_anxious	193	96.5	-0.0344372	-0.0418425	-0.0350835	-0.0433387	0.00110578
stimuli/5_pieceB_calm_sad_anxious	194	97	-0.035249	-0.0418687	-0.0360617	-0.042823	0.001011
stimuli/5_pieceB_calm_sad_anxious	195	97.5	-0.0358805	-0.0408659	-0.0368638	-0.0422075	0.000856976
stimuli/5_pieceB_calm_sad_anxious	196	98	-0.0372957	-0.040698	-0.0374756	-0.0416074	0.000795544
stimuli/5_pieceB_calm_sad_anxious	197	98.5	-0.0358775	-0.0424514	-0.0380133	-0.0410212	0.00072942
stimuli/5_pieceB_calm_sad_anxious	198	99	-0.0363674	-0.0411067	-0.0384677	-0.0404505	0.000734546
stimuli/5_pieceB_calm_sad_anxious	199	99.5	-0.0370302	-0.0399964	-0.0388695	-0.0398357	0.00060089
stimuli/5_pieceB_calm_sad_anxious	200	100	-0.0376033	-0.0390998	-0.0391888	-0.0393266	0.000498529
stimuli/5_pieceB_calm_sad_anxious	201	100.5	-0.0384175	-0.0381834	-0.0394284	-0.0388894	0.000390371
stimuli/5_pieceB_calm_sad_anxious	202	101	-0.0385955	-0.037618	-0.0395861	-0.0385323	0.000381033
stimuli/5_pieceB_calm_sad_anxious	203	101.5	-0.0397011	-0.0375838	-0.0397444	-0.0381857	0.00031829
stimuli/5_pieceB_calm_sad_anxious	204	102	-0.040126	-0.036563	-0.0399312	-0.037928	0.000359681
stimuli/5_pieceB_calm_sad_anxious	205	102.5	-0.0406431	-0.0357542	-0.0402396	-0.0377429	0.000491305
stimuli/5_pieceB_calm_sad_anxious	206	103	-0.0414229	-0.0359595	-0.0407163	-0.0376241	0.000698578
stimuli/5_pieceB_calm_sad_anxious	207	103.5	-0.0422677	-0.0367534	-0.0414097	-0.0375387	0.000939931
stimuli/5_pieceB_calm_sad_anxious	208	104	-0.0426862	-0.0368914	-0.0423482	-0.0375908	0.000242698
stimuli/5_pieceB_calm_sad_anxious	209	104.5	-0.0431734	-0.036266	-0.0425861	-0.0376388	0.000117264
stimuli/5_pieceB_calm_sad_anxious	210	105	-0.0430879	-0.0366422	-0.0427031	-0.0376466	0.00105552
stimuli/5_pieceB_calm_sad_anxious	211	105.5	-0.0429684	-0.0380544	-0.0437542	-0.03755	0.00035421
stimuli/5_pieceB_calm_sad_anxious	212	106	-0.0434045	-0.0382112	-0.0440471	-0.0373508	0.000289626
stimuli/5_pieceB_calm_sad_anxious	213	106.5	-0.0438447	-0.0376364	-0.0442723	-0.0371687	0.000780163
stimuli/5_pieceB_calm_sad_anxious	214	107	-0.044304	-0.0382282	-0.0441659	-0.0379416	0.000180513
stimuli/5_pieceB_calm_sad_anxious	215	107.5	-0.0453646	-0.0387709	-0.0441457	-0.0381209	0.00019841
stimuli/5_pieceB_calm_sad_anxious	216	108	-0.046302	-0.0385624	-0.0442318	-0.0379422	0.000405749
stimuli/5_pieceB_calm_sad_anxious	217	108.5	-0.04686	-0.0353705	-0.0443478	-0.0375534	0.000637424
stimuli/5_pieceB_calm_sad_anxious	218	109	-0.0476249	-0.0345575	-0.044506	-0.0369359	0.000882283
stimuli/5_pieceB_calm_sad_anxious	219	109.5	-0.0478879	-0.0341273	-0.0447166	-0.0360791	0.00113033
stimuli/5_pieceB_calm_sad_anxious	220	110	-0.0466238	-0.0318526	-0.0449875	-0.0349817	0.00137059
stimuli/5_pieceB_calm_sad_anxious	221	110.5	-0.0446125	-0.0317787	-0.0453237	-0.033653	0.00159086
stimuli/5_pieceB_calm_sad_anxious	222	111	-0.0450452	-0.0304173	-0.0457267	-0.032114	0.00177757
stimuli/5_pieceB_calm_sad_anxious	223	111.5	-0.0454973	-0.029159	-0.0461942	-0.030399	0.00191583
stimuli/5_pieceB_calm_sad_anxious	224	112	-0.0461763	-0.0263052	-0.0467193	-0.0285566	0.00198941
stimuli/5_pieceB_calm_sad_anxious	225	112.5	-0.0466952	-0.0262706	-0.0472902	-0.0266508	0.00198079
stimuli/5_pieceB_calm_sad_anxious	226	113	-0.0471107	-0.0264315	-0.04789	-0.024763	0.00187124
stimuli/5_pieceB_calm_sad_anxious	227	113.5	-0.0470323	-0.0257935	-0.0484953	-0.0229924	0.0016411
stimuli/5_pieceB_calm_sad_anxious	228	114	-0.0473097	-0.023766	-0.0490769	-0.0214578	0.00127094
stimuli/5_pieceB_calm_sad_anxious	229	114.5	-0.047081	-0.0228008	-0.0495982	-0.0202987	0.000749049
stimuli/5_pieceB_calm_sad_anxious	230	115	-0.0475661	-0.0238957	-0.0500154	-0.0196766	0.000279659
stimuli/5_pieceB_calm_sad_anxious	231	115.5	-0.0484844	-0.0247203	-0.0502767	-0.0197762	0.00103167
stimuli/5_pieceB_calm_sad_anxious	232	116	-0.0488102	-0.0244307	-0.0503219	-0.0208069	0.00220988
stimuli/5_pieceB_calm_sad_anxious	233	116.5	-0.0489079	-0.0274564	-0.0500819	-0.0230037	0.00367504
stimuli/5_pieceB_calm_sad_anxious	234	117	-0.0499897	-0.0279928	-0.0494781	-0.0266288	0.00544725
stimuli/5_pieceB_calm_sad_anxious	235	117.5	-0.0508117	-0.0298463	-0.048422	-0.0319727	0.00755574
stimuli/5_pieceB_calm_sad_anxious	236	118	-0.0513503	-0.033978	-0.0468148	-0.0393555	0.0100325
stimuli/5_pieceB_calm_sad_anxious	237	118.5	-0.04912	-0.0364831	-0.0445464	-0.0491282	0.0129113
stimuli/5_pieceB_calm_sad_anxious	238	119	-0.046891	-0.0444427	-0.0414958	-0.061674	0.0162275
stimuli/5_pieceB_calm_sad_anxious	239	119.5	-0.0334181	-0.09051	-0.0375296	-0.0774094	0.0200178
stimuli/5_pieceB_calm_sad_anxious	240	120	-0.0278013	-0.104711	-0.0325022	-0.0967856	0.039357
stimuli/6_pieceB_anxious_calm_joyous	1	0.5	-0.0178844	-0.0579479	-0.0134122	-0.0623684	0.00571748
stimuli/6_pieceB_anxious_calm_joyous	2	1	-0.0131005	-0.0577522	-0.0159813	-0.0572606	0.0049766
stimuli/6_pieceB_anxious_calm_joyous	3	1.5	-0.0135545	-0.0564747	-0.0183819	-0.0529013	0.00430984
stimuli/6_pieceB_anxious_calm_joyous	4	2	-0.0216938	-0.0543763	-0.0206212	-0.0492189	0.0037146
stimuli/6_pieceB_anxious_calm_joyous	5	2.5	-0.0241745	-0.0453675	-0.0227057	-0.0461443	0.00318812
stimuli/6_pieceB_anxious_calm_joyous	6	3	-0.0247135	-0.0416746	-0.0246417	-0.0436113	0.00272735
stimuli/6_pieceB_anxious_calm_joyous	7	3.5	-0.025385	-0.0396682	-0.0264347	-0.0415562	0.00232884
stimuli/6_pieceB_anxious_calm_joyous	8	4	-0.0282134	-0.0380877	-0.02809	-0.039918	0.0019885
stimuli/6_pieceB_anxious_calm_joyous	9	4.5	-0.0301948	-0.0393246	-0.0296122	-0.0386386	0.00170141
stimuli/6_pieceB_anxious_calm_joyous	10	5	-0.0312175	-0.0396076	-0.0310058	-0.0376626	0.00146157
stimuli/6_pieceB_anxious_calm_joyous	11	5.5	-0.032959	-0.0383689	-0.0322747	-0.0369373	0.00126191
stimuli/6_pieceB_anxious_calm_joyous	12	6	-0.034369	-0.0374834	-0.0334226	-0.0364129	0.00109455
stimuli/6_pieceB_anxious_calm_joyous	13	6.5	-0.0341211	-0.035718	-0.0344526	-0.0360428	0.000951507
stimuli/6_pieceB_anxious_calm_joyous	14	7	-0.0357626	-0.0357664	-0.0353679	-0.0357828	0.000825651
stimuli/6_pieceB_anxious_calm_joyous	15	7.5	-0.0369177	-0.0350212	-0.0361713	-0.0355921	0.000711953
stimuli/6_pieceB_anxious_calm_joyous	16	8	-0.0368152	-0.0335605	-0.0368651	-0.0354328	0.000608992
stimuli/6_pieceB_anxious_calm_joyous	17	8.5	-0.0371592	-0.0334182	-0.0374519	-0.0352697	0.000521109
stimuli/6_pieceB_anxious_calm_joyous	18	9	-0.0372985	-0.0333654	-0.0379337	-0.0350712	0.000461078
stimuli/6_pieceB_anxious_calm_joyous	19	9.5	-0.03781	-0.0330912	-0.0383126	-0.0348085	0.000448916
stimuli/6_pieceB_anxious_calm_joyous	20	10	-0.0380673	-0.0345092	-0.0385905	-0.0344559	0.000497996
stimuli/6_pieceB_anxious_calm_joyous	21	10.5	-0.0385918	-0.0343194	-0.0387692	-0.0339911	0.000601813
stimuli/6_pieceB_anxious_calm_joyous	22	11	-0.0390866	-0.0327982	-0.0388505	-0.0333948	0.000743862
stimuli/6_pieceB_anxious_calm_joyous	23	11.5	-0.0390666	-0.0321751	-0.0388361	-0.0326511	0.000910279
stimuli/6_pieceB_anxious_calm_joyous	24	12	-0.0390226	-0.0318513	-0.0387279	-0.0317473	0.0010918
stimuli/6_pieceB_anxious_calm_joyous	25	12.5	-0.0390422	-0.0315262	-0.0385275	-0.030674	0.00128206
stimuli/6_pieceB_anxious_calm_joyous	26	13	-0.0387761	-0.0307885	-0.0382368	-0.0294254	0.00156348
stimuli/6_pieceB_anxious_calm_joyous	27	13.5	-0.0383767	-0.0298345	-0.0376611	-0.0279717	0.00182316
stimuli/6_pieceB_anxious_calm_joyous	28	14	-0.0380563	-0.0274343	-0.0372393	-0.026198	0.00212665
stimuli/6_pieceB_anxious_calm_joyous	29	14.5	-0.0362031	-0.0260484	-0.0368745	-0.0241029	0.00246255
stimuli/6_pieceB_anxious_calm_joyous	30	15	-0.0350096	-0.0247707	-0.0362072	-0.0217325	0.0024469
stimuli/6_pieceB_anxious_calm_joyous	31	15.5	-0.0334702	-0.0232842	-0.0354199	-0.0194157	0.00242771
stimuli/6_pieceB_anxious_calm_joyous	32	16	-0.0314256	-0.0190667	-0.0346173	-0.0171245	0.0024069
stimuli/6_pieceB_anxious_calm_joyous	33	16.5	-0.0341036	-0.0155515	-0.0338148	-0.0148553	0.0024207
stimuli/6_pieceB_anxious_calm_joyous	34	17	-0.0321249	-0.0127693	-0.0328894	-0.0126185	0.00314192
stimuli/6_pieceB_anxious_calm_joyous	35	17.5	-0.0336418	-0.0112184	-0.0307085	-0.0103568	0.00231652
stimuli/6_pieceB_anxious_calm_joyous	36	18	-0.0329759	-0.00848941	-0.030344	-0.00806912	0.00232941
stimuli/6_pieceB_anxious_calm_joyous	37	18.5	-0.0313826	-0.00395989	-0.0297387	-0.00581974	0.00227399
stimuli/6_pieceB_anxious_calm_joyous	38	19	-0.0296199	-0.00185228	-0.0289049	-0.00370409	0.00216333
stimuli/6_pieceB_anxious_calm_joyous	39	19.5	-0.0270745	0.00159581	-0.0279398	-0.00176799	0.0021884
stimuli/6_pieceB_anxious_calm_joyous	40	20	-0.0263886	0.00361769	-0.0267971	9.84e-05	0.00217348
stimuli/6_pieceB_anxious_calm_joyous	41	20.5	-0.0253295	0.00618076	-0.0255248	0.00186058	0.0020964
stimuli/6_pieceB_anxious_calm_joyous	42	21	-0.0245253	0.00776533	-0.0241351	0.00343018	0.00205065
stimuli/6_pieceB_anxious_calm_joyous	43	21.5	-0.0228941	0.00969312	-0.0226751	0.00487011	0.00190167
stimuli/6_pieceB_anxious_calm_joyous	44	22	-0.0199643	0.00823402	-0.0212322	0.00610881	0.00175151
stimuli/6_pieceB_anxious_calm_joyous	45	22.5	-0.0184113	0.00718685	-0.019793	0.00710704	0.00168863
stimuli/6_pieceB_anxious_calm_joyous	46	23	-0.0162977	0.00704025	-0.0183515	0.00798664	0.00165136
stimuli/6_pieceB_anxious_calm_joyous	47	23.5	-0.0150194	0.00735769	-0.0168787	0.0087334	0.00158142
stimuli/6_pieceB_anxious_calm_joyous	48	24	-0.0153974	0.00610117	-0.0154108	0.00932182	0.00153244
stimuli/6_pieceB_anxious_calm_joyous	49	24.5	-0.0149969	0.00744057	-0.0139469	0.00977506	0.00145132
stimuli/6_pieceB_anxious_calm_joyous	50	25	-0.0137773	0.00734794	-0.0125366	0.0101175	0.00140033
stimuli/6_pieceB_anxious_calm_joyous	51	25.5	-0.0120546	0.00710985	-0.0111733	0.0104377	0.00136508
stimuli/6_pieceB_anxious_calm_joyous	52	26	-0.0113524	0.00789193	-0.0098303	0.010682	0.00130293
stimuli/6_pieceB_anxious_calm_joyous	53	26.5	-0.0106455	0.00849509	-0.00854424	0.010891	0.0012569
stimuli/6_pieceB_anxious_calm_joyous	54	27	-0.0101402	0.00980323	-0.00729646	0.0110421	0.00113071
stimuli/6_pieceB_anxious_calm_joyous	55	27.5	-0.00827134	0.0108304	-0.00617716	0.0112023	0.00104213
stimuli/6_pieceB_anxious_calm_joyous	56	28	-0.00711634	0.0124139	-0.00515185	0.0113888	0.000934468
stimuli/6_pieceB_anxious_calm_joyous	57	28.5	-0.00687478	0.0127644	-0.00425261	0.0116429	0.000700019
stimuli/6_pieceB_anxious_calm_joyous	58	29	-0.00691502	0.0130271	-0.00362491	0.0119528	0.000717654
stimuli/6_pieceB_anxious_calm_joyous	59	29.5	-0.00582515	0.0138938	-0.00298025	0.0122681	0.000678423
stimuli/6_pieceB_anxious_calm_joyous	60	30	0.0368186	0.0139183	-0.00239335	0.0126085	0.000770231
stimuli/6_pieceB_anxious_calm_joyous	61	30.5	-0.00509763	0.014752	-0.00176475	0.0130536	0.000817132
stimuli/6_pieceB_anxious_calm_joyous	62	31	-0.00460515	0.0161226	-0.00107876	0.0134975	0.00077381
stimuli/6_pieceB_anxious_calm_joyous	63	31.5	-0.00378024	0.0151167	-0.000464113	0.0139676	0.000863893
stimuli/6_pieceB_anxious_calm_joyous	64	32	-0.0030407	0.0139016	0.000222367	0.0144921	0.000706499
stimuli/6_pieceB_anxious_calm_joyous	65	32.5	-0.00216564	0.0142859	0.000649132	0.0150551	0.00075499
stimuli/6_pieceB_anxious_calm_joyous	66	33	-0.00195151	0.0152768	0.00108924	0.0156686	0.000756884
stimuli/6_pieceB_anxious_calm_joyous	67	33.5	-1.32e-05	0.0156888	0.00152719	0.0162859	0.000708463
stimuli/6_pieceB_anxious_calm_joyous	68	34	0.00143916	0.0175749	0.00195217	0.0168527	0.000615954
stimuli/6_pieceB_anxious_calm_joyous	69	34.5	0.00121638	0.0179608	0.00234017	0.0173311	0.00059661
stimuli/6_pieceB_anxious_calm_joyous	70	35	0.000959183	0.0172026	0.00263185	0.0178516	0.000606083
stimuli/6_pieceB_anxious_calm_joyous	71	35.5	0.0011975	0.0170962	0.00286242	0.0184121	0.000589037
stimuli/6_pieceB_anxious_calm_joyous	72	36	0.00235666	0.0173036	0.00305179	0.0189699	0.000567528
stimuli/6_pieceB_anxious_calm_joyous	73	36.5	0.00281256	0.0181068	0.00321294	0.019514	0.000611587
stimuli/6_pieceB_anxious_calm_joyous	74	37	0.00408966	0.018663	0.00336943	0.0201052	0.000561903
stimuli/6_pieceB_anxious_calm_joyous	75	37.5	0.00427252	0.0189699	0.00355914	0.0206342	0.000588438
stimuli/6_pieceB_anxious_calm_joyous	76	38	0.00436681	0.0211794	0.00379049	0.0211752	0.000611958
stimuli/6_pieceB_anxious_calm_joyous	77	38.5	0.00551371	0.0217266	0.00401114	0.021746	0.000632672
stimuli/6_pieceB_anxious_calm_joyous	78	39	0.00592247	0.022479	0.00425036	0.0223317	0.000650773
stimuli/6_pieceB_anxious_calm_joyous	79	39.5	0.00667856	0.0233542	0.00455065	0.0229091	0.000706005
stimuli/6_pieceB_anxious_calm_joyous	80	40	0.0066877	0.0244197	0.00496189	0.0234829	0.000697251
stimuli/6_pieceB_anxious_calm_joyous	81	40.5	0.00738529	0.0246285	0.00540466	0.0240215	0.000649244
stimuli/6_pieceB_anxious_calm_joyous	82	41	0.0081171	0.0245922	0.00587557	0.0244685	0.000717207
stimuli/6_pieceB_anxious_calm_joyous	83	41.5	0.00539239	0.0267067	0.00647509	0.0248621	0.000851136
stimuli/6_pieceB_anxious_calm_joyous	84	42	0.00420856	0.0273096	0.00724295	0.0252293	0.000936824
stimuli/6_pieceB_anxious_calm_joyous	85	42.5	0.00504137	0.0274966	0.00813894	0.0255029	0.00101477
stimuli/6_pieceB_anxious_calm_joyous	86	43	0.00489024	0.0279703	0.00714009	0.025682	0.000216594
stimuli/6_pieceB_anxious_calm_joyous	87	43.5	0.0068755	0.0255635	0.00733046	0.0257853	0.00024958
stimuli/6_pieceB_anxious_calm_joyous	88	44	0.00636659	0.02554	0.00757909	0.0257634	0.000255057
stimuli/6_pieceB_anxious_calm_joyous	89	44.5	0.010771	0.0242643	0.00782828	0.025709	0.000271913
stimuli/6_pieceB_anxious_calm_joyous	90	45	0.00722507	0.0243982	0.00809994	0.0256973	0.000332743
stimuli/6_pieceB_anxious_calm_joyous	91	45.5	0.00838598	0.024577	0.00843231	0.025713	0.000395359
stimuli/6_pieceB_anxious_calm_joyous	92	46	0.00958601	0.0253234	0.00882676	0.0256862	0.000358165
stimuli/6_pieceB_anxious_calm_joyous	93	46.5	0.0100041	0.0247834	0.00918301	0.0256492	0.000374883
stimuli/6_pieceB_anxious_calm_joyous	94	47	0.0101685	0.0244896	0.00952799	0.0255025	0.000427055
stimuli/6_pieceB_anxious_calm_joyous	95	47.5	0.010107	0.0248021	0.00991205	0.0253158	0.000482178
stimuli/6_pieceB_anxious_calm_joyous	96	48	0.00968042	0.0252143	0.0103607	0.0251391	0.0004751
stimuli/6_pieceB_anxious_calm_joyous	97	48.5	0.0105873	0.0252168	0.0108162	0.025004	0.000437127
stimuli/6_pieceB_anxious_calm_joyous	98	49	0.0116107	0.0254828	0.0112396	0.0248952	0.0004372
stimuli/6_pieceB_anxious_calm_joyous	99	49.5	0.0111144	0.0255285	0.0116698	0.0248172	0.000401153
stimuli/6_pieceB_anxious_calm_joyous	100	50	0.0114132	0.0248784	0.0120693	0.0247819	0.000419263
stimuli/6_pieceB_anxious_calm_joyous	101	50.5	0.0125624	0.0247673	0.0124806	0.0248636	0.000476117
stimuli/6_pieceB_anxious_calm_joyous	102	51	0.0129493	0.0246328	0.012884	0.0251165	0.00043571
stimuli/6_pieceB_anxious_calm_joyous	103	51.5	0.0127816	0.0250773	0.0132423	0.0253644	0.000427987
stimuli/6_pieceB_anxious_calm_joyous	104	52	0.0131988	0.0248282	0.0136024	0.0255957	0.000398038
stimuli/6_pieceB_anxious_calm_joyous	105	52.5	0.0144882	0.0258073	0.0139196	0.0258361	0.000377344
stimuli/6_pieceB_anxious_calm_joyous	106	53	0.0149978	0.0263545	0.0141955	0.0260936	0.000376107
stimuli/6_pieceB_anxious_calm_joyous	107	53.5	0.0144277	0.026502	0.0144302	0.0263875	0.000362526
stimuli/6_pieceB_anxious_calm_joyous	108	54	0.0150527	0.0268256	0.0145919	0.026712	0.00025341
stimuli/6_pieceB_anxious_calm_joyous	109	54.5	0.0158673	0.028064	0.0146947	0.0269436	0.000302465
stimuli/6_pieceB_anxious_calm_joyous	110	55	0.0161791	0.028444	0.0148581	0.0271981	0.000364941
stimuli/6_pieceB_anxious_calm_joyous	111	55.5	0.0153833	0.0276865	0.0150839	0.0274848	0.000302137
stimuli/6_pieceB_anxious_calm_joyous	112	56	0.0150224	0.0279865	0.0153831	0.0275264	0.000379964
stimuli/6_pieceB_anxious_calm_joyous	113	56.5	0.0158365	0.0278297	0.0156541	0.0277928	0.000532499
stimuli/6_pieceB_anxious_calm_joyous	114	57	0.0152842	0.0275253	0.015973	0.0282193	0.000644102
stimuli/6_pieceB_anxious_calm_joyous	115	57.5	0.0148957	0.0281949	0.0161624	0.0288349	0.00083145
stimuli/6_pieceB_anxious_calm_joyous	116	58	0.0158072	0.0299196	0.0165026	0.0295936	0.000851011
stimuli/6_pieceB_anxious_calm_joyous	117	58.5	0.0162982	0.0306864	0.0168065	0.0303885	0.000857467
stimuli/6_pieceB_anxious_calm_joyous	118	59	0.0159613	0.0318427	0.0170664	0.0312056	0.000882406
stimuli/6_pieceB_anxious_calm_joyous	119	59.5	0.016502	0.0319288	0.0173329	0.0320468	0.000864082
stimuli/6_pieceB_anxious_calm_joyous	120	60	0.0170989	0.0324306	0.0175898	0.0328718	0.000787134
stimuli/6_pieceB_anxious_calm_joyous	121	60.5	0.0183669	0.0324511	0.0178164	0.0336256	0.000705656
stimuli/6_pieceB_anxious_calm_joyous	122	61	0.0184414	0.033115	0.0180211	0.0343009	0.000617928
stimuli/6_pieceB_anxious_calm_joyous	123	61.5	0.0182262	0.0329653	0.0181568	0.0349038	0.000503722
stimuli/6_pieceB_anxious_calm_joyous	124	62	0.0183616	0.0328701	0.0182031	0.0354054	0.000429975
stimuli/6_pieceB_anxious_calm_joyous	125	62.5	0.0185214	0.032224	0.0183055	0.035823	0.000363555
stimuli/6_pieceB_anxious_calm_joyous	126	63	0.0190282	0.0328515	0.0184275	0.0361655	0.000298307
stimuli/6_pieceB_anxious_calm_joyous	127	63.5	0.0188062	0.0384136	0.0185438	0.0364402	0.000230744
stimuli/6_pieceB_anxious_calm_joyous	128	64	0.0186346	0.038979	0.0186628	0.0366378	0.000227355
stimuli/6_pieceB_anxious_calm_joyous	129	64.5	0.0194312	0.0388956	0.01885	0.0367669	0.000193644
stimuli/6_pieceB_anxious_calm_joyous	130	65	0.0199014	0.039244	0.0190362	0.0368201	0.000149264
stimuli/6_pieceB_anxious_calm_joyous	131	65.5	0.0198667	0.0400937	0.0191769	0.0367703	0.000179272
stimuli/6_pieceB_anxious_calm_joyous	132	66	0.0208714	0.0406805	0.0192764	0.0366212	0.000280083
stimuli/6_pieceB_anxious_calm_joyous	133	66.5	0.0218572	0.0404005	0.019377	0.0363598	0.000317008
stimuli/6_pieceB_anxious_calm_joyous	134	67	0.0184282	0.0385164	0.019472	0.0360574	0.000489186
stimuli/6_pieceB_anxious_calm_joyous	135	67.5	0.0173592	0.0384004	0.0194496	0.0355687	0.000565924
stimuli/6_pieceB_anxious_calm_joyous	136	68	0.0180018	0.0385344	0.0193414	0.0350132	0.000570765
stimuli/6_pieceB_anxious_calm_joyous	137	68.5	0.0181661	0.0298259	0.0192942	0.0344444	0.000583008
stimuli/6_pieceB_anxious_calm_joyous	138	69	0.0179879	0.0288229	0.0192549	0.0338627	0.000594568
stimuli/6_pieceB_anxious_calm_joyous	139	69.5	0.0174055	0.0287144	0.0191033	0.0332878	0.000570432
stimuli/6_pieceB_anxious_calm_joyous	140	70	0.0179506	0.0288979	0.0189459	0.0327395	0.00053622
stimuli/6_pieceB_anxious_calm_joyous	141	70.5	0.0187222	0.030259	0.018798	0.0322241	0.000553183
stimuli/6_pieceB_anxious_calm_joyous	142	71	0.0184977	0.0298539	0.0186475	0.0316918	0.000521564
stimuli/6_pieceB_anxious_calm_joyous	143	71.5	0.0184823	0.0306654	0.0185872	0.0311737	0.000478131
stimuli/6_pieceB_anxious_calm_joyous	144	72	0.0196569	0.0312627	0.0185502	0.030697	0.000376983
stimuli/6_pieceB_anxious_calm_joyous	145	72.5	0.0206736	0.0314355	0.0184747	0.0303277	0.0002702
stimuli/6_pieceB_anxious_calm_joyous	146	73	0.0209487	0.0309959	0.0183672	0.0300798	0.000198422
stimuli/6_pieceB_anxious_calm_joyous	147	73.5	0.0204932	0.0308089	0.0182312	0.0299353	0.000132233
stimuli/6_pieceB_anxious_calm_joyous	148	74	0.0194253	0.0307336	0.0181181	0.0298668	0.000103254
stimuli/6_pieceB_anxious_calm_joyous	149	74.5	0.0173751	0.0303926	0.0180245	0.0299105	0.000194911
stimuli/6_pieceB_anxious_calm_joyous	150	75	0.0172428	0.0306009	0.0179458	0.0300888	0.00419632
stimuli/6_pieceB_anxious_calm_joyous	151	75.5	0.016664	0.0303508	0.0145133	0.0276749	0.000291631
stimuli/6_pieceB_anxious_calm_joyous	152	76	0.016431	0.0307164	0.0144975	0.0279661	0.000313171
stimuli/6_pieceB_anxious_calm_joyous	153	76.5	0.0159616	0.0307861	0.0144844	0.028279	0.000355849
stimuli/6_pieceB_anxious_calm_joyous	154	77	0.0169779	0.0318568	0.0144728	0.0286347	0.000421239
stimuli/6_pieceB_anxious_calm_joyous	155	77.5	0.0170307	0.0321187	0.0144071	0.0290508	0.00025613
stimuli/6_pieceB_anxious_calm_joyous	156	78	0.0172089	0.0329047	0.0143212	0.029292	0.000584062
stimuli/6_pieceB_anxious_calm_joyous	157	78.5	0.0172364	0.0336621	0.0142612	0.029873	0.000508708
stimuli/6_pieceB_anxious_calm_joyous	158	79	0.0173097	0.0334201	0.0141754	0.0303744	0.000465226
stimuli/6_pieceB_anxious_calm_joyous	159	79.5	0.0186917	0.0351612	0.0139912	0.0308016	0.000397427
stimuli/6_pieceB_anxious_calm_joyous	160	80	0.0175463	0.0337019	0.0139006	0.0311886	0.000172078
stimuli/6_pieceB_anxious_calm_joyous	161	80.5	0.0163722	0.0341736	0.0138587	0.0313555	3.63e-05
stimuli/6_pieceB_anxious_calm_joyous	162	81	0.0180792	0.0344505	0.0138484	0.0313903	0.000198979
stimuli/6_pieceB_anxious_calm_joyous	163	81.5	0.0190061	0.0352498	0.0138813	0.0315865	0.000290687
stimuli/6_pieceB_anxious_calm_joyous	164	82	0.0175523	0.0356695	0.0139561	0.0318674	0.000344135
stimuli/6_pieceB_anxious_calm_joyous	165	82.5	0.0168881	0.0355101	0.0140719	0.0321915	0.000329805
stimuli/6_pieceB_anxious_calm_joyous	166	83	0.0159284	0.0356279	0.0141952	0.0324974	0.000265394
stimuli/6_pieceB_anxious_calm_joyous	167	83.5	0.0155855	0.0351089	0.0143359	0.0327224	0.000252809
stimuli/6_pieceB_anxious_calm_joyous	168	84	0.0181731	0.0339928	0.0145169	0.0328989	0.000176867
stimuli/6_pieceB_anxious_calm_joyous	169	84.5	0.0187067	0.0335954	0.0146881	0.0329432	0.000207603
stimuli/6_pieceB_anxious_calm_joyous	170	85	0.0180504	0.0338073	0.0148096	0.0327749	0.000423999
stimuli/6_pieceB_anxious_calm_joyous	171	85.5	0.0171653	0.0349586	0.0148801	0.0323568	0.000536344
stimuli/6_pieceB_anxious_calm_joyous	172	86	0.0170836	0.0352218	0.0149321	0.0318229	0.000688409
stimuli/6_pieceB_anxious_calm_joyous	173	86.5	0.0175685	0.0351641	0.0149208	0.0311346	0.000978305
stimuli/6_pieceB_anxious_calm_joyous	174	87	0.0176809	0.0349095	0.0148808	0.0301571	0.00109898
stimuli/6_pieceB_anxious_calm_joyous	175	87.5	0.017941	0.0347451	0.0149557	0.0290607	0.0012206
stimuli/6_pieceB_anxious_calm_joyous	176	88	0.0156577	0.0308823	0.0150064	0.0278412	0.00134866
stimuli/6_pieceB_anxious_calm_joyous	177	88.5	0.0159032	0.0292324	0.0151297	0.0264982	0.00147811
stimuli/6_pieceB_anxious_calm_joyous	178	89	0.0163351	0.0275683	0.0153222	0.0250326	0.00160549
stimuli/6_pieceB_anxious_calm_joyous	179	89.5	0.0165472	0.0249148	0.0155908	0.0234498	0.00175433
stimuli/6_pieceB_anxious_calm_joyous	180	90	0.0159987	0.0226918	0.0158795	0.0217193	0.00190484
stimuli/6_pieceB_anxious_calm_joyous	181	90.5	0.0157522	0.0127282	0.0161734	0.0198373	0.00205002
stimuli/6_pieceB_anxious_calm_joyous	182	91	0.016448	0.01884	0.016485	0.0178111	0.00217536
stimuli/6_pieceB_anxious_calm_joyous	183	91.5	0.0172991	0.0167136	0.0168434	0.0156655	0.00225497
stimuli/6_pieceB_anxious_calm_joyous	184	92	0.0171775	0.0148593	0.0172346	0.0134447	0.00237033
stimuli/6_pieceB_anxious_calm_joyous	185	92.5	0.0169973	0.0129267	0.0175875	0.0111008	0.00241876
stimuli/6_pieceB_anxious_calm_joyous	186	93	0.0164261	0.00777369	0.0180125	0.00871968	0.00248663
stimuli/6_pieceB_anxious_calm_joyous	187	93.5	0.017085	0.00540715	0.0185071	0.00628274	0.00252467
stimuli/6_pieceB_anxious_calm_joyous	188	94	0.0182716	7.11e-05	0.0189784	0.00380245	0.00255114
stimuli/6_pieceB_anxious_calm_joyous	189	94.5	0.0192742	-0.00189748	0.0193927	0.00128517	0.0026577
stimuli/6_pieceB_anxious_calm_joyous	190	95	0.0195637	-0.00321272	0.0198564	-0.00133176	0.00258222
stimuli/6_pieceB_anxious_calm_joyous	191	95.5	0.0199917	-0.00535147	0.0203345	-0.00386933	0.00252256
stimuli/6_pieceB_anxious_calm_joyous	192	96	0.0212648	-0.0066637	0.0208885	-0.0063303	0.00245188
stimuli/6_pieceB_anxious_calm_joyous	193	96.5	0.0224754	-0.00736337	0.0214748	-0.00871106	0.0022888
stimuli/6_pieceB_anxious_calm_joyous	194	97	0.0226639	-0.00843096	0.0219487	-0.0109503	0.00216241
stimuli/6_pieceB_anxious_calm_joyous	195	97.5	0.0227223	-0.0106865	0.0223655	-0.0130721	0.00207812
stimuli/6_pieceB_anxious_calm_joyous	196	98	0.0231936	-0.0144954	0.0227687	-0.0151108	0.00203453
stimuli/6_pieceB_anxious_calm_joyous	197	98.5	0.0246568	-0.0153396	0.0232248	-0.0170935	0.00191143
stimuli/6_pieceB_anxious_calm_joyous	198	99	0.0245046	-0.0165202	0.0237141	-0.0189412	0.00180438
stimuli/6_pieceB_anxious_calm_joyous	199	99.5	0.0239247	-0.0220146	0.0242264	-0.0206714	0.00171343
stimuli/6_pieceB_anxious_calm_joyous	200	100	0.0255534	-0.0241403	0.0246938	-0.0223198	0.00169047
stimuli/6_pieceB_anxious_calm_joyous	201	100.5	0.0243232	-0.0252716	0.0251829	-0.023938	0.00168795
stimuli/6_pieceB_anxious_calm_joyous	202	101	0.0251348	-0.0269726	0.0256856	-0.0255493	0.00166937
stimuli/6_pieceB_anxious_calm_joyous	203	101.5	0.0261008	-0.0278778	0.0261851	-0.0271422	0.00163277
stimuli/6_pieceB_anxious_calm_joyous	204	102	0.0267458	-0.0291387	0.0266639	-0.0287032	0.00160152
stimuli/6_pieceB_anxious_calm_joyous	205	102.5	0.0277032	-0.0302762	0.0271199	-0.0302385	0.0015963
stimuli/6_pieceB_anxious_calm_joyous	206	103	0.0272623	-0.0320086	0.0275801	-0.031767	0.0012971
stimuli/6_pieceB_anxious_calm_joyous	207	103.5	0.0270075	-0.0334631	0.0280391	-0.0329802	0.0014127
stimuli/6_pieceB_anxious_calm_joyous	208	104	0.0273917	-0.0344877	0.0284598	-0.0343288	0.00132726
stimuli/6_pieceB_anxious_calm_joyous	209	104.5	0.0275161	-0.0353887	0.0288134	-0.0356081	0.0013335
stimuli/6_pieceB_anxious_calm_joyous	210	105	0.0278261	-0.0355532	0.0290601	-0.0369185	0.00121992
stimuli/6_pieceB_anxious_calm_joyous	211	105.5	0.0287373	-0.0368896	0.0293125	-0.0381121	0.00111943
stimuli/6_pieceB_anxious_calm_joyous	212	106	0.0287553	-0.0376269	0.02949	-0.0392173	0.00137603
stimuli/6_pieceB_anxious_calm_joyous	213	106.5	0.0297154	-0.0387764	0.0294372	-0.0405924	0.00238171
stimuli/6_pieceB_anxious_calm_joyous	214	107	0.0299004	-0.0394366	0.0286778	-0.0428498	0.0018826
stimuli/6_pieceB_anxious_calm_joyous	215	107.5	0.0306699	-0.0432884	0.0281868	-0.0446672	0.00129748
stimuli/6_pieceB_anxious_calm_joyous	216	108	0.0308462	-0.0437292	0.0279617	-0.045945	0.00107123
stimuli/6_pieceB_anxious_calm_joyous	217	108.5	0.0319063	-0.0437925	0.0277924	-0.0470028	0.00081932
stimuli/6_pieceB_anxious_calm_joyous	218	109	0.0320364	-0.0444313	0.0276958	-0.0478164	0.000552278
stimuli/6_pieceB_anxious_calm_joyous	219	109.5	0.031487	-0.0447091	0.027685	-0.0483686	0.000293978
stimuli/6_pieceB_anxious_calm_joyous	220	110	0.0307626	-0.0454694	0.027769	-0.0486503	0.000183242
stimuli/6_pieceB_anxious_calm_joyous	221	110.5	0.02958	-0.0471859	0.0279518	-0.0486621	0.000373238
stimuli/6_pieceB_anxious_calm_joyous	222	111	0.0291395	-0.0485545	0.0282319	-0.0484153	0.00060684
stimuli/6_pieceB_anxious_calm_joyous	223	111.5	0.0290625	-0.048573	0.0286008	-0.0479336	0.000811076
stimuli/6_pieceB_anxious_calm_joyous	224	112	0.029363	-0.0479787	0.0290433	-0.0472538	0.00096158
stimuli/6_pieceB_anxious_calm_joyous	225	112.5	0.0272917	-0.0476147	0.0295358	-0.0464279	0.00103812
stimuli/6_pieceB_anxious_calm_joyous	226	113	0.0266578	-0.0474785	0.030046	-0.0455238	0.00102016
stimuli/6_pieceB_anxious_calm_joyous	227	113.5	0.0267705	-0.0475433	0.0305321	-0.0446269	0.000886091
stimuli/6_pieceB_anxious_calm_joyous	228	114	0.0265319	-0.0478074	0.0309419	-0.0438413	0.000612986
stimuli/6_pieceB_anxious_calm_joyous	229	114.5	0.0264188	-0.0472081	0.0312122	-0.0432911	0.000178114
stimuli/6_pieceB_anxious_calm_joyous	230	115	0.0264953	-0.0475191	0.0312679	-0.0431219	0.000453022
stimuli/6_pieceB_anxious_calm_joyous	231	115.5	0.0267775	-0.0481353	0.0310213	-0.043502	0.00129619
stimuli/6_pieceB_anxious_calm_joyous	232	116	0.0272878	-0.0512519	0.0303714	-0.0446235	0.00238612
stimuli/6_pieceB_anxious_calm_joyous	233	116.5	0.028166	-0.051155	0.029203	-0.0467039	0.00375283
stimuli/6_pieceB_anxious_calm_joyous	234	117	0.0291713	-0.0510813	0.027386	-0.0499876	0.00542827
stimuli/6_pieceB_anxious_calm_joyous	235	117.5	0.0280517	-0.0532983	0.0247747	-0.0547465	0.00744597
stimuli/6_pieceB_anxious_calm_joyous	236	118	0.0296614	-0.050567	0.0212068	-0.061282	0.00984097
stimuli/6_pieceB_anxious_calm_joyous	237	118.5	0.0280687	-0.051491	0.0165031	-0.069926	0.0126499
stimuli/6_pieceB_anxious_calm_joyous	238	119	0.0208207	-0.0628374	0.0104662	-0.0810425	0.0159107
stimuli/6_pieceB_anxious_calm_joyous	239	119.5	-0.00699998	-0.107673	0.0028802	-0.0950283	0.0196632
stimuli/6_pieceB_anxious_calm_joyous	240	120	-0.0150777	-0.126242	-0.00649051	-0.112315	0.198279
stimuli/7_pieceB_joyous_anxious_sad	1	0.5	0.00720192	0.0882974	0.00595358	0.0855733	0.00477672
stimuli/7_pieceB_joyous_anxious_sad	2	1	0.00948682	0.090517	0.00891367	0.0893222	0.00398039
stimuli/7_pieceB_joyous_anxious_sad	3	1.5	0.0103676	0.0904055	0.0115594	0.0922961	0.00329138
stimuli/7_pieceB_joyous_anxious_sad	4	2	0.00991686	0.0905086	0.0139146	0.0945952	0.00270261
stimuli/7_pieceB_joyous_anxious_sad	5	2.5	0.0164917	0.0921295	0.0160018	0.0963121	0.00220751
stimuli/7_pieceB_joyous_anxious_sad	6	3	0.0186339	0.0968411	0.0178421	0.0975313	0.00180004
stimuli/7_pieceB_joyous_anxious_sad	7	3.5	0.0194213	0.0990305	0.0194553	0.0983298	0.00147434
stimuli/7_pieceB_joyous_anxious_sad	8	4	0.0225881	0.102036	0.02086	0.0987776	0.00122404
stimuli/7_pieceB_joyous_anxious_sad	9	4.5	0.0235179	0.103858	0.0220736	0.0989375	0.00104108
stimuli/7_pieceB_joyous_anxious_sad	10	5	0.0244275	0.10433	0.0231122	0.0988658	0.00091456
stimuli/7_pieceB_joyous_anxious_sad	11	5.5	0.0245535	0.104965	0.023991	0.0986125	0.000830771
stimuli/7_pieceB_joyous_anxious_sad	12	6	0.0254864	0.103691	0.024724	0.0982215	0.000775218
stimuli/7_pieceB_joyous_anxious_sad	13	6.5	0.0247298	0.0622625	0.0253243	0.097731	0.000735332
stimuli/7_pieceB_joyous_anxious_sad	14	7	0.0244364	0.10194	0.0258039	0.0971736	0.000702149
stimuli/7_pieceB_joyous_anxious_sad	15	7.5	0.0251759	0.101855	0.0261741	0.096577	0.000670451
stimuli/7_pieceB_joyous_anxious_sad	16	8	0.025752	0.0992025	0.0264451	0.0959638	0.000638011
stimuli/7_pieceB_joyous_anxious_sad	17	8.5	0.0254432	0.098232	0.0266266	0.0953521	0.000604691
stimuli/7_pieceB_joyous_anxious_sad	18	9	0.0259579	0.0964786	0.0267271	0.0947558	0.000571668
stimuli/7_pieceB_joyous_anxious_sad	19	9.5	0.0265928	0.0949243	0.0267549	0.0941848	0.000540841
stimuli/7_pieceB_joyous_anxious_sad	20	10	0.0267747	0.0928612	0.0267173	0.0936453	0.00051436
stimuli/7_pieceB_joyous_anxious_sad	21	10.5	0.0265145	0.0924718	0.026621	0.09314	0.000494205
stimuli/7_pieceB_joyous_anxious_sad	22	11	0.0271896	0.092564	0.0264723	0.0926687	0.000481844
stimuli/7_pieceB_joyous_anxious_sad	23	11.5	0.0270255	0.0937403	0.0262769	0.0922283	0.000478006
stimuli/7_pieceB_joyous_anxious_sad	24	12	0.0254145	0.0936092	0.02604	0.0918131	0.000482715
stimuli/7_pieceB_joyous_anxious_sad	25	12.5	0.0256198	0.0925075	0.0257665	0.0914154	0.000495564
stimuli/7_pieceB_joyous_anxious_sad	26	13	0.0254109	0.0915787	0.0254608	0.0910254	0.000706736
stimuli/7_pieceB_joyous_anxious_sad	27	13.5	0.0255011	0.0899275	0.0249576	0.0905291	0.000714139
stimuli/7_pieceB_joyous_anxious_sad	28	14	0.0257503	0.0873593	0.0244727	0.0900048	0.000615632
stimuli/7_pieceB_joyous_anxious_sad	29	14.5	0.0259245	0.085353	0.0240605	0.0895476	0.000432736
stimuli/7_pieceB_joyous_anxious_sad	30	15	0.0247904	0.0837658	0.0238437	0.089173	0.00159438
stimuli/7_pieceB_joyous_anxious_sad	31	15.5	0.0238371	0.0884543	0.023491	0.0876182	0.000323469
stimuli/7_pieceB_joyous_anxious_sad	32	16	0.0224706	0.0896617	0.0231791	0.087704	0.00031222
stimuli/7_pieceB_joyous_anxious_sad	33	16.5	0.022432	0.0893685	0.0229097	0.0875461	0.000624833
stimuli/7_pieceB_joyous_anxious_sad	34	17	0.0225895	0.0882636	0.0225605	0.087028	0.000870201
stimuli/7_pieceB_joyous_anxious_sad	35	17.5	0.0217754	0.0869344	0.022168	0.0862513	0.00124355
stimuli/7_pieceB_joyous_anxious_sad	36	18	0.0217089	0.085488	0.0217422	0.0850829	0.00153692
stimuli/7_pieceB_joyous_anxious_sad	37	18.5	0.0202976	0.0845051	0.0217207	0.0835462	0.00180962
stimuli/7_pieceB_joyous_anxious_sad	38	19	0.0195314	0.0829694	0.0215112	0.0817487	0.000544325
stimuli/7_pieceB_joyous_anxious_sad	39	19.5	0.0185947	0.0808392	0.021077	0.0814205	0.00180236
stimuli/7_pieceB_joyous_anxious_sad	40	20	0.0188728	0.0791374	0.0204752	0.0797216	0.00212404
stimuli/7_pieceB_joyous_anxious_sad	41	20.5	0.0190105	0.078137	0.0197865	0.0777123	0.00234328
stimuli/7_pieceB_joyous_anxious_sad	42	21	0.0196737	0.0768318	0.0190771	0.0754789	0.00254552
stimuli/7_pieceB_joyous_anxious_sad	43	21.5	0.0205939	0.0728284	0.0186187	0.072975	0.00284415
stimuli/7_pieceB_joyous_anxious_sad	44	22	0.0200711	0.0688583	0.0181095	0.0701769	0.00312928
stimuli/7_pieceB_joyous_anxious_sad	45	22.5	0.0184419	0.0662442	0.0173217	0.0671484	0.00319586
stimuli/7_pieceB_joyous_anxious_sad	46	23	0.0184588	0.0625638	0.0166345	0.0640273	0.00322397
stimuli/7_pieceB_joyous_anxious_sad	47	23.5	0.0184327	0.0609904	0.0160912	0.0608494	0.00329647
stimuli/7_pieceB_joyous_anxious_sad	48	24	0.0179606	0.0609759	0.0156639	0.0575807	0.00343626
stimuli/7_pieceB_joyous_anxious_sad	49	24.5	0.0177797	0.0587261	0.0153859	0.0541557	0.00338684
stimuli/7_pieceB_joyous_anxious_sad	50	25	0.0187249	0.0542988	0.0153539	0.050769	0.00326336
stimuli/7_pieceB_joyous_anxious_sad	51	25.5	0.0186234	0.0511811	0.0155614	0.0475123	0.00322627
stimuli/7_pieceB_joyous_anxious_sad	52	26	0.0152851	0.0491976	0.0159892	0.0443145	0.00309544
stimuli/7_pieceB_joyous_anxious_sad	53	26.5	0.0150042	0.0463907	0.0166013	0.0412802	0.00300598
stimuli/7_pieceB_joyous_anxious_sad	54	27	0.0144818	0.0439101	0.0179511	0.0385943	0.00236539
stimuli/7_pieceB_joyous_anxious_sad	55	27.5	0.0150223	0.0417263	0.0183748	0.0362672	0.00204775
stimuli/7_pieceB_joyous_anxious_sad	56	28	0.0141639	-0.00359434	0.0189862	0.0343128	0.00191269
stimuli/7_pieceB_joyous_anxious_sad	57	28.5	0.015355	0.0333804	0.0196919	0.0325351	0.00176076
stimuli/7_pieceB_joyous_anxious_sad	58	29	0.0158649	0.0307116	0.0205259	0.0309844	0.00155216
stimuli/7_pieceB_joyous_anxious_sad	59	29.5	0.0161308	0.0270638	0.0214749	0.0297561	0.00135504
stimuli/7_pieceB_joyous_anxious_sad	60	30	0.0157775	0.0273421	0.0224234	0.0287884	0.00121466
stimuli/7_pieceB_joyous_anxious_sad	61	30.5	0.0157406	0.0247248	0.023339	0.0279902	0.00098952
stimuli/7_pieceB_joyous_anxious_sad	62	31	0.0303679	0.0245301	0.0242439	0.0275899	0.000920208
stimuli/7_pieceB_joyous_anxious_sad	63	31.5	0.0334039	0.0279524	0.0251558	0.0274665	0.000904327
stimuli/7_pieceB_joyous_anxious_sad	64	32	0.0324372	0.0272571	0.0260531	0.0275792	0.000948922
stimuli/7_pieceB_joyous_anxious_sad	65	32.5	0.0306583	0.0291937	0.0269212	0.0279625	0.000957044
stimuli/7_pieceB_joyous_anxious_sad	66	33	0.03007	0.0312235	0.0276788	0.0285473	0.00102971
stimuli/7_pieceB_joyous_anxious_sad	67	33.5	0.0300953	0.0333482	0.0283762	0.0293049	0.0011491
stimuli/7_pieceB_joyous_anxious_sad	68	34	0.037446	0.0355839	0.0289299	0.0303117	0.0011351
stimuli/7_pieceB_joyous_anxious_sad	69	34.5	0.0382514	0.0353123	0.0291912	0.0314164	0.00130627
stimuli/7_pieceB_joyous_anxious_sad	70	35	0.0299893	0.0348002	0.0292458	0.0327215	0.00143599
stimuli/7_pieceB_joyous_anxious_sad	71	35.5	0.0285318	0.0353394	0.0291857	0.0341562	0.00143952
stimuli/7_pieceB_joyous_anxious_sad	72	36	0.0269265	0.0371158	0.0290061	0.0355845	0.0015004
stimuli/7_pieceB_joyous_anxious_sad	73	36.5	0.0249138	0.0374568	0.0286678	0.0370463	0.00117532
stimuli/7_pieceB_joyous_anxious_sad	74	37	0.0225446	0.0356904	0.0282024	0.0381255	0.00125896
stimuli/7_pieceB_joyous_anxious_sad	75	37.5	0.0206044	0.036913	0.0275332	0.0391919	0.00125259
stimuli/7_pieceB_joyous_anxious_sad	76	38	0.0203835	0.0392546	0.0266688	0.0400984	0.0013138
stimuli/7_pieceB_joyous_anxious_sad	77	38.5	0.0202412	0.0386996	0.0255597	0.0408027	0.00115418
stimuli/7_pieceB_joyous_anxious_sad	78	39	0.020582	0.038247	0.0244894	0.0412346	0.0011834
stimuli/7_pieceB_joyous_anxious_sad	79	39.5	0.0428655	0.0401109	0.0233137	0.0413691	0.00122063
[truncated: 641 more rows]

## Sheet: Supplementary Figure 4
song_name	index_1	index_2	pair	onset1	offset1	onset2	offset2	boundary_type	boundary
stimuli/12_pieceA_joyous_sad_anxious	5	9	59	20	25	40	45	music	1
stimuli/12_pieceA_joyous_sad_anxious	8	12	812	35	40	55	60	music	1
stimuli/12_pieceA_joyous_sad_anxious	13	17	1317	60	65	80	85	music	1
stimuli/12_pieceA_joyous_sad_anxious	16	20	1620	75	80	95	100	music	1
stimuli/12_pieceA_joyous_sad_anxious	18	22	1822	85	90	105	110	music	1
stimuli/11_pieceA_calm_anxious_sad	5	9	59	20	25	40	45	music	1
stimuli/11_pieceA_calm_anxious_sad	8	12	812	35	40	55	60	music	1
stimuli/11_pieceA_calm_anxious_sad	16	20	1620	75	80	95	100	music	1
stimuli/11_pieceA_calm_anxious_sad	18	22	1822	85	90	105	110	music	1
stimuli/11_pieceA_calm_anxious_sad	19	23	1923	90	95	110	115	music	1
stimuli/10_pieceA_anxious_joy_calm	3	7	37	10	15	30	35	music	1
stimuli/10_pieceA_anxious_joy_calm	5	9	59	20	25	40	45	music	1
stimuli/10_pieceA_anxious_joy_calm	10	14	1014	45	50	65	70	music	1
stimuli/10_pieceA_anxious_joy_calm	16	20	1620	75	80	95	100	music	1
stimuli/10_pieceA_anxious_joy_calm	18	22	1822	85	90	105	110	music	1
stimuli/9_pieceA_joyous_sad_anxious	5	9	59	20	25	40	45	music	1
stimuli/9_pieceA_joyous_sad_anxious	8	12	812	35	40	55	60	music	1
stimuli/9_pieceA_joyous_sad_anxious	16	20	1620	75	80	95	100	music	1
stimuli/9_pieceA_joyous_sad_anxious	18	22	1822	85	90	105	110	music	1
stimuli/9_pieceA_joyous_sad_anxious	19	23	1923	90	95	110	115	music	1
stimuli/7_pieceB_joyous_anxious_sad	8	12	812	35	40	55	60	music	1
stimuli/7_pieceB_joyous_anxious_sad	10	14	1014	45	50	65	70	music	1
stimuli/7_pieceB_joyous_anxious_sad	11	15	1115	50	55	70	75	music	1
stimuli/7_pieceB_joyous_anxious_sad	16	20	1620	75	80	95	100	music	1
stimuli/7_pieceB_joyous_anxious_sad	18	22	1822	85	90	105	110	music	1
stimuli/6_pieceB_anxious_calm_joyous	3	7	37	10	15	30	35	music	1
stimuli/6_pieceB_anxious_calm_joyous	5	9	59	20	25	40	45	music	1
stimuli/6_pieceB_anxious_calm_joyous	8	12	812	35	40	55	60	music	1
stimuli/6_pieceB_anxious_calm_joyous	16	20	1620	75	80	95	100	music	1
stimuli/6_pieceB_anxious_calm_joyous	18	22	1822	85	90	105	110	music	1
stimuli/5_pieceB_calm_sad_anxious	5	9	59	20	25	40	45	music	1
stimuli/5_pieceB_calm_sad_anxious	8	12	812	35	40	55	60	music	1
stimuli/5_pieceB_calm_sad_anxious	10	14	1014	45	50	65	70	music	1
stimuli/5_pieceB_calm_sad_anxious	18	22	1822	85	90	105	110	music	1
stimuli/5_pieceB_calm_sad_anxious	19	23	1923	90	95	110	115	music	1
stimuli/4_pieceB_sad_joy_calm	8	12	812	35	40	55	60	music	1
stimuli/4_pieceB_sad_joy_calm	10	14	1014	45	50	65	70	music	1
stimuli/4_pieceB_sad_joy_calm	16	20	1620	75	80	95	100	music	1
stimuli/4_pieceB_sad_joy_calm	18	22	1822	85	90	105	110	music	1
stimuli/3_pieceB_joyous_anxious_sad	5	9	59	20	25	40	45	music	1
stimuli/3_pieceB_joyous_anxious_sad	8	12	812	35	40	55	60	music	1
stimuli/3_pieceB_joyous_anxious_sad	16	20	1620	75	80	95	100	music	1
stimuli/3_pieceB_joyous_anxious_sad	18	22	1822	85	90	105	110	music	1
stimuli/3_pieceB_joyous_anxious_sad	19	23	1923	90	95	110	115	music	1
stimuli/2_pieceB_anxious_calm_joyous	5	9	59	20	25	40	45	music	1
stimuli/2_pieceB_anxious_calm_joyous	8	12	812	35	40	55	60	music	1
stimuli/2_pieceB_anxious_calm_joyous	18	22	1822	85	90	105	110	music	1
stimuli/2_pieceB_anxious_calm_joyous	19	23	1923	90	95	110	115	music	1
stimuli/12_pieceA_joyous_sad_anxious	10	14	1014	45	50	65	70	valence	1
stimuli/12_pieceA_joyous_sad_anxious	11	15	1115	50	55	70	75	valence	1
stimuli/12_pieceA_joyous_sad_anxious	13	17	1317	60	65	80	85	valence	1
stimuli/12_pieceA_joyous_sad_anxious	16	20	1620	75	80	95	100	valence	1
stimuli/12_pieceA_joyous_sad_anxious	18	22	1822	85	90	105	110	valence	1
stimuli/11_pieceA_calm_anxious_sad	13	17	1317	60	65	80	85	valence	1
stimuli/11_pieceA_calm_anxious_sad	16	20	1620	75	80	95	100	valence	1
stimuli/10_pieceA_anxious_joy_calm	5	9	59	20	25	40	45	valence	1
stimuli/10_pieceA_anxious_joy_calm	8	12	812	35	40	55	60	valence	1
stimuli/10_pieceA_anxious_joy_calm	10	14	1014	45	50	65	70	valence	1
stimuli/10_pieceA_anxious_joy_calm	11	15	1115	50	55	70	75	valence	1
stimuli/10_pieceA_anxious_joy_calm	13	17	1317	60	65	80	85	valence	1
stimuli/10_pieceA_anxious_joy_calm	16	20	1620	75	80	95	100	valence	1
stimuli/10_pieceA_anxious_joy_calm	18	22	1822	85	90	105	110	valence	1
stimuli/9_pieceA_joyous_sad_anxious	8	12	812	35	40	55	60	valence	1
stimuli/9_pieceA_joyous_sad_anxious	10	14	1014	45	50	65	70	valence	1
stimuli/9_pieceA_joyous_sad_anxious	11	15	1115	50	55	70	75	valence	1
stimuli/9_pieceA_joyous_sad_anxious	13	17	1317	60	65	80	85	valence	1
stimuli/7_pieceB_joyous_anxious_sad	8	12	812	35	40	55	60	valence	1
stimuli/7_pieceB_joyous_anxious_sad	10	14	1014	45	50	65	70	valence	1
stimuli/6_pieceB_anxious_calm_joyous	2	6	26	5	10	25	30	valence	1
stimuli/6_pieceB_anxious_calm_joyous	3	7	37	10	15	30	35	valence	1
stimuli/6_pieceB_anxious_calm_joyous	5	9	59	20	25	40	45	valence	1
stimuli/6_pieceB_anxious_calm_joyous	8	12	812	35	40	55	60	valence	1
stimuli/6_pieceB_anxious_calm_joyous	10	14	1014	45	50	65	70	valence	1
stimuli/6_pieceB_anxious_calm_joyous	16	20	1620	75	80	95	100	valence	1
stimuli/6_pieceB_anxious_calm_joyous	18	22	1822	85	90	105	110	valence	1
stimuli/6_pieceB_anxious_calm_joyous	19	23	1923	90	95	110	115	valence	1
stimuli/5_pieceB_calm_sad_anxious	8	12	812	35	40	55	60	valence	1
stimuli/5_pieceB_calm_sad_anxious	10	14	1014	45	50	65	70	valence	1
stimuli/5_pieceB_calm_sad_anxious	16	20	1620	75	80	95	100	valence	1
stimuli/5_pieceB_calm_sad_anxious	18	22	1822	85	90	105	110	valence	1
stimuli/5_pieceB_calm_sad_anxious	19	23	1923	90	95	110	115	valence	1
stimuli/4_pieceB_sad_joy_calm	3	7	37	10	15	30	35	valence	1
stimuli/4_pieceB_sad_joy_calm	5	9	59	20	25	40	45	valence	1
stimuli/4_pieceB_sad_joy_calm	18	22	1822	85	90	105	110	valence	1
stimuli/4_pieceB_sad_joy_calm	19	23	1923	90	95	110	115	valence	1
stimuli/3_pieceB_joyous_anxious_sad	13	17	1317	60	65	80	85	valence	1
stimuli/3_pieceB_joyous_anxious_sad	16	20	1620	75	80	95	100	valence	1
stimuli/3_pieceB_joyous_anxious_sad	18	22	1822	85	90	105	110	valence	1
stimuli/3_pieceB_joyous_anxious_sad	19	23	1923	90	95	110	115	valence	1
stimuli/2_pieceB_anxious_calm_joyous	8	12	812	35	40	55	60	valence	1
stimuli/2_pieceB_anxious_calm_joyous	10	14	1014	45	50	65	70	valence	1
stimuli/2_pieceB_anxious_calm_joyous	13	17	1317	60	65	80	85	valence	1
stimuli/2_pieceB_anxious_calm_joyous	16	20	1620	75	80	95	100	valence	1
stimuli/12_pieceA_joyous_sad_anxious	3	7	37	10	15	30	35	arousal	1
stimuli/12_pieceA_joyous_sad_anxious	5	9	59	20	25	40	45	arousal	1
stimuli/12_pieceA_joyous_sad_anxious	13	17	1317	60	65	80	85	arousal	1
stimuli/12_pieceA_joyous_sad_anxious	16	20	1620	75	80	95	100	arousal	1
stimuli/11_pieceA_calm_anxious_sad	5	9	59	20	25	40	45	arousal	1
stimuli/11_pieceA_calm_anxious_sad	8	12	812	35	40	55	60	arousal	1
stimuli/11_pieceA_calm_anxious_sad	16	20	1620	75	80	95	100	arousal	1
stimuli/11_pieceA_calm_anxious_sad	18	22	1822	85	90	105	110	arousal	1
stimuli/11_pieceA_calm_anxious_sad	19	23	1923	90	95	110	115	arousal	1
stimuli/10_pieceA_anxious_joy_calm	5	9	59	20	25	40	45	arousal	1
stimuli/10_pieceA_anxious_joy_calm	8	12	812	35	40	55	60	arousal	1
stimuli/10_pieceA_anxious_joy_calm	10	14	1014	45	50	65	70	arousal	1
stimuli/10_pieceA_anxious_joy_calm	11	15	1115	50	55	70	75	arousal	1
stimuli/10_pieceA_anxious_joy_calm	13	17	1317	60	65	80	85	arousal	1
stimuli/10_pieceA_anxious_joy_calm	16	20	1620	75	80	95	100	arousal	1
stimuli/9_pieceA_joyous_sad_anxious	2	6	26	5	10	25	30	arousal	1
stimuli/9_pieceA_joyous_sad_anxious	3	7	37	10	15	30	35	arousal	1
stimuli/9_pieceA_joyous_sad_anxious	8	12	812	35	40	55	60	arousal	1
stimuli/9_pieceA_joyous_sad_anxious	16	20	1620	75	80	95	100	arousal	1
stimuli/9_pieceA_joyous_sad_anxious	18	22	1822	85	90	105	110	arousal	1
stimuli/7_pieceB_joyous_anxious_sad	2	6	26	5	10	25	30	arousal	1
stimuli/7_pieceB_joyous_anxious_sad	3	7	37	10	15	30	35	arousal	1
stimuli/7_pieceB_joyous_anxious_sad	8	12	812	35	40	55	60	arousal	1
stimuli/7_pieceB_joyous_anxious_sad	10	14	1014	45	50	65	70	arousal	1
stimuli/7_pieceB_joyous_anxious_sad	11	15	1115	50	55	70	75	arousal	1
stimuli/6_pieceB_anxious_calm_joyous	2	6	26	5	10	25	30	arousal	1
stimuli/6_pieceB_anxious_calm_joyous	3	7	37	10	15	30	35	arousal	1
stimuli/6_pieceB_anxious_calm_joyous	16	20	1620	75	80	95	100	arousal	1
stimuli/6_pieceB_anxious_calm_joyous	18	22	1822	85	90	105	110	arousal	1
stimuli/6_pieceB_anxious_calm_joyous	19	23	1923	90	95	110	115	arousal	1
stimuli/5_pieceB_calm_sad_anxious	8	12	812	35	40	55	60	arousal	1
stimuli/5_pieceB_calm_sad_anxious	10	14	1014	45	50	65	70	arousal	1
stimuli/5_pieceB_calm_sad_anxious	13	17	1317	60	65	80	85	arousal	1
stimuli/5_pieceB_calm_sad_anxious	16	20	1620	75	80	95	100	arousal	1
stimuli/4_pieceB_sad_joy_calm	3	7	37	10	15	30	35	arousal	1
stimuli/4_pieceB_sad_joy_calm	5	9	59	20	25	40	45	arousal	1
stimuli/4_pieceB_sad_joy_calm	13	17	1317	60	65	80	85	arousal	1
stimuli/4_pieceB_sad_joy_calm	16	20	1620	75	80	95	100	arousal	1
stimuli/3_pieceB_joyous_anxious_sad	3	7	37	10	15	30	35	arousal	1
stimuli/3_pieceB_joyous_anxious_sad	11	15	1115	50	55	70	75	arousal	1
stimuli/3_pieceB_joyous_anxious_sad	16	20	1620	75	80	95	100	arousal	1
stimuli/3_pieceB_joyous_anxious_sad	18	22	1822	85	90	105	110	arousal	1
stimuli/2_pieceB_anxious_calm_joyous	2	6	26	5	10	25	30	arousal	1
stimuli/2_pieceB_anxious_calm_joyous	3	7	37	10	15	30	35	arousal	1
stimuli/2_pieceB_anxious_calm_joyous	5	9	59	20	25	40	45	arousal	1
stimuli/2_pieceB_anxious_calm_joyous	8	12	812	35	40	55	60	arousal	1
stimuli/2_pieceB_anxious_calm_joyous	10	14	1014	45	50	65	70	arousal	1
stimuli/2_pieceB_anxious_calm_joyous	11	15	1115	50	55	70	75	arousal	1
stimuli/2_pieceB_anxious_calm_joyous	16	20	1620	75	80	95	100	arousal	1
stimuli/12_pieceA_joyous_sad_anxious	2	6	26	5	10	25	30	music	0
stimuli/12_pieceA_joyous_sad_anxious	3	7	37	10	15	30	35	music	0
stimuli/12_pieceA_joyous_sad_anxious	10	14	1014	45	50	65	70	music	0
stimuli/12_pieceA_joyous_sad_anxious	11	15	1115	50	55	70	75	music	0
stimuli/12_pieceA_joyous_sad_anxious	19	23	1923	90	95	110	115	music	0
stimuli/11_pieceA_calm_anxious_sad	2	6	26	5	10	25	30	music	0
stimuli/11_pieceA_calm_anxious_sad	3	7	37	10	15	30	35	music	0
stimuli/11_pieceA_calm_anxious_sad	10	14	1014	45	50	65	70	music	0
stimuli/11_pieceA_calm_anxious_sad	11	15	1115	50	55	70	75	music	0
stimuli/11_pieceA_calm_anxious_sad	13	17	1317	60	65	80	85	music	0
stimuli/10_pieceA_anxious_joy_calm	2	6	26	5	10	25	30	music	0
stimuli/10_pieceA_anxious_joy_calm	8	12	812	35	40	55	60	music	0
stimuli/10_pieceA_anxious_joy_calm	11	15	1115	50	55	70	75	music	0
stimuli/10_pieceA_anxious_joy_calm	13	17	1317	60	65	80	85	music	0
stimuli/10_pieceA_anxious_joy_calm	19	23	1923	90	95	110	115	music	0
stimuli/9_pieceA_joyous_sad_anxious	2	6	26	5	10	25	30	music	0
stimuli/9_pieceA_joyous_sad_anxious	3	7	37	10	15	30	35	music	0
stimuli/9_pieceA_joyous_sad_anxious	10	14	1014	45	50	65	70	music	0
stimuli/9_pieceA_joyous_sad_anxious	11	15	1115	50	55	70	75	music	0
stimuli/9_pieceA_joyous_sad_anxious	13	17	1317	60	65	80	85	music	0
stimuli/7_pieceB_joyous_anxious_sad	2	6	26	5	10	25	30	music	0
stimuli/7_pieceB_joyous_anxious_sad	3	7	37	10	15	30	35	music	0
stimuli/7_pieceB_joyous_anxious_sad	5	9	59	20	25	40	45	music	0
stimuli/7_pieceB_joyous_anxious_sad	13	17	1317	60	65	80	85	music	0
stimuli/7_pieceB_joyous_anxious_sad	19	23	1923	90	95	110	115	music	0
stimuli/6_pieceB_anxious_calm_joyous	2	6	26	5	10	25	30	music	0
stimuli/6_pieceB_anxious_calm_joyous	10	14	1014	45	50	65	70	music	0
stimuli/6_pieceB_anxious_calm_joyous	11	15	1115	50	55	70	75	music	0
stimuli/6_pieceB_anxious_calm_joyous	13	17	1317	60	65	80	85	music	0
stimuli/6_pieceB_anxious_calm_joyous	19	23	1923	90	95	110	115	music	0
stimuli/5_pieceB_calm_sad_anxious	2	6	26	5	10	25	30	music	0
stimuli/5_pieceB_calm_sad_anxious	3	7	37	10	15	30	35	music	0
stimuli/5_pieceB_calm_sad_anxious	11	15	1115	50	55	70	75	music	0
stimuli/5_pieceB_calm_sad_anxious	13	17	1317	60	65	80	85	music	0
stimuli/5_pieceB_calm_sad_anxious	16	20	1620	75	80	95	100	music	0
stimuli/4_pieceB_sad_joy_calm	2	6	26	5	10	25	30	music	0
stimuli/4_pieceB_sad_joy_calm	3	7	37	10	15	30	35	music	0
stimuli/4_pieceB_sad_joy_calm	5	9	59	20	25	40	45	music	0
stimuli/4_pieceB_sad_joy_calm	11	15	1115	50	55	70	75	music	0
stimuli/4_pieceB_sad_joy_calm	13	17	1317	60	65	80	85	music	0
stimuli/4_pieceB_sad_joy_calm	19	23	1923	90	95	110	115	music	0
stimuli/3_pieceB_joyous_anxious_sad	2	6	26	5	10	25	30	music	0
stimuli/3_pieceB_joyous_anxious_sad	3	7	37	10	15	30	35	music	0
stimuli/3_pieceB_joyous_anxious_sad	10	14	1014	45	50	65	70	music	0
stimuli/3_pieceB_joyous_anxious_sad	11	15	1115	50	55	70	75	music	0
stimuli/3_pieceB_joyous_anxious_sad	13	17	1317	60	65	80	85	music	0
stimuli/2_pieceB_anxious_calm_joyous	2	6	26	5	10	25	30	music	0
stimuli/2_pieceB_anxious_calm_joyous	3	7	37	10	15	30	35	music	0
stimuli/2_pieceB_anxious_calm_joyous	10	14	1014	45	50	65	70	music	0
stimuli/2_pieceB_anxious_calm_joyous	11	15	1115	50	55	70	75	music	0
stimuli/2_pieceB_anxious_calm_joyous	13	17	1317	60	65	80	85	music	0
stimuli/2_pieceB_anxious_calm_joyous	16	20	1620	75	80	95	100	music	0
stimuli/12_pieceA_joyous_sad_anxious	2	6	26	5	10	25	30	valence	0
stimuli/12_pieceA_joyous_sad_anxious	3	7	37	10	15	30	35	valence	0
stimuli/12_pieceA_joyous_sad_anxious	5	9	59	20	25	40	45	valence	0
stimuli/12_pieceA_joyous_sad_anxious	8	12	812	35	40	55	60	valence	0
stimuli/12_pieceA_joyous_sad_anxious	19	23	1923	90	95	110	115	valence	0
stimuli/11_pieceA_calm_anxious_sad	2	6	26	5	10	25	30	valence	0
stimuli/11_pieceA_calm_anxious_sad	3	7	37	10	15	30	35	valence	0
stimuli/11_pieceA_calm_anxious_sad	5	9	59	20	25	40	45	valence	0
stimuli/11_pieceA_calm_anxious_sad	8	12	812	35	40	55	60	valence	0
stimuli/11_pieceA_calm_anxious_sad	10	14	1014	45	50	65	70	valence	0
stimuli/11_pieceA_calm_anxious_sad	11	15	1115	50	55	70	75	valence	0
stimuli/11_pieceA_calm_anxious_sad	18	22	1822	85	90	105	110	valence	0
stimuli/11_pieceA_calm_anxious_sad	19	23	1923	90	95	110	115	valence	0
stimuli/10_pieceA_anxious_joy_calm	2	6	26	5	10	25	30	valence	0
stimuli/10_pieceA_anxious_joy_calm	3	7	37	10	15	30	35	valence	0
stimuli/10_pieceA_anxious_joy_calm	19	23	1923	90	95	110	115	valence	0
stimuli/9_pieceA_joyous_sad_anxious	2	6	26	5	10	25	30	valence	0
stimuli/9_pieceA_joyous_sad_anxious	3	7	37	10	15	30	35	valence	0
stimuli/9_pieceA_joyous_sad_anxious	5	9	59	20	25	40	45	valence	0
stimuli/9_pieceA_joyous_sad_anxious	16	20	1620	75	80	95	100	valence	0
stimuli/9_pieceA_joyous_sad_anxious	18	22	1822	85	90	105	110	valence	0
stimuli/9_pieceA_joyous_sad_anxious	19	23	1923	90	95	110	115	valence	0
stimuli/7_pieceB_joyous_anxious_sad	2	6	26	5	10	25	30	valence	0
stimuli/7_pieceB_joyous_anxious_sad	3	7	37	10	15	30	35	valence	0
stimuli/7_pieceB_joyous_anxious_sad	5	9	59	20	25	40	45	valence	0
stimuli/7_pieceB_joyous_anxious_sad	11	15	1115	50	55	70	75	valence	0
stimuli/7_pieceB_joyous_anxious_sad	13	17	1317	60	65	80	85	valence	0
stimuli/7_pieceB_joyous_anxious_sad	16	20	1620	75	80	95	100	valence	0
stimuli/7_pieceB_joyous_anxious_sad	18	22	1822	85	90	105	110	valence	0
stimuli/7_pieceB_joyous_anxious_sad	19	23	1923	90	95	110	115	valence	0
stimuli/6_pieceB_anxious_calm_joyous	11	15	1115	50	55	70	75	valence	0
stimuli/6_pieceB_anxious_calm_joyous	13	17	1317	60	65	80	85	valence	0
stimuli/5_pieceB_calm_sad_anxious	2	6	26	5	10	25	30	valence	0
stimuli/5_pieceB_calm_sad_anxious	3	7	37	10	15	30	35	valence	0
stimuli/5_pieceB_calm_sad_anxious	5	9	59	20	25	40	45	valence	0
stimuli/5_pieceB_calm_sad_anxious	11	15	1115	50	55	70	75	valence	0
stimuli/5_pieceB_calm_sad_anxious	13	17	1317	60	65	80	85	valence	0
stimuli/4_pieceB_sad_joy_calm	2	6	26	5	10	25	30	valence	0
stimuli/4_pieceB_sad_joy_calm	8	12	812	35	40	55	60	valence	0
stimuli/4_pieceB_sad_joy_calm	10	14	1014	45	50	65	70	valence	0
stimuli/4_pieceB_sad_joy_calm	11	15	1115	50	55	70	75	valence	0
stimuli/4_pieceB_sad_joy_calm	13	17	1317	60	65	80	85	valence	0
stimuli/4_pieceB_sad_joy_calm	16	20	1620	75	80	95	100	valence	0
stimuli/3_pieceB_joyous_anxious_sad	2	6	26	5	10	25	30	valence	0
stimuli/3_pieceB_joyous_anxious_sad	3	7	37	10	15	30	35	valence	0
stimuli/3_pieceB_joyous_anxious_sad	5	9	59	20	25	40	45	valence	0
stimuli/3_pieceB_joyous_anxious_sad	8	12	812	35	40	55	60	valence	0
stimuli/3_pieceB_joyous_anxious_sad	10	14	1014	45	50	65	70	valence	0
stimuli/3_pieceB_joyous_anxious_sad	11	15	1115	50	55	70	75	valence	0
stimuli/2_pieceB_anxious_calm_joyous	2	6	26	5	10	25	30	valence	0
stimuli/2_pieceB_anxious_calm_joyous	3	7	37	10	15	30	35	valence	0
stimuli/2_pieceB_anxious_calm_joyous	5	9	59	20	25	40	45	valence	0
stimuli/2_pieceB_anxious_calm_joyous	11	15	1115	50	55	70	75	valence	0
stimuli/2_pieceB_anxious_calm_joyous	18	22	1822	85	90	105	110	valence	0
stimuli/2_pieceB_anxious_calm_joyous	19	23	1923	90	95	110	115	valence	0
stimuli/12_pieceA_joyous_sad_anxious	2	6	26	5	10	25	30	arousal	0
stimuli/12_pieceA_joyous_sad_anxious	8	12	812	35	40	55	60	arousal	0
stimuli/12_pieceA_joyous_sad_anxious	10	14	1014	45	50	65	70	arousal	0
stimuli/12_pieceA_joyous_sad_anxious	11	15	1115	50	55	70	75	arousal	0
stimuli/12_pieceA_joyous_sad_anxious	18	22	1822	85	90	105	110	arousal	0
stimuli/12_pieceA_joyous_sad_anxious	19	23	1923	90	95	110	115	arousal	0
stimuli/11_pieceA_calm_anxious_sad	2	6	26	5	10	25	30	arousal	0
stimuli/11_pieceA_calm_anxious_sad	3	7	37	10	15	30	35	arousal	0
stimuli/11_pieceA_calm_anxious_sad	10	14	1014	45	50	65	70	arousal	0
stimuli/11_pieceA_calm_anxious_sad	11	15	1115	50	55	70	75	arousal	0
stimuli/11_pieceA_calm_anxious_sad	13	17	1317	60	65	80	85	arousal	0
stimuli/10_pieceA_anxious_joy_calm	2	6	26	5	10	25	30	arousal	0
stimuli/10_pieceA_anxious_joy_calm	3	7	37	10	15	30	35	arousal	0
stimuli/10_pieceA_anxious_joy_calm	18	22	1822	85	90	105	110	arousal	0
stimuli/10_pieceA_anxious_joy_calm	19	23	1923	90	95	110	115	arousal	0
stimuli/9_pieceA_joyous_sad_anxious	5	9	59	20	25	40	45	arousal	0
stimuli/9_pieceA_joyous_sad_anxious	10	14	1014	45	50	65	70	arousal	0
stimuli/9_pieceA_joyous_sad_anxious	11	15	1115	50	55	70	75	arousal	0
stimuli/9_pieceA_joyous_sad_anxious	13	17	1317	60	65	80	85	arousal	0
stimuli/9_pieceA_joyous_sad_anxious	19	23	1923	90	95	110	115	arousal	0
stimuli/7_pieceB_joyous_anxious_sad	5	9	59	20	25	40	45	arousal	0
stimuli/7_pieceB_joyous_anxious_sad	13	17	1317	60	65	80	85	arousal	0
stimuli/7_pieceB_joyous_anxious_sad	16	20	1620	75	80	95	100	arousal	0
stimuli/7_pieceB_joyous_anxious_sad	18	22	1822	85	90	105	110	arousal	0
stimuli/7_pieceB_joyous_anxious_sad	19	23	1923	90	95	110	115	arousal	0
stimuli/6_pieceB_anxious_calm_joyous	5	9	59	20	25	40	45	arousal	0
stimuli/6_pieceB_anxious_calm_joyous	8	12	812	35	40	55	60	arousal	0
stimuli/6_pieceB_anxious_calm_joyous	10	14	1014	45	50	65	70	arousal	0
stimuli/6_pieceB_anxious_calm_joyous	11	15	1115	50	55	70	75	arousal	0
stimuli/6_pieceB_anxious_calm_joyous	13	17	1317	60	65	80	85	arousal	0
stimuli/5_pieceB_calm_sad_anxious	2	6	26	5	10	25	30	arousal	0
stimuli/5_pieceB_calm_sad_anxious	3	7	37	10	15	30	35	arousal	0
stimuli/5_pieceB_calm_sad_anxious	5	9	59	20	25	40	45	arousal	0
stimuli/5_pieceB_calm_sad_anxious	11	15	1115	50	55	70	75	arousal	0
stimuli/5_pieceB_calm_sad_anxious	18	22	1822	85	90	105	110	arousal	0
stimuli/5_pieceB_calm_sad_anxious	19	23	1923	90	95	110	115	arousal	0
stimuli/4_pieceB_sad_joy_calm	2	6	26	5	10	25	30	arousal	0
stimuli/4_pieceB_sad_joy_calm	8	12	812	35	40	55	60	arousal	0
stimuli/4_pieceB_sad_joy_calm	10	14	1014	45	50	65	70	arousal	0
stimuli/4_pieceB_sad_joy_calm	11	15	1115	50	55	70	75	arousal	0
stimuli/4_pieceB_sad_joy_calm	18	22	1822	85	90	105	110	arousal	0
stimuli/4_pieceB_sad_joy_calm	19	23	1923	90	95	110	115	arousal	0
stimuli/3_pieceB_joyous_anxious_sad	2	6	26	5	10	25	30	arousal	0
stimuli/3_pieceB_joyous_anxious_sad	5	9	59	20	25	40	45	arousal	0
stimuli/3_pieceB_joyous_anxious_sad	8	12	812	35	40	55	60	arousal	0
stimuli/3_pieceB_joyous_anxious_sad	10	14	1014	45	50	65	70	arousal	0
stimuli/3_pieceB_joyous_anxious_sad	13	17	1317	60	65	80	85	arousal	0
stimuli/3_pieceB_joyous_anxious_sad	19	23	1923	90	95	110	115	arousal	0
stimuli/2_pieceB_anxious_calm_joyous	13	17	1317	60	65	80	85	arousal	0
stimuli/2_pieceB_anxious_calm_joyous	18	22	1822	85	90	105	110	arousal	0
stimuli/2_pieceB_anxious_calm_joyous	19	23	1923	90	95	110	115	arousal	0

## Sheet: Supplementary Figure 5
subject	list	is_practice	song_name	arousal_ave_diff	valence_ave_diff	arousal_boundary	valence_boundary	music_boundary	boundary	boundary_type	emotion
6108755566ea91cc4bf94c0a_reggie_1_2022-01-27_15h25.01.897.csv	9	0	stimuli/11_pieceA_calm_anxious_sad	0.0147242	0.00625068	no boundary	no boundary	no boundary	no boundary	music	arousal
55bb9ae7fdf99b26d27fda01_reggie_1_2022-01-25_13h42.54.632.csv	8	0	stimuli/11_pieceA_calm_anxious_sad	0.0147242	0.00625068	no boundary	no boundary	no boundary	no boundary	music	arousal
5635d988dc62e5000bcb3eb2_reggie_1_2021-11-16_12h19.16.074.csv	2	0	stimuli/11_pieceA_calm_anxious_sad	0.0147242	0.00625068	no boundary	no boundary	no boundary	no boundary	music	arousal
5658000ca9872d0011e1ba26_reggie_1_2022-01-27_16h58.19.746.csv	5	0	stimuli/11_pieceA_calm_anxious_sad	0.0147242	0.00625068	no boundary	no boundary	no boundary	no boundary	music	arousal
572bf2aa34b25a000edd2e73_reggie_1_2022-01-26_15h17.37.249.csv	1	0	stimuli/11_pieceA_calm_anxious_sad	0.0147242	0.00625068	no boundary	no boundary	no boundary	no boundary	music	arousal
57d0badf28d5250001bdd9d2_reggie_1_2022-01-27_15h47.27.194.csv	4	0	stimuli/11_pieceA_calm_anxious_sad	0.0147242	0.00625068	no boundary	no boundary	no boundary	no boundary	music	arousal
58474a9c89af6500017f4cd6_reggie_1_2022-01-25_11h15.46.664.csv	7	0	stimuli/11_pieceA_calm_anxious_sad	0.0147242	0.00625068	no boundary	no boundary	no boundary	no boundary	music	arousal
58742bf5d53c97000159df8c_reggie_1_2022-01-25_15h29.23.756.csv	3	0	stimuli/11_pieceA_calm_anxious_sad	0.0147242	0.00625068	no boundary	no boundary	no boundary	no boundary	music	arousal
59042666cd3f250001dcf8f9_reggie_1_2022-01-26_16h28.32.042.csv	7	0	stimuli/11_pieceA_calm_anxious_sad	0.0147242	0.00625068	no boundary	no boundary	no boundary	no boundary	music	arousal
59d6c032ea41450001ec76c9_reggie_1_2022-01-24_13h46.51.167.csv	4	0	stimuli/11_pieceA_calm_anxious_sad	0.0147242	0.00625068	no boundary	no boundary	no boundary	no boundary	music	arousal
5aa637861eda41000136d5d2_reggie_1_2021-11-16_14h52.46.693.csv	9	0	stimuli/11_pieceA_calm_anxious_sad	0.0147242	0.00625068	no boundary	no boundary	no boundary	no boundary	music	arousal
5aebb2f6aa05510001ff6561_reggie_1_2022-01-27_16h33.10.690.csv	3	0	stimuli/11_pieceA_calm_anxious_sad	0.0147242	0.00625068	no boundary	no boundary	no boundary	no boundary	music	arousal
5bdfb648484288000130dad0_reggie_1_2022-01-27_14h24.03.241.csv	10	0	stimuli/11_pieceA_calm_anxious_sad	0.0147242	0.00625068	no boundary	no boundary	no boundary	no boundary	music	arousal
5c50c73cecd461000198fea1_reggie_1_2022-01-26_21h57.28.806.csv	9	0	stimuli/11_pieceA_calm_anxious_sad	0.0147242	0.00625068	no boundary	no boundary	no boundary	no boundary	music	arousal
5c8d1bee1bb19f00019d519e_reggie_1_2022-01-26_17h24.54.031.csv	1	0	stimuli/11_pieceA_calm_anxious_sad	0.0147242	0.00625068	no boundary	no boundary	no boundary	no boundary	music	arousal
5caa7f8c0d95570013d82f2f_reggie_1_2022-01-25_11h55.03.281.csv	9	0	stimuli/11_pieceA_calm_anxious_sad	0.0147242	0.00625068	no boundary	no boundary	no boundary	no boundary	music	arousal
5d19281012e152001920227f_reggie_1_2022-01-26_21h55.17.756.csv	5	0	stimuli/11_pieceA_calm_anxious_sad	0.0147242	0.00625068	no boundary	no boundary	no boundary	no boundary	music	arousal
5d269fedf6dec40019b87a59_reggie_1_2022-01-25_15h44.45.033.csv	4	0	stimuli/11_pieceA_calm_anxious_sad	0.0147242	0.00625068	no boundary	no boundary	no boundary	no boundary	music	arousal
5d4a41890e604c00011ade8b_reggie_1_2022-01-25_16h04.53.455.csv	2	0	stimuli/11_pieceA_calm_anxious_sad	0.0147242	0.00625068	no boundary	no boundary	no boundary	no boundary	music	arousal
5d5b705b74428400019fbf5e_reggie_1_2021-11-16_15h42.48.390.csv	9	0	stimuli/11_pieceA_calm_anxious_sad	0.0147242	0.00625068	no boundary	no boundary	no boundary	no boundary	music	arousal
5d5dc2d37bfc8400013b653c_reggie_1_2022-01-26_16h15.36.991.csv	10	0	stimuli/11_pieceA_calm_anxious_sad	0.0147242	0.00625068	no boundary	no boundary	no boundary	no boundary	music	arousal
5d6394518df2870001a74b42_reggie_1_2021-11-16_11h26.29.834.csv	8	0	stimuli/11_pieceA_calm_anxious_sad	0.0147242	0.00625068	no boundary	no boundary	no boundary	no boundary	music	arousal
5d849ee0a954540019f513dd_reggie_1_2022-01-26_18h40.45.943.csv	3	0	stimuli/11_pieceA_calm_anxious_sad	0.0147242	0.00625068	no boundary	no boundary	no boundary	no boundary	music	arousal
5dc32687547c1f24648b7c23_reggie_1_2022-01-25_16h09.51.503.csv	3	0	stimuli/11_pieceA_calm_anxious_sad	0.0147242	0.00625068	no boundary	no boundary	no boundary	no boundary	music	arousal
5dd3e3cd5daaa63c5fdb7bb8_reggie_1_2022-01-26_17h48.46.114.csv	2	0	stimuli/11_pieceA_calm_anxious_sad	0.0147242	0.00625068	no boundary	no boundary	no boundary	no boundary	music	arousal
5e62f732321c5c08db54cca2_reggie_1_2022-01-26_18h48.00.785.csv	7	0	stimuli/11_pieceA_calm_anxious_sad	0.0147242	0.00625068	no boundary	no boundary	no boundary	no boundary	music	arousal
5e8970d2bde837609541a1eb_reggie_1_2022-01-26_15h59.47.763.csv	9	0	stimuli/11_pieceA_calm_anxious_sad	0.0147242	0.00625068	no boundary	no boundary	no boundary	no boundary	music	arousal
5e8d44819163b611f62d706c_reggie_1_2022-01-26_16h41.43.538.csv	7	0	stimuli/11_pieceA_calm_anxious_sad	0.0147242	0.00625068	no boundary	no boundary	no boundary	no boundary	music	arousal
5e9a753ccc244610ac6b0d87_reggie_1_2022-01-26_16h31.37.780.csv	1	0	stimuli/11_pieceA_calm_anxious_sad	0.0147242	0.00625068	no boundary	no boundary	no boundary	no boundary	music	arousal
5eac6f740751c02bf93c9e23_reggie_1_2022-01-25_14h56.50.427.csv	3	0	stimuli/11_pieceA_calm_anxious_sad	0.0147242	0.00625068	no boundary	no boundary	no boundary	no boundary	music	arousal
5ec47b2d91b37736ce88f3d6_reggie_1_2022-01-27_16h57.38.480.csv	3	0	stimuli/11_pieceA_calm_anxious_sad	0.0147242	0.00625068	no boundary	no boundary	no boundary	no boundary	music	arousal
5ec49137e7928537488485ea_reggie_1_2022-01-27_13h07.11.131.csv	2	0	stimuli/11_pieceA_calm_anxious_sad	0.0147242	0.00625068	no boundary	no boundary	no boundary	no boundary	music	arousal
5ecd4acdb218ec085c6eefe6_reggie_1_2022-01-27_17h55.04.497.csv	1	0	stimuli/11_pieceA_calm_anxious_sad	0.0147242	0.00625068	no boundary	no boundary	no boundary	no boundary	music	arousal
5eceed79840590300f53fa51_reggie_1_2022-01-26_18h35.29.777.csv	6	0	stimuli/11_pieceA_calm_anxious_sad	0.0147242	0.00625068	no boundary	no boundary	no boundary	no boundary	music	arousal
5ef51de92a8ed116654bc910_reggie_1_2022-01-25_13h59.10.925.csv	3	0	stimuli/11_pieceA_calm_anxious_sad	0.0147242	0.00625068	no boundary	no boundary	no boundary	no boundary	music	arousal
5efcefeac4b0aa115037925a_reggie_1_2022-01-26_18h37.26.521.csv	3	0	stimuli/11_pieceA_calm_anxious_sad	0.0147242	0.00625068	no boundary	no boundary	no boundary	no boundary	music	arousal
5f21df49d71bef425af2b4da_reggie_1_2022-01-27_11h45.22.889.csv	1	0	stimuli/11_pieceA_calm_anxious_sad	0.0147242	0.00625068	no boundary	no boundary	no boundary	no boundary	music	arousal
5f3441525cafc1321ef51ac0_reggie_1_2022-01-25_15h31.00.301.csv	3	0	stimuli/11_pieceA_calm_anxious_sad	0.0147242	0.00625068	no boundary	no boundary	no boundary	no boundary	music	arousal
5f3a94e729c8456caba57036_reggie_1_2022-01-24_13h21.26.977.csv	10	0	stimuli/11_pieceA_calm_anxious_sad	0.0147242	0.00625068	no boundary	no boundary	no boundary	no boundary	music	arousal
5f3ac1732efa0a74f975b1a8_reggie_1_2022-01-25_17h00.04.310.csv	4	0	stimuli/11_pieceA_calm_anxious_sad	0.0147242	0.00625068	no boundary	no boundary	no boundary	no boundary	music	arousal
5f3bc91327d97393a0c56178_reggie_1_2022-01-25_15h37.47.998.csv	9	0	stimuli/11_pieceA_calm_anxious_sad	0.0147242	0.00625068	no boundary	no boundary	no boundary	no boundary	music	arousal
5f4b283c6e1f3e6ec65c32f6_reggie_1_2022-01-26_17h22.37.859.csv	6	0	stimuli/11_pieceA_calm_anxious_sad	0.0147242	0.00625068	no boundary	no boundary	no boundary	no boundary	music	arousal
5f8c8f0720fed940a6472d4a_reggie_1_2022-01-26_17h24.38.321.csv	2	0	stimuli/11_pieceA_calm_anxious_sad	0.0147242	0.00625068	no boundary	no boundary	no boundary	no boundary	music	arousal
5f94a8e7fa8c422fc88940b0_reggie_1_2022-01-26_17h00.44.197.csv	6	0	stimuli/11_pieceA_calm_anxious_sad	0.0147242	0.00625068	no boundary	no boundary	no boundary	no boundary	music	arousal
5fadd628cd4e9e1c42dab969_reggie_1_2022-01-25_14h32.08.728.csv	1	0	stimuli/11_pieceA_calm_anxious_sad	0.0147242	0.00625068	no boundary	no boundary	no boundary	no boundary	music	arousal
5fbc1367373b9307763985c0_reggie_1_2022-01-26_14h03.45.019.csv	5	0	stimuli/11_pieceA_calm_anxious_sad	0.0147242	0.00625068	no boundary	no boundary	no boundary	no boundary	music	arousal
5fc2c0cfdb80f9025c6b4810_reggie_1_2022-01-25_18h47.38.175.csv	3	0	stimuli/11_pieceA_calm_anxious_sad	0.0147242	0.00625068	no boundary	no boundary	no boundary	no boundary	music	arousal
5fc54af5d4630404ca86fa7e_reggie_1_2022-01-24_13h19.36.162.csv	7	0	stimuli/11_pieceA_calm_anxious_sad	0.0147242	0.00625068	no boundary	no boundary	no boundary	no boundary	music	arousal
5fdd5fc0eac8ab3d665e60a2_reggie_1_2022-01-27_14h34.08.954.csv	7	0	stimuli/11_pieceA_calm_anxious_sad	0.0147242	0.00625068	no boundary	no boundary	no boundary	no boundary	music	arousal
5ffd0c9a38e1701dd161d59b_reggie_1_2022-01-27_11h38.49.989.csv	1	0	stimuli/11_pieceA_calm_anxious_sad	0.0147242	0.00625068	no boundary	no boundary	no boundary	no boundary	music	arousal
600e373ea7a2226d059a4a98_reggie_1_2022-01-25_12h57.04.702.csv	10	0	stimuli/11_pieceA_calm_anxious_sad	0.0147242	0.00625068	no boundary	no boundary	no boundary	no boundary	music	arousal
601b56a319565951c0e6a626_reggie_1_2022-01-26_18h08.41.954.csv	9	0	stimuli/11_pieceA_calm_anxious_sad	0.0147242	0.00625068	no boundary	no boundary	no boundary	no boundary	music	arousal
6026d1eca0c0d1400dcfbbd6_reggie_1_2022-01-26_15h29.52.331.csv	7	0	stimuli/11_pieceA_calm_anxious_sad	0.0147242	0.00625068	no boundary	no boundary	no boundary	no boundary	music	arousal
605f9cfad4df69fcebaac11b_reggie_1_2022-01-26_19h00.03.158.csv	3	0	stimuli/11_pieceA_calm_anxious_sad	0.0147242	0.00625068	no boundary	no boundary	no boundary	no boundary	music	arousal
608841496e9715786abdcd13_reggie_1_2022-01-26_16h46.06.950.csv	2	0	stimuli/11_pieceA_calm_anxious_sad	0.0147242	0.00625068	no boundary	no boundary	no boundary	no boundary	music	arousal
60b5b426d7e50f69a524a58b_reggie_1_2022-01-26_16h15.29.430.csv	1	0	stimuli/11_pieceA_calm_anxious_sad	0.0147242	0.00625068	no boundary	no boundary	no boundary	no boundary	music	arousal
60bff9298f56d55c8ecd9adf_reggie_1_2022-01-27_12h17.17.001.csv	9	0	stimuli/11_pieceA_calm_anxious_sad	0.0147242	0.00625068	no boundary	no boundary	no boundary	no boundary	music	arousal
60c24c8ec01a8596ba5c8b85_reggie_1_2021-11-16_11h25.54.143.csv	6	0	stimuli/11_pieceA_calm_anxious_sad	0.0147242	0.00625068	no boundary	no boundary	no boundary	no boundary	music	arousal
60ca24ff157687ea27c04f39_reggie_1_2022-01-27_19h52.31.625.csv	4	0	stimuli/11_pieceA_calm_anxious_sad	0.0147242	0.00625068	no boundary	no boundary	no boundary	no boundary	music	arousal
60d64ec5cf4d757686ac4f14_reggie_1_2022-01-25_12h02.07.989.csv	6	0	stimuli/11_pieceA_calm_anxious_sad	0.0147242	0.00625068	no boundary	no boundary	no boundary	no boundary	music	arousal
60e5f4ebca9d0e7a4305231f_reggie_1_2022-01-27_13h06.37.238.csv	9	0	stimuli/11_pieceA_calm_anxious_sad	0.0147242	0.00625068	no boundary	no boundary	no boundary	no boundary	music	arousal
60fc7d423aa600bbb01b7813_reggie_1_2022-01-26_17h17.24.552.csv	3	0	stimuli/11_pieceA_calm_anxious_sad	0.0147242	0.00625068	no boundary	no boundary	no boundary	no boundary	music	arousal
60fc9ec40fc7b1dcaa96cff1_reggie_1_2022-01-26_16h26.37.257.csv	8	0	stimuli/11_pieceA_calm_anxious_sad	0.0147242	0.00625068	no boundary	no boundary	no boundary	no boundary	music	arousal
60fcbd199a46e6cdec74aedb_reggie_1_2022-01-25_11h59.04.556.csv	7	0	stimuli/11_pieceA_calm_anxious_sad	0.0147242	0.00625068	no boundary	no boundary	no boundary	no boundary	music	arousal
60fcc830872e6203086fa1a6_reggie_1_2022-01-26_18h19.19.676.csv	8	0	stimuli/11_pieceA_calm_anxious_sad	0.0147242	0.00625068	no boundary	no boundary	no boundary	no boundary	music	arousal
60fee712cac724d08d2d8858_reggie_1_2022-01-25_15h15.42.654.csv	1	0	stimuli/11_pieceA_calm_anxious_sad	0.0147242	0.00625068	no boundary	no boundary	no boundary	no boundary	music	arousal
60ff2a99571ffa508c4b516f_reggie_1_2022-01-25_19h40.10.770.csv	4	0	stimuli/11_pieceA_calm_anxious_sad	0.0147242	0.00625068	no boundary	no boundary	no boundary	no boundary	music	arousal
60ff58193efb06dddc0ccb75_reggie_1_2022-01-27_15h33.12.825.csv	2	0	stimuli/11_pieceA_calm_anxious_sad	0.0147242	0.00625068	no boundary	no boundary	no boundary	no boundary	music	arousal
610023887596a5c3c4c5c3cc_reggie_1_2022-01-24_14h11.48.730.csv	3	0	stimuli/11_pieceA_calm_anxious_sad	0.0147242	0.00625068	no boundary	no boundary	no boundary	no boundary	music	arousal
61003045d0f2c8b7ddb40dbd_reggie_1_2022-01-27_14h25.02.404.csv	3	0	stimuli/11_pieceA_calm_anxious_sad	0.0147242	0.00625068	no boundary	no boundary	no boundary	no boundary	music	arousal
610052fdb00d48e8cd442eb4_reggie_1_2022-01-24_10h41.34.143.csv	10	0	stimuli/11_pieceA_calm_anxious_sad	0.0147242	0.00625068	no boundary	no boundary	no boundary	no boundary	music	arousal
6101930ddd5330f83b898c61_reggie_1_2022-01-25_14h05.07.365.csv	10	0	stimuli/11_pieceA_calm_anxious_sad	0.0147242	0.00625068	no boundary	no boundary	no boundary	no boundary	music	arousal
6101e7f68ba54befff1550d1_reggie_1_2022-01-27_15h55.03.590.csv	4	0	stimuli/11_pieceA_calm_anxious_sad	0.0147242	0.00625068	no boundary	no boundary	no boundary	no boundary	music	arousal
610309d6b51e8a9a5da8a6f4_reggie_1_2022-01-27_15h27.33.627.csv	6	0	stimuli/11_pieceA_calm_anxious_sad	0.0147242	0.00625068	no boundary	no boundary	no boundary	no boundary	music	arousal
61032274bad76a096a09f0b0_reggie_1_2022-01-27_13h18.03.414.csv	4	0	stimuli/11_pieceA_calm_anxious_sad	0.0147242	0.00625068	no boundary	no boundary	no boundary	no boundary	music	arousal
610502e8ffb9d71ed8f85eaf_reggie_1_2022-01-25_11h30.36.181.csv	9	0	stimuli/11_pieceA_calm_anxious_sad	0.0147242	0.00625068	no boundary	no boundary	no boundary	no boundary	music	arousal
61107313f8a8c5d8adc23703_reggie_1_2022-01-27_14h10.12.500.csv	6	0	stimuli/11_pieceA_calm_anxious_sad	0.0147242	0.00625068	no boundary	no boundary	no boundary	no boundary	music	arousal
61112ae703fb00749fb2a44b_reggie_1_2022-01-27_15h23.14.026.csv	1	0	stimuli/11_pieceA_calm_anxious_sad	0.0147242	0.00625068	no boundary	no boundary	no boundary	no boundary	music	arousal
61113d4b59cd887f1b5b91cb_reggie_1_2022-01-24_12h12.55.976.csv	5	0	stimuli/11_pieceA_calm_anxious_sad	0.0147242	0.00625068	no boundary	no boundary	no boundary	no boundary	music	arousal
61203d9f03bcb9b8273b6e4b_reggie_1_2022-01-26_18h13.38.731.csv	8	0	stimuli/11_pieceA_calm_anxious_sad	0.0147242	0.00625068	no boundary	no boundary	no boundary	no boundary	music	arousal
61267e282a445af9eb95beae_reggie_1_2022-01-25_14h34.23.979.csv	10	0	stimuli/11_pieceA_calm_anxious_sad	0.0147242	0.00625068	no boundary	no boundary	no boundary	no boundary	music	arousal
612fcbbd5386d9edb42da147_reggie_1_2022-01-27_15h18.46.679.csv	1	0	stimuli/11_pieceA_calm_anxious_sad	0.0147242	0.00625068	no boundary	no boundary	no boundary	no boundary	music	arousal
6145a88c94a2c86532d36b0f_reggie_1_2022-01-24_13h32.17.239.csv	10	0	stimuli/11_pieceA_calm_anxious_sad	0.0147242	0.00625068	no boundary	no boundary	no boundary	no boundary	music	arousal
614dde3ff36b949a38559653_reggie_1_2022-01-25_15h08.10.605.csv	3	0	stimuli/11_pieceA_calm_anxious_sad	0.0147242	0.00625068	no boundary	no boundary	no boundary	no boundary	music	arousal
615001d094ff3a75f45b36b0_reggie_1_2022-01-25_14h20.59.878.csv	9	0	stimuli/11_pieceA_calm_anxious_sad	0.0147242	0.00625068	no boundary	no boundary	no boundary	no boundary	music	arousal
6150c10799b5a7741caf1dec_reggie_1_2022-01-25_15h00.42.151.csv	7	0	stimuli/11_pieceA_calm_anxious_sad	0.0147242	0.00625068	no boundary	no boundary	no boundary	no boundary	music	arousal
61569ee5ec13f9d23135674e_reggie_1_2022-01-24_14h13.22.416.csv	10	0	stimuli/11_pieceA_calm_anxious_sad	0.0147242	0.00625068	no boundary	no boundary	no boundary	no boundary	music	arousal
6108755566ea91cc4bf94c0a_reggie_1_2022-01-27_15h25.01.897.csv	5	0	stimuli/10_pieceA_anxious_joy_calm	0.0398079	0.00850664	no boundary	no boundary	no boundary	no boundary	music	arousal
55bb9ae7fdf99b26d27fda01_reggie_1_2022-01-25_13h42.54.632.csv	2	0	stimuli/10_pieceA_anxious_joy_calm	0.0398079	0.00850664	boundary	boundary	no boundary	no boundary	music	arousal
5635d988dc62e5000bcb3eb2_reggie_1_2021-11-16_12h19.16.074.csv	1	0	stimuli/10_pieceA_anxious_joy_calm	0.0398079	0.00850664	boundary	boundary	no boundary	no boundary	music	arousal
5658000ca9872d0011e1ba26_reggie_1_2022-01-27_16h58.19.746.csv	8	0	stimuli/10_pieceA_anxious_joy_calm	0.0398079	0.00850664	boundary	boundary	no boundary	no boundary	music	arousal
572bf2aa34b25a000edd2e73_reggie_1_2022-01-26_15h17.37.249.csv	6	0	stimuli/10_pieceA_anxious_joy_calm	0.0398079	0.00850664	no boundary	no boundary	no boundary	no boundary	music	arousal
57d0badf28d5250001bdd9d2_reggie_1_2022-01-27_15h47.27.194.csv	7	0	stimuli/10_pieceA_anxious_joy_calm	0.0398079	0.00850664	boundary	boundary	no boundary	no boundary	music	arousal
58474a9c89af6500017f4cd6_reggie_1_2022-01-25_11h15.46.664.csv	5	0	stimuli/10_pieceA_anxious_joy_calm	0.0398079	0.00850664	boundary	boundary	no boundary	no boundary	music	arousal
58742bf5d53c97000159df8c_reggie_1_2022-01-25_15h29.23.756.csv	5	0	stimuli/10_pieceA_anxious_joy_calm	0.0398079	0.00850664	boundary	boundary	no boundary	no boundary	music	arousal
59042666cd3f250001dcf8f9_reggie_1_2022-01-26_16h28.32.042.csv	9	0	stimuli/10_pieceA_anxious_joy_calm	0.0398079	0.00850664	boundary	boundary	no boundary	no boundary	music	arousal
59d6c032ea41450001ec76c9_reggie_1_2022-01-24_13h46.51.167.csv	8	0	stimuli/10_pieceA_anxious_joy_calm	0.0398079	0.00850664	boundary	boundary	no boundary	no boundary	music	arousal
5aa637861eda41000136d5d2_reggie_1_2021-11-16_14h52.46.693.csv	6	0	stimuli/10_pieceA_anxious_joy_calm	0.0398079	0.00850664	boundary	boundary	no boundary	no boundary	music	arousal
5aebb2f6aa05510001ff6561_reggie_1_2022-01-27_16h33.10.690.csv	2	0	stimuli/10_pieceA_anxious_joy_calm	0.0398079	0.00850664	boundary	boundary	no boundary	no boundary	music	arousal
5bdfb648484288000130dad0_reggie_1_2022-01-27_14h24.03.241.csv	3	0	stimuli/10_pieceA_anxious_joy_calm	0.0398079	0.00850664	boundary	boundary	no boundary	no boundary	music	arousal
5c50c73cecd461000198fea1_reggie_1_2022-01-26_21h57.28.806.csv	2	0	stimuli/10_pieceA_anxious_joy_calm	0.0398079	0.00850664	boundary	boundary	no boundary	no boundary	music	arousal
5c8d1bee1bb19f00019d519e_reggie_1_2022-01-26_17h24.54.031.csv	10	0	stimuli/10_pieceA_anxious_joy_calm	0.0398079	0.00850664	boundary	boundary	no boundary	no boundary	music	arousal
5caa7f8c0d95570013d82f2f_reggie_1_2022-01-25_11h55.03.281.csv	2	0	stimuli/10_pieceA_anxious_joy_calm	0.0398079	0.00850664	boundary	boundary	no boundary	no boundary	music	arousal
5d19281012e152001920227f_reggie_1_2022-01-26_21h55.17.756.csv	6	0	stimuli/10_pieceA_anxious_joy_calm	0.0398079	0.00850664	boundary	boundary	no boundary	no boundary	music	arousal
5d269fedf6dec40019b87a59_reggie_1_2022-01-25_15h44.45.033.csv	6	0	stimuli/10_pieceA_anxious_joy_calm	0.0398079	0.00850664	boundary	boundary	no boundary	no boundary	music	arousal
5d4a41890e604c00011ade8b_reggie_1_2022-01-25_16h04.53.455.csv	4	0	stimuli/10_pieceA_anxious_joy_calm	0.0398079	0.00850664	boundary	boundary	no boundary	no boundary	music	arousal
5d5b705b74428400019fbf5e_reggie_1_2021-11-16_15h42.48.390.csv	3	0	stimuli/10_pieceA_anxious_joy_calm	0.0398079	0.00850664	boundary	boundary	no boundary	no boundary	music	arousal
5d5dc2d37bfc8400013b653c_reggie_1_2022-01-26_16h15.36.991.csv	7	0	stimuli/10_pieceA_anxious_joy_calm	0.0398079	0.00850664	boundary	boundary	no boundary	no boundary	music	arousal
5d6394518df2870001a74b42_reggie_1_2021-11-16_11h26.29.834.csv	4	0	stimuli/10_pieceA_anxious_joy_calm	0.0398079	0.00850664	boundary	boundary	no boundary	no boundary	music	arousal
5d849ee0a954540019f513dd_reggie_1_2022-01-26_18h40.45.943.csv	2	0	stimuli/10_pieceA_anxious_joy_calm	0.0398079	0.00850664	boundary	boundary	no boundary	no boundary	music	arousal
5dc32687547c1f24648b7c23_reggie_1_2022-01-25_16h09.51.503.csv	6	0	stimuli/10_pieceA_anxious_joy_calm	0.0398079	0.00850664	boundary	boundary	no boundary	no boundary	music	arousal
5dd3e3cd5daaa63c5fdb7bb8_reggie_1_2022-01-26_17h48.46.114.csv	9	0	stimuli/10_pieceA_anxious_joy_calm	0.0398079	0.00850664	boundary	boundary	no boundary	no boundary	music	arousal
5e62f732321c5c08db54cca2_reggie_1_2022-01-26_18h48.00.785.csv	8	0	stimuli/10_pieceA_anxious_joy_calm	0.0398079	0.00850664	boundary	boundary	no boundary	no boundary	music	arousal
5e8970d2bde837609541a1eb_reggie_1_2022-01-26_15h59.47.763.csv	2	0	stimuli/10_pieceA_anxious_joy_calm	0.0398079	0.00850664	boundary	boundary	no boundary	no boundary	music	arousal
5e8d44819163b611f62d706c_reggie_1_2022-01-26_16h41.43.538.csv	4	0	stimuli/10_pieceA_anxious_joy_calm	0.0398079	0.00850664	boundary	boundary	no boundary	no boundary	music	arousal
5e9a753ccc244610ac6b0d87_reggie_1_2022-01-26_16h31.37.780.csv	6	0	stimuli/10_pieceA_anxious_joy_calm	0.0398079	0.00850664	boundary	boundary	no boundary	no boundary	music	arousal
5eac6f740751c02bf93c9e23_reggie_1_2022-01-25_14h56.50.427.csv	6	0	stimuli/10_pieceA_anxious_joy_calm	0.0398079	0.00850664	boundary	boundary	no boundary	no boundary	music	arousal
5ec47b2d91b37736ce88f3d6_reggie_1_2022-01-27_16h57.38.480.csv	5	0	stimuli/10_pieceA_anxious_joy_calm	0.0398079	0.00850664	boundary	boundary	no boundary	no boundary	music	arousal
5ec49137e7928537488485ea_reggie_1_2022-01-27_13h07.11.131.csv	10	0	stimuli/10_pieceA_anxious_joy_calm	0.0398079	0.00850664	boundary	boundary	no boundary	no boundary	music	arousal
5ecd4acdb218ec085c6eefe6_reggie_1_2022-01-27_17h55.04.497.csv	3	0	stimuli/10_pieceA_anxious_joy_calm	0.0398079	0.00850664	boundary	boundary	no boundary	no boundary	music	arousal
5eceed79840590300f53fa51_reggie_1_2022-01-26_18h35.29.777.csv	2	0	stimuli/10_pieceA_anxious_joy_calm	0.0398079	0.00850664	boundary	boundary	no boundary	no boundary	music	arousal
5ef51de92a8ed116654bc910_reggie_1_2022-01-25_13h59.10.925.csv	1	0	stimuli/10_pieceA_anxious_joy_calm	0.0398079	0.00850664	boundary	boundary	no boundary	no boundary	music	arousal
5efcefeac4b0aa115037925a_reggie_1_2022-01-26_18h37.26.521.csv	8	0	stimuli/10_pieceA_anxious_joy_calm	0.0398079	0.00850664	boundary	boundary	no boundary	no boundary	music	arousal
5f21df49d71bef425af2b4da_reggie_1_2022-01-27_11h45.22.889.csv	9	0	stimuli/10_pieceA_anxious_joy_calm	0.0398079	0.00850664	boundary	boundary	no boundary	no boundary	music	arousal
5f3441525cafc1321ef51ac0_reggie_1_2022-01-25_15h31.00.301.csv	5	0	stimuli/10_pieceA_anxious_joy_calm	0.0398079	0.00850664	boundary	boundary	no boundary	no boundary	music	arousal
5f3a94e729c8456caba57036_reggie_1_2022-01-24_13h21.26.977.csv	6	0	stimuli/10_pieceA_anxious_joy_calm	0.0398079	0.00850664	boundary	boundary	no boundary	no boundary	music	arousal
5f3ac1732efa0a74f975b1a8_reggie_1_2022-01-25_17h00.04.310.csv	8	0	stimuli/10_pieceA_anxious_joy_calm	0.0398079	0.00850664	boundary	boundary	no boundary	no boundary	music	arousal
5f3bc91327d97393a0c56178_reggie_1_2022-01-25_15h37.47.998.csv	2	0	stimuli/10_pieceA_anxious_joy_calm	0.0398079	0.00850664	no boundary	no boundary	no boundary	no boundary	music	arousal
5f4b283c6e1f3e6ec65c32f6_reggie_1_2022-01-26_17h22.37.859.csv	1	0	stimuli/10_pieceA_anxious_joy_calm	0.0398079	0.00850664	boundary	boundary	no boundary	no boundary	music	arousal
5f8c8f0720fed940a6472d4a_reggie_1_2022-01-26_17h24.38.321.csv	4	0	stimuli/10_pieceA_anxious_joy_calm	0.0398079	0.00850664	no boundary	no boundary	no boundary	no boundary	music	arousal
5f94a8e7fa8c422fc88940b0_reggie_1_2022-01-26_17h00.44.197.csv	5	0	stimuli/10_pieceA_anxious_joy_calm	0.0398079	0.00850664	boundary	boundary	no boundary	no boundary	music	arousal
5fadd628cd4e9e1c42dab969_reggie_1_2022-01-25_14h32.08.728.csv	5	0	stimuli/10_pieceA_anxious_joy_calm	0.0398079	0.00850664	boundary	boundary	no boundary	no boundary	music	arousal
5fbc1367373b9307763985c0_reggie_1_2022-01-26_14h03.45.019.csv	6	0	stimuli/10_pieceA_anxious_joy_calm	0.0398079	0.00850664	boundary	boundary	no boundary	no boundary	music	arousal
5fc2c0cfdb80f9025c6b4810_reggie_1_2022-01-25_18h47.38.175.csv	9	0	stimuli/10_pieceA_anxious_joy_calm	0.0398079	0.00850664	boundary	boundary	no boundary	no boundary	music	arousal
5fc54af5d4630404ca86fa7e_reggie_1_2022-01-24_13h19.36.162.csv	6	0	stimuli/10_pieceA_anxious_joy_calm	0.0398079	0.00850664	boundary	boundary	no boundary	no boundary	music	arousal
5fdd5fc0eac8ab3d665e60a2_reggie_1_2022-01-27_14h34.08.954.csv	1	0	stimuli/10_pieceA_anxious_joy_calm	0.0398079	0.00850664	boundary	boundary	no boundary	no boundary	music	arousal
5ffd0c9a38e1701dd161d59b_reggie_1_2022-01-27_11h38.49.989.csv	10	0	stimuli/10_pieceA_anxious_joy_calm	0.0398079	0.00850664	boundary	boundary	no boundary	no boundary	music	arousal
600e373ea7a2226d059a4a98_reggie_1_2022-01-25_12h57.04.702.csv	2	0	stimuli/10_pieceA_anxious_joy_calm	0.0398079	0.00850664	boundary	boundary	no boundary	no boundary	music	arousal
601b56a319565951c0e6a626_reggie_1_2022-01-26_18h08.41.954.csv	5	0	stimuli/10_pieceA_anxious_joy_calm	0.0398079	0.00850664	boundary	boundary	no boundary	no boundary	music	arousal
6026d1eca0c0d1400dcfbbd6_reggie_1_2022-01-26_15h29.52.331.csv	5	0	stimuli/10_pieceA_anxious_joy_calm	0.0398079	0.00850664	boundary	boundary	no boundary	no boundary	music	arousal
605f9cfad4df69fcebaac11b_reggie_1_2022-01-26_19h00.03.158.csv	7	0	stimuli/10_pieceA_anxious_joy_calm	0.0398079	0.00850664	boundary	boundary	no boundary	no boundary	music	arousal
608841496e9715786abdcd13_reggie_1_2022-01-26_16h46.06.950.csv	7	0	stimuli/10_pieceA_anxious_joy_calm	0.0398079	0.00850664	boundary	boundary	no boundary	no boundary	music	arousal
60b5b426d7e50f69a524a58b_reggie_1_2022-01-26_16h15.29.430.csv	3	0	stimuli/10_pieceA_anxious_joy_calm	0.0398079	0.00850664	boundary	boundary	no boundary	no boundary	music	arousal
60bff9298f56d55c8ecd9adf_reggie_1_2022-01-27_12h17.17.001.csv	2	0	stimuli/10_pieceA_anxious_joy_calm	0.0398079	0.00850664	boundary	boundary	no boundary	no boundary	music	arousal
60c24c8ec01a8596ba5c8b85_reggie_1_2021-11-16_11h25.54.143.csv	7	0	stimuli/10_pieceA_anxious_joy_calm	0.0398079	0.00850664	boundary	boundary	no boundary	no boundary	music	arousal
60ca24ff157687ea27c04f39_reggie_1_2022-01-27_19h52.31.625.csv	10	0	stimuli/10_pieceA_anxious_joy_calm	0.0398079	0.00850664	boundary	boundary	no boundary	no boundary	music	arousal
60d64ec5cf4d757686ac4f14_reggie_1_2022-01-25_12h02.07.989.csv	9	0	stimuli/10_pieceA_anxious_joy_calm	0.0398079	0.00850664	boundary	boundary	no boundary	no boundary	music	arousal
60e5f4ebca9d0e7a4305231f_reggie_1_2022-01-27_13h06.37.238.csv	1	0	stimuli/10_pieceA_anxious_joy_calm	0.0398079	0.00850664	no boundary	no boundary	no boundary	no boundary	music	arousal
60fc7d423aa600bbb01b7813_reggie_1_2022-01-26_17h17.24.552.csv	2	0	stimuli/10_pieceA_anxious_joy_calm	0.0398079	0.00850664	boundary	boundary	no boundary	no boundary	music	arousal
60fc9ec40fc7b1dcaa96cff1_reggie_1_2022-01-26_16h26.37.257.csv	7	0	stimuli/10_pieceA_anxious_joy_calm	0.0398079	0.00850664	boundary	boundary	no boundary	no boundary	music	arousal
60fcbd199a46e6cdec74aedb_reggie_1_2022-01-25_11h59.04.556.csv	4	0	stimuli/10_pieceA_anxious_joy_calm	0.0398079	0.00850664	boundary	boundary	no boundary	no boundary	music	arousal
60fcc830872e6203086fa1a6_reggie_1_2022-01-26_18h19.19.676.csv	6	0	stimuli/10_pieceA_anxious_joy_calm	0.0398079	0.00850664	boundary	boundary	no boundary	no boundary	music	arousal
60fee712cac724d08d2d8858_reggie_1_2022-01-25_15h15.42.654.csv	8	0	stimuli/10_pieceA_anxious_joy_calm	0.0398079	0.00850664	boundary	boundary	no boundary	no boundary	music	arousal
60ff2a99571ffa508c4b516f_reggie_1_2022-01-25_19h40.10.770.csv	8	0	stimuli/10_pieceA_anxious_joy_calm	0.0398079	0.00850664	boundary	boundary	no boundary	no boundary	music	arousal
60ff58193efb06dddc0ccb75_reggie_1_2022-01-27_15h33.12.825.csv	10	0	stimuli/10_pieceA_anxious_joy_calm	0.0398079	0.00850664	no boundary	no boundary	no boundary	no boundary	music	arousal
610023887596a5c3c4c5c3cc_reggie_1_2022-01-24_14h11.48.730.csv	7	0	stimuli/10_pieceA_anxious_joy_calm	0.0398079	0.00850664	boundary	boundary	no boundary	no boundary	music	arousal
61003045d0f2c8b7ddb40dbd_reggie_1_2022-01-27_14h25.02.404.csv	10	0	stimuli/10_pieceA_anxious_joy_calm	0.0398079	0.00850664	boundary	boundary	no boundary	no boundary	music	arousal
610052fdb00d48e8cd442eb4_reggie_1_2022-01-24_10h41.34.143.csv	3	0	stimuli/10_pieceA_anxious_joy_calm	0.0398079	0.00850664	boundary	boundary	no boundary	no boundary	music	arousal
6101930ddd5330f83b898c61_reggie_1_2022-01-25_14h05.07.365.csv	5	0	stimuli/10_pieceA_anxious_joy_calm	0.0398079	0.00850664	boundary	boundary	no boundary	no boundary	music	arousal
6101e7f68ba54befff1550d1_reggie_1_2022-01-27_15h55.03.590.csv	10	0	stimuli/10_pieceA_anxious_joy_calm	0.0398079	0.00850664	boundary	boundary	no boundary	no boundary	music	arousal
610309d6b51e8a9a5da8a6f4_reggie_1_2022-01-27_15h27.33.627.csv	10	0	stimuli/10_pieceA_anxious_joy_calm	0.0398079	0.00850664	boundary	boundary	no boundary	no boundary	music	arousal
61032274bad76a096a09f0b0_reggie_1_2022-01-27_13h18.03.414.csv	2	0	stimuli/10_pieceA_anxious_joy_calm	0.0398079	0.00850664	boundary	boundary	no boundary	no boundary	music	arousal
610502e8ffb9d71ed8f85eaf_reggie_1_2022-01-25_11h30.36.181.csv	4	0	stimuli/10_pieceA_anxious_joy_calm	0.0398079	0.00850664	boundary	boundary	no boundary	no boundary	music	arousal
61107313f8a8c5d8adc23703_reggie_1_2022-01-27_14h10.12.500.csv	4	0	stimuli/10_pieceA_anxious_joy_calm	0.0398079	0.00850664	boundary	boundary	no boundary	no boundary	music	arousal
61112ae703fb00749fb2a44b_reggie_1_2022-01-27_15h23.14.026.csv	5	0	stimuli/10_pieceA_anxious_joy_calm	0.0398079	0.00850664	boundary	boundary	no boundary	no boundary	music	arousal
61113d4b59cd887f1b5b91cb_reggie_1_2022-01-24_12h12.55.976.csv	2	0	stimuli/10_pieceA_anxious_joy_calm	0.0398079	0.00850664	boundary	boundary	no boundary	no boundary	music	arousal
61203d9f03bcb9b8273b6e4b_reggie_1_2022-01-26_18h13.38.731.csv	2	0	stimuli/10_pieceA_anxious_joy_calm	0.0398079	0.00850664	boundary	boundary	no boundary	no boundary	music	arousal
61267e282a445af9eb95beae_reggie_1_2022-01-25_14h34.23.979.csv	5	0	stimuli/10_pieceA_anxious_joy_calm	0.0398079	0.00850664	boundary	boundary	no boundary	no boundary	music	arousal
612fcbbd5386d9edb42da147_reggie_1_2022-01-27_15h18.46.679.csv	4	0	stimuli/10_pieceA_anxious_joy_calm	0.0398079	0.00850664	boundary	boundary	no boundary	no boundary	music	arousal
6145a88c94a2c86532d36b0f_reggie_1_2022-01-24_13h32.17.239.csv	4	0	stimuli/10_pieceA_anxious_joy_calm	0.0398079	0.00850664	boundary	boundary	no boundary	no boundary	music	arousal
614dde3ff36b949a38559653_reggie_1_2022-01-25_15h08.10.605.csv	7	0	stimuli/10_pieceA_anxious_joy_calm	0.0398079	0.00850664	boundary	boundary	no boundary	no boundary	music	arousal
615001d094ff3a75f45b36b0_reggie_1_2022-01-25_14h20.59.878.csv	5	0	stimuli/10_pieceA_anxious_joy_calm	0.0398079	0.00850664	boundary	boundary	no boundary	no boundary	music	arousal
6150c10799b5a7741caf1dec_reggie_1_2022-01-25_15h00.42.151.csv	3	0	stimuli/10_pieceA_anxious_joy_calm	0.0398079	0.00850664	boundary	boundary	no boundary	no boundary	music	arousal
61569ee5ec13f9d23135674e_reggie_1_2022-01-24_14h13.22.416.csv	8	0	stimuli/10_pieceA_anxious_joy_calm	0.0398079	0.00850664	boundary	boundary	no boundary	no boundary	music	arousal
6108755566ea91cc4bf94c0a_reggie_1_2022-01-27_15h25.01.897.csv	5	0	stimuli/10_pieceA_anxious_joy_calm	0.0185082	0.0195371	boundary	no boundary	no boundary	no boundary	music	arousal
55bb9ae7fdf99b26d27fda01_reggie_1_2022-01-25_13h42.54.632.csv	2	0	stimuli/10_pieceA_anxious_joy_calm	0.0185082	0.0195371	no boundary	no boundary	no boundary	no boundary	music	arousal
5635d988dc62e5000bcb3eb2_reggie_1_2021-11-16_12h19.16.074.csv	1	0	stimuli/10_pieceA_anxious_joy_calm	0.0185082	0.0195371	no boundary	no boundary	no boundary	no boundary	music	arousal
5658000ca9872d0011e1ba26_reggie_1_2022-01-27_16h58.19.746.csv	8	0	stimuli/10_pieceA_anxious_joy_calm	0.0185082	0.0195371	no boundary	no boundary	no boundary	no boundary	music	arousal
572bf2aa34b25a000edd2e73_reggie_1_2022-01-26_15h17.37.249.csv	6	0	stimuli/10_pieceA_anxious_joy_calm	0.0185082	0.0195371	boundary	no boundary	no boundary	no boundary	music	arousal
57d0badf28d5250001bdd9d2_reggie_1_2022-01-27_15h47.27.194.csv	7	0	stimuli/10_pieceA_anxious_joy_calm	0.0185082	0.0195371	no boundary	no boundary	no boundary	no boundary	music	arousal
58474a9c89af6500017f4cd6_reggie_1_2022-01-25_11h15.46.664.csv	5	0	stimuli/10_pieceA_anxious_joy_calm	0.0185082	0.0195371	no boundary	no boundary	no boundary	no boundary	music	arousal
58742bf5d53c97000159df8c_reggie_1_2022-01-25_15h29.23.756.csv	5	0	stimuli/10_pieceA_anxious_joy_calm	0.0185082	0.0195371	no boundary	no boundary	no boundary	no boundary	music	arousal
59042666cd3f250001dcf8f9_reggie_1_2022-01-26_16h28.32.042.csv	9	0	stimuli/10_pieceA_anxious_joy_calm	0.0185082	0.0195371	no boundary	no boundary	no boundary	no boundary	music	arousal
59d6c032ea41450001ec76c9_reggie_1_2022-01-24_13h46.51.167.csv	8	0	stimuli/10_pieceA_anxious_joy_calm	0.0185082	0.0195371	no boundary	no boundary	no boundary	no boundary	music	arousal
5aa637861eda41000136d5d2_reggie_1_2021-11-16_14h52.46.693.csv	6	0	stimuli/10_pieceA_anxious_joy_calm	0.0185082	0.0195371	no boundary	no boundary	no boundary	no boundary	music	arousal
5aebb2f6aa05510001ff6561_reggie_1_2022-01-27_16h33.10.690.csv	2	0	stimuli/10_pieceA_anxious_joy_calm	0.0185082	0.0195371	no boundary	no boundary	no boundary	no boundary	music	arousal
5bdfb648484288000130dad0_reggie_1_2022-01-27_14h24.03.241.csv	3	0	stimuli/10_pieceA_anxious_joy_calm	0.0185082	0.0195371	no boundary	no boundary	no boundary	no boundary	music	arousal
5c50c73cecd461000198fea1_reggie_1_2022-01-26_21h57.28.806.csv	2	0	stimuli/10_pieceA_anxious_joy_calm	0.0185082	0.0195371	no boundary	no boundary	no boundary	no boundary	music	arousal
5c8d1bee1bb19f00019d519e_reggie_1_2022-01-26_17h24.54.031.csv	10	0	stimuli/10_pieceA_anxious_joy_calm	0.0185082	0.0195371	no boundary	no boundary	no boundary	no boundary	music	arousal
5caa7f8c0d95570013d82f2f_reggie_1_2022-01-25_11h55.03.281.csv	2	0	stimuli/10_pieceA_anxious_joy_calm	0.0185082	0.0195371	no boundary	no boundary	no boundary	no boundary	music	arousal
5d19281012e152001920227f_reggie_1_2022-01-26_21h55.17.756.csv	6	0	stimuli/10_pieceA_anxious_joy_calm	0.0185082	0.0195371	no boundary	no boundary	no boundary	no boundary	music	arousal
5d269fedf6dec40019b87a59_reggie_1_2022-01-25_15h44.45.033.csv	6	0	stimuli/10_pieceA_anxious_joy_calm	0.0185082	0.0195371	no boundary	no boundary	no boundary	no boundary	music	arousal
5d4a41890e604c00011ade8b_reggie_1_2022-01-25_16h04.53.455.csv	4	0	stimuli/10_pieceA_anxious_joy_calm	0.0185082	0.0195371	no boundary	no boundary	no boundary	no boundary	music	arousal
5d5b705b74428400019fbf5e_reggie_1_2021-11-16_15h42.48.390.csv	3	0	stimuli/10_pieceA_anxious_joy_calm	0.0185082	0.0195371	no boundary	no boundary	no boundary	no boundary	music	arousal
5d5dc2d37bfc8400013b653c_reggie_1_2022-01-26_16h15.36.991.csv	7	0	stimuli/10_pieceA_anxious_joy_calm	0.0185082	0.0195371	no boundary	no boundary	no boundary	no boundary	music	arousal
5d6394518df2870001a74b42_reggie_1_2021-11-16_11h26.29.834.csv	4	0	stimuli/10_pieceA_anxious_joy_calm	0.0185082	0.0195371	no boundary	no boundary	no boundary	no boundary	music	arousal
5d849ee0a954540019f513dd_reggie_1_2022-01-26_18h40.45.943.csv	2	0	stimuli/10_pieceA_anxious_joy_calm	0.0185082	0.0195371	no boundary	no boundary	no boundary	no boundary	music	arousal
5dc32687547c1f24648b7c23_reggie_1_2022-01-25_16h09.51.503.csv	6	0	stimuli/10_pieceA_anxious_joy_calm	0.0185082	0.0195371	no boundary	no boundary	no boundary	no boundary	music	arousal
5dd3e3cd5daaa63c5fdb7bb8_reggie_1_2022-01-26_17h48.46.114.csv	9	0	stimuli/10_pieceA_anxious_joy_calm	0.0185082	0.0195371	no boundary	no boundary	no boundary	no boundary	music	arousal
5e62f732321c5c08db54cca2_reggie_1_2022-01-26_18h48.00.785.csv	8	0	stimuli/10_pieceA_anxious_joy_calm	0.0185082	0.0195371	no boundary	no boundary	no boundary	no boundary	music	arousal
5e8970d2bde837609541a1eb_reggie_1_2022-01-26_15h59.47.763.csv	2	0	stimuli/10_pieceA_anxious_joy_calm	0.0185082	0.0195371	no boundary	no boundary	no boundary	no boundary	music	arousal
5e8d44819163b611f62d706c_reggie_1_2022-01-26_16h41.43.538.csv	4	0	stimuli/10_pieceA_anxious_joy_calm	0.0185082	0.0195371	no boundary	no boundary	no boundary	no boundary	music	arousal
5e9a753ccc244610ac6b0d87_reggie_1_2022-01-26_16h31.37.780.csv	6	0	stimuli/10_pieceA_anxious_joy_calm	0.0185082	0.0195371	no boundary	no boundary	no boundary	no boundary	music	arousal
5eac6f740751c02bf93c9e23_reggie_1_2022-01-25_14h56.50.427.csv	6	0	stimuli/10_pieceA_anxious_joy_calm	0.0185082	0.0195371	no boundary	no boundary	no boundary	no boundary	music	arousal
5ec47b2d91b37736ce88f3d6_reggie_1_2022-01-27_16h57.38.480.csv	5	0	stimuli/10_pieceA_anxious_joy_calm	0.0185082	0.0195371	no boundary	no boundary	no boundary	no boundary	music	arousal
5ec49137e7928537488485ea_reggie_1_2022-01-27_13h07.11.131.csv	10	0	stimuli/10_pieceA_anxious_joy_calm	0.0185082	0.0195371	no boundary	no boundary	no boundary	no boundary	music	arousal
5ecd4acdb218ec085c6eefe6_reggie_1_2022-01-27_17h55.04.497.csv	3	0	stimuli/10_pieceA_anxious_joy_calm	0.0185082	0.0195371	no boundary	no boundary	no boundary	no boundary	music	arousal
5eceed79840590300f53fa51_reggie_1_2022-01-26_18h35.29.777.csv	2	0	stimuli/10_pieceA_anxious_joy_calm	0.0185082	0.0195371	no boundary	no boundary	no boundary	no boundary	music	arousal
5ef51de92a8ed116654bc910_reggie_1_2022-01-25_13h59.10.925.csv	1	0	stimuli/10_pieceA_anxious_joy_calm	0.0185082	0.0195371	no boundary	no boundary	no boundary	no boundary	music	arousal
5efcefeac4b0aa115037925a_reggie_1_2022-01-26_18h37.26.521.csv	8	0	stimuli/10_pieceA_anxious_joy_calm	0.0185082	0.0195371	no boundary	no boundary	no boundary	no boundary	music	arousal
5f21df49d71bef425af2b4da_reggie_1_2022-01-27_11h45.22.889.csv	9	0	stimuli/10_pieceA_anxious_joy_calm	0.0185082	0.0195371	no boundary	no boundary	no boundary	no boundary	music	arousal
5f3441525cafc1321ef51ac0_reggie_1_2022-01-25_15h31.00.301.csv	5	0	stimuli/10_pieceA_anxious_joy_calm	0.0185082	0.0195371	no boundary	no boundary	no boundary	no boundary	music	arousal
5f3a94e729c8456caba57036_reggie_1_2022-01-24_13h21.26.977.csv	6	0	stimuli/10_pieceA_anxious_joy_calm	0.0185082	0.0195371	no boundary	no boundary	no boundary	no boundary	music	arousal
5f3ac1732efa0a74f975b1a8_reggie_1_2022-01-25_17h00.04.310.csv	8	0	stimuli/10_pieceA_anxious_joy_calm	0.0185082	0.0195371	no boundary	no boundary	no boundary	no boundary	music	arousal
5f3bc91327d97393a0c56178_reggie_1_2022-01-25_15h37.47.998.csv	2	0	stimuli/10_pieceA_anxious_joy_calm	0.0185082	0.0195371	boundary	no boundary	no boundary	no boundary	music	arousal
5f4b283c6e1f3e6ec65c32f6_reggie_1_2022-01-26_17h22.37.859.csv	1	0	stimuli/10_pieceA_anxious_joy_calm	0.0185082	0.0195371	no boundary	no boundary	no boundary	no boundary	music	arousal
5f8c8f0720fed940a6472d4a_reggie_1_2022-01-26_17h24.38.321.csv	4	0	stimuli/10_pieceA_anxious_joy_calm	0.0185082	0.0195371	boundary	no boundary	no boundary	no boundary	music	arousal
5f94a8e7fa8c422fc88940b0_reggie_1_2022-01-26_17h00.44.197.csv	5	0	stimuli/10_pieceA_anxious_joy_calm	0.0185082	0.0195371	no boundary	no boundary	no boundary	no boundary	music	arousal
5fadd628cd4e9e1c42dab969_reggie_1_2022-01-25_14h32.08.728.csv	5	0	stimuli/10_pieceA_anxious_joy_calm	0.0185082	0.0195371	no boundary	no boundary	no boundary	no boundary	music	arousal
5fbc1367373b9307763985c0_reggie_1_2022-01-26_14h03.45.019.csv	6	0	stimuli/10_pieceA_anxious_joy_calm	0.0185082	0.0195371	no boundary	no boundary	no boundary	no boundary	music	arousal
5fc2c0cfdb80f9025c6b4810_reggie_1_2022-01-25_18h47.38.175.csv	9	0	stimuli/10_pieceA_anxious_joy_calm	0.0185082	0.0195371	no boundary	no boundary	no boundary	no boundary	music	arousal
5fc54af5d4630404ca86fa7e_reggie_1_2022-01-24_13h19.36.162.csv	6	0	stimuli/10_pieceA_anxious_joy_calm	0.0185082	0.0195371	no boundary	no boundary	no boundary	no boundary	music	arousal
5fdd5fc0eac8ab3d665e60a2_reggie_1_2022-01-27_14h34.08.954.csv	1	0	stimuli/10_pieceA_anxious_joy_calm	0.0185082	0.0195371	no boundary	no boundary	no boundary	no boundary	music	arousal
5ffd0c9a38e1701dd161d59b_reggie_1_2022-01-27_11h38.49.989.csv	10	0	stimuli/10_pieceA_anxious_joy_calm	0.0185082	0.0195371	no boundary	no boundary	no boundary	no boundary	music	arousal
600e373ea7a2226d059a4a98_reggie_1_2022-01-25_12h57.04.702.csv	2	0	stimuli/10_pieceA_anxious_joy_calm	0.0185082	0.0195371	no boundary	no boundary	no boundary	no boundary	music	arousal
601b56a319565951c0e6a626_reggie_1_2022-01-26_18h08.41.954.csv	5	0	stimuli/10_pieceA_anxious_joy_calm	0.0185082	0.0195371	no boundary	no boundary	no boundary	no boundary	music	arousal
6026d1eca0c0d1400dcfbbd6_reggie_1_2022-01-26_15h29.52.331.csv	5	0	stimuli/10_pieceA_anxious_joy_calm	0.0185082	0.0195371	no boundary	no boundary	no boundary	no boundary	music	arousal
605f9cfad4df69fcebaac11b_reggie_1_2022-01-26_19h00.03.158.csv	7	0	stimuli/10_pieceA_anxious_joy_calm	0.0185082	0.0195371	no boundary	no boundary	no boundary	no boundary	music	arousal
608841496e9715786abdcd13_reggie_1_2022-01-26_16h46.06.950.csv	7	0	stimuli/10_pieceA_anxious_joy_calm	0.0185082	0.0195371	no boundary	no boundary	no boundary	no boundary	music	arousal
60b5b426d7e50f69a524a58b_reggie_1_2022-01-26_16h15.29.430.csv	3	0	stimuli/10_pieceA_anxious_joy_calm	0.0185082	0.0195371	no boundary	no boundary	no boundary	no boundary	music	arousal
60bff9298f56d55c8ecd9adf_reggie_1_2022-01-27_12h17.17.001.csv	2	0	stimuli/10_pieceA_anxious_joy_calm	0.0185082	0.0195371	no boundary	no boundary	no boundary	no boundary	music	arousal
60c24c8ec01a8596ba5c8b85_reggie_1_2021-11-16_11h25.54.143.csv	7	0	stimuli/10_pieceA_anxious_joy_calm	0.0185082	0.0195371	no boundary	no boundary	no boundary	no boundary	music	arousal
60ca24ff157687ea27c04f39_reggie_1_2022-01-27_19h52.31.625.csv	10	0	stimuli/10_pieceA_anxious_joy_calm	0.0185082	0.0195371	no boundary	no boundary	no boundary	no boundary	music	arousal
60d64ec5cf4d757686ac4f14_reggie_1_2022-01-25_12h02.07.989.csv	9	0	stimuli/10_pieceA_anxious_joy_calm	0.0185082	0.0195371	no boundary	no boundary	no boundary	no boundary	music	arousal
60e5f4ebca9d0e7a4305231f_reggie_1_2022-01-27_13h06.37.238.csv	1	0	stimuli/10_pieceA_anxious_joy_calm	0.0185082	0.0195371	boundary	no boundary	no boundary	no boundary	music	arousal
60fc7d423aa600bbb01b7813_reggie_1_2022-01-26_17h17.24.552.csv	2	0	stimuli/10_pieceA_anxious_joy_calm	0.0185082	0.0195371	no boundary	no boundary	no boundary	no boundary	music	arousal
60fc9ec40fc7b1dcaa96cff1_reggie_1_2022-01-26_16h26.37.257.csv	7	0	stimuli/10_pieceA_anxious_joy_calm	0.0185082	0.0195371	no boundary	no boundary	no boundary	no boundary	music	arousal
60fcbd199a46e6cdec74aedb_reggie_1_2022-01-25_11h59.04.556.csv	4	0	stimuli/10_pieceA_anxious_joy_calm	0.0185082	0.0195371	no boundary	no boundary	no boundary	no boundary	music	arousal
60fcc830872e6203086fa1a6_reggie_1_2022-01-26_18h19.19.676.csv	6	0	stimuli/10_pieceA_anxious_joy_calm	0.0185082	0.0195371	no boundary	no boundary	no boundary	no boundary	music	arousal
60fee712cac724d08d2d8858_reggie_1_2022-01-25_15h15.42.654.csv	8	0	stimuli/10_pieceA_anxious_joy_calm	0.0185082	0.0195371	no boundary	no boundary	no boundary	no boundary	music	arousal
60ff2a99571ffa508c4b516f_reggie_1_2022-01-25_19h40.10.770.csv	8	0	stimuli/10_pieceA_anxious_joy_calm	0.0185082	0.0195371	no boundary	no boundary	no boundary	no boundary	music	arousal
60ff58193efb06dddc0ccb75_reggie_1_2022-01-27_15h33.12.825.csv	10	0	stimuli/10_pieceA_anxious_joy_calm	0.0185082	0.0195371	boundary	no boundary	no boundary	no boundary	music	arousal
610023887596a5c3c4c5c3cc_reggie_1_2022-01-24_14h11.48.730.csv	7	0	stimuli/10_pieceA_anxious_joy_calm	0.0185082	0.0195371	no boundary	no boundary	no boundary	no boundary	music	arousal
61003045d0f2c8b7ddb40dbd_reggie_1_2022-01-27_14h25.02.404.csv	10	0	stimuli/10_pieceA_anxious_joy_calm	0.0185082	0.0195371	no boundary	no boundary	no boundary	no boundary	music	arousal
610052fdb00d48e8cd442eb4_reggie_1_2022-01-24_10h41.34.143.csv	3	0	stimuli/10_pieceA_anxious_joy_calm	0.0185082	0.0195371	no boundary	no boundary	no boundary	no boundary	music	arousal
6101930ddd5330f83b898c61_reggie_1_2022-01-25_14h05.07.365.csv	5	0	stimuli/10_pieceA_anxious_joy_calm	0.0185082	0.0195371	no boundary	no boundary	no boundary	no boundary	music	arousal
6101e7f68ba54befff1550d1_reggie_1_2022-01-27_15h55.03.590.csv	10	0	stimuli/10_pieceA_anxious_joy_calm	0.0185082	0.0195371	no boundary	no boundary	no boundary	no boundary	music	arousal
610309d6b51e8a9a5da8a6f4_reggie_1_2022-01-27_15h27.33.627.csv	10	0	stimuli/10_pieceA_anxious_joy_calm	0.0185082	0.0195371	no boundary	no boundary	no boundary	no boundary	music	arousal
61032274bad76a096a09f0b0_reggie_1_2022-01-27_13h18.03.414.csv	2	0	stimuli/10_pieceA_anxious_joy_calm	0.0185082	0.0195371	no boundary	no boundary	no boundary	no boundary	music	arousal
610502e8ffb9d71ed8f85eaf_reggie_1_2022-01-25_11h30.36.181.csv	4	0	stimuli/10_pieceA_anxious_joy_calm	0.0185082	0.0195371	no boundary	no boundary	no boundary	no boundary	music	arousal
61107313f8a8c5d8adc23703_reggie_1_2022-01-27_14h10.12.500.csv	4	0	stimuli/10_pieceA_anxious_joy_calm	0.0185082	0.0195371	no boundary	no boundary	no boundary	no boundary	music	arousal
61112ae703fb00749fb2a44b_reggie_1_2022-01-27_15h23.14.026.csv	5	0	stimuli/10_pieceA_anxious_joy_calm	0.0185082	0.0195371	no boundary	no boundary	no boundary	no boundary	music	arousal
61113d4b59cd887f1b5b91cb_reggie_1_2022-01-24_12h12.55.976.csv	2	0	stimuli/10_pieceA_anxious_joy_calm	0.0185082	0.0195371	no boundary	no boundary	no boundary	no boundary	music	arousal
61203d9f03bcb9b8273b6e4b_reggie_1_2022-01-26_18h13.38.731.csv	2	0	stimuli/10_pieceA_anxious_joy_calm	0.0185082	0.0195371	no boundary	no boundary	no boundary	no boundary	music	arousal
61267e282a445af9eb95beae_reggie_1_2022-01-25_14h34.23.979.csv	5	0	stimuli/10_pieceA_anxious_joy_calm	0.0185082	0.0195371	no boundary	no boundary	no boundary	no boundary	music	arousal
612fcbbd5386d9edb42da147_reggie_1_2022-01-27_15h18.46.679.csv	4	0	stimuli/10_pieceA_anxious_joy_calm	0.0185082	0.0195371	no boundary	no boundary	no boundary	no boundary	music	arousal
6145a88c94a2c86532d36b0f_reggie_1_2022-01-24_13h32.17.239.csv	4	0	stimuli/10_pieceA_anxious_joy_calm	0.0185082	0.0195371	no boundary	no boundary	no boundary	no boundary	music	arousal
614dde3ff36b949a38559653_reggie_1_2022-01-25_15h08.10.605.csv	7	0	stimuli/10_pieceA_anxious_joy_calm	0.0185082	0.0195371	no boundary	no boundary	no boundary	no boundary	music	arousal
615001d094ff3a75f45b36b0_reggie_1_2022-01-25_14h20.59.878.csv	5	0	stimuli/10_pieceA_anxious_joy_calm	0.0185082	0.0195371	no boundary	no boundary	no boundary	no boundary	music	arousal
6150c10799b5a7741caf1dec_reggie_1_2022-01-25_15h00.42.151.csv	3	0	stimuli/10_pieceA_anxious_joy_calm	0.0185082	0.0195371	no boundary	no boundary	no boundary	no boundary	music	arousal
61569ee5ec13f9d23135674e_reggie_1_2022-01-24_14h13.22.416.csv	8	0	stimuli/10_pieceA_anxious_joy_calm	0.0185082	0.0195371	no boundary	no boundary	no boundary	no boundary	music	arousal
6108755566ea91cc4bf94c0a_reggie_1_2022-01-27_15h25.01.897.csv	5	0	stimuli/10_pieceA_anxious_joy_calm	0.0417976	0.00771012	no boundary	no boundary	no boundary	no boundary	music	arousal
[truncated: 51,350 more rows]

## Sheet: Supplementary Figure 6, 7, 8, 9
subject	stim	response	rt	mouse_x	mouseScale	mouseScaleNew	simMouse	song	list	is_practice	item	26	37	59	812	1014	1115	1317	1620	1822	1923	pair	phase	oldnew	correct	temp_displacementSim	temp_displacementNew	temp_simnew	temp_displacement	temp_accuracy	temp_acc_z	valence_raw	arousal_raw	valence_filter_mean	arousal_filter_mean	valence_filter_sub	arousal_filter_sub	valence_filter_int_sub	arousal_filter_int_sub	euclidean_dist_mean	arousal_QA	valence_QA	posneg	highlow	onset	offset	emotion_label_x	index	slope_2
[truncated: 18,177 more rows]
[truncated: 14 more columns]
